# Supplementary material for: Tandem mass tag-based serum proteomic profiling revealed diabetic foot ulcer pathogenesis and potential therapeutic targets
Source: Bioengineered. 2022 Jan 22;13(2):3171–82. doi: 10.1080/21655979.2022.2027173 (PMC8974021; doi:10.1080/21655979.2022.2027173)
Supplement: Supplemental Material [file KBIE_A_2027173_SM8090.zip]

Archive with 6 entries (5 files):
- supplementary/
- supplementary/Supplementary File 1.xlsx
- supplementary/Supplementary File 2.xlsx
- supplementary/Supplementary File 3.xlsx
- supplementary/Supplementary File 4.xlsx
- supplementary/Supplementary File 5.xlsx
