# Supplementary material for: Tandem mass tag-based serum proteomic profiling revealed diabetic foot ulcer pathogenesis and potential therapeutic targets
Source: Bioengineered. 2022 Jan 22;13(2):3171–82. doi: 10.1080/21655979.2022.2027173 (PMC8974021; doi:10.1080/21655979.2022.2027173)
Supplement: Supplemental Material [file KBIE_A_2027173_SM8090.zip › supplementary/Supplementary File 1.xlsx]

## Sheet: sheet1
Sequence	PSMs	Protein Group Accessions	Modifications	PEP	IonScore	Exp Value	Charge	MH+ [Da]	ΔM [ppm]	Missed Cleavages	HC-1/REF	HC-1/REF Count	HC-1/REF Variability [%]	HC-2/REF	HC-2/REF Count	HC-2/REF Variability [%]	HC-3/REF	HC-3/REF Count	HC-3/REF Variability [%]	DFU-1/REF	DFU-1/REF Count	DFU-1/REF Variability [%]	DFU-2/REF	DFU-2/REF Count	DFU-2/REF Variability [%]	DFU-3/REF	DFU-3/REF Count	DFU-3/REF Variability [%]
gSLVQASEANLQAAQDFVR	21	P19827	N-Term(TMT10)	2.83e-14	129.07	2.06879e-12	2	2233.18	0.115832	0	1.02028	21	20.451	0.978063	21	12.6745	0.864931	21	20.4066	1.18304	21	13.317	1.36685	21	31.7255	0.96648	21	22.3535
dIENQYETQITQIEHEVSSSGQEVQSSAk	1	P35527	N-Term(TMT10); K29(TMT10)	1.713e-13	118.92	1.25027e-11	3	3722.84	0.421313	0	1.06308	1		1.02923	1		1.21963	1		0.412996	1		2.00212	1		0.840103	1
aVLDVFEEGTEASAATAVk	186	P01011	N-Term(TMT10); K19(TMT10)	3.932e-13	113.86	7.81184e-11	2	2366.29	0.33354	0	1.04008	177	10.3219	1.09352	178	8.75102	1.00575	175	11.2698	0.911969	179	8.91078	0.984618	174	21.4759	0.998116	180	8.06392
eLISLVEDVSSNYDGccEGDVVQcIR	4	P43652	N-Term(TMT10); C16(Carbamidomethyl); C17(Carbamidomethyl); C24(Carbamidomethyl)	1.044e-10	113.22	6.90825e-12	3	3245.46	-12.0405	0	1.02303	4	28.8059	0.829783	4	33.4723	0.903353	4	10.7654	1.09741	4	25.0286	1.40758	4	20.4303	1.02927	4	15.7653
eDIPPADLSDQVPDTESETR	11	P01024	N-Term(TMT10)	1.704e-10	111.12	3.43843e-11	2	2443.16	-4.07874	0	0.837143	10	50.0006	0.62329	10	29.0451	0.805198	10	34.5503	1.30004	11	40.0904	1.0414	11	44.8201	1.46359	11	39.1217
dTDMDGVGDQcDNcPLEHNPDQLDSDSDR	2	P07996	N-Term(TMT10); C11(Carbamidomethyl); C14(Carbamidomethyl)	7.322e-11	110.71	8.47169e-12	4	3549.43	-0.323712	0	0.368073	2	28.5273	0.604057	2	1.49286	0.606877	2	13.363	0.875238	2	0.373627	1.3518	2	0.1766	1.22014	2	0.25704
dGSPDVTTADIGANTPDATk	7	Q96PD5	N-Term(TMT10); K20(TMT10)	1.216e-12	110	1.245e-10	2	2404.23	0.680684	0	0.976268	7	27.3656	0.813351	7	42.4874	0.881415	7	9.13256	1.21463	7	9.80371	1.07749	7	28.72	0.925418	7	23.6417
aFLEVNEEGSEAAASTAVVIAGR	50	P01008	N-Term(TMT10)	1.288e-11	109.83	1.75227e-10	3	2520.31	-1.04811	0	1.29262	50	19.346	1.35194	49	12.3801	1.41505	48	16.8116	0.717813	50	17.4375	1.38659	48	15.8202	0.726571	49	16.6172
dSLDQLVGGVPVTLNAQTIDVNQETSDLDPSk	4	P01031	N-Term(TMT10); K32(TMT10)	1.227e-12	106.53	3.21268e-10	3	3827	0.272072	0	1.06982	4	13.2001	0.766488	4	16.8546	0.85419	4	17.8352	1.14837	4	3.06635	0.959818	4	1.4517	0.980279	4	17.3367
wGDAGAEYVVESTGVFTTMEk	27	P04406	N-Term(TMT10); K21(TMT10)	7.388e-13	104.82	3.52682e-10	2	2735.37	0.599375	0	1.56366	27	20.7399	1.53545	27	6.08212	0.797586	27	51.5393	0.663247	27	36.9554	2.08089	27	29.2442	0.905953	27	12.7749
lGYVTADGETSGSITcGk	38	P08603	N-Term(TMT10); C16(Carbamidomethyl); K18(TMT10)	1.025e-12	104.24	4.31326e-10	2	2274.16	-1.98097	0	0.921519	38	13.4299	1.27948	38	14.9792	1.06564	38	13.0225	0.969591	38	11.1641	1.03453	38	21.7583	1.08641	38	10.8241
tILGTmPAFEVSLQALQk	3	P04114	N-Term(TMT10); M6(Oxidation); K18(TMT10)	5.4e-07	103.96	8.33716e-10	2	2421.38	-1.00009	0	0.645705	3	10.0912	0.648641	3	8.34164	0.484421	3	57.21	1.23403	3	28.4304	1.60036	3	6.48301	1.59679	3	14.8969
dLYANTVLSGGTTMYPGIADR	17	P60709;P63261	N-Term(TMT10)	9.599e-13	103.84	4.85331e-10	2	2444.23	0.588855	0
sALYSPSDPLTLLQADTVR	2	O00391	N-Term(TMT10)	2.223e-11	103.29	9.23562e-10	2	2276.24	2.38902	0	0.953738	2	19.6263	1.1924	2	21.4385	1.05692	2	1.36666	1.02628	2	0.676556	0.862341	2	7.72466	1.0416	2	13.5094
lGSLGAAcEQTQTEGAk	4	P07357	N-Term(TMT10); C8(Carbamidomethyl); K17(TMT10)	3.815e-12	103.07	8.03873e-10	2	2179.15	2.52199	0	0.8859	4	24.7683	1.03223	4	18.1909	1.04339	4	7.62634	0.95884	4	13.5279	1.01521	4	10.0959	1.18107	4	9.89594
gVAHNNLMAMAQETGDNLYWGSVTGSQSNAVSPTPAPR	2	P0C0L5	N-Term(TMT10)	9.607e-13	102.76	3.52226e-10	4	4158	0.702135	0	1.13513	2	4.55659	1.12257	2	0.638755	1.33219	2	11.9045	0.981257	2	5.77703	0.98942	2	1.86923	0.845865	2	2.84677
vFSNGADLSGVTEEAPLk	2	P01009	N-Term(TMT10); K18(TMT10)	7.972e-12	102.3	1.13058e-09	2	2292.25	0.827102	0	0.271473	2	53.3006	0.258375	2	60.7458	0.282643	2	46.4256	1.848	2	6.24291	1.01676	2	44.2312	1.27366	2	26.654
qGPVNLLSDPEQGVEVTGQYER	11	Q14624	N-Term(TMT10)	2.684e-09	102.29	7.76114e-10	3	2644.34	1.13691	0	1.00999	11	16.7578	1.1408	11	14.6667	0.996942	11	19.9224	0.735548	11	11.2224	1.49234	11	18.9089	1.18659	11	5.42928
sVSDGIAALDLNAVANk	12	P04114	N-Term(TMT10); K17(TMT10)	1.496e-11	102.18	1.16528e-09	2	2116.2	0.907965	0	1.08793	12	12.1316	1.27509	12	8.90839	1.10842	12	17.6763	0.958034	12	17.395	1.02909	12	18.2193	0.88445	12	7.10558
dTEDQEDQVDPR	2	P04070	N-Term(TMT10)	5.461e-06	101.97	1.01653e-10	2	1675.76	0.138861	0	0.820533	2	9.09228	1.10443	2	31.3798	0.777698	2	52.6947	0.915571	2	16.1287	1.0307	2	25.6082	1.24742	2	8.5122
lYGSEAFATDFQDSAAAk	72	P01011	N-Term(TMT10); K18(TMT10)	5.603e-13	101.89	8.54228e-10	2	2350.19	-1.33784	0	0.845164	72	11.3945	0.810497	72	11.8474	0.761073	72	19.3857	1.01118	72	8.17956	0.894172	72	14.7243	1.31397	72	10.9922
scVGETTESTQcEDEELEHLR	10	P10643	N-Term(TMT10); C2(Carbamidomethyl); C12(Carbamidomethyl)	8.317e-11	101.69	8.47052e-11	3	2738.21	1.55149	0	0.619426	10	57.8803	0.889075	10	7.38381	0.662164	10	21.9368	1.21146	10	6.72587	1.11539	10	11.4257	1.15854	10	5.30257
sFEGLGQLEVLTLDHNQLQEVk	2	P35858	N-Term(TMT10); K22(TMT10)	3.633e-11	101.43	1.21947e-09	3	2955.63	2.96369	0	1.79021	2	5.96239	1.58372	2	4.40432	1.51278	2	0.0935156	0.672671	2	2.54083	0.732885	2	13.8926	0.789218	2	4.77762
nIPTVNENLENYYLEVNQLEk	4	P51884	N-Term(TMT10); K21(TMT10)	2.797e-08	101.4	1.39092e-09	4	2994.59	1.92422	0	0.867338	4	1.70422	1.03749	4	2.7212	0.896134	4	4.12793	0.913826	4	1.09252	0.956318	4	4.21488	1.14238	4	1.22461
vNWEEEAASGLLTSLk	4	P04114	N-Term(TMT10); K16(TMT10)	2.26e-11	101.39	1.39412e-09	2	2205.22	0.682027	0	0.484247	4	12.8013	0.393767	4	46.8317	0.468275	4	25.3013	1.06529	4	7.89275	1.30239	4	4.02709	1.3131	4	4.67446
eINLAPDSSSVVVSGLMVATk	6	P02751	N-Term(TMT10); K21(TMT10)	2.677e-12	101.35	1.40702e-09	2	2575.45	2.13086	0	1.68964	6	11.4735	1.00355	6	13.0672	1.40167	6	18.4797	0.783119	6	20.4378	0.895375	6	30.4715	0.764071	6	19.1875
gGETAQSADPQWEQLNNk	9	P05546	N-Term(TMT10); K18(TMT10)	6.47e-12	100.7	8.76672e-10	2	2431.23	3.57973	0	0.606248	9	15.3961	0.372761	9	28.3078	0.599265	9	51.3237	1.23236	9	12.4222	1.14996	9	5.82268	1.44374	9	27.5132
mSAVEGIcTSESPVIDHQGTk	6	P01031	N-Term(TMT10); C8(Carbamidomethyl); K21(TMT10)	4.252e-13	100.67	1.09272e-09	3	2704.38	2.82787	0	0.926201	6	8.34776	1.15214	6	4.47177	1.0591	6	17.6585	1.09852	6	12.4374	0.877514	6	16.3785	1.02361	6	1.86961
eVVSLTEAccAEGADPDcYDTR	37	P02774	N-Term(TMT10); C9(Carbamidomethyl); C10(Carbamidomethyl); C18(Carbamidomethyl)	1.734e-13	100.32	1.02186e-10	2	2747.19	4.35816	0	0.517427	31	96.2575	0.861888	34	22.3817	1.02211	34	14.2815	1.65692	37	12.7378	1.10875	34	17.4171	1.05837	37	29.0208
iLGEELGFASLHDLQLLGk	4	P04114	N-Term(TMT10); K19(TMT10)	7.525e-11	100.31	1.39201e-09	2	2511.46	0.247261	0	1.05503	4	10.2837	1.02883	4	10.3972	0.898261	4	5.85358	1.06568	4	3.58121	1.02854	4	12.7564	0.850214	4	4.30236
iLLQGTPVAQMTEDAVDAER	6	P01024	N-Term(TMT10)	1.312e-12	98.77	2.2433e-09	2	2386.25	0.734362	0	0.774643	6	6.48044	0.947948	6	23.407	0.91939	6	58.5794	1.01338	6	20.715	1.17339	6	32.9603	0.966911	6	22.0245
sFVEVNEEGTEAAAATAAIMMMR	1	P35237	N-Term(TMT10)	2.479e-09	98.27	7.14893e-10	3	2658.27	-3.95344	0	1.68482	1		1.2722	1		1.14725	1		0.588634	1		2.04113	1		0.850867	1
sELTQQLNALFQDk	9	P06727	N-Term(TMT10); K14(TMT10)	1.959e-09	97.58	3.24723e-09	2	2093.17	1.2825	0	0.410256	9	22.0102	0.656838	9	14.0565	0.395992	9	24.2209	1.63126	9	10.443	0.855936	9	7.83737	1.56668	9	6.24833
vTTVASHTSDSDVPSGVTEVVVk	19	P10909	N-Term(TMT10); K23(TMT10)	1.209e-11	97.21	3.74512e-09	3	2772.51	1.62282	0	1.14261	19	11.5613	1.33378	19	9.82835	1.0526	19	24.9253	1.06272	19	7.47577	0.829218	19	19.6615	1.00821	19	15.2857
gVTSVSQIFHSPDLAIR	20	P05155	N-Term(TMT10)	4.387e-12	96.9	3.95076e-09	2	2056.14	-0.460207	0	0.859205	20	41.6501	0.960704	20	40.4528	0.907565	20	17.7739	0.98468	20	20.6558	1.19638	20	29.9032	1.06772	20	8.92921
eNPAVIDFELAPIVDLVR	2	P13671	N-Term(TMT10)	4.11e-10	96.56	4.26145e-09	2	2239.25	-0.851497	0	0.79247	2	53.155	0.533849	2	97.8534	0.667497	2	71.6808	1.16783	2	14.365	1.13784	2	5.87388	1.2056	2	33.5561
rIPIEDGSGEVVLSR	4	P01024	N-Term(TMT10)	3.496e-11	95.67	5.29842e-09	3	1856.04	0.491202	1	1.05183	4	14.5386	0.909453	4	9.06337	1.03995	4	8.65013	1.15002	4	4.73714	0.909438	4	20.0271	0.924219	4	6.1286
iPESGGDNSVFDIFELTGAAR	2	P07996	N-Term(TMT10)	4.417e-10	95.59	2.76058e-09	2	2424.22	-1.97141	0	0.938432	2	39.6183	0.908004	2	19.7928	0.89214	2	22.033	0.864108	2	5.883	1.17135	2	6.24772	0.937234	2	11.6478
fGGTIcSGDIWDQAScSSSTTcVR	1	P07357	N-Term(TMT10); C6(Carbamidomethyl); C16(Carbamidomethyl); C22(Carbamidomethyl)	1.289e-10	95.44	4.57214e-10	3	2881.29	4.43024	0	0.962014	1		1.05121	1		1.2574	1		1.2025	1		1.11724	1		0.911342	1
rQEcSIPVcGQDQVTVAMTPR	15	P00734	N-Term(TMT10); C4(Carbamidomethyl); C9(Carbamidomethyl)	4.281e-12	94.97	2.75433e-09	3	2661.32	2.58628	1	0.861241	15	35.5592	1.03401	15	32.9545	1.42948	15	38.4886	1.28769	15	31.0898	1.07203	15	17.3187	0.887701	15	28.6952
aDLFYDVEALDLESPk	14	P04196	N-Term(TMT10); K16(TMT10)	1.315e-10	94.76	5.63119e-09	2	2283.21	-0.755161	0	1.12259	14	24.7221	1.24436	14	5.90988	1.13238	14	14.6837	0.770045	14	10.891	1.22892	14	38.624	0.861846	14	9.18445
eANVAcLDLGFQQGADTQR	6	P05156	N-Term(TMT10); C6(Carbamidomethyl)	1.387e-11	93.56	2.44508e-09	2	2322.13	-2.88529	0	0.979499	6	15.1829	1.15086	6	18.684	1.16154	6	5.2262	1.095	6	3.7534	1.05271	6	28.5442	0.893145	6	16.3113
eDScQLGYSAGPcMGMTSR	4	P02760	N-Term(TMT10); C4(Carbamidomethyl); C13(Carbamidomethyl)	5.238e-12	92.26	5.92884e-10	2	2336	2.53356	0	1.51789	4	14.5217	2.23821	4	15.0797	2.12345	4	6.69627	0.970373	4	5.03584	0.549758	4	57.3205	0.3011	4	73.6738
aIGEMDNQVSQLTSELk	2	Q9BWP8	N-Term(TMT10); K17(TMT10)	1.338e-11	92.19	1.12334e-08	2	2321.24	-0.69146	0	1.09264	2	2.72134	1.26795	2	9.65961	1.09382	2	7.03807	1.11348	2	6.487	0.950142	2	7.25853	0.826224	2	1.02567
hVEDVPAFQALGSLNDLQFFR	5	P25311	N-Term(TMT10)	3.59e-11	91.95	9.73352e-09	2	2632.37	0.983963	0	0.758736	5	14.3591	0.662536	5	86.9864	0.791852	5	20.0618	0.901652	5	28.5388	0.823814	5	34.6222	1.28842	5	12.903
lHDNQNGWSGDSAPVELILSDETLPAPEFSPEPESGR	10	P04217	N-Term(TMT10)	1.215e-13	91.93	3.46253e-09	3	4220.03	0.775147	0	1.08729	10	26.578	1.05544	10	13.7895	1.05928	10	18.0823	1.0418	10	15.2109	1.027	10	41.5353	0.918306	10	13.8312
sTSGGTAALGcLVk	3	P01857;P01860	N-Term(TMT10); C11(Carbamidomethyl); K14(TMT10)	9.326e-10	91.02	1.60508e-08	2	1780	-1.23748	0
sSPVVIDASTAIDAPSNLR	7	P02751	N-Term(TMT10)	1.088e-11	90.97	1.33972e-08	2	2142.16	0.444062	0	1.3306	7	10.1702	1.32941	7	17.333	1.27635	7	10.2184	1.20108	7	54.1674	0.77166	7	31.9266	0.769935	7	37.9803
vQAAVGTSAAPVPSDNH	1	P02649	N-Term(TMT10)	1.589e-09	90.87	1.03536e-08	2	1849.96	-2.84517	0	0.635012	1		0.789117	1		0.703399	1		1.44022	1		1.03177	1		1.18564	1
wSGQTAIcDNGAGYcSNPGIPIGTR	3	P00751	N-Term(TMT10); C8(Carbamidomethyl); C15(Carbamidomethyl)	2.327e-11	90.61	3.08481e-09	3	2881.35	-1.24983	0	0.424214	3	125.238	0.361381	3	89.7828	0.452641	3	107.59	0.97137	3	5.11752	0.999008	3	25.3275	1.14559	3	13.9808
wSAGLTSSQVDLYIPk	3	P08185	N-Term(TMT10); K16(TMT10)	1.221e-09	90.59	1.81142e-08	2	2223.24	-1.59408	0	0.742168	3	7.55823	0.715873	3	3.85768	0.618516	3	3.87759	1.14097	3	0.125355	0.928808	3	15.073	1.47924	3	1.40527
eVVTSEDGSDcPEAMDLGTLSGIGTLDGFR	3	P02671	N-Term(TMT10); C11(Carbamidomethyl)	8.573e-11	90.43	3.48707e-09	3	3357.58	2.71011	0	1.03048	3	15.3116	0.953284	3	35.9875	0.903644	3	49.7591	0.967976	3	46.9689	1.50373	3	24.6328	0.864472	3	28.6735
gVYSSDVFDIFPGTYQTLEMFPR	2	P00450	N-Term(TMT10)	4.754e-10	90.36	8.6062e-09	3	2898.42	0.302425	0	1.20234	2	34.4101	1.34195	2	39.3527	1.36647	2	40.9236	0.930482	2	41.0878	1.05375	2	30.5407	0.676823	2	38.3434
lcYVALDFEQEmATAASSSSLEk	1	P60709;P63261	N-Term(TMT10); C2(Carbamidomethyl); M12(Oxidation); K23(TMT10)	2.341e-09	89.78	1.05196e-08	3	3024.5	0.665881	0
tLEIPGNSDPNMIPDGDFNSYVR	3	P0C0L4;P0C0L5	N-Term(TMT10)	1.013e-10	89.51	7.66815e-09	2	2780.34	0.758454	0
gEVLDNSFTGGIck	9	P13671	N-Term(TMT10); C13(Carbamidomethyl); K14(TMT10)	3.545e-09	89.22	1.68142e-08	2	1955.03	-0.176019	0	0.657672	9	14.5433	1.05448	9	9.97978	1.01348	9	16.4975	1.41454	9	8.46729	1.11307	9	8.07246	0.947781	9	9.80763
vPANLENVGFEVQTAEDDLk	3	P13671	N-Term(TMT10); K20(TMT10)	5.661e-10	89.2	2.08593e-08	2	2646.4	-0.00222226	0	0.603466	3	2.78053	0.400402	3	27.3667	0.661523	3	15.4067	1.05896	3	6.45119	1.51023	3	2.07255	1.35998	3	12.4047
dGFDISGNPWIcDQNLSDLYR	1	P02750	N-Term(TMT10); C12(Carbamidomethyl)	6.161e-09	88.97	4.94384e-09	3	2714.27	-0.724205	0	0.332983	1		0.184946	1		0.324293	1		1.63988	1		1.16518	1		1.41297	1
gEcVPGEQEPEPILIPR	5	P02760	N-Term(TMT10); C3(Carbamidomethyl)	5.027e-10	88.95	1.84658e-08	2	2149.12	1.5146	0	0.457381	5	19.1232	0.384446	5	70.7387	0.620976	5	20.1501	1.65066	5	17.5732	1.2867	5	6.53238	1.30141	5	25.8081
eESPLLIGQQSTVSDVPR	5	P02751	N-Term(TMT10)	1.587e-11	88.9	2.22867e-08	2	2184.18	4.31934	0	0.879944	5	31.8393	0.751731	5	81.7491	0.901879	5	68.2591	0.833718	5	9.83171	0.988283	5	9.37324	1.07368	5	48.1007
rPGGEPSPEGTTGQSYNQYSQR	3	P02751	N-Term(TMT10)	4.499e-13	88.1	7.89896e-09	3	2625.25	0.982701	0	1.36415	3	51.9808	1.2678	3	5.36058	1.58964	3	19.8951	0.836454	3	6.52169	0.883969	3	37.6213	0.599242	3	14.0157
aSGSLPYTQTLQDHLNSLk	9	P04114	N-Term(TMT10); K19(TMT10)	1.145e-11	88.05	3.016e-08	2	2531.39	-0.106247	0	0.719064	9	27.6719	0.787096	9	70.1674	0.812778	9	47.3089	0.909246	9	24.7895	1.09506	9	15.6841	0.785049	9	43.6725
aDGEScSASMMYQEGk	11	P01008	N-Term(TMT10); C6(Carbamidomethyl); K16(TMT10)	9.246e-11	88	3.16979e-09	2	2209	0.643611	0	1.67166	11	7.88737	1.91734	11	4.18861	1.56758	11	5.02104	1.01997	11	4.24096	0.425651	11	26.2864	0.508246	11	10.3892
vTASDPLDTLGSEGALSPGGVASLLR	19	P0C0L4;P0C0L5	N-Term(TMT10)	5.48277e-15	87.83	3.28808e-08	2	2712.47	1.75377	0
lLQDEFPGIPSPLDAAVEcHR	26	P02790	N-Term(TMT10); C19(Carbamidomethyl)	5.513e-09	87.28	2.61895e-08	3	2593.33	-0.033591	0	0.740414	26	34.6421	0.959909	26	49.2112	1.14901	26	31.3122	1.18311	26	20.1316	1.19186	25	20.2285	1.00583	26	18.4956
qLTSGPNQEQVSPLTLLk	2	P08697	N-Term(TMT10); K18(TMT10)	6.83e-09	86.97	3.30496e-08	3	2411.39	0.941115	0	1.61405	2	19.097	1.96576	2	26.3474	1.38036	2	12.4234	0.80129	2	6.9315	0.568739	2	39.4075	0.520229	2	62.8015
mGIQHAYSENADFSGLTEDNGLk	3	P05543	N-Term(TMT10); K23(TMT10)	6.187e-11	86.93	1.98713e-08	3	2955.45	-2.18859	0	1.19945	3	9.5242	1.56829	3	0.375349	1.33641	3	9.25623	0.877664	3	11.0464	0.825815	3	10.8922	0.838482	3	3.69261
eYGVVLAPDGSTVAVEPLLAGLEAGLQGR	1	Q96PD5	N-Term(TMT10)	1.48e-09	86.79	3.5914e-08	3	3110.7	1.46655	0	1.27122	1		1.34172	1		1.25788	1		0.772742	1		1.26175	1		0.890476	1
sEGSSVNLSPPLEQcVPDR	10	P00734	N-Term(TMT10); C15(Carbamidomethyl)	6.57e-10	86.54	2.29583e-08	2	2300.15	2.59976	0	0.488548	10	24.9774	0.73257	10	19.1366	0.809374	10	26.7579	1.26168	10	10.373	1.13131	10	4.92629	1.49967	10	19.4523
lAAcLEGNcAEGLGTNYR	8	P00734	N-Term(TMT10); C4(Carbamidomethyl); C9(Carbamidomethyl)	4.785e-11	86.47	1.09331e-08	2	2198.06	1.79031	0	0.745387	8	64.1583	0.783574	8	39.0615	0.996726	8	16.1377	1.14302	8	8.37434	1.33663	8	18.8333	1.07663	8	32.2269
aLEILQEEDLIDEDDIPVR	24	P0C0L4;P0C0L5	N-Term(TMT10)	2.709e-12	86.38	3.91245e-08	2	2454.28	0.255358	0
sGSSTASWIQNVDTk	4	P04114	N-Term(TMT10); K15(TMT10)	5.076e-10	86.26	3.96292e-08	2	2039.08	0.820909	0	0.516164	4	8.82483	0.378153	4	11.8197	0.550545	4	13.4063	1.12516	4	5.55264	1.32996	4	3.07609	1.18706	4	6.49199
wTPYQGcEALccPEPk	5	P04003	N-Term(TMT10); C7(Carbamidomethyl); C11(Carbamidomethyl); C12(Carbamidomethyl); K16(TMT10)	1.623e-10	86.25	1.09083e-08	2	2454.17	1.53775	0	0.419282	5	142.531	0.638698	5	8.66649	0.66269	5	49.6974	1.45214	5	23.7411	1.26755	5	5.44743	1.50466	5	10.5124
tLVLSNLSYSATEETLQEVFEk	6	P19338	N-Term(TMT10); K22(TMT10)	5.639e-10	86.1	4.93396e-08	3	2959.59	-0.861545	0	1.74918	6	34.1427	1.3645	6	11.3228	0.630109	6	33.94	0.385043	6	104.075	2.31596	6	23.15	1.03454	6	8.61525
vPVAVQGEDTVQSLTQGDGVAk	3	P01024	N-Term(TMT10); K22(TMT10)	9.784e-09	85.68	5.1916e-08	4	2656.46	1.76803	0	0.788728	3	14.2028	0.566706	3	11.5505	0.679544	3	9.74297	1.16596	3	2.30503	0.911009	3	11.7828	1.24105	3	5.16075
sVAVYGQYGGQPcVGNAFETQScEPTR	2	P10643	N-Term(TMT10); C13(Carbamidomethyl); C23(Carbamidomethyl)	9.369e-10	85.37	9.87368e-09	3	3191.48	0.833554	0	1.15128	2	0.630577	1.44375	2	50.7277	1.80065	2	8.40611	1.0459	2	3.2853	1.07567	2	14.5463	0.565307	2	18.5303
sHcIAEVENDEMPADLPSLAADFVESk	1	P02768	N-Term(TMT10); C3(Carbamidomethyl); K27(TMT10)	1.263e-11	85.36	1.95018e-08	3	3432.66	-2.34529	0	1.73426	1		1.55629	1		2.13099	1		0.803643	1		0.754554	1		0.923305	1
lLISSLSESPASVSILSQADNTSk	2	Q9Y6R7	N-Term(TMT10); K24(TMT10)	4.054e-10	85.31	5.47662e-08	3	2905.62	0.564823	0	0.982989	2	24.4813	0.915081	2	16.1312	0.940871	2	56.9848	0.858426	2	10.5037	1.00732	2	23.9966	1.13867	2	26.9335
vSVLcQENYLIQEGEEITck	5	P08603	N-Term(TMT10); C5(Carbamidomethyl); C19(Carbamidomethyl); K20(TMT10)	7.627e-11	85.29	4.71803e-08	2	2870.47	-0.0097974	0	0.643096	5	12.1673	0.857907	5	9.04601	0.813655	5	11.4673	1.27944	5	6.92702	0.950833	5	3.79925	1.35657	5	9.65396
nPDGDVGGPWcYTTNPR	4	P00747	N-Term(TMT10); C11(Carbamidomethyl)	9.64e-08	85.28	6.96735e-09	3	2134.98	0.215183	0	0.97343	4	6.85569	3.73032	4	15.8852	2.04068	4	10.7732	0.703813	4	12.8979	0.561484	4	18.7091	0.254652	4	38.4501
sNALDIIFQTDLTGQk	6	P09871	N-Term(TMT10); K16(TMT10)	2.323e-10	85.08	5.92971e-08	2	2222.25	1.03848	0	0.91191	5	17.5236	0.964367	5	35.4522	0.820005	5	14.4631	0.755886	5	8.96158	1.08185	6	47.1672	1.32218	6	37.4684
kYTYNYEAESSSGVPGTADSR	4	P04114	N-Term(TMT10); K1(TMT10)	1.08e-11	84.98	2.81153e-08	3	2740.34	-2.66233	1	1.28652	4	4.82217	1.59669	4	6.83253	1.13878	4	1.1165	0.800767	4	3.45022	0.82415	4	14.4093	0.841594	4	9.76067
scESNSPFPVHPGTAEccTk	24	P02774	N-Term(TMT10); C2(Carbamidomethyl); C17(Carbamidomethyl); C18(Carbamidomethyl); K20(TMT10)	3.518e-12	84.69	1.12076e-08	2	2723.27	2.64382	0	0.308777	24	57.0902	0.89459	24	8.38297	0.747691	24	11.1546	1.46966	24	9.59496	1.15117	24	7.65968	1.38435	24	16.4269
lVGGPMDASVEEEGVR	2	P01034	N-Term(TMT10)	1.669e-10	84.61	3.4248e-08	2	1873.95	0.978755	0	0.774014	2	19.2056	0.685931	2	8.79773	0.771727	2	35.6042	1.25959	2	1.4413	1.21531	2	18.3142	1.06303	2	40.2451
kAEIGIAMGSGTAVAk	2	O14983	N-Term(TMT10); K1(TMT10); K16(TMT10)	1.024e-09	84.6	5.32241e-08	3	2191.31	0.489361	1	1.26759	2	19.8274	1.34482	2	58.711	0.660522	2	16.5438	0.568376	2	107.242	1.57893	2	21.4644	0.966251	2	8.79328
kEDScQLGYSAGPcMGMTSR	2	P02760	K1(TMT10); N-Term(TMT10); C5(Carbamidomethyl); C14(Carbamidomethyl)	7.474e-12	84.43	1.33414e-08	3	2693.26	0.255642	1	1.46765	2	14.2315	2.78011	2	14.7038	1.85977	2	17.5618	0.961522	2	1.60614	0.333221	2	13.0713	0.368382	2	124.387
sYScQVTHEGSTVEk	3	B9A064;P0DOY2	N-Term(TMT10); C4(Carbamidomethyl); K15(TMT10)	2.349e-10	84.15	3.9613e-08	2	2170.08	-0.266831	0
aTFGcHDGYSLDGPEEIEcTk	23	P02749	N-Term(TMT10); C5(Carbamidomethyl); C19(Carbamidomethyl); K21(TMT10)	5.192e-11	83.92	1.33818e-08	2	2844.33	3.31441	0	0.476933	23	55.425	0.80441	23	7.68269	0.791768	23	20.4788	1.55307	23	10.0374	1.20774	23	7.32577	1.26768	23	20.324
gLEEELQFSLGSk	98	P0C0L4;P0C0L5	N-Term(TMT10); K13(TMT10)	9.41e-09	83.91	7.66146e-08	2	1895.05	0.115429	0
aFPALTSLDLSDNPGLGER	4	P08571	N-Term(TMT10)	1.035e-10	83.77	6.63219e-08	2	2202.17	2.31211	0	0.918028	4	5.98231	1.01371	4	3.06064	0.881088	4	15.4644	1.1664	4	1.60979	1.02539	4	12.9305	1.08916	4	16.9489
iFSPFADLSELSATGR	5	Q9UK55	N-Term(TMT10)	2.138e-09	83.69	6.52033e-08	2	1940.03	-2.00363	0	1.12084	5	6.29847	1.19126	5	5.01686	0.902663	5	7.34586	0.968604	5	18.1821	0.827177	5	20.5786	1.01876	5	9.58954
aILQSGSFNAPWAVTSLYEAR	1	P06276	N-Term(TMT10)	2.791e-09	83.43	7.71701e-08	3	2510.33	1.72968	0	1.91175	1		2.73297	1		1.63727	1		0.68683	1		0.498805	1		0.315393	1
fFESFGDLSTPDAVMGNPk	1	P68871	N-Term(TMT10); K19(TMT10)	2.087e-07	83.31	5.43658e-08	3	2517.27	-2.61049	0	0.342903	1		0.428734	1		0.362978	1		1.4464	1		0.902644	1		1.63586	1
gISTSAASPAVGTVGMDmDEDDDFSk	1	P04114	N-Term(TMT10); M18(Oxidation); K26(TMT10)	5.321e-11	83.3	1.66046e-08	3	3077.43	0.0502032	0	0.404118	1		0.233454	1		0.308624	1		1.15542	1		1.95762	1		1.50875	1
aIDEDcSQYEPIPGSQk	16	P07357	N-Term(TMT10); C6(Carbamidomethyl); K17(TMT10)	1.156e-09	83.23	3.85022e-08	2	2395.19	0.148287	0	0.694194	16	21.1184	0.646301	16	6.34297	0.920662	16	14.8557	1.46864	16	5.59866	1.28298	16	7.25791	1.02643	16	7.37426
sGAQATWTELPWPHEk	15	P02790	N-Term(TMT10); K16(TMT10)	6.281e-10	83.13	7.78252e-08	2	2296.21	0.343702	0	1.07048	15	11.7548	0.976133	15	23.4793	0.891445	15	22.0876	1.00335	15	8.88821	1.23844	15	28.8086	1.03284	15	28.0114
yTYNYEAESSSGVPGTADSR	2	P04114	N-Term(TMT10)	1.36e-11	83.1	8.81602e-09	2	2383.09	0.260069	0	1.03751	2	17.1824	1.0998	2	23.7779	1.0026	2	23.1707	1.06706	2	17.3451	1.06398	2	19.7942	0.864496	2	28.6029
aQLVPLPPSTYVEFTVSGTDcVAk	80	P02765	N-Term(TMT10); C21(Carbamidomethyl); K24(TMT10)	3.459e-08	82.9	8.74429e-08	3	3037.63	-1.0129	0	1.08841	79	12.2259	1.74203	80	14.4481	1.37238	78	17.7084	0.996222	80	13.3272	0.884443	74	15.0628	0.807427	80	14.3915
sNLDEDIIAEENIVSR	3	P01024	N-Term(TMT10)	3.926e-10	82.88	7.13592e-08	2	2046.06	0.125261	0	0.852699	3	0.483474	0.931108	3	11.3448	0.877904	3	0.906412	1.12965	3	0.228841	0.882297	3	3.09705	1.1671	3	8.5508
lcYVALDFEQEMATAASSSSLEk	31	P60709;P63261	N-Term(TMT10); C2(Carbamidomethyl); K23(TMT10)	2.911e-12	82.66	5.96201e-08	2	3008.5	1.26389	0
vSEADSSNADWVTk	13	P00751	N-Term(TMT10); K14(TMT10)	4.393e-09	82.62	6.75565e-08	2	1967.01	0.361844	0	1.0011	13	8.21965	1.20058	13	8.52554	1.0785	13	22.5812	1.03057	13	7.63969	0.812197	13	8.52024	1.03861	13	18.3978
qDPPSVVVTSHQAPGEk	12	P25311	N-Term(TMT10); K17(TMT10)	2.86e-10	82.56	1.1148e-07	2	2234.22	-0.604608	0	0.497988	12	31.3146	0.368893	12	27.513	0.412723	12	33.2836	1.15683	12	6.66207	1.05458	12	12.2346	1.66338	12	19.1757
sGLSTGWTQLSk	15	P04217	N-Term(TMT10); K12(TMT10)	3.434e-08	82.35	1.12346e-07	2	1722.98	-0.243767	0	1.32832	15	27.8732	1.62783	15	49.1855	1.60877	15	24.8617	0.934697	15	4.99437	0.722861	15	48.4328	0.593691	15	80.4611
lAPITSDPTEATAVGAVEASFk	7	P14618	N-Term(TMT10); K22(TMT10)	6.935e-11	82.21	1.19333e-07	3	2633.44	-2.31483	0	1.3883	7	31.0661	1.24522	7	23.0461	0.833569	7	38.416	0.748245	7	35.301	1.90098	7	21.6489	0.968191	7	13.5747
eSEQGVYTcTAQGIWk	4	P00736	N-Term(TMT10); C9(Carbamidomethyl); K16(TMT10)	1.663e-10	82.16	7.38884e-08	2	2315.17	-0.0645462	0	1.43381	4	9.756	2.09751	4	19.5073	1.78979	4	3.8138	1.04831	4	3.3157	0.671241	4	10.3458	0.39474	4	18.4694
dALSSVQESQVAQQAR	3	P02656	N-Term(TMT10)	9.102e-11	82.13	7.65438e-08	2	1946.01	-1.14844	0	1.19292	3	28.0301	0.795298	3	56.7629	1.30924	3	15.3836	0.920004	3	1.4671	1.03491	3	16.6098	0.939571	3	59.011
aEAQAQYSAAVAk	15	Q14624	N-Term(TMT10); K13(TMT10)	1.055e-08	82.07	1.22932e-07	2	1765.98	-1.52888	0	1.31483	15	13.2228	1.37725	15	34.7783	1.32355	15	26.0554	1.05885	15	13.4306	0.938702	15	37.8548	0.573139	15	37.6376
vWPQQPSGELFEIEIDTLETTcHVLDPTPVAR	3	P02765	N-Term(TMT10); C22(Carbamidomethyl)	6.642e-12	82.06	7.90321e-08	3	3906.98	0.605306	0	1.02589	3	17.9558	0.891614	3	19.3351	1.00338	3	20.7654	1.03986	3	3.36841	1.06613	3	9.72774	0.935095	3	14.3529
gLETSLAEcTFTk	8	P05156	N-Term(TMT10); C9(Carbamidomethyl); K13(TMT10)	8.102e-09	81.95	9.89308e-08	2	1915.02	-0.150201	0	1.00234	8	16.4747	1.5445	8	10.7345	1.32202	8	4.95074	1.06138	8	10.9944	0.834837	8	6.77651	0.734741	8	12.7204
tVPPAVTGITFLSGGQSEEEASINLNAINk	7	P04075	N-Term(TMT10); K30(TMT10)	7.85e-10	81.89	9.44828e-08	3	3515.9	-0.243589	0	1.45682	7	25.0195	1.27935	7	10.5893	0.846872	7	5.79256	0.673245	7	17.409	1.99428	7	16.2199	0.993214	7	15.3544
iYGNQDTSSQLk	5	P19823	N-Term(TMT10); K12(TMT10)	5.014e-08	81.73	1.13807e-07	2	1811.99	-0.93281	0	0.824895	5	1.23191	0.814322	5	9.17148	0.753354	5	6.82411	0.948932	5	17.5477	1.01708	5	9.97774	1.46686	5	6.48481
yDYcDILEcEEEcMHcSGENYDGk	3	P00747	N-Term(TMT10); C4(Carbamidomethyl); C9(Carbamidomethyl); C13(Carbamidomethyl); C16(Carbamidomethyl); K24(TMT10)	4.207e-12	81.58	6.93378e-09	3	3534.43	-0.390152	0	0.133539	3	1.24501	0.537879	3	4.16629	0.683732	3	5.64484	1.51482	3	1.12171	1.22067	3	3.32568	1.51034	3	1.75245
iAELSATAQEIIk	30	P04114	N-Term(TMT10); K13(TMT10)	1.299e-08	81.55	9.97275e-08	2	1845.12	2.83588	0	1.15176	30	12.0147	1.19406	30	12.8502	1.02411	30	10.2934	0.919648	30	10.6774	0.924403	30	16.5339	0.961907	30	8.50812
vQSTELcAGHLAGGTDScQGDSGGPLVcFEk	6	P00747	N-Term(TMT10); C7(Carbamidomethyl); C18(Carbamidomethyl); C28(Carbamidomethyl); K31(TMT10)	4.659e-12	81.52	4.01675e-08	3	3695.75	0.511535	0	0.253798	6	62.1476	0.366962	6	21.7333	0.594171	6	14.458	1.64699	6	6.35478	1.29362	6	7.06082	1.35916	6	16.2236
ecQGNGVWSGTEPIcR	2	P06681	N-Term(TMT10); C2(Carbamidomethyl); C15(Carbamidomethyl)	7.423e-11	81.44	2.15338e-08	2	2078.97	3.25562	0	0.720903	2	112.589	0.81552	2	11.6782	1.07018	2	68.1459	1.38954	2	12.2724	1.14484	2	11.223	0.878773	2	66.1259
vILGAHQEVNLEPHVQEIEVSR	6	P00747	N-Term(TMT10)	2.013e-11	81.39	1.31788e-07	3	2725.48	-0.382964	0	1.05473	6	30.5763	1.23665	6	30.095	1.10888	6	12.3357	1.01213	6	17.2383	0.980476	6	13.4267	0.818732	6	16.894
gcPDVQASLPDAk	8	Q96PD5	N-Term(TMT10); C2(Carbamidomethyl); K13(TMT10)	2.194e-06	81.29	1.34115e-07	2	1815.97	1.0742	0	0.969242	8	3.64237	1.3237	8	15.7931	1.1167	8	5.01458	1.14709	8	4.03583	0.916023	8	7.45016	1.02465	8	11.3117
vSALLTPAEQTGTWk	9	P04114	N-Term(TMT10); K15(TMT10)	4.014e-09	81.11	1.54118e-07	2	2060.18	-0.0186792	0	1.22216	9	11.4531	1.31557	9	25.8578	1.01005	9	18.974	0.768958	9	7.86291	0.885634	9	20.3228	0.946413	9	25.2412
iQcAAGYEQSEHNVcQDIDEcTAGTHNcR	1	Q12805	N-Term(TMT10); C3(Carbamidomethyl); C15(Carbamidomethyl); C21(Carbamidomethyl); C28(Carbamidomethyl)	1.504e-11	80.92	8.07179e-09	4	3652.56	3.09183	0	0.624589	1		0.576633	1		0.868229	1		1.40882	1		1.08823	1		1.08113	1
sLPVSDSVLSGFEQR	4	P07360	N-Term(TMT10)	6.568e-07	80.85	1.38959e-07	3	1849.99	-0.115936	0	1.36987	4	9.04775	1.18849	4	9.53614	1.30862	4	21.4358	0.820363	4	19.7781	0.892925	4	9.42904	0.924567	4	19.7251
eEEIAALVIDNGSGMck	2	P63261	N-Term(Acetyl); C16(Carbamidomethyl); K17(TMT10)	7.834e-07	80.85	4.97457e-08	2	2107.03	2.0703	0	0.814486	2	15.9187	1.0703	2	10.0701	1.64436	2	25.4572	1.179	2	13.6612	1.27134	2	5.15916	0.66925	2	28.3654
mLADAPPQDPSccSGALYYGSk	6	P19823	N-Term(TMT10); C12(Carbamidomethyl); C13(Carbamidomethyl); K22(TMT10)	5.151e-09	80.55	4.40524e-08	3	2846.36	-0.0301809	0	1.22536	6	13.7552	2.40034	6	45.8854	1.91974	6	30.5807	0.733112	6	31.3088	0.759371	6	67.1341	0.517556	6	77.5731
sPVGVQPILNEHTFcAGmSk	3	P00738	N-Term(TMT10); C15(Carbamidomethyl); M18(Oxidation); K20(TMT10)	2.995e-06	80.12	1.42994e-07	3	2646.37	-2.5106	0	0.833514	3	8.3048	0.550124	3	11.1246	0.533851	3	8.92002	1.36531	3	12.8174	0.769688	3	1.35074	1.41508	3	9.09657
eHLVQATPENLQEAR	3	Q06033	N-Term(TMT10)	7.462e-07	80.11	1.64773e-07	3	1964.04	1.12274	0	0.552774	3	24.4626	0.321742	3	17.8885	0.769098	3	23.3473	1.26995	3	3.87085	1.07788	3	17.9521	1.29781	3	14.4013
eHAVEGDcDFQLLk	16	P02765	N-Term(TMT10); C8(Carbamidomethyl); K14(TMT10)	4.536e-09	79.93	1.28047e-07	2	2119.09	0.996197	0	0.636127	16	30.8586	0.577858	16	13.052	0.743568	16	15.7848	1.19038	16	12.8166	1.1351	16	14.2852	1.37455	16	10.8793
lWLEGNPWDcGcPLk	5	P35858	N-Term(TMT10); C10(Carbamidomethyl); C12(Carbamidomethyl); K15(TMT10)	3.385e-09	79.9	1.19725e-07	2	2303.18	2.07017	0	0.790255	5	11.2047	1.39024	5	20.3537	1.25248	5	14.2554	0.989713	5	5.1235	0.921917	5	30.6708	1.18586	5	8.48942
aLVEGVDQLFTDYQIk	4	P01031	N-Term(TMT10); K16(TMT10)	1.143e-07	79.75	1.97021e-07	3	2297.28	0.662802	0	0.808913	4	23.2645	0.339219	4	64.6355	0.606118	4	31.602	1.14613	4	20.5173	1.20683	4	8.16506	1.08782	4	0.959935
vINLPLDSmAAPWETGDTFPDVVAIAPDVR	1	Q96PD5	N-Term(TMT10); M9(Oxidation)	1.905e-07	79.64	1.66223e-07	4	3454.8	7.27749	0	1.38331	1		1.42903	1		1.37333	1		0.847209	1		1.13515	1		0.849894	1
aALTELSLGSAYQAmILGVDSk	2	P04114	N-Term(TMT10); M15(Oxidation); K22(TMT10)	4.726e-10	79.61	2.17697e-07	3	2712.49	-1.04437	0	1.44048	2	0.0496242	1.18135	2	3.20556	1.20554	2	4.52377	0.556747	2	12.0099	1.25429	2	6.13893	0.761984	2	3.22552
aAISGENAGLVR	14	P19827	N-Term(TMT10)	1.783e-07	79.39	1.95061e-07	2	1386.79	0.188668	0	1.08297	14	43.995	0.833293	14	25.2186	0.959341	14	15.3577	1.11231	14	22.4105	1.09676	14	9.08853	1.04347	14	19.9185
vPSSYAEALcGLcGNFNGDPADDLALR	1	Q9Y6R7	N-Term(TMT10); C10(Carbamidomethyl); C13(Carbamidomethyl)	2.316e-09	79.39	6.3294e-08	3	3111.48	1.71573	0	1.13931	1		1.06638	1		1.27278	1		1.09981	1		0.838254	1		0.956256	1
fAHYVVTSQVVNTANEAR	11	P19827	N-Term(TMT10)	1.687e-08	79.36	1.77293e-07	3	2235.17	0.199165	0	1.57919	11	20.4063	1.20257	11	13.9116	1.26015	11	26.2233	0.716002	11	21.7314	0.826576	11	19.895	1.05572	11	33.9994
sVVLIPLGAVDDGEHSQNEk	1	Q96KN2	N-Term(TMT10); K20(TMT10)	7.342e-08	79.27	2.28919e-07	3	2565.39	-0.144332	0	1.46199	1		1.3393	1		1.27062	1		0.86801	1		0.80422	1		0.988168	1
acDGINDcGDQSDELcck	3	P05156	N-Term(TMT10); C2(Carbamidomethyl); C8(Carbamidomethyl); C16(Carbamidomethyl); C17(Carbamidomethyl); K18(TMT10)	1.967e-11	79.26	1.18296e-08	2	2575.11	4.59822	0	0.183786	1		0.360772	3	0.156581	0.403623	3	12.7114	1.69439	3	3.54127	1.33493	3	2.12032	1.44449	3	0.211458
gTEAAAVPEVELSDQPENTFLHPIIQIDR	5	P05543	N-Term(TMT10)	1.455e-11	79.17	1.84616e-07	3	3418.77	-0.378434	0	1.24021	5	8.3353	1.07977	5	17.7257	1.33872	5	5.45845	0.97042	5	2.98049	1.29334	5	36.2715	0.748666	5	11.3813
dTEEEDFHVDQVTTVk	8	P01009	N-Term(TMT10); K16(TMT10)	1.009e-10	79.16	1.45e-07	2	2350.18	0.0650689	0	0.444046	8	94.5694	0.283743	8	107.152	0.39573	8	98.1619	1.51523	8	13.3123	0.946622	8	4.87122	1.21735	8	10.7926
iLAGPAGDSNVVk	6	P04275	N-Term(TMT10); K13(TMT10)	3.865e-08	79.16	2.12343e-07	2	1699.01	-3.06872	0	1.13971	6	8.16503	1.13531	6	7.41535	1.0139	6	9.88268	0.828969	6	11.4531	0.822457	6	7.18123	1.11357	6	15.262
dIPTNSPELEETLTHTITk	16	P01042	N-Term(TMT10); K19(TMT10)	1.727e-10	79.14	2.23685e-07	3	2597.41	-0.520988	0	1.19677	16	4.56608	1.36793	16	6.77895	1.1863	14	11.2141	0.976092	16	9.31078	0.990393	14	18.5638	0.958908	16	9.69463
gDAcEGDSGGPFVMk	7	P00734	N-Term(TMT10); C4(Carbamidomethyl); K15(TMT10)	1.46e-09	78.87	5.44815e-08	2	1984.95	0.249031	0	1.77251	7	14.1051	2.15709	7	22.8281	2.13167	7	0.592433	0.749115	7	25.8995	0.5142	7	26.62	0.315214	7	37.3238
aAcAQLNDFLQEYGTQGcQV	6	P0C0L4;P0C0L5	N-Term(TMT10); C3(Carbamidomethyl); C18(Carbamidomethyl)	1.182e-07	78.82	4.72392e-08	3	2502.16	-0.0277882	0
mPYEcGPSLDVcAQDER	6	P10643	N-Term(TMT10); C5(Carbamidomethyl); C12(Carbamidomethyl)	3.157e-11	78.75	2.13363e-08	2	2255.99	-0.0160007	0	0.611983	6	35.4289	0.855882	6	7.91285	0.87234	6	15.9791	1.25548	6	3.49781	1.06654	6	7.51133	1.03582	6	6.38457
sTQDTVIALDALSAYWIASHTTEER	3	P0C0L4;P0C0L5	N-Term(TMT10)	1.876e-11	78.54	1.64452e-07	3	3007.52	0.581209	0
gSFEFPVGDAVSk	24	P0C0L4;P0C0L5	N-Term(TMT10); K13(TMT10)	3.179e-08	78.49	2.36438e-07	2	1797.98	-2.09798	0
aVYTcNEGYQLLGEINYR	7	P08603	N-Term(TMT10); C5(Carbamidomethyl)	8.099e-09	78.43	1.25605e-07	3	2392.18	0.356286	0	1.38068	7	7.29777	1.34656	7	6.57935	1.54278	7	12.2243	0.710268	7	12.2758	1.31406	7	15.1332	0.676625	7	7.08096
eSYSGVTLDPR	10	P01031	N-Term(TMT10)	0.000147	78.28	1.63453e-07	2	1452.76	1.33626	0	0.935655	10	9.95002	0.88668	10	33.6618	0.941631	10	20.0371	1.1692	10	27.0269	1.01185	10	20.5916	1.00163	10	9.45258
lkTQFNNNEYSQDLDAYNTk	5	P04114	N-Term(TMT10); K2(TMT10); K20(TMT10)	1.06e-09	78.15	2.55692e-07	3	3093.6	-2.23396	1	1.81017	5	3.67778	1.90301	5	6.73603	1.49372	5	12.1122	0.723649	5	5.01539	0.575944	5	11.5111	0.541859	5	3.20033
lLLAIVGQ	1	P20073	N-Term(TMT10)	0.00111	77.93	7.9727e-08	2	1055.7	-0.423665	0	1.38824	1		1.59807	1		0.671438	1		0.61759	1		2.028	1		0.842736	1
eYYFAEAQIADFSDPAFISk	2	P05546	N-Term(TMT10); K20(TMT10)	3.815e-09	77.93	2.118e-07	3	2770.4	0.374968	0	1.02307	2	0.122537	0.815287	2	3.10527	0.901597	2	3.39318	0.996484	2	3.67601	0.900204	2	13.5207	1.24557	2	2.03618
eGGLGPLNIPLLADVTR	2	P32119	N-Term(TMT10)	9.923e-09	77.47	3.88561e-07	2	1964.13	-5.79436	0	0.817485	2	41.4348	0.903731	2	9.01062	0.91316	2	25.8656	0.590096	2	92.9969	0.802028	2	47.078	1.32988	2	7.45988
yNSQNQSNNQFVLYR	2	P01042	N-Term(TMT10)	3.139e-07	77.39	1.45912e-07	3	2104.04	1.02739	0	1.60202	2	7.06637	2.25555	2	19.856	1.59295	2	5.60639	0.947169	2	1.44714	0.461178	2	26.8129	0.40801	2	29.7172
qLkEHAVEGDcDFQLLk	4	P02765	N-Term(TMT10); K3(TMT10); C11(Carbamidomethyl); K17(TMT10)	4.486e-09	77.38	3.52823e-07	2	2717.49	-0.628314	1	1.18374	4	1.24228	2.71063	4	10.0347	1.76855	4	9.08329	0.854122	4	11.434	0.654966	4	24.477	0.580968	4	13.449
nLTDFAEQYSIQDWAk	3	P04114	N-Term(TMT10); K16(TMT10)	1.723e-10	77.37	2.41866e-07	2	2387.23	0.0619646	0	1.0075	3	2.17406	0.767561	3	2.36735	0.75375	3	2.1276	0.930126	3	1.73691	1.04847	3	2.99351	0.881842	3	5.98724
aDSVVDLLSYNVQGSGETTYDHk	4	P04114	N-Term(TMT10); K23(TMT10)	1.276e-10	77.28	2.63766e-07	3	2956.49	-1.04663	0	1.62408	4	11.7574	1.09873	4	5.42688	1.35323	4	9.70969	0.658562	4	8.17249	0.917862	4	16.5535	0.61013	4	9.34588
yEVDQQIQVLmDk	2	P04114	N-Term(TMT10); M11(Oxidation); K13(TMT10)	2.942e-08	77.2	3.20117e-07	2	2083.11	-0.0387632	0	0.49391	1		0.373321	1		0.544536	1		1.31537	2	15.0545	1.87544	2	8.00824	2.0074	2	30.6473
eILSVDcSTNNPSQAk	10	P10909	N-Term(TMT10); C7(Carbamidomethyl); K16(TMT10)	8.899e-11	77.11	2.35389e-07	2	2221.15	-1.28624	0	0.776941	10	19.3479	1.24512	10	12.8265	0.954757	10	10.5799	1.1983	10	12.1632	0.819849	10	8.43783	1.26163	10	9.49273
cEWETPEGcEQVLTGk	3	P04003	N-Term(TMT10); C1(Carbamidomethyl); C9(Carbamidomethyl); K16(TMT10)	9.48e-11	76.96	1.16796e-07	2	2381.15	-0.692614	0	0.235739	3	90.0184	0.203478	3	93.9448	0.240604	3	76.5425	1.38749	3	0.585827	1.31748	3	13.9408	1.92132	3	15.0344
sLDFTELDVAAEk	4	P01019	N-Term(TMT10); K13(TMT10)	2.29e-08	76.88	3.80491e-07	2	1896.04	0.173838	0	1.03466	4	3.29576	0.725652	4	2.80269	0.771933	4	4.74954	1.18872	4	2.9608	0.878679	4	6.72177	1.31047	4	4.75003
vIGNMGQTMEQLTPELk	4	P04114	N-Term(TMT10); K17(TMT10)	1.84e-09	76.83	4.1187e-07	2	2347.27	-1.56287	0	0.901449	4	20.0504	0.978782	4	9.38323	0.878003	4	25.5728	0.963917	4	7.72034	0.958683	4	2.57123	1.04045	4	17.1423
eYcGVPGDGDEELLR	6	P02760	N-Term(TMT10); C3(Carbamidomethyl)	2.26e-07	76.41	8.68528e-08	2	1937.91	0.879382	0	0.627173	6	11.0429	0.99514	6	9.54353	0.973446	6	4.98679	1.28626	6	3.36785	1.04803	6	5.21185	1.22702	6	12.3427
cVLFPYGGcQGNGNk	2	P02760	N-Term(TMT10); C1(Carbamidomethyl); C9(Carbamidomethyl); K15(TMT10)	1.641e-08	76.27	2.14804e-07	2	2129.07	1.2064	0	0.459424	2	50.8165	0.983708	2	12.374	0.823505	2	9.33283	1.06029	2	55.2158	1.37108	2	32.5898	1.18901	2	18.3463
lAELPADALGPLQR	5	P35858	N-Term(TMT10)	1.444e-06	76.06	5.42555e-07	3	1692.98	-0.516543	0	1.35328	5	15.9332	1.13685	5	41.6917	1.42032	5	19.815	0.861636	5	10.2857	0.781753	5	19.0412	0.906695	5	15.6786
vINLPLDSMAAPWETGDTFPDVVAIAPDVR	2	Q96PD5	N-Term(TMT10)	9.553e-09	76.02	3.73802e-07	4	3438.77	-3.18386	0	1.01508	2	3.95629	1.13448	2	29.1565	0.993498	2	16.2211	0.908493	2	54.9573	1.07262	2	59.711	0.9231	2	26.9004
lLATLcSAEVcQcAEGk	3	P0C0L4;P0C0L5	N-Term(TMT10); C6(Carbamidomethyl); C11(Carbamidomethyl); C13(Carbamidomethyl); K17(TMT10)	1.576e-08	75.92	2.99355e-07	3	2368.2	-3.49352	0
sLDLDSIIAEVk	2	P04264	N-Term(TMT10); K12(TMT10)	2.719e-07	75.91	4.88534e-07	2	1761.04	-1.5898	0	0.84976	2	34.6656	0.963682	2	29.1947	1.01657	2	34.5881	0.521559	2	56.0034	1.63112	2	2.26875	1.04503	2	15.1521
lTYTNWNEGEPNNAGSDEDcVLLLk	2	P11226	N-Term(TMT10); C20(Carbamidomethyl); K25(TMT10)	1.77e-08	75.89	2.35733e-07	3	3310.63	1.41481	0	0.963972	2	50.7828	1.13391	2	4.81167	1.18644	2	21.8907	0.98881	2	23.5191	1.00557	2	3.53726	0.897919	2	23.8395
iAIPGLAGAGNSVLLVSNLNPER	1	P26599	N-Term(TMT10)	9.419e-09	75.77	4.71433e-07	3	2504.45	5.75196	0	1.24675	1		1.26147	1		0.97103	1		0.784384	1		1.30702	1		1.02531	1
lGQSLDcNAEVYVVPWEk	3	P01042	N-Term(TMT10); C7(Carbamidomethyl); K18(TMT10)	1.468e-09	75.72	4.27327e-07	2	2565.35	1.96481	0	0.918237	3	0.0881153	2.24149	3	5.5237	1.35024	3	1.80435	1.33174	3	5.63376	0.605729	3	2.05799	0.594882	3	13.2906
vIPGPPALTLVPAELVR	3	P07333	N-Term(TMT10)	1.188e-05	75.62	2.44e-07	2	1971.22	0.0635918	0	1.1293	3	7.07088	1.05846	3	0.366123	0.942885	3	11.171	0.811808	3	11.6204	1.21478	3	14.5407	1.15686	3	21.5409
aTTVTGTPcQDWAAQEPHR	16	P00747	N-Term(TMT10); C9(Carbamidomethyl)	5.74e-07	75.27	1.91672e-07	3	2355.14	0.978677	0	0.851592	16	17.6253	0.946495	16	41.9552	1.18778	16	17.8196	1.16276	16	19.1815	1.11011	16	28.6511	0.892272	16	18.5754
iQPSGGTNINEALLR	16	P19823	N-Term(TMT10)	1.116e-09	75.24	5.46088e-07	2	1812.02	0.0643285	0	1.07243	16	18.5922	0.961124	16	24.4453	1.06954	16	17.0019	0.984092	16	19.3644	1.13503	16	22.3648	1.03221	16	23.008
nVVYTcNEGYSLIGNPVAR	2	P10643	N-Term(TMT10); C6(Carbamidomethyl)	2.387e-11	75.15	3.45206e-07	2	2355.19	-0.698661	0	0.688564	2	112.275	0.615333	2	490.346	0.760186	2	133.826	1.33418	2	46.7076	0.906463	2	43.1836	0.725491	2	89.3653
lALVTGGEIASTFDHPELVk	2	P78371	N-Term(TMT10); K20(TMT10)	7.38e-10	74.81	5.4511e-07	3	2555.46	5.81452	0	1.60596	2	12.7902	1.57942	2	16.8099	0.686099	2	25.4529	0.459959	2	54.3225	1.98821	2	14.52	0.985986	2	0.5505
yGFcEAADQFHVLDEVR	2	P07360	N-Term(TMT10); C4(Carbamidomethyl)	3.976e-09	74.74	1.4101e-07	3	2285.08	-0.927178	0	0.819473	2	9.70604	0.821377	2	0.811642	0.727563	2	24.4194	1.21812	2	2.51429	1.44977	2	18.6678	1.272	2	5.91202
tPSAAYLWVGTGASEAEk	3	P06396	N-Term(TMT10); K18(TMT10)	1.027e-10	74.67	5.81734e-07	2	2296.23	1.31443	0	1.87904	3	14.0637	3.00324	3	15.0245	1.95022	3	8.95451	0.769327	3	23.3103	0.394001	3	45.5173	0.245249	3	65.121
kQLGAGSIEEcAAk	6	P00747	N-Term(TMT10); K1(TMT10); C11(Carbamidomethyl); K14(TMT10)	1.057e-09	74.6	6.15458e-07	2	2149.23	2.45632	1	0.793775	6	6.54825	0.927983	6	5.81908	0.907557	6	1.76832	1.10733	6	3.52887	1.08505	6	0.716404	1.21044	6	5.0775
cFEGFGIDGPAIAk	2	P08603	N-Term(TMT10); C1(Carbamidomethyl); K14(TMT10)	4.853e-09	74.5	5.62379e-07	2	1940.04	0.212795	0	1.05195	2	46.0474	1.5928	2	9.29155	1.48398	2	10.6898	0.910411	2	30.0375	0.804834	2	13.667	0.868196	2	26.059
qAVDTAVDGVFIR	5	P19827	N-Term(TMT10)	4.116e-08	74.42	6.66801e-07	2	1619.9	0.779565	0	1.05309	5	22.1445	0.97233	5	35.1127	1.23583	5	18.8112	1.12463	5	22.9418	1.09338	5	35.7408	1.07963	5	22.7284
dFLAGGVAAAISk	3	P05141	N-Term(TMT10); K13(TMT10)	5.546e-08	74.4	7.64279e-07	2	1677.99	-0.939254	0	1.51312	3	0.292373	2.00698	3	11.617	1.15134	3	3.21742	0.26233	3	62.417	2.42302	3	0.395439	0.786953	3	8.74702
dDDIAALVVDNGSGMck	4	P60709	N-Term(Acetyl); C16(Carbamidomethyl); K17(TMT10)	2.933e-06	74.39	1.14633e-07	2	2050.96	1.22335	0	0.606804	4	8.00779	1.22939	4	2.1249	1.26257	4	8.26116	1.50576	4	3.2905	1.03273	4	3.03648	0.598661	4	12.5387
gIISALLVPPETEEAk	14	P04114	N-Term(TMT10); K16(TMT10)	3.432e-07	74.22	5.27927e-07	2	2125.25	-0.522827	0	1.20304	14	7.56179	0.976207	14	10.1995	0.961523	13	19.9748	0.912826	14	13.648	1.12048	14	12.0275	0.944275	14	5.45709
aEQccEETASSISLHGk	5	P02748	N-Term(TMT10); C4(Carbamidomethyl); C5(Carbamidomethyl); K17(TMT10)	7.757e-11	74.21	2.84486e-07	3	2365.16	1.58851	0	0.420576	5	41.1725	0.406154	5	33.0129	0.622658	5	33.01	1.25762	5	12.046	1.21881	5	10.8429	1.1139	5	6.93142
gFEPTLEALFGk	8	P04114	N-Term(TMT10); K12(TMT10)	2.11e-07	73.93	8.11175e-07	2	1767.01	-1.33542	0	1.1324	8	2.36282	0.905063	8	6.95842	0.886594	8	9.1891	1.12317	8	2.33766	1.0701	8	6.66832	0.759761	8	10.9076
aASGTQNNVLR	5	P10643	N-Term(TMT10)	7.333e-07	73.81	6.9873e-07	2	1359.75	0.415546	0	1.02705	5	9.58028	1.02985	5	7.01766	1.0813	5	25.2049	1.00789	5	4.52351	0.95808	5	5.72631	0.848238	5	7.22937
eMSGSPASGIPVk	8	P0C0L4;P0C0L5	N-Term(TMT10); K13(TMT10)	6.47e-06	73.81	8.19344e-07	3	1717.96	-0.242018	0
aQPVQVAEGSEPDGFWEALGGk	4	P06396	N-Term(TMT10); K22(TMT10)	2.761e-12	73.75	6.55738e-07	2	2730.42	0.381393	0	1.26595	4	17.4968	1.36898	4	18.3369	1.31197	4	7.30264	1.15919	4	0.859204	0.837441	4	2.61524	0.794717	4	24.3655
hLVcNGDQDcLDGSDEDDcEDVR	1	P07357	N-Term(TMT10); C4(Carbamidomethyl); C10(Carbamidomethyl); C19(Carbamidomethyl)	1.366e-09	73.74	4.21667e-08	3	2952.2	5.62621	0	2.26621	1		1.28029	1		1.39998	1		0.728149	1		0.809154	1		0.687179	1
lISVDTEHSNIYLQNGPDR	5	P00450	N-Term(TMT10)	6.249e-08	73.63	6.00413e-07	3	2400.24	0.486741	0	1.22857	5	20.3697	1.33127	5	32.3156	1.25217	5	11.9504	0.919517	5	17.7448	0.983175	5	36.6012	0.624851	5	11.4968
eVYMPSSIFQDDFVIPDISEPGTWk	2	P0C0L4;P0C0L5	N-Term(TMT10); K25(TMT10)	2.879e-11	73.4	6.03356e-07	3	3358.69	-0.799479	0
tTLSGAPcQPWASEATYR	2	P00748	N-Term(TMT10); C8(Carbamidomethyl)	6.347e-10	73.37	3.54398e-07	2	2225.09	2.33912	0	1.14402	2	2.06513	1.60978	2	17.4445	1.51754	2	5.42587	1.06343	2	1.46836	1.07709	2	5.85253	0.671883	2	11.0807
kccYDGAcVNNDETcEQR	2	P01031	K1(TMT10); N-Term(TMT10); C2(Carbamidomethyl); C3(Carbamidomethyl); C8(Carbamidomethyl); C15(Carbamidomethyl)	1.965e-10	73.34	4.62349e-08	3	2737.17	-3.68958	1	0.388987	1		0.621764	2	7.48031	0.61809	2	13.7688	1.3988	2	19.9405	1.07042	2	9.11271	1.49217	2	2.44396
dSSTWLTAFVLk	3	P0C0L4	N-Term(TMT10); K12(TMT10)	2.412e-07	73.2	9.66833e-07	2	1826.05	-0.0838165	0	1.66535	3	7.59812	2.20565	3	6.8191	1.57688	3	0.537766	0.653957	3	20.3576	0.357419	3	50.2657	0.168852	3	76.6522
dWHGVPGQVDAAMAGR	29	P04004	N-Term(TMT10)	8.854e-09	73.19	3.88584e-07	2	1895.94	0.858558	0	1.04443	29	34.9474	1.02793	29	24.196	1.23421	29	17.7193	1.11921	29	20.2376	1.11322	29	27.274	0.846592	29	8.26114
gPDVLTATVSGk	31	Q14624	N-Term(TMT10); K12(TMT10)	1.631e-07	73.15	1.01918e-06	2	1602.95	-0.718091	0	0.82142	31	23.0608	0.599534	31	62.4321	0.640123	31	45.4822	1.39823	31	17.2489	1.09797	31	21.7818	1.1619	31	20.7348
sLAELGGHLDQQVEEFR	2	P06727	N-Term(TMT10)	6.462e-09	73.05	6.06926e-07	3	2157.11	0.00529353	0	0.630396	2	26.04	0.718997	2	1.49754	0.638033	2	39.5736	1.73984	2	7.74878	0.947278	2	6.7686	1.22169	2	27.3079
gQELcADYSENTFTEYk	33	P02774	N-Term(TMT10); C5(Carbamidomethyl); K17(TMT10)	2.521e-11	73.01	1.90013e-07	2	2513.2	1.75739	0	0.523539	33	38.9976	0.438295	33	39.8141	0.478194	33	34.1974	1.3504	33	13.2057	1.46113	33	8.66387	1.39128	33	15.5963
aVcMLSNTTAIAEAWAR	11	P0DPH7	N-Term(TMT10); C3(Carbamidomethyl)	2.285e-07	72.97	6.30827e-07	3	2094.07	-0.830595	0	1.08098	11	38.8352	1.22352	11	52.9046	0.653462	11	29.6027	0.695428	11	89.5624	1.4524	11	26.7216	1.00774	11	13.669
dEELScTVVELk	3	P01011	N-Term(TMT10); C6(Carbamidomethyl); K12(TMT10)	2.332e-07	72.95	8.41605e-07	2	1880.01	1.13965	0	0.210786	3	36.3931	0.257173	3	28.7287	0.25713	3	15.3908	1.06547	3	3.06309	1.18291	3	2.85094	1.87025	3	9.19353
eNTVTNDWIPEGEEDDDYLDLEk	3	P05546	N-Term(TMT10); K23(TMT10)	1.091e-07	72.95	2.23076e-07	3	3197.49	-4.00055	0	0.816377	3	19.1971	0.673919	3	2.54177	0.902312	3	9.54639	0.868864	3	11.2427	1.32107	3	3.10404	1.42368	3	17.8832
qEDDLANINQWVk	2	P08697	N-Term(TMT10); K13(TMT10)	5.469e-08	72.95	9.04978e-07	2	2031.09	-1.30311	0	0.355043	2	20.7614	0.245686	2	15.3583	0.375888	2	6.05433	1.49397	2	3.14174	1.11186	2	5.2709	1.66596	2	6.19231
rQcVPTEPcEDAEDDcGNDFQcSTGR	1	P02748	N-Term(TMT10); C3(Carbamidomethyl); C9(Carbamidomethyl); C16(Carbamidomethyl); C22(Carbamidomethyl)	2.987e-09	72.85	5.17571e-08	4	3332.35	0.00773665	1	0.580103	1		0.369088	1		0.511579	1		1.38514	1		0.85141	1		1.53221	1
vSHSEDDcLAFk	5	P01024	N-Term(TMT10); C8(Carbamidomethyl); K12(TMT10)	1.443e-07	72.82	5.58964e-07	2	1865.94	-2.35746	0	0.734821	5	15.6344	0.568412	5	54.4914	0.79286	5	15.8369	1.22185	5	19.2968	1.0967	5	6.6307	1.2504	5	9.18454
tcVADESAENcDk	3	P02768	N-Term(TMT10); C2(Carbamidomethyl); C11(Carbamidomethyl); K13(TMT10)	1.513e-08	72.64	1.11623e-07	2	1956.91	0.354435	0	0.721603	3	7.55702	1.10433	3	25.8816	1.48865	3	7.4242	1.32036	3	4.63603	0.994824	3	4.89296	1.09456	3	23.3989
gLPNVVTSAISLPNIR	3	Q92954	N-Term(TMT10)	1.417e-08	72.64	8.92984e-07	2	1880.12	-0.387691	0	1.55697	3	20.8373	1.2894	3	1.49487	1.34466	3	3.29471	0.972777	3	3.96966	0.868238	3	13.7302	0.720949	3	15.5429
vVAGVANALAHk	2	P68871	N-Term(TMT10); K12(TMT10)	1.026e-06	72.57	8.32792e-07	3	1608	-1.02813	0	0.328477	2	9.86505	0.322125	2	15.3498	0.347814	2	18.0237	1.68122	2	2.85342	0.982937	2	0.481905	1.46968	2	2.85818
eATLQDcPSGPWGk	5	O43866	N-Term(TMT10); C7(Carbamidomethyl); K14(TMT10)	9.509e-09	72.5	6.69186e-07	2	2004.03	1.28482	0	0.63091	5	46.1681	0.707768	5	4.1101	0.833982	5	42.1789	1.25425	5	16.644	1.09714	5	7.52233	1.37669	5	13.2617
aLQDQLVLVAAk	18	P01019	N-Term(TMT10); K12(TMT10)	2.03e-07	72.48	5.47989e-07	2	1727.08	0.413763	0	0.964689	18	16.5568	0.69396	17	28.0818	0.794408	16	13.9667	1.28515	18	10.6905	1.01218	17	17.9789	1.12785	18	17.4611
gDSGGAFAVQDPNDk	2	P09871	N-Term(TMT10); K15(TMT10)	2.517e-08	72.39	5.36393e-07	2	1935.98	-0.417851	0	0.320604	2	36.4822	0.186879	2	70.1931	0.304798	2	49.5597	1.20355	2	40.0749	1.49379	2	9.95583	1.51651	2	32.5054
tEIDkPSQMQVTDVQDNSISVk	3	P02751	N-Term(TMT10); K5(TMT10); K22(TMT10)	3.435e-11	72.38	1.01456e-06	3	3149.7	0.225457	0	1.38811	3	11.0037	1.44785	3	0.996353	1.19539	3	2.83256	0.609704	3	5.45079	0.661308	3	3.59654	1.11993	3	10.6326
aNTVQEATFQmELPk	3	Q14624	N-Term(TMT10); M11(Oxidation); K15(TMT10)	1.647e-08	72.32	1.08729e-06	2	2181.16	0.66469	0	1.33092	3	0.0331645	1.81743	3	24.0823	1.59747	3	16.5432	0.885185	3	25.8929	0.673515	3	6.9983	0.605687	3	17.137
lPQQANDYLNSFNWER	3	P04114	N-Term(TMT10)	9.58e-08	72.26	5.76463e-07	3	2224.1	0.123976	0	1.19899	3	0.262606	1.12654	3	2.11686	1.22532	3	14.4462	0.877731	3	2.56578	1.01127	3	0.294053	0.70909	3	1.0779
gLQYAAQEGLLALQSELLR	2	P18428	N-Term(TMT10)	2.421e-09	72.26	1.03407e-06	3	2302.3	-0.236053	0	0.806093	2	17.4994	0.648872	2	19.6339	0.690749	2	18.0055	1.1003	2	9.2996	0.995016	2	2.16733	1.10719	2	10.0569
aADIEQQAVFAVFDENk	1	P12259	N-Term(TMT10); K17(TMT10)	2.131e-07	72.22	1.02864e-06	3	2353.24	-1.3668	0	1.55024	1		1.34435	1		1.25752	1		0.995052	1		0.721654	1		0.597717	1
sPVGVQPILNEHTFcAGMSk	9	P00738	N-Term(TMT10); C15(Carbamidomethyl); K20(TMT10)	6.938e-09	72.13	1.00425e-06	3	2630.38	-0.189519	0	0.414714	8	99.8358	0.423559	9	67.0747	0.404049	7	61.6237	1.4992	9	21.4953	0.616675	9	21.0117	1.67184	9	12.5647
nLHDLDVSDNQLER	3	Q6EMK4	N-Term(TMT10)	3.898e-07	72.11	6.64391e-07	3	1896.96	1.02147	0	0.923482	3	9.67149	0.87364	3	1.04659	1.07794	3	2.98933	1.21851	3	2.81704	1.09119	3	7.66346	0.901857	3	5.05857
lLYPADTPVGNDQLLEILNk	1	Q15063	N-Term(TMT10); K20(TMT10)	1.532e-07	71.96	1.09847e-06	3	2684.53	1.62793	0	0.656643	1		0.561136	1		0.688369	1		1.06283	1		1.19305	1		1.3787	1
sLEMTFIPTIEDTGk	2	P19320	N-Term(TMT10); K15(TMT10)	1.587e-08	71.95	1.09781e-06	2	2140.16	0.302563	0	0.924236	2	5.73677	0.66623	2	2.70346	0.666969	2	1.39763	1.2857	2	6.77745	0.871591	2	1.11327	1.35033	2	3.92054
lFDSDPITVTVPVEVSR	6	P10909	N-Term(TMT10)	1.889e-08	71.88	1.25835e-06	2	2103.16	1.51799	0	1.08515	6	1.14288	1.25895	6	6.51413	1.1702	6	25.1648	1.06767	6	6.79508	0.724077	6	5.43267	1.04016	6	19.9293
aTLDVDEAGTEAAAATSFAIk	6	P29622	N-Term(TMT10); K21(TMT10)	1.278e-09	71.79	1.14232e-06	3	2510.34	0.295817	0	1.78575	6	35.7331	1.60162	6	35.406	2.02495	6	31.3842	0.562991	6	23.5221	0.850969	6	18.0621	0.477923	6	38.8207
aATGEcTATVGk	21	P01042	N-Term(TMT10); C6(Carbamidomethyl); K12(TMT10)	1.647e-07	71.78	1.10845e-06	2	1623.88	-0.649549	0	0.62946	21	31.243	0.554629	21	24.7656	0.840073	21	43.5786	1.20089	21	8.99251	1.0621	21	3.80946	1.26866	21	21.4349
lLLQMDSSATAYGSTVSk	1	P04114	N-Term(TMT10); K18(TMT10)	9.205e-08	71.72	1.2652e-06	3	2330.27	0.10954	0	1.48927	1		1.91983	1		1.50066	1		0.582116	1		0.638454	1		0.632909	1
aQTTVTcMENGWSPTPR	9	P08603	N-Term(TMT10); C7(Carbamidomethyl)	4.217e-08	71.54	3.29684e-07	3	2165.03	-1.21448	0	0.837628	9	15.9836	1.255	9	22.4213	1.17534	9	6.30489	1.12512	9	5.42809	0.966497	9	20.5619	0.960262	9	7.66515
vPGTSTSATLTGLTR	5	P02751	N-Term(TMT10)	3.588e-09	71.45	1.42154e-06	2	1690.96	0.81754	0	1.5718	5	14.9497	1.10192	5	8.31778	1.35519	5	5.93836	0.82797	5	12.2928	1.08506	5	5.88161	0.806924	5	21.9485
ecVGFEAVQEVPVGLVQPASATLYDYYNPER	3	P0C0L4;P0C0L5	N-Term(TMT10); C2(Carbamidomethyl)	2.616e-09	71.29	6.20421e-07	4	3729.83	-1.04032	0
aGLAASLAGPHSIVGR	1	P08294	N-Term(TMT10)	1.662e-08	71.29	1.65693e-06	3	1705.99	-2.09282	0	1.18733	1		1.29234	1		1.19203	1		1.05279	1		0.963738	1		0.736004	1
fTGSQPFGQGVEHATANk	1	P07996	N-Term(TMT10); K18(TMT10)	2.275e-10	71.23	1.2694e-06	3	2334.22	-2.85311	0	1.09128	1		1.61871	1		1.10153	1		0.741989	1		0.936656	1		0.739989	1
sEILAHWSPAk	11	P04114	N-Term(TMT10); K11(TMT10)	3.355e-06	71.21	1.36608e-06	2	1696.98	-1.09669	0	1.45541	11	3.95168	1.6947	11	18.3854	1.45744	11	12.0088	0.746097	11	7.10318	0.82787	11	10.1929	0.601494	11	19.11
lLQDSVDFSLADAINTEFk	4	P08670	N-Term(TMT10); K19(TMT10)	7.938e-09	71.15	1.36974e-06	3	2584.39	0.658227	0	1.79272	4	13.0013	1.33046	4	15.667	0.780736	4	40.9757	0.48265	4	104.444	2.47871	4	28.5615	0.809837	4	11.4219
yEDGTLSLTSTSDLQSGIIk	11	P04114	N-Term(TMT10); K20(TMT10)	8.632e-14	70.96	1.45505e-06	2	2586.39	0.485685	0	1.14718	11	13.5695	0.858067	11	11.1801	1.06756	11	15.1612	0.91478	11	13.5256	1.33579	11	30.4923	0.846272	11	16.937
sIAQYWLGcPAPGHL	6	P04004	N-Term(TMT10); C9(Carbamidomethyl)	1.975e-07	70.68	1.0218e-06	2	1898.98	-0.554356	0	1.26487	6	5.17131	2.47932	6	25.9203	1.89224	6	11.2896	1.14867	6	5.01766	0.507583	6	32.3215	0.303958	6	28.6448
eQVQScGPPPELLNGNVk	7	P08603	N-Term(TMT10); C6(Carbamidomethyl); K18(TMT10)	3.361e-09	70.65	1.65741e-06	2	2424.3	0.962754	0	0.554261	7	49.4127	0.638557	7	66.9091	1.1116	7	20.6044	1.48704	7	51.5658	1.03376	7	33.0294	0.9279	7	17.067
gVcEETSGAYEk	5	P02760	N-Term(TMT10); C3(Carbamidomethyl); K12(TMT10)	6.034e-08	70.62	7.846e-07	2	1787.89	1.95657	0	0.46067	5	30.3905	0.732987	5	19.4446	0.639833	5	11.4863	1.47519	5	14.7139	1.05918	5	2.39103	1.27072	5	7.10576
sLGEccDVEDSTTcFNAk	7	P02774	N-Term(TMT10); C5(Carbamidomethyl); C6(Carbamidomethyl); C14(Carbamidomethyl); K18(TMT10)	1.787e-07	70.58	1.57497e-07	3	2551.16	2.5588	0	0.425993	7	36.4361	1.57623	7	28.0817	1.56182	7	27.9392	1.94347	7	21.093	0.682649	7	20.1877	0.600966	7	36.2666
qVGSGVTTDQVQAEAk	2	P01871	N-Term(TMT10); K16(TMT10)	2.81e-10	70.55	1.61672e-06	2	2076.13	0.25511	0	0.314534	2	77.49	0.335299	2	61.3977	0.353612	2	60.2761	1.37644	2	4.28748	0.876425	2	6.64717	2.16877	2	14.5855
vYPGEQYTYMLLATEEQSPGEGDGNcVTR	1	P00450	N-Term(TMT10); C26(Carbamidomethyl)	3.631e-10	70.5	2.852e-07	3	3493.61	-0.609854	0	1.26282	1		1.11778	1		1.25334	1		1.70488	1		1.01888	1
tEHYEEQIEAFk	12	P02748	N-Term(TMT10); K12(TMT10)	5.989e-08	70.45	1.14049e-06	2	1982.03	0.109004	0	1.19427	12	7.66891	0.824164	12	5.93221	1.0373	12	11.0484	1.00816	12	4.41935	0.787841	12	10.1824	1.03449	12	16.9943
tLSLPELEQQQEQQQEQQQEQVQMLAPLES	2	P06727	N-Term(TMT10)	6.483e-10	70.44	9.94014e-07	3	3766.87	0.7193	0	0.776399	2	34.6512	0.840225	2	47.5092	0.667736	2	60.4949	1.37067	2	11.0954	0.983944	2	2.21302	1.33747	2	16.6202
gDSGGAFAVQDPNDkTk	5	P09871	N-Term(TMT10); K15(TMT10); K17(TMT10)	9.625e-09	70.4	1.90154e-06	2	2394.29	0.206247	1	0.952417	5	1.27927	0.807203	5	2.39395	0.740849	5	10.1165	0.968511	5	5.68571	1.08961	5	6.16808	1.24531	5	3.27336
tSLEDFYLDEER	2	P36955	N-Term(TMT10)	3.607e-07	70.34	3.92997e-07	2	1745.85	1.33075	0	0.738569	2	0.334603	0.930858	2	2.58263	0.718027	2	11.9149	1.14011	2	7.55324	0.982376	2	1.27581	1.47743	2	0.212372
aLVEQGFTVPEIk	11	P04114	N-Term(TMT10); K13(TMT10)	6.443e-08	70.34	1.8494e-06	2	1889.11	-1.34614	0	0.914091	11	14.7794	1.01172	11	30.1343	0.902915	11	37.0853	1.05251	11	6.8823	1.23825	11	11.5555	0.952871	11	5.05294
qFSFPLSSEPFQGSYk	3	P01023	N-Term(TMT10); K16(TMT10)	2.606e-07	70.09	1.56718e-06	3	2307.21	-0.107719	0	0.22097	3	44.482	0.277159	3	64.3237	0.241494	3	39.0489	1.8354	3	8.70094	1.23048	3	0.886052	1.90314	3	3.26286
aASGTTGTYQEWk	9	P04114	N-Term(TMT10); K13(TMT10)	2.738e-08	70.08	1.42844e-06	2	1857.97	-0.835949	0	0.351648	9	97.4132	0.225436	9	121.204	0.387891	8	147.511	1.10899	9	9.93329	1.40912	9	5.73901	1.35884	9	27.0328
fNAVLTNPQGDYDTSTGk	4	P02747	N-Term(TMT10); K18(TMT10)	1.231e-07	69.99	1.55357e-06	3	2386.23	1.38743	0	1.53089	4	16.7369	1.3622	4	4.08413	1.39771	4	5.81004	0.700141	4	2.36599	0.720364	4	23.0541	0.95917	4	4.0226
aTVAVYLESLQDTk	2	P04114	N-Term(TMT10); K14(TMT10)	1.488e-08	69.84	2.05431e-06	2	1996.13	-1.02405	0	0.506362	2	152.556	0.436521	2	152.262	0.26317	2	14.5795	0.798488	2	21.1943	1.90419	2	15.9392	1.33611	2	6.64324
dSPVLIDFFEDTER	3	P04196	N-Term(TMT10)	8.112e-08	69.82	9.27663e-07	2	1911.96	1.44735	0	1.26943	3	2.63267	0.996501	3	7.62228	1.24553	3	1.20149	0.944817	3	20.8583	1.20423	3	11.4832	0.972331	3	20.1925
lLQEGQALEYVcPSGFYPYPVQTR	1	P00751	N-Term(TMT10); C12(Carbamidomethyl)	8.732e-11	69.78	1.40437e-06	2	3044.55	2.6833	0	0.652894	1		1.62392	1		1.04893	1		1.13494	1		0.744115	1		0.966943	1
eVGTVLSQVYSk	3	P04114	N-Term(TMT10); K12(TMT10)	2.801e-07	69.76	2.04494e-06	2	1768.03	1.84554	0	0.4086	3	11.8512	0.276069	3	25.4141	0.329778	3	33.9381	1.75076	3	0.296124	1.00401	3	4.46576	0.732805	3	1.25021
rQSEDSTFYLGER	2	P00450	N-Term(TMT10)	5.167e-07	69.73	8.14069e-07	3	1816.9	-2.09333	1	1.71443	2	19.8384	1.56188	2	19.6675	1.53924	2	4.02079	0.826217	2	2.56796	0.761176	2	9.06698	0.575923	2	16.4339
dVQNVAAAPELAMGALELESR	1	O00391	N-Term(TMT10)	1.73e-08	69.73	1.81436e-06	3	2413.27	4.3934	0	0.994504	1		0.762904	1		0.872962	1		0.872435	1		1.66536	1		0.869272	1
tLLVEAEGIEQEk	1	P20742	N-Term(TMT10); K13(TMT10)	3.519e-08	69.54	2.14564e-06	2	1917.1	2.72482	0	0.881424	1		1.12424	1		0.648754	1		1.11995	1		0.813887	1		1.41581	1
aALTELSLGSAYQAMILGVDSk	2	P04114	N-Term(TMT10); K22(TMT10)	2.246e-09	69.52	2.18347e-06	3	2696.5	0.888966	0	1.54942	2	38.623	1.12358	2	12.9845	1.06391	2	25.9564	0.731425	2	59.027	1.14585	2	10.4806	0.59547	2	17.9354
gGEGTGYFVDFSVR	1	P04196	N-Term(TMT10)	3.312e-09	69.31	7.97093e-07	2	1719.86	1.35915	0	1.86817	1		1.52881	1		1.85765	1		0.834574	1		0.590968	1		0.400351	1
gSQTQSHPDLGTEGcWDQLSAPR	7	Q96PD5	N-Term(TMT10); C15(Carbamidomethyl)	8.101e-11	69.25	5.70481e-07	3	2756.29	1.33941	0	0.827975	7	11.8012	1.43129	7	28.5076	1.26181	7	4.03092	1.3164	7	12.0758	1.01901	7	21.2856	0.854929	7	9.78442
nIQEYLSILTDPDGk	4	P04114	N-Term(TMT10); K15(TMT10)	3.881e-08	69.14	2.40141e-06	2	2164.19	-1.2419	0	0.832446	4	13.1146	0.420046	4	42.9329	0.548376	4	14.2002	0.918309	4	3.57814	1.33778	4	4.20643	1.27151	4	11.4456
tLDLGENQLETLPPDLLR	3	P02750	N-Term(TMT10)	2.384e-10	69.08	2.441e-06	2	2266.25	0.656027	0	0.68075	3	0.439333	0.508428	3	69.8509	0.584606	3	111.849	1.51869	3	1.14101	1.21445	3	18.5535	1.34287	3	41.7597
dVMQGTDEHVVck	2	P01871	N-Term(TMT10); C12(Carbamidomethyl); K13(TMT10)	4.637e-08	68.89	1.30413e-06	3	1976	0.728058	0	0.692731	1		0.367628	2	319.669	0.798715	1		1.43502	2	23.8231	0.983841	2	17.7815	1.81028	2	35.3263
dSckGDSGGPLVcGGVLEGVVTSGSR	2	P00746	N-Term(TMT10); C3(Carbamidomethyl); K4(TMT10); C13(Carbamidomethyl)	2.01e-13	68.77	1.85172e-06	3	3008.54	6.18775	1	0.8765	2	9.88231	1.35133	2	25.8674	1.2362	2	14.9003	1.20329	2	0.466501	0.901056	2	25.3916	0.998905	2	21.9268
aLPQPQNVTSLLGcTH	1	P02790	N-Term(TMT10); C14(Carbamidomethyl)	2.804e-06	68.61	2.23108e-06	3	1965.04	-1.3675	0	0.974004	1		1.49327	1		1.17909	1		1.18016	1		1.06208	1		0.808423	1
hQPQEFPTYVEPTNDEIcEAFR	8	P02774	N-Term(TMT10); C18(Carbamidomethyl)	9.932e-11	68.56	5.15468e-07	3	2936.37	-0.391082	0	0.516878	8	24.2962	0.813265	8	8.74379	0.825095	8	18.436	1.32429	8	1.90374	1.05173	8	15.2622	1.3735	8	13.7174
lQETSNWLLSQQQADGSFQDPcPVLDR	2	P0C0L4	N-Term(TMT10); C22(Carbamidomethyl)	2.438e-10	68.49	1.16803e-06	4	3361.63	-1.21811	0	0.888114	2	18.4951	0.953055	2	15.9978	0.99939	2	7.764	1.0894	2	1.46284	1.55256	2	16.4605	0.718848	2	8.51878
aVISPGFDVFAk	4	P06681	N-Term(TMT10); K12(TMT10)	3.34e-07	68.44	2.89302e-06	2	1709.01	1.54009	0	1.18264	4	2.98679	1.30311	4	3.407	1.11304	4	2.61559	1.14494	4	2.98041	0.76162	4	0.98322	0.844268	4	1.86366
gSESGIFTNTk	5	P02671	N-Term(TMT10); K11(TMT10)	1.033e-06	68.4	2.41388e-06	2	1598.88	0.700022	0	1.43371	5	3.47249	1.49791	5	2.60635	1.13339	5	10.6468	1.12903	5	15.4203	0.56695	5	45.8337	0.608182	5	43.1559
aSEFLGYWEPR	1	P12259	N-Term(TMT10)	4.242e-06	68.3	1.4865e-06	2	1583.81	2.83676	0	1.30141	1		1.54695	1		1.33225	1		0.920791	1		0.735352	1		0.784216	1
mADEAGSEADHEGTHSTk	6	P02671	N-Term(TMT10); K18(TMT10)	5.772e-08	68.27	6.55319e-07	4	2331.09	0.633812	0	1.39613	6	7.17803	1.80327	6	6.47396	1.18755	6	6.16119	1.07969	6	3.14109	0.379205	6	15.5696	0.386058	6	23.8872
lLNNWDVcADMVGTFTDTEDPAk	1	P02753	N-Term(TMT10); C8(Carbamidomethyl); K23(TMT10)	9.464e-09	68.22	1.16762e-06	3	3070.49	0.516913	0	0.641612	1		0.842761	1		0.90636	1		1.07127	1		0.971176	1		1.34037	1
aVSMPSFSILGSDVR	8	P04114	N-Term(TMT10)	4.06e-08	68.16	2.85655e-06	2	1794.96	-0.0777556	0	1.30896	8	9.93844	1.41825	8	15.4598	1.10521	8	6.76724	0.872084	8	7.82236	0.878055	8	18.943	0.709985	8	20.14
eGVQkEDIPPADLSDQVPDTESETR	19	P01024	N-Term(TMT10); K5(TMT10)	2.035e-11	68.12	2.09671e-06	3	3213.63	3.25829	1	0.845387	19	8.47931	0.905637	19	6.14348	0.726317	19	15.3133	1.1353	19	3.37443	0.944598	19	6.87005	1.38883	19	5.48534
sQETGDLDVGGLQETDk	2	P23142	N-Term(TMT10); K17(TMT10)	3.766e-08	68.04	2.04932e-06	3	2250.15	0.269637	0	0.755293	2	15.7806	0.544505	2	2.07868	0.702185	2	7.42568	1.0363	2	9.38464	1.19045	2	4.55215	1.37643	2	1.14945
aGALNSNDAFVLk	3	P06396	N-Term(TMT10); K13(TMT10)	2.329e-08	68.04	3.50191e-06	2	1778.02	1.90127	0	1.34516	3	0.397067	1.67214	3	9.45577	1.35088	3	8.23851	0.971104	3	6.6006	0.823735	3	4.56387	0.840388	3	12.7726
gEVQAmLGQSTEELR	4	P02649	N-Term(TMT10); M6(Oxidation)	1.091e-05	68.01	1.58125e-06	3	1892.96	-0.197167	0	0.941473	4	4.15971	0.818908	4	11.1067	1.23699	4	8.99651	1.42255	4	10.5611	1.10479	4	2.88691	0.839762	4	24.1218
gDYTLNNVHAcAk	8	P07358	N-Term(TMT10); C11(Carbamidomethyl); K13(TMT10)	1.14e-08	67.89	2.25951e-06	2	1921	1.22945	0	0.881345	8	17.9383	0.956	8	17.7381	1.09804	8	12.1848	1.27662	8	12.3227	0.985408	8	6.47512	1.00078	8	10.5248
iTYGETGGNSPVQEFTVPGSk	4	P02751	N-Term(TMT10); K21(TMT10)	1.483e-08	67.85	2.83822e-06	3	2626.38	0.489827	0	1.47766	4	3.78245	1.41625	4	11.5014	1.26943	4	4.05236	0.675952	4	10.8805	0.703391	4	10.5853	0.96292	4	5.96541
eVGTPHGIILDSVDAAFIcPGSSR	35	P02790	N-Term(TMT10); C19(Carbamidomethyl)	2.086e-13	67.83	2.47224e-06	2	2727.39	-1.59247	0	1.11169	34	15.8639	1.53282	34	16.6377	1.33666	34	20.7135	0.880759	34	21.283	1.03159	34	28.1496	0.807757	34	21.6008
gPEEEHLGILGPVIWAEVGDTIR	5	P00450	N-Term(TMT10)	2.182e-08	67.82	2.94049e-06	3	2716.44	-2.48757	0	0.92989	5	14.6353	0.946877	5	5.88372	0.912358	5	17.467	1.32718	5	28.5027	1.26755	5	8.24296	0.804362	5	1.70319
gGYTLVSGYPk	41	P02790	N-Term(TMT10); K11(TMT10)	1.12e-06	67.8	2.55576e-06	2	1599.91	-1.35765	0	1.42367	41	12.5285	1.19079	41	12.3939	1.22201	41	10.9074	0.943839	41	8.06761	0.778063	41	16.7722	0.995038	41	5.92362
eQQcVIMAENR	4	P00747	N-Term(TMT10); C4(Carbamidomethyl)	1.219e-06	67.79	9.39828e-07	2	1606.79	2.16714	0	1.31612	4	6.35007	1.44805	4	4.2309	1.72778	4	2.52942	0.977179	4	8.5251	0.740361	4	4.78275	0.710472	4	6.5936
eFTEAFLGcPAIHPR	3	Q96PD5	N-Term(TMT10); C9(Carbamidomethyl)	1.831e-07	67.75	1.97259e-06	3	1974.01	0.476928	0	0.589205	3	14.4307	0.653567	3	12.2186	0.715519	3	12.2167	1.15511	3	44.0611	1.14725	3	2.45115	1.16778	3	28.3101
lcNTGDNSVcTTk	2	P03952	N-Term(TMT10); C2(Carbamidomethyl); C10(Carbamidomethyl); K13(TMT10)	5.221e-08	67.74	1.29566e-06	2	1927.96	-1.0046	0	0.431747	2	19.5522	1.15257	2	7.47415	1.08985	2	3.12676	1.2427	2	9.28662	1.00301	2	1.05547	1.38586	2	5.8668
aGLQAFFQVQEcNk	4	P00450	N-Term(TMT10); C12(Carbamidomethyl); K14(TMT10)	2.724e-09	67.68	2.78091e-06	2	2098.12	0.295139	0	0.452295	4	15.1683	1.18324	4	11.4111	0.853732	4	7.06347	1.43413	4	13.2915	1.00065	4	4.25077	1.05115	4	4.00241
lLNLDGTcADSYSFVFSR	1	P02753	N-Term(TMT10); C8(Carbamidomethyl)	4.276e-07	67.63	1.94157e-06	3	2294.16	10.3288	0	0.611869	1		0.969928	1		0.533551	1		1.59483	1		0.912814	1		1.36958	1
sQASScSLQSSDSVPVGLck	1	Q9UGM5	N-Term(TMT10); C6(Carbamidomethyl); C19(Carbamidomethyl); K20(TMT10)	1.355e-09	67.52	2.46045e-06	3	2555.29	3.9164	0	0.664702	1		1.26749	1		1.01229	1		1.19065	1		0.983538	1		1.20888	1
vAcEEPPFIENGAANLHSk	3	P05160	N-Term(TMT10); C3(Carbamidomethyl); K19(TMT10)	1.839e-09	67.5	2.51627e-06	3	2541.31	-0.930533	0	0.753311	3	6.6365	0.940339	3	16.514	0.997391	3	10.6516	1.32318	3	13.9298	1.35299	3	1.17156	1.01894	3	1.23636
qNcELFEQLGEYk	3	P02768	N-Term(TMT10); C3(Carbamidomethyl); K13(TMT10)	3.552e-08	67.4	2.01987e-06	2	2116.07	-2.96208	0	1.54623	3	1.79924	1.68824	3	7.31663	1.84096	3	0.792471	0.922619	3	9.83277	0.830949	3	13.6174	0.713656	3	0.30683
lGNQEPGGQTALk	4	P08697	N-Term(TMT10); K13(TMT10)	2.978e-08	67.38	3.29058e-06	2	1771.01	-0.254867	0	1.22512	4	14.613	1.16677	4	23.3343	0.976462	4	13.2156	1.14932	4	5.48886	0.783599	4	14.8227	0.998838	4	7.35593
tTDVTQTFGIEk	2	Q04756	N-Term(TMT10); K12(TMT10)	3.994e-07	67.31	3.19542e-06	2	1798	1.84434	0	1.9902	2	8.19287	1.74072	2	19.3382	1.92781	2	2.25475	0.813657	2	11.3283	0.628057	2	1.96681	0.403203	2	2.15574
hTFMGVVSLGSPSGEVSHPR	17	P02765	N-Term(TMT10)	6.876e-08	67.28	2.52542e-06	4	2310.18	-0.586997	0	1.36528	17	14.9081	1.47093	17	35.0822	1.43528	17	14.0237	0.922173	17	19.3932	0.799351	17	30.24	0.742479	17	25.9673
eLSYYSLEDLNNk	3	P01031	N-Term(TMT10); K13(TMT10)	9.103e-08	67.27	2.98124e-06	2	2046.08	-2.18685	0	1.47067	3	3.6246	0.492883	3	10.1758	0.903573	3	3.30074	0.809591	3	3.07569	0.763921	3	12.0508	0.923481	3	5.7643
dkLAAcLEGNcAEGLGTNYR	18	P00734	N-Term(TMT10); K2(TMT10); C6(Carbamidomethyl); C11(Carbamidomethyl)	1.443e-11	67.25	2.28863e-06	3	2670.34	2.01685	1	0.663813	18	26.812	1.27559	18	19.1646	1.02709	18	4.98095	1.01497	18	9.8978	1.25204	18	13.549	1.21925	18	18.3073
sLGPNScSANGPGLYLIHGPNLYcYSDVEk	1	P02790	N-Term(TMT10); C7(Carbamidomethyl); C24(Carbamidomethyl); K30(TMT10)	7.449e-09	67.19	1.74752e-06	3	3740.85	0.488284	0	1.49589	1		3.0833	1		1.93934	1		0.586512	1		0.589283	1		0.312302	1
vTLTcVAPLSGVDFQLR	7	P04217	N-Term(TMT10); C5(Carbamidomethyl)	9.15e-10	67.17	3.91408e-06	2	2105.16	0.893555	0	1.11932	6	23.5503	1.58566	7	5.90115	1.17041	6	11.5707	0.796434	7	40.8413	1.10133	7	47.4915	0.860911	7	13.5078
eYVLPSFEVIVEPTEk	3	P01024	N-Term(TMT10); K16(TMT10)	5.313e-09	67.14	3.8253e-06	2	2337.3	0.913782	0	1.06659	3	16.9897	0.698525	3	16.4417	0.887794	3	17.6633	1.30166	3	6.8618	1.01359	3	6.81307	1.08396	3	23.5504
tMSGLEcQAWDSQSPHAHGYIPSk	5	P00747	N-Term(TMT10); C7(Carbamidomethyl); K24(TMT10)	4.32e-08	67.04	1.26526e-06	4	3145.53	0.751029	0	0.816907	5	19.4864	0.749997	5	34.2626	0.950636	5	11.0708	1.01507	5	17.2312	1.12413	5	7.0717	1.02974	5	9.27033
cPINcLLGDFGPWSDcDPcIEk	1	P13671	N-Term(TMT10); C1(Carbamidomethyl); C5(Carbamidomethyl); C16(Carbamidomethyl); C19(Carbamidomethyl); K22(TMT10)	2.155e-09	67.01	9.25663e-07	3	3111.45	3.04346	0	0.568775	1		0.626083	1		0.769463	1		1.13648	1		1.36052	1		1.39918	1
lQSLFDSPDFSk	8	P36955	N-Term(TMT10); K12(TMT10)	5.287e-06	66.96	3.52402e-06	2	1842	-2.15588	0	0.845849	8	8.31873	1.02071	8	6.3081	0.725356	8	8.93973	1.01171	8	12.4183	1.07496	8	18.2322	1.36649	8	6.40279
nIDNPALADIYTEHAHQVVVAk	1	O75083	N-Term(TMT10); K22(TMT10)	2.47e-08	66.8	4.14725e-06	4	2876.56	-0.804869	0	1.52377	1		1.55716	1		0.593617	1		0.513472	1		2.05621	1		1.17188	1
sLPTcLPVcGLPk	1	P48740	N-Term(TMT10); C5(Carbamidomethyl); C9(Carbamidomethyl); K13(TMT10)	2.072e-07	66.8	3.51002e-06	2	1900.08	1.68216	0	0.476483	1		0.878184	1		0.760017	1		1.23047	1		1.09664	1		1.52446	1
dWHGVPGQVDAAmAGR	6	P04004	N-Term(TMT10); M13(Oxidation)	0.0005598	66.79	1.39258e-06	2	1911.93	0.318661	0	1.46867	6	38.2188	1.24116	6	39.2573	1.39612	6	16.156	0.990262	6	20.8425	0.763708	6	27.1824	0.679473	6	24.5027
eLFYkADGEScSASMMYQEGk	4	P01008	N-Term(TMT10); K5(TMT10); C11(Carbamidomethyl); K21(TMT10)	4.491e-13	66.78	1.55322e-06	3	3118.51	0.211721	1	1.16279	4	2.22541	5.69594	4	17.3207	1.86521	4	11.11	0.429461	4	30.0934	0.254346	4	64.1063	0.433003	2	111.551
aVMDDFAAFVEk	4	P02768	N-Term(TMT10); K12(TMT10)	3.605e-07	66.71	2.87961e-06	2	1800.96	-2.96811	0	2.50685	4	3.00811	1.69283	4	0.474572	2.243	4	4.04294	0.781913	4	1.22311	0.709436	4	2.05078	0.483076	4	0.23422
fDHVITNMNNNYEPR	4	P02746	N-Term(TMT10)	5.45e-07	66.62	1.01264e-06	3	2093.01	0.83756	0	1.72391	4	14.0963	1.21707	4	14.0155	1.35455	4	19.5939	0.743618	4	24.3131	0.59978	4	35.552	0.668016	4	7.89976
lEAGINQLSFPLSSEPIQGSYR	2	P20742	N-Term(TMT10)	3.382e-09	66.52	4.31202e-06	3	2635.4	1.61556	0	0.982428	2	9.36805	1.04605	2	1.97219	0.7529	2	6.02234	0.83906	2	8.93584	0.973047	2	6.92889	1.11751	2	2.23095
lQDEDLGFL	5	P00751	N-Term(TMT10)	0.001695	66.49	2.96192e-06	2	1278.68	0.820673	0	1.03765	5	21.902	1.04469	5	13.3155	0.908255	5	9.52248	0.998506	5	19.2967	1.20891	5	13.6324	0.966933	5	8.98874
dVTVLQNTDGNNNEAWAk	1	P02788	N-Term(TMT10); K18(TMT10)	1.572e-07	66.47	3.18975e-06	3	2447.26	2.08383	0	0.840705	1		0.563498	1		0.789429	1		1.17728	1		1.28576	1		1.22119	1
kEGGLGPLNIPLLADVTR	1	P32119	N-Term(TMT10); K1(TMT10)	2.739e-08	66.46	2.63224e-06	3	2321.4	0.600765	1	1.40061	1		1.60005	1		1.52676	1		0.809217	1		1.03496	1		0.697374	1
qLNEINYEDHk	11	P00751	N-Term(TMT10); K11(TMT10)	2.875e-06	66.32	3.79187e-06	3	1860.98	-1.4788	0	0.902468	11	11.5938	0.779154	11	19.4093	0.794202	11	33.9762	1.0342	11	6.6158	0.965924	11	11.2982	1.19943	11	12.6789
lLLQQVSLPELPGEYSMk	3	P01023	N-Term(TMT10); K18(TMT10)	1.754e-07	66.32	4.15356e-06	3	2503.43	1.91026	0	0.531272	3	0.0277738	0.545954	3	19.7908	0.669755	3	37.8399	2.87699	3	1.56651	0.748342	3	29.5698	0.876546	3	3.00811
qEINSHVEmQTk	3	P05543	N-Term(TMT10); M9(Oxidation); K12(TMT10)	4.313e-06	66.15	3.80978e-06	3	1918.01	-1.02829	0	1.05016	3	12.0172	1.21353	3	5.91328	1.22146	3	10.1872	1.08738	3	9.57184	0.776058	3	5.07139	0.907655	3	1.28036
dMPASEDLQDLQk	10	P49908	N-Term(TMT10); K13(TMT10)	2.233e-07	66.09	3.12467e-06	2	1948	-2.77369	0	0.983234	10	17.6467	0.904571	10	14.0096	0.91479	10	21.0722	1.10726	10	8.5898	0.954844	10	5.85714	1.17885	10	10.8556
yAASSYLSLTPEQWk	2	B9A064;P0DOY2	N-Term(TMT10); K15(TMT10)	2.023e-08	66.08	4.51285e-06	2	2202.19	0.39558	0
vLSLAQEQVGGSPEk	11	P0C0L4;P0C0L5	N-Term(TMT10); K15(TMT10)	5.166e-09	66.02	4.42561e-06	2	2000.14	-1.23833	0
lLSGGNTLHLVSTTk	5	P04114	N-Term(TMT10); K15(TMT10)	6.92e-10	65.95	3.88769e-06	2	1999.2	2.37268	0	1.15933	5	8.46297	1.30969	5	11.6214	1.07561	5	10.5402	0.897802	5	8.30902	0.875815	5	2.50419	0.753759	5	6.12396
ekAEAQAQYSAAVAk	48	Q14624	N-Term(TMT10); K2(TMT10); K15(TMT10)	1.968e-09	65.81	4.95977e-06	3	2252.27	-4.68497	1	1.46364	48	9.736	2.06644	48	25.2003	1.34924	48	15.6751	0.89168	48	17.0749	0.735376	48	43.6243	0.539064	48	31.1612
wVQTLSEQVQEELLSSQVTQELR	1	P02649	N-Term(TMT10)	3.608e-08	65.75	5.16181e-06	3	2959.56	1.53488	0	1.74475	1		1.19532	1		1.10049	1		0.603224	1		1.56064	1		0.966031	1
wGDAGAEYVVESTGVFTTmEk	4	P04406	N-Term(TMT10); M19(Oxidation); K21(TMT10)	8.427e-10	65.69	2.60332e-06	3	2751.36	-0.80605	0	1.4043	4	13.0197	1.22206	4	19.182	0.727473	4	33.1133	0.757361	4	12.3873	2.02087	4	7.64155	0.860412	4	9.19116
gVNVcQETcTk	4	P03952	N-Term(TMT10); C5(Carbamidomethyl); C9(Carbamidomethyl); K11(TMT10)	3.662e-07	65.66	2.94734e-06	2	1753.9	0.0635426	0	0.675966	4	16.0988	1.34103	4	23.4497	1.36055	4	17.0331	1.33082	4	2.1331	0.891805	4	4.11229	1.07366	4	3.15959
sQFVQPIcLPEPGSTFPAGHk	1	Q04756	N-Term(TMT10); C8(Carbamidomethyl); K21(TMT10)	9.488e-09	65.62	5.30495e-06	3	2755.47	1.39122	0	1.10041	1		1.17979	1		1.24638	1		0.833084	1		1.29793	1		1.01616	1
vNIPLVTNEEcQk	3	P03952	N-Term(TMT10); C11(Carbamidomethyl); K13(TMT10)	1.644e-06	65.59	5.2727e-06	3	2002.1	-0.241402	0	0.56742	3	33.4942	0.628544	3	5.1301	0.663643	3	23.5482	1.08621	3	9.54365	1.16712	3	1.69112	1.55554	3	12.186
sNTVASLHTEk	8	P04114	N-Term(TMT10); K11(TMT10)	1.336e-06	65.57	5.18611e-06	2	1644.93	-1.09418	0	1.45884	8	28.9117	0.830062	8	17.2069	1.05259	8	16.7494	0.647351	8	25.316	0.960842	8	12.9105	0.885301	8	30.8177
hTSVQTTSSGSGPFTDVR	3	P02751	N-Term(TMT10)	4.695e-07	65.56	2.27936e-06	3	2093.04	-2.52103	0	1.15148	3	16.0298	1.10037	3	2.97249	1.47883	3	17.1676	1.147	3	8.68545	0.906027	3	3.36681	0.717041	3	1.78706
sVSLPSLDPASAk	6	P04114	N-Term(TMT10); K13(TMT10)	6.231e-07	65.55	5.55831e-06	2	1730.01	-0.721753	0	1.3422	6	1.51073	1.48418	6	13.7057	1.15254	6	11.917	0.842986	6	9.58127	0.874006	6	4.25265	0.814366	6	8.93378
mEEVEAMLLPETLk	2	P01011	N-Term(TMT10); K14(TMT10)	9.329e-07	65.54	5.4315e-06	2	2091.14	-1.88442	0	0.528876	2	54.4422	0.699405	2	69.1093	0.720239	2	55.5004	0.761391	2	2.23024	1.28224	2	3.61959	1.3983	2	36.1961
iTGTMPPLPLEATGLALSSLR	2	P08571	N-Term(TMT10)	1.356e-08	65.48	5.25223e-06	3	2367.36	3.90177	0	1.50729	2	22.7991	1.17401	2	2.39826	1.03667	2	10.9893	1.03269	2	16.2322	0.72311	2	87.0137	0.486438	2	67.2927
aLYWVNGQVPDGVSk	5	P04114	N-Term(TMT10); K15(TMT10)	3.596e-08	65.4	6.07089e-06	2	2091.17	1.11998	0	1.45559	5	2.39022	1.85349	5	5.31923	1.33479	5	9.71927	0.985241	5	6.41088	0.814059	5	30.8798	0.448149	5	17.1244
yVMLPVADQDQcIR	6	P00738	N-Term(TMT10); C12(Carbamidomethyl)	2.28e-07	65.31	2.91498e-06	2	1936.98	-0.163196	0	0.463882	6	64.6532	0.799025	6	94.5005	1.33041	5	59.0919	1.39169	6	25.3545	0.750335	6	45.9557	1.48655	6	63.8833
gDTYPAELYITGSILR	2	P05160	N-Term(TMT10)	5.384e-07	65.18	4.85423e-06	3	1998.07	-0.593016	0	1.26408	2	0.402792	1.61605	2	15.5665	1.61534	2	46.0339	1.03506	2	18.7136	0.815522	2	94.277	0.489785	2	66.2309
dScVGSLVVk	4	P01024	N-Term(TMT10); C3(Carbamidomethyl); K10(TMT10)	9.873e-06	65.17	6.8876e-06	2	1521.87	0.402399	0	0.579118	4	14.1884	0.456517	4	20.5594	0.589839	4	24.6028	1.41876	4	3.33289	0.97255	4	5.7329	1.3922	4	5.40958
qTVNLQLQPYSLVTTLNSDLk	2	P04114	N-Term(TMT10); K21(TMT10)	2.652e-07	65.12	5.50621e-06	3	2833.61	-0.505014	0	1.54351	2	7.31122	1.80457	2	5.93917	1.39587	2	0.847728	0.636714	2	14.708	0.670719	2	35.2205	0.475616	2	21.8904
iPIEDGSGEVVLSR	4	P01024	N-Term(TMT10)	3.515e-07	64.85	5.69573e-06	3	1699.94	-1.05245	0	0.937813	4	1.6014	0.788574	4	16.518	0.919003	4	8.79511	1.33886	4	3.73214	1.16814	4	19.3524	0.831858	4	9.02957
gGSFQLNELQGLk	1	P02788	N-Term(TMT10); K13(TMT10)	1.515e-08	64.81	7.38376e-06	2	1849.06	0.507539	0	0.78319	1		0.934318	1		0.864252	1		1.15163	1		1.07775	1		1.21823	1
sPEQQETVLDGNLIIR	49	Q14624	N-Term(TMT10)	4.191e-07	64.76	6.24945e-06	3	2041.11	0.499915	0	1.06453	49	17.7035	1.1456	49	13.3064	1.13013	49	19.8624	1.08235	49	24.0477	1.19756	49	30.8277	0.923782	49	18.0706
gISTSAASPAVGTVGMDMDEDDDFSk	2	P04114	N-Term(TMT10); K26(TMT10)	3.916e-08	64.74	1.32616e-06	4	3061.44	1.03668	0	1.68816	2	1.44567	0.975152	2	6.68519	1.11988	2	8.46294	0.559807	2	16.5468	0.697891	2	22.4721	0.472942	2	26.3889
dkAQNLYQELLTQEGQASFQGLk	2	P04114	N-Term(TMT10); K2(TMT10); K23(TMT10)	4.972e-12	64.68	5.31037e-06	3	3296.81	-0.53231	1	0.404569	2	31.7644	0.362742	2	26.3416	0.37778	2	36.2204	0.83267	2	8.63065	1.54585	2	1.29429	1.40053	2	8.03136
aSPAFLASQNTk	2	P20742	N-Term(TMT10); K12(TMT10)	2.389e-07	64.66	7.38676e-06	2	1692.97	0.293236	0	1.37135	2	18.2104	0.993055	2	4.83491	0.837867	2	13.1744	1.14846	2	7.8058	0.85095	2	7.3509	0.904061	2	18.5156
sEAAcLAAGPGIR	2	O75882	N-Term(TMT10); C5(Carbamidomethyl)	2.411e-08	64.63	3.77063e-06	2	1501.8	-0.908243	0	0.852552	2	4.05407	0.910656	2	34.636	1.01583	2	8.78596	1.15036	2	5.58421	0.901922	2	12.0336	1.17717	2	11.4868
lLPHANEVSQk	13	P06727	N-Term(TMT10); K11(TMT10)	2.555e-06	64.59	6.79433e-06	2	1694	0.140797	0	0.511677	13	55.4657	0.654292	13	20.4905	0.501213	13	56.427	1.72191	13	20.9143	0.975285	13	7.67284	1.47425	13	6.39346
acPSHQPDISSGLELPFPPGVPTLDNIk	5	Q16610	N-Term(TMT10); C2(Carbamidomethyl); K28(TMT10)	1.201e-09	64.57	6.12741e-06	4	3444.82	-1.13861	0	0.655035	5	18.2706	1.11748	5	8.12813	1.00651	5	9.98282	1.15761	5	3.61988	1.07202	5	8.49022	0.946244	5	2.28085
eVIITGIQTQGAk	2	P12259	N-Term(TMT10); K13(TMT10)	9.297e-08	64.54	5.60739e-06	2	1816.09	-1.31969	0	1.89682	2	12.5335	1.32302	2	2.90105	1.71289	2	7.50542	0.670835	2	5.88123	0.634977	2	2.39856	0.637039	2	13.2305
tLLSNLEEAk	3	P10909	N-Term(TMT10); K10(TMT10)	1.515e-05	64.53	7.2236e-06	2	1575.94	-0.00424232	0	0.547808	3	3.01653	0.670192	3	6.63342	0.543773	3	26.1608	1.10367	3	0.371978	1.0192	3	3.13565	1.78662	3	9.54721
yTTTMGVNTYk	5	P00736	N-Term(TMT10); K11(TMT10)	4.722e-07	64.48	5.89927e-06	2	1736.93	-0.203015	0	1.43695	5	8.33806	1.51621	5	0.999029	1.21493	5	5.77369	0.914848	5	3.68088	0.658026	5	15.3531	0.932166	5	7.9814
iLLQGTPVAQmTEDAVDAER	2	P01024	N-Term(TMT10); M11(Oxidation)	1.042e-06	64.39	5.47692e-06	2	2402.25	2.18487	0	0.961154	2	11.754	1.29774	2	3.7176	1.07053	2	16.6986	1.01721	2	15.8682	0.868228	2	3.82913	0.980387	2	32.5809
gSFAcQcPPGYQk	1	Q12805	N-Term(TMT10); C5(Carbamidomethyl); C7(Carbamidomethyl); K13(TMT10)	1.143e-06	64.28	2.57543e-06	2	1957.96	-2.63641	0	0.299892	1		0.962616	1		0.376258	1		1.42183	1		1.0266	1		1.33521	1
iYHSHIDAPk	21	P00450	N-Term(TMT10); K10(TMT10)	2.326e-05	64.27	7.01457e-06	2	1638.93	-1.27236	0	0.796217	21	11.9498	0.946448	21	3.54109	0.773682	21	12.8244	1.09471	21	6.25626	0.764812	21	10.9356	1.29609	21	2.67532
sPVVQDcYHGDGR	2	P08519	N-Term(TMT10); C7(Carbamidomethyl)	1.006e-06	64.24	1.48798e-06	3	1718.82	2.92663	0	1.28491	2	4.73557	1.23149	2	12.0486	1.10117	2	9.85381	1.08603	2	2.77946	1.00195	2	2.11111	0.837894	2	1.62803
aDLSGITGAR	27	P01011	N-Term(TMT10)	2.814e-05	64.21	6.05007e-06	2	1189.67	-0.921437	0	0.822268	27	14.7482	0.857312	27	13.5726	0.892285	27	7.1127	1.05485	27	11.8759	0.963929	27	24.2261	1.08414	27	8.82916
eAGIPEFYDYDVALIk	6	P00751	N-Term(TMT10); K16(TMT10)	1.861e-09	64.18	6.32118e-06	2	2301.23	-5.92128	0	0.946493	6	4.36523	1.30614	6	3.18364	0.973202	6	5.46273	1.03292	6	5.08098	0.820248	6	6.97115	1.04053	6	8.11853
vNVDEVGGEALGR	5	P68871	N-Term(TMT10)	1.035e-07	64.13	5.40914e-06	2	1543.84	4.96395	0	0.546485	5	22.6127	0.5354	5	13.3909	0.699266	5	11.0963	1.58107	5	6.10532	1.05728	5	5.33656	1.34073	5	11.6802
qcVPTEPcEDAEDDcGNDFQcSTGR	1	P02748	N-Term(TMT10); C2(Carbamidomethyl); C8(Carbamidomethyl); C15(Carbamidomethyl); C21(Carbamidomethyl)	4.488e-07	64.1	3.88124e-07	4	3176.25	-0.118002	0	0.508128	1		0.465518	1		0.483268	1		1.42	1		1.22019	1		1.50812	1
dScTLPASAEk	2	P10643	N-Term(TMT10); C3(Carbamidomethyl); K11(TMT10)	3.078e-06	64	5.5735e-06	2	1636.86	0.920956	0	0.863298	2	29.6648	0.829396	2	31.5085	1.06179	2	37.5344	1.06776	2	3.876	1.03966	2	12.7879	0.999448	2	6.81348
tVLIMELINNVAk	6	P06576	N-Term(TMT10); K13(TMT10)	1.177e-07	63.97	9.17985e-06	2	1916.16	-0.371982	0	1.53535	6	3.65759	1.87092	6	7.15497	0.598782	6	25.8216	0.423134	6	19.4607	2.41432	6	9.5847	0.99758	6	3.62825
lPPTTTcQQQk	47	P00751	N-Term(TMT10); C7(Carbamidomethyl); K11(TMT10)	0.0002553	63.95	7.81271e-06	2	1759.98	0.410149	0	0.365886	47	32.0102	0.284006	47	59.8355	0.374275	47	53.8994	1.23213	47	12.6596	1.22424	47	8.0344	1.48197	47	10.3982
lEDMEQALSPSVFk	5	P05155	N-Term(TMT10); K14(TMT10)	1.584e-07	63.87	7.81439e-06	2	2052.11	0.881045	0	0.466419	5	53.8783	0.443263	5	51.0215	0.442433	5	46.2591	1.27261	5	10.0455	1.23223	5	5.04058	1.39143	5	10.1691
eNFAGEATLQR	6	P04114	N-Term(TMT10)	1.426e-06	63.65	4.70356e-06	2	1464.76	0.228574	0	1.22228	6	3.71739	0.590003	6	4.69892	0.926977	6	7.63319	0.856205	6	11.1637	1.06357	6	5.66505	0.943276	6	6.54542
gISTSAASPAVGTVGmDmDEDDDFSk	2	P04114	N-Term(TMT10); M16(Oxidation); M18(Oxidation); K26(TMT10)	4.115e-10	63.58	1.22789e-06	3	3093.43	-0.752843	0	0.430437	2	20.064	0.3638	2	22.311	0.483358	2	33.5524	1.27838	2	1.20985	1.99144	2	4.19883	1.732	2	4.52017
iETISHEDLQR	3	P07225	N-Term(TMT10)	4.244e-05	63.51	6.50658e-06	3	1569.85	1.92146	0	0.688713	3	10.0818	0.477293	3	22.8037	0.595434	3	6.73387	1.21303	3	0.216618	0.961716	3	5.22811	1.50304	3	13.5682
qRPPDLDTSSNAVDLLFFTDESGDSR	2	P00736	N-Term(TMT10)	4.795e-12	63.45	3.773e-06	3	3111.52	2.77833	0	1.0328	2	13.9822	1.48168	2	8.95499	1.20376	2	21.0102	0.978629	2	10.2732	0.989426	2	27.1979	0.902119	2	10.2674
ySPGGTPTAIk	4	P03952	N-Term(TMT10); K11(TMT10)	2.361e-06	63.4	1.08101e-05	2	1549.9	-1.78558	0	1.12608	4	12.5862	1.4548	4	0.530837	1.1924	4	5.55634	0.833454	4	9.96182	1.06687	4	29.391	1.03927	4	4.97908
qEINSHVEMQTk	4	P05543	N-Term(TMT10); K12(TMT10)	3.321e-07	63.39	7.62806e-06	2	1902.01	-0.718998	0	1.11154	4	8.88785	1.1706	4	13.6981	1.09451	4	5.48968	0.99733	4	15.4439	0.780477	4	21.8415	0.947954	4	16.2671
lTFINDLcGPR	1	Q16610	N-Term(TMT10); C8(Carbamidomethyl)	2.925e-06	63.39	6.00166e-06	2	1534.82	-0.38368	0	0.470567	1		0.480563	1		0.49447	1		1.18867	1		1.18831	1		1.30098	1
aQIINDAFNLASAHk	1	P15144	N-Term(TMT10); K15(TMT10)	3.281e-07	63.35	9.13203e-06	3	2071.18	2.51636	0	0.935913	1		0.712157	1		0.767202	1		0.986787	1		1.18022	1		1.05153	1
iFYNQQNHYDGSTGk	2	Q15848	N-Term(TMT10); K15(TMT10)	4.445e-07	63.33	5.45805e-06	3	2230.13	0.999768	0	1.22263	2	2.40208	0.799906	2	17.5935	1.36475	2	3.78871	1.3182	2	2.08834	0.552379	2	8.52752	0.735577	2	0.124078
gNQWVGYDDQESVk	3	P36222	N-Term(TMT10); K14(TMT10)	9.276e-09	63.32	5.02833e-06	2	2083.05	-1.10627	0	0.473215	3	123.773	0.550593	3	61.0442	0.527881	3	142.08	1.2699	3	15.0119	1.21925	3	35.3389	1.20353	3	25.1377
fEGIAcEISk	2	P02748	N-Term(TMT10); C6(Carbamidomethyl); K10(TMT10)	1.247e-05	63.32	7.79857e-06	2	1611.88	0.562484	0	0.334028	2	8.4996	0.805588	2	0.694442	0.622416	2	8.16086	1.55784	2	3.51326	0.860652	2	11.3241	1.29392	2	0.862276
nMITGTSQADcAVLIVAAGVGEFEAGISk	3	P68104	N-Term(TMT10); C11(Carbamidomethyl); K29(TMT10)	1.025e-09	63.29	7.38381e-06	3	3367.79	6.96766	0	1.80945	3	1.37517	1.72601	3	0.823695	1.13475	3	6.17518	0.857421	3	28.2185	1.39253	3	10.0658	0.608905	3	40.4548
aQTTVTcTEk	4	Q02985	N-Term(TMT10); C7(Carbamidomethyl); K10(TMT10)	7.239e-06	63.2	6.1504e-06	2	1596.87	-0.472741	0	0.529395	4	63.1891	0.769984	4	6.17069	0.625516	4	55.2561	1.30952	4	11.0427	0.947402	4	5.06022	1.35087	4	22.9221
iASFSQNcDIYPGk	5	P01042	N-Term(TMT10); C8(Carbamidomethyl); K14(TMT10)	3.019e-08	63.18	7.45301e-06	2	2058.07	-0.732967	0	0.648044	5	37.719	0.625899	5	55.2741	0.72446	5	23.8267	0.987985	5	16.3627	1.12472	5	5.24032	1.51437	5	17.8488
iNVGGGLSGDHck	3	P07357	N-Term(TMT10); C12(Carbamidomethyl); K13(TMT10)	4.035e-08	63.16	8.69506e-06	3	1771.95	0.424931	0	0.784898	3	19.2402	0.429552	3	20.8115	0.625138	3	4.03233	1.03347	3	18.0591	1.14107	3	10.4755	1.44409	3	2.63938
vLGAFSDGLAHLDNLk	1	P68871	N-Term(TMT10); K16(TMT10)	4.909e-07	63.15	9.32032e-06	3	2128.22	-0.103114	0	0.529664	1		0.469342	1		0.690669	1		1.49674	1		1.0834	1		1.23963	1
gPDGLTAFEATDNQAIk	1	P58546	N-Term(TMT10); K17(TMT10)	2.468e-08	63.13	8.56077e-06	3	2206.18	0.174167	0	1.47846	1		1.36197	1		1.15725	1		1.36742	1		0.486918	1		0.483027	1
lSITGTYDLk	3	P01009	N-Term(TMT10); K10(TMT10)	1.907e-05	63.12	7.50794e-06	2	1568.93	-1.8125	0	0.439286	3	11.8289	0.579362	3	0.502252	0.358565	3	14.8021	2.10222	3	3.77731	0.594692	3	3.00548	0.733644	3	2.25739
gFSSGSAVVSGGSR	1	P35908	N-Term(TMT10)	1.969e-08	63.09	4.14817e-06	2	1483.76	-4.68406	0	1.15907	1		0.948998	1		1.21608	1		0.711489	1		1.38453	1		0.910977	1
sVPPSASHVAPTETFTYEWTVPk	15	P00450	N-Term(TMT10); K23(TMT10)	3.024e-09	63.09	8.66452e-06	3	2989.57	0.907295	0	1.30045	15	8.31707	1.49008	15	13.1752	1.20271	15	8.35077	0.98469	15	6.15996	0.931729	15	28.5833	0.749417	15	14.6592
vTTSQDmLSIMEk	5	P05155	N-Term(TMT10); M7(Oxidation); K13(TMT10)	1.183e-05	63.08	7.79883e-06	2	1957.05	3.51526	0	0.927595	5	29.3166	0.708772	5	23.069	0.859463	5	25.62	0.797963	5	4.51177	0.988931	5	17.6601	1.12449	5	50.0029
vTcTNAELVk	2	P01031	N-Term(TMT10); C3(Carbamidomethyl); K10(TMT10)	1.36e-05	63.05	1.05779e-05	2	1592.91	2.7597	0	0.675878	2	8.0176	1.03797	2	29.6057	0.996085	2	14.5295	1.15816	2	13.6668	0.924762	2	24.5585	1.14605	2	10.3372
eQLQDMGLVDLFSPEk	10	P01008	N-Term(TMT10); K16(TMT10)	7.258e-07	63.02	8.8552e-06	4	2307.23	-1.86118	0	1.34852	10	30.6427	0.90032	10	7.09171	1.17617	10	11.2955	1.02916	10	12.7527	0.950703	10	44.9752	0.85432	10	8.87055
iGWPNAPILIQDFETLPR	1	P04275	N-Term(TMT10)	1.154e-06	62.88	1.03303e-05	3	2309.29	1.29264	0	0.993439	1		0.73265	1		0.993071	1		0.873141	1		1.40825	1		1.41138	1
eMEcAGTYDGSIDAck	3	P05156	N-Term(TMT10); C4(Carbamidomethyl); C15(Carbamidomethyl); K16(TMT10)	6.411e-10	62.83	1.09451e-06	2	2265.04	5.22236	0	0.398226	3	35.9901	0.36726	3	7.6769	0.536115	3	26.4949	1.27969	3	4.22451	1.30164	3	0.184272	1.42134	3	18.2002
dLYSGLIGPLIVcR	6	P00450	N-Term(TMT10); C13(Carbamidomethyl)	9.278e-09	62.83	1.09711e-05	2	1805.02	-1.07795	0	0.613284	6	45.0036	0.704192	6	21.9826	0.588428	6	24.3905	1.0088	6	14.4816	1.18077	6	6.38477	1.36444	6	5.70136
iEGDEEMHcSDDGFWSk	6	P08603	N-Term(TMT10); C9(Carbamidomethyl); K17(TMT10)	3.575e-08	62.82	9.14193e-07	3	2500.12	-0.00609784	0	0.729552	6	32.4483	0.561753	6	35.0964	0.782847	6	25.3517	1.35265	6	5.11095	1.0014	6	3.33467	1.17404	6	22.018
aSSIIDELFQDR	4	P10909	N-Term(TMT10)	0.0001425	62.82	8.01878e-06	3	1622.86	1.13784	0	0.677371	4	18.0496	0.612638	4	8.30929	0.526924	4	20.8485	1.54632	4	4.39987	0.937944	4	10.2377	1.39604	4	3.28097
fPSGTFEQVSQLVk	4	P02774	N-Term(TMT10); K14(TMT10)	1.304e-08	62.74	9.95042e-06	2	2025.14	-0.917918	0	0.992116	4	1.77951	1.12268	4	10.0946	0.83263	4	4.58571	1.08555	4	7.37808	0.875948	4	6.74495	1.22397	4	1.41317
aFTEccVVASQLR	6	P01031	N-Term(TMT10); C5(Carbamidomethyl); C6(Carbamidomethyl)	4.477e-08	62.55	5.42007e-06	2	1769.89	-0.298742	0	0.645991	6	37.5953	1.05291	6	8.89219	1.10149	6	4.35386	1.37405	6	12.5419	1.01637	6	14.1725	1.03967	6	10.3377
tTNIQGINLLFSSR	2	P0C0L4;P0C0L5	N-Term(TMT10)	5.624e-06	62.55	1.29526e-05	3	1793.01	-0.809887	0
gFSLDEATNLNGGLLR	19	P19827	N-Term(TMT10)	3.261e-07	62.42	1.01385e-05	3	1906.02	0.632161	0	1.11473	19	22.3926	1.06634	19	17.3432	1.12116	19	18.4075	1.05056	19	10.9714	1.1532	19	27.0991	0.832679	19	15.0215
lEDSVTYHcSR	4	P00751	N-Term(TMT10); C9(Carbamidomethyl)	1.317e-05	62.41	2.92799e-06	3	1595.77	0.899471	0	1.20276	4	20.0491	2.68484	4	30.1296	1.92243	4	28.4519	0.759592	4	8.49637	0.57662	4	68.0358	0.40861	4	99.2034
hIQETEWQSQEGk	2	Q14515	N-Term(TMT10); K13(TMT10)	2.432e-06	62.37	8.66246e-06	3	2058.07	0.806888	0	0.756692	2	6.42298	0.73485	2	29.4534	0.89248	2	39.0173	1.07943	2	38.726	1.14037	2	10.1859	1.15718	2	37.054
aLHQVFEHMLDVSk	4	P06681	N-Term(TMT10); K14(TMT10)	5.993e-08	62.36	1.15572e-05	3	2112.17	1.31098	0	1.08938	4	0.589306	0.777249	4	19.4323	1.00421	4	6.09487	1.27815	4	8.78769	0.892596	4	4.62771	0.873548	4	4.95173
mHSMNGFMYGNQPGLTMck	1	P00450	N-Term(TMT10); C18(Carbamidomethyl); K19(TMT10)	5.198e-09	62.36	2.26498e-06	3	2662.24	-0.928578	0	1.75333	1		1.91101	1		1.45912	1		0.786893	1		0.706685	1		0.523559	1
ePFLSccQFAESLR	2	P0C0L4;P0C0L5	N-Term(TMT10); C6(Carbamidomethyl); C7(Carbamidomethyl)	2.281e-08	62.27	2.78675e-06	2	1972.95	0.215597	0
aATVGSLAGQPLQER	3	P02649	N-Term(TMT10)	5.645e-09	62.23	1.11005e-05	2	1726.97	1.6374	0	1.08645	3	1.62644	0.787764	3	0.105418	1.17904	3	0.30274	1.23165	3	20.9398	1.19762	3	1.8034	0.819844	3	7.07703
ySDASDcHGEDSQAFcEk	3	P01023	N-Term(TMT10); C7(Carbamidomethyl); C16(Carbamidomethyl); K18(TMT10)	1.568e-08	62.18	6.03907e-07	3	2564.11	0.891076	0	0.131828	3	8.6161	0.136661	3	14.6218	0.211102	3	4.81705	2.12191	3	2.01744	1.38931	3	1.24535	1.78554	3	3.86506
vIDFNcTTSSVSSALANTk	1	P04196	N-Term(TMT10); C6(Carbamidomethyl); K19(TMT10)	1.707e-07	62.18	9.38278e-06	3	2473.3	-0.889134	0	1.0388	1		1.80521	1		1.52694	1		0.720038	1		0.993696	1		0.880192	1
eTTFNSLLcPSGGEVSEELSLk	3	P01023	N-Term(TMT10); C9(Carbamidomethyl); K22(TMT10)	4.524e-09	62.1	1.03588e-05	3	2855.48	0.527156	0	0.678413	3	15.8962	0.672196	3	26.0621	0.88906	3	58.6487	1.29555	3	12.8971	1.43039	3	10.5835	1.3174	3	23.2738
kTPNNPScNADLINR	1	P54289	N-Term(TMT10); K1(TMT10); C8(Carbamidomethyl)	7.01e-08	62.03	1.05271e-05	3	2172.16	1.01698	1	0.829668	1		1.87818	1		0.923706	1		1.08786	1		0.924729	1		0.99267	1
qTQVSVLPEGGETPLFk	5	P06396	N-Term(TMT10); K17(TMT10)	4.934e-07	62.03	1.17803e-05	3	2288.29	-0.101423	0	1.15935	5	3.61701	1.62436	5	1.3991	1.17526	5	4.06921	0.964449	5	3.13905	0.803444	5	2.75979	0.998451	5	3.84289
qEDAcQGDSGGPHVTR	2	P00742	N-Term(TMT10); C5(Carbamidomethyl)	1.284e-08	62.03	1.06524e-06	2	1942.89	-0.464783	0	0.618582	2	0.500716	0.515693	2	36.5853	0.836604	2	35.8482	1.30249	2	13.6094	1.1414	2	24.8016	1.24621	2	17.7373
sPQELLcGASLISDR	3	P00734	N-Term(TMT10); C7(Carbamidomethyl)	1.38e-06	62	8.70721e-06	3	1874.98	-0.487298	0	1.0609	3	8.87614	0.911361	3	9.7794	1.11305	3	7.65293	1.06314	3	2.29026	1.2426	3	13.2309	1.03161	3	20.0877
eVEELMEDTQHk	1	Q9UBP4	N-Term(TMT10); K12(TMT10)	3.486e-07	61.96	6.71819e-06	3	1946	0.46506	0	0.543684	1		0.396846	1		0.663945	1		1.25572	1		1.38729	1		1.42576	1
dPTFIPAPIQAk	5	P01019	N-Term(TMT10); K12(TMT10)	3.382e-05	61.96	9.36089e-06	2	1756.04	-1.69919	0	0.998067	5	12.2348	0.776085	5	9.96924	0.78694	5	20.9323	1.2303	5	7.58448	0.884506	5	8.05284	1.29019	5	3.92163
sAATLQQEk	2	P23142	N-Term(TMT10); K9(TMT10)	7.879e-05	61.77	1.57337e-05	2	1433.84	1.11937	0	0.877672	2	0.9376	1.10997	2	24.2337	0.895859	2	18.8651	1.06009	2	7.40819	0.869237	2	11.7621	1.05401	2	8.06157
vFSLQWGEVk	3	P05156	N-Term(TMT10); K10(TMT10)	1.071e-05	61.76	1.30361e-05	2	1650.96	-0.617944	0	1.05505	3	4.71545	1.39424	3	7.70818	0.93458	3	0.247295	0.869994	3	0.340178	0.929376	3	1.50169	1.11065	3	0.00391537
ecNNPPPSGGGR	4	P10643	N-Term(TMT10); C2(Carbamidomethyl)	3.702e-06	61.65	1.33363e-06	2	1470.7	1.72196	0	0.484086	4	15.377	0.498712	4	9.00515	0.567035	4	6.03946	1.12826	4	12.8983	1.16037	4	4.09862	1.19454	4	7.75799
aTGVLYDYVNk	5	P04114	N-Term(TMT10); K11(TMT10)	3.148e-06	61.62	1.24646e-05	2	1700.96	0.40271	0	1.59172	5	30.2889	1.12491	5	6.39649	1.26102	5	2.93653	0.882244	5	6.19726	0.702031	5	26.8847	0.572437	5	43.9621
lTVGAAQVPAQLLVGALR	3	P08571	N-Term(TMT10)	3.048e-07	61.6	8.5787e-06	3	2006.23	0.239757	0	1.148	3	29.2703	1.17786	3	35.3296	1.03828	3	17.6556	0.768872	3	63.1726	1.28749	3	14.8857	1.00016	3	1.6157
kGVcEETSGAYEk	8	P02760	N-Term(TMT10); K1(TMT10); C4(Carbamidomethyl); K13(TMT10)	6.521e-09	61.59	1.26897e-05	3	2145.15	0.643795	1	0.49991	8	31.7477	0.776521	8	5.37447	0.564799	8	23.026	1.2839	8	6.56569	0.944487	8	5.51202	1.58444	8	7.05852
dVINEAWFPEDQR	1	Q8NBP7	N-Term(TMT10)	3.766e-06	61.53	4.60512e-06	2	1847.92	1.39911	0	0.705223	1		0.663411	1		0.684367	1		1.22451	1		0.999362	1		1.28144	1
aEDHFSVIDFNQNIR	4	P19823	N-Term(TMT10)	1.015e-09	61.52	7.18787e-06	2	2034.03	1.30749	0	0.540411	4	13.1678	0.561494	4	10.8544	0.766858	4	21.1409	1.40105	4	5.90415	1.51698	4	3.86721	1.08298	4	13.3126
mAATFIGNSTAIQELFk	1	P04350	N-Term(TMT10); M1(Oxidation); K17(TMT10)	1.036e-06	61.5	1.32386e-05	3	2316.26	-1.33529	0	1.48498	1		2.14542	1		0.754106	1		0.450357	1		2.19971	1		0.706473	1
eSYYFDLTDGLS	3	P01042	N-Term(TMT10)	0.0005193	61.42	2.52388e-06	2	1638.77	0.698432	0	0.877843	3	10.9111	0.811309	3	0.723735	0.965178	3	9.39281	1.0233	3	5.69542	1.51878	3	8.58987	1.06576	3	2.35562
gSSVIHcDADSk	14	P04003	N-Term(TMT10); C7(Carbamidomethyl); K12(TMT10)	4.561e-07	61.39	7.18845e-06	2	1733.89	-1.0442	0	0.508172	14	43.7891	0.483907	14	37.6909	0.597319	14	46.8242	1.54496	14	17.6775	1.02606	14	10.5186	1.3539	14	19.2472
fTASAGIQVVGDDLTVTNPk	19	P06733	N-Term(TMT10); K20(TMT10)	8.314e-09	61.27	1.51529e-05	3	2491.38	0.0117455	0	1.56578	19	7.13623	1.49074	19	11.3227	1.17595	19	22.5449	0.595028	19	25.9619	1.67885	19	8.67655	0.816981	19	13.2422
lGPLSAEGTTGLAPAGQTSEESRPR	1	P22105	N-Term(TMT10)	1.212e-08	61.23	1.38994e-05	3	2711.42	1.06191	0	1.41831	1		1.67426	1		1.51646	1		0.79721	1		0.778145	1		0.7714	1
fSLVGIGGQDLNEGNR	2	P13796	N-Term(TMT10)	9.431e-08	61.23	1.03963e-05	3	1905	-0.353237	0	1.02538	2	7.98424	0.861183	2	4.86339	0.979682	2	22.1991	1.0174	2	28.4358	1.15463	2	5.13057	0.980319	2	9.00976
lLLQmDSSATAYGSTVSk	1	P04114	N-Term(TMT10); M5(Oxidation); K18(TMT10)	2.598e-07	61.22	1.39692e-05	3	2346.26	0.923353	0	0.989163	1		0.875063	1		0.990033	1		1.3765	1		0.9678	1		0.662631	1
vPFDAATLHTSTAMAAQHGMDDDGTGQk	6	P06396	N-Term(TMT10); K28(TMT10)	2.425e-11	61.1	7.18029e-06	3	3331.62	2.81063	0	1.25614	6	2.93879	1.57713	6	7.78471	1.19672	6	18.4925	0.921834	6	12.1515	0.799039	6	18.1919	0.785192	6	9.836
nVHSGSTFFk	6	Q14624	N-Term(TMT10); K10(TMT10)	3.676e-05	61.1	1.33515e-05	3	1581.88	-2.1505	0	1.0942	6	11.644	1.05076	6	1.89261	1.00793	6	6.45285	1.2437	6	12.1243	0.75586	6	18.595	1.0626	6	10.2478
gVGWSHPLPQcEIVk	9	P04003	N-Term(TMT10); C11(Carbamidomethyl); K15(TMT10)	3.572e-06	61.03	1.62505e-05	3	2165.19	-0.639707	0	0.867289	9	10.1808	1.72007	9	23.0387	1.25488	9	5.21377	1.595	9	7.60892	0.485032	9	47.0797	0.517565	9	82.7275
eGGQTAPASTR	3	P06396	N-Term(TMT10)	4.369e-05	61.03	7.45473e-06	2	1303.68	0.790671	0	1.15529	3	44.1352	1.28045	3	18.4235	1.23876	3	22.8135	1.10983	3	6.29678	0.904634	3	1.28283	1.0578	3	16.6854
dLHLSDVFLk	2	P13671	N-Term(TMT10); K10(TMT10)	1.805e-05	61.03	1.37262e-05	2	1644.97	-1.99361	0	0.688447	2	31.5359	0.5714	2	30.7074	0.551388	2	21.8808	1.4148	2	12.3988	1.21312	2	2.77923	1.16348	2	2.00454
qPNcDDPETEEAALVAIDYINQNLPWGYk	3	P02765	N-Term(TMT10); C4(Carbamidomethyl); K29(TMT10)	2.645e-09	61.02	6.48356e-06	3	3821.88	0.744218	0	1.239	3	6.40239	1.95777	3	5.27261	1.80596	3	6.08746	1.1668	3	7.42166	0.779669	3	3.66089	0.511905	3	1.84545
sYTITGLQPGTDYk	6	P02751	N-Term(TMT10); K14(TMT10)	3.767e-08	60.99	1.36939e-05	2	2002.1	3.72123	0	1.34123	6	7.10854	1.35795	6	13.1994	1.11905	6	9.02364	0.70898	6	10.6802	0.887841	6	16.9644	1.03158	6	6.82047
lGGSAVISLEGkPL	3	P23528	N-Term(TMT10); K12(TMT10)	1.262e-07	60.92	1.09632e-05	2	1799.1	-0.632697	0	1.58889	3	7.39586	1.8374	3	5.35559	0.541307	3	1.07759	0.395335	3	31.5174	2.0095	3	17.0161	1.22683	3	0.429995
akWEMPFDPQDTHQSR	13	P01011	N-Term(TMT10); K2(TMT10)	3.16e-08	60.73	8.49505e-06	3	2431.22	0.359807	1	1.22918	13	5.72199	1.25663	13	5.91138	1.13662	13	10.6858	1.02186	13	3.44048	0.698819	13	4.22453	0.744823	13	9.60811
lVHVEEPHTETVR	4	P01023	N-Term(TMT10)	4.866e-06	60.69	1.41615e-05	2	1774.96	-1.49041	0	0.790252	4	36.9891	0.616747	4	30.7303	1.2385	4	29.2805	1.44012	4	17.2439	1.17599	4	3.05185	0.891557	4	3.60867
sASNMAIVDVk	3	P01023	N-Term(TMT10); K11(TMT10)	2.317e-06	60.68	1.82557e-05	2	1592.91	1.52352	0	0.478403	3	19.4411	0.300404	3	14.951	0.548176	3	65.4125	1.5535	3	1.74224	1.27469	3	2.87634	1.7397	3	19.3279
cSYTEDAQcIDGTIEVPk	7	P02749	N-Term(TMT10); C1(Carbamidomethyl); C9(Carbamidomethyl); K18(TMT10)	1.258e-10	60.66	6.14195e-06	2	2544.24	0.462257	0	0.497053	7	83.4296	0.832533	7	11.0562	0.841303	7	19.053	1.38276	7	6.96477	1.02336	7	17.3975	1.21801	7	29.3945
aGAFcLSEDAGLGISSTASLR	7	P01023;P20742	N-Term(TMT10); C5(Carbamidomethyl)	1.722e-08	60.66	9.01964e-06	3	2312.17	-0.412441	0
vTSIQDWVQk	8	P00738	N-Term(TMT10); K10(TMT10)	7.54e-06	60.6	1.7158e-05	2	1661.96	0.201565	0	0.153234	7	22.1973	0.160371	7	15.1876	0.145466	6	5.98363	1.17638	8	5.95872	0.534647	8	5.78886	2.69711	8	7.86241
acIPTGPYPcGk	6	P00742	N-Term(TMT10); C2(Carbamidomethyl); C10(Carbamidomethyl); K12(TMT10)	1.116e-05	60.59	1.32255e-05	2	1778.94	2.93598	0	0.560534	6	6.30063	0.989271	6	15.8047	0.901033	6	10.4892	1.0973	6	2.10414	1.33682	6	6.30557	1.3708	6	4.50276
iPDGVVSVSPk	2	O94985	N-Term(TMT10); K11(TMT10)	8.906e-06	60.54	1.04645e-05	2	1555.95	-0.270614	0	1.11922	2	10.3939	1.00771	2	2.56283	0.995988	2	6.90442	1.02831	2	1.24547	0.981162	2	3.83469	1.00544	2	2.44076
iVQILPWEQNEQVk	7	P04114	N-Term(TMT10); K14(TMT10)	2.88e-08	60.52	1.64124e-05	2	2182.26	-0.20809	0	0.257814	5	41.3583	0.215281	5	24.8168	0.209738	5	18.4401	1.28274	7	6.95721	1.42516	7	2.79232	1.50633	7	5.15025
dTScVNPPTVQNAYIVSR	3	P08603	N-Term(TMT10); C4(Carbamidomethyl)	2.96e-06	60.47	1.04102e-05	2	2250.14	-1.27882	0	1.18606	3	9.23803	2.82665	3	18.4431	1.90725	3	13.0487	0.866316	3	15.3557	0.549522	3	22.6818	0.393576	3	119.909
lkEDAVSAAFk	10	P51884	N-Term(TMT10); K2(TMT10); K11(TMT10)	1.723e-06	60.47	1.21153e-05	2	1866.13	-1.11664	1	0.824528	10	7.52652	1.27943	10	4.3925	0.85178	10	16.5503	0.873946	10	7.92895	0.998549	10	5.08404	1.11036	10	9.2525
fSPATHPSEGLEENYcR	10	P00747	N-Term(TMT10); C16(Carbamidomethyl)	3.203e-07	60.44	2.25912e-06	3	2223.04	0.979559	0	0.802637	10	34.6364	0.901	10	28.8469	1.04738	10	23.8575	1.25484	10	9.76408	1.09417	10	13.6345	1.10415	10	20.7239
hPLkPDNQPFPQSVSEScPGk	9	P04196	N-Term(TMT10); K4(TMT10); C18(Carbamidomethyl); K21(TMT10)	2.588e-07	60.42	1.69762e-05	3	3036.61	-1.14266	0	0.461989	9	236.98	0.796388	9	9.87543	0.770379	5	27.9709	1.16728	9	35.4448	1.27517	9	15.6333	1.63102	9	9.23949
iTcTEEGWSPTPk	3	Q03591;Q9BXR6	N-Term(TMT10); C3(Carbamidomethyl); K13(TMT10)	1.613e-07	60.39	1.32546e-05	2	1964.02	0.420499	0
aGHIAWTSSGk	15	P04114	N-Term(TMT10); K11(TMT10)	1.718e-06	60.26	1.58708e-05	2	1572.89	-0.669949	0	1.19152	15	40.4651	1.45308	15	61.4899	1.20604	15	31.03	0.787005	15	77.2187	0.630844	15	85.6027	0.708066	15	71.2051
vDLSFSPSQSLPASHAHLR	7	P01023	N-Term(TMT10)	9.652e-07	60.23	1.74983e-05	4	2278.22	2.15678	0	1.13922	7	22.8882	0.863117	7	20.9335	0.95894	7	17.7068	0.955742	7	23.4483	1.33062	7	16.5478	1.073	7	16.5155
eQTMSEcEAGALR	2	P10643	N-Term(TMT10); C7(Carbamidomethyl)	2.763e-08	60.23	2.84526e-06	2	1710.8	2.11628	0	0.65917	2	1.5045	0.469382	2	3.82064	0.715933	2	0.0363697	1.20703	2	2.43482	0.940099	2	0.155605	1.14756	2	0.0612007
mPYEcGPSLDVcAQDER	2	P10643	M1(Oxidation); N-Term(TMT10); C5(Carbamidomethyl); C12(Carbamidomethyl)	1.584e-05	60.17	9.59334e-07	3	2271.99	1.25736	0	1.0288	2	8.35316	0.847377	2	26.2646	1.02736	2	14.0927	1.01516	2	13.8104	1.28257	2	30.259	1.00934	2	2.50981
vSFLSALEEYTk	3	P02647	N-Term(TMT10); K12(TMT10)	2.31e-07	60.15	2.07218e-05	2	1845.04	-1.44042	0	0.394367	3	33.1046	0.390378	3	4.8842	0.278019	3	2.5088	2.22829	3	1.65739	1.01851	3	2.80804	1.39457	3	1.56387
kAAISGENAGLVR	14	P19827	N-Term(TMT10); K1(TMT10)	9.144e-07	60.12	1.86767e-05	2	1744.05	2.75841	1	1.38692	14	10.8461	1.46955	14	8.87935	1.26747	14	9.45369	0.90602	14	2.66482	0.76107	14	4.583	1.04849	14	5.89218
ePISVSSEQVLk	2	P00918	N-Term(TMT10); K12(TMT10)	5.35e-07	60.11	1.93048e-05	2	1774.04	3.92617	0	0.961608	2	6.35815	0.894119	2	4.84487	1.18634	2	12.8042	1.21761	2	14.0981	1.31097	2	26.1642	0.723643	2	3.1056
eIEEVLTPEMLMR	4	P29622	N-Term(TMT10)	5.823e-05	60.09	1.46434e-05	3	1818.95	0.0707141	0	1.06453	4	3.32391	1.00815	4	28.0985	0.901519	4	20.3798	0.973046	4	9.63877	0.953616	4	18.4464	1.18154	4	4.02041
wEmPFDPQDTHQSR	1	P01011	N-Term(TMT10); M3(Oxidation)	0.0001724	60.08	1.86532e-06	3	2018.92	0.734182	0	0.929555	1		0.593531	1		0.920503	1		1.14798	1		0.784969	1		1.15644	1
lASPGFPGEYANDQER	2	O00187	N-Term(TMT10)	1.753e-07	60.07	5.95327e-06	2	1979.97	0.0610223	0	0.810573	2	22.8437	0.797525	2	17.4015	0.960375	2	50.6928	1.27066	2	5.01905	1.00621	2	3.18315	1.14564	2	27.3715
vNQNLVYESGSLNFSk	2	P04114	N-Term(TMT10); K16(TMT10)	3.38e-08	60.05	1.91779e-05	3	2257.22	-0.158145	0	1.74993	2	9.3659	1.07966	2	1.54299	1.41362	2	27.2536	0.683674	2	14.6158	0.860913	2	22.8725	0.728689	2	18.687
eLLESYIDGR	2	P00734	N-Term(TMT10)	2.442e-05	60.01	1.71604e-05	2	1423.77	1.39696	0	1.04005	2	0.863326	0.512588	2	30.0248	1.19363	2	4.91644	1.19468	2	2.39398	1.06994	2	0.34919	1.08611	2	16.6344
fGVEQDVDMVFASFIR	8	P14618	N-Term(TMT10)	1.351e-08	59.94	1.14065e-05	2	2089.06	0.519372	0	1.5609	8	27.4735	1.32493	8	21.7416	0.737351	8	33.7727	0.651637	8	76.4926	1.99574	8	47.0636	0.861823	8	13.8792
iVLGQEQDSYGGk	4	P02743	N-Term(TMT10); K13(TMT10)	2.706e-07	59.88	2.02005e-05	2	1852.03	2.01559	0	0.469199	4	26.472	0.454208	4	44.5699	0.548044	4	66.9268	1.26976	4	7.9426	0.927079	4	7.48366	1.63152	4	8.84022
lAGLGLQQLDEGLFSR	2	Q6EMK4	N-Term(TMT10)	1.426e-07	59.88	1.89669e-05	2	1946.1	2.78906	0	0.981462	2	1.31211	1.17956	2	26.82	1.08912	2	0.115956	1.03269	2	0.454782	1.04134	2	29.5797	0.917573	2	10.9485
fSAIcQGDGTWSPR	4	P04003	N-Term(TMT10); C5(Carbamidomethyl)	9.056e-09	59.86	5.26708e-06	2	1810.88	1.40453	0	0.883329	4	35.5817	1.00599	4	16.0971	1.13109	4	52.9528	0.979918	4	40.2274	0.896991	4	18.7949	1.00581	4	29.9785
tPGAAANLELIFVGPQHAGNYR	8	P04217	N-Term(TMT10)	1.36e-07	59.83	1.98105e-05	3	2525.35	-0.0145351	0	1.24061	8	20.0262	1.52352	8	35.1695	1.14148	7	16.8909	0.770721	8	20.1479	1.14783	7	18.6462	0.890182	7	23.9048
vSEGNHDIALIk	5	P03952	N-Term(TMT10); K12(TMT10)	2.245e-06	59.77	1.96643e-05	2	1754.02	1.23704	0	0.884822	5	27.1383	0.628282	5	24.1918	1.07898	5	27.0309	1.16685	5	13.3495	0.93604	5	2.09572	0.929254	5	13.3514
lQAVTDDHIR	1	P30043	N-Term(TMT10)	4.093e-05	59.72	1.57323e-05	3	1396.78	0.97461	0	1.1433	1		1.00686	1		1.37667	1		1.25598	1		1.0286	1		0.63677	1
aVVEVDESGTR	7	P05154	N-Term(TMT10)	2.567e-06	59.72	1.45057e-05	2	1390.74	2.97936	0	1.21891	7	9.15587	1.54338	7	29.5002	1.54821	7	21.9094	0.888634	7	23.9626	0.928607	7	13.6728	0.67885	7	37.5151
vIGNMGQTmEQLTPELk	3	P04114	N-Term(TMT10); M9(Oxidation); K17(TMT10)	3.606e-06	59.7	2.17518e-05	3	2363.28	4.88088	0	1.04864	3	14.249	1.12905	3	11.6486	1.00286	3	21.7963	0.918377	3	4.96337	1.02903	3	7.10077	0.949122	3	4.74422
eYSGTIASEANTYLNSk	3	P04114	N-Term(TMT10); K17(TMT10)	1.001e-07	59.66	1.4329e-05	3	2306.19	-0.366513	0	2.12953	3	5.80562	2.72195	3	0.509279	1.93355	3	1.44018	0.489114	3	8.75334	0.315337	3	4.02579	0.170575	3	49.1591
eIMENYNIALR	8	P08603;Q03591	N-Term(TMT10)	5.806e-06	59.61	1.66828e-05	2	1594.84	-0.833397	0
lELSVDGAk	19	P0C0L4;P0C0L5	N-Term(TMT10); K9(TMT10)	0.000134	59.61	2.82788e-05	2	1389.84	0.856324	0
vTYTSQEDLVEk	1	P05156	N-Term(TMT10); K12(TMT10)	7.112e-07	59.57	1.80517e-05	2	1870.02	1.90288	0	0.732938	1		0.8713	1		0.681212	1		1.07668	1		0.962191	1		1.39668	1
akLPDATPTELAk	20	P02774	N-Term(TMT10); K2(TMT10); K13(TMT10)	4.603e-06	59.57	1.09304e-05	3	2042.25	2.58385	1	1.18835	20	18.4674	1.1395	20	13.2081	1.13685	20	10.4023	0.954071	20	8.26813	0.855753	20	16.883	1.02485	20	11.9207
nLAVSQVVHk	17	P01011	N-Term(TMT10); K10(TMT10)	6.073e-06	59.57	1.57883e-05	2	1552.96	1.33102	0	0.97086	17	11.2477	1.0727	17	8.83844	0.932735	17	10.9009	0.88241	17	5.78462	0.819869	17	20.9036	1.18486	17	10.5019
kVTcTNAELVk	7	P01031	N-Term(TMT10); K1(TMT10); C4(Carbamidomethyl); K11(TMT10)	4.239e-08	59.55	2.13516e-05	3	1950.17	0.32351	1	0.778404	7	16.7735	1.10426	7	8.20406	1.08569	7	21.5515	1.00051	7	8.12063	0.915164	7	2.85582	1.26862	7	15.2239
tDAPDLPEENQAR	6	P01031	N-Term(TMT10)	4.338e-07	59.52	8.32063e-06	2	1684.84	0.941093	0	0.931066	6	9.65221	1.07247	6	4.32501	0.918889	6	6.61163	1.03822	6	2.62213	0.782933	6	2.84468	1.18846	6	5.40198
sFYANNHcIGTDLNR	3	Q96IY4	N-Term(TMT10); C8(Carbamidomethyl)	4.796e-08	59.48	5.80507e-06	2	2010.96	-2.60905	0	0.830871	3	5.66815	1.10555	3	8.59126	1.25171	3	0.667723	1.09078	3	3.05286	1.62351	3	6.8736	0.881407	3	1.09046
lFLEPTQADIALLk	4	P08519	N-Term(TMT10); K14(TMT10)	2.936e-08	59.46	1.68161e-05	2	2030.23	-0.65582	0	0.232945	4	15.5021	3.43067	4	10.716	0.365806	4	12.2559	0.980305	4	5.39774	0.852524	4	9.70984	1.0457	4	3.39986
qSEDSTFYLGER	6	P00450	N-Term(TMT10)	2.853e-07	59.42	5.08581e-06	2	1660.8	0.318113	0	1.43556	6	33.4704	1.51885	6	65.2424	1.42468	6	39.2478	1.11998	6	23.7746	0.758093	6	59.2522	0.510131	6	62.014
iVQAEGEAEAAk	2	Q99623	N-Term(TMT10); K12(TMT10)	4.23e-07	59.41	2.04474e-05	2	1673.95	-0.69216	0	1.60889	2	5.96398	1.7572	2	12.6135	0.674554	2	48.417	0.464836	2	48.0953	2.31434	2	17.9956	0.840954	2	8.78712
ySAWAESVTNLPQVIk	5	P10643	N-Term(TMT10); K16(TMT10)	1.075e-09	59.36	2.36391e-05	2	2264.28	4.49996	0	0.439863	5	44.9178	0.77136	5	107.358	0.598826	5	51.7007	1.22603	5	3.26783	1.1165	5	10.8407	1.40623	5	3.3071
kEDScQLGYSAGPcmGMTSR	5	P02760	K1(TMT10); N-Term(TMT10); C5(Carbamidomethyl); C14(Carbamidomethyl); M15(Oxidation)	9.67e-09	59.21	3.5985e-06	3	2709.25	0.0809483	1	1.38375	5	6.15479	2.41837	5	8.93673	1.73607	5	3.70315	0.914439	5	5.27086	0.471049	5	29.4502	0.596715	5	18.0424
vNWEEEAASGLLTSLkDNVPk	3	P04114	N-Term(TMT10); K16(TMT10); K21(TMT10)	1.609e-10	59.05	1.97256e-05	3	2987.67	0.731371	1	1.74575	3	8.43683	1.19029	3	6.22671	1.23372	3	2.84577	0.734704	3	0.885779	0.773717	3	10.478	0.636117	3	7.45951
wSPELPVcAPIIcPPPSIPTFATLR	7	P02749	N-Term(TMT10); C8(Carbamidomethyl); C13(Carbamidomethyl)	1.432e-07	59.01	2.31738e-05	4	3048.62	-1.03267	0	0.468863	7	96.0319	0.561531	7	91.0767	0.630002	7	89.64	1.48139	7	28.9083	1.18	7	3.43944	1.54231	7	28.9551
qAEISASAPTSLR	2	P04278	N-Term(TMT10)	1.386e-06	58.91	2.33922e-05	2	1559.86	0.667829	0	0.791026	2	32.1707	0.720909	2	28.9725	0.820164	2	23.9492	1.16408	2	5.36435	1.24504	2	42.0369	0.989575	2	7.62168
vQALEEANNDLENk	1	P35527	N-Term(TMT10); K14(TMT10)	3.855e-06	58.75	2.30032e-05	3	2045.09	0.801693	0	1.10868	1		0.705521	1		0.721848	1		0.554727	1		1.85053	1		1.05319	1
yGFIEGHVVIPR	1	P16070	N-Term(TMT10)	4.639e-06	58.73	2.0698e-05	3	1615.92	-0.130433	0	0.795436	1		0.938164	1		0.890277	1		1.03855	1		1.0634	1		1.0879	1
gHLFLQTDQPIYNPGQR	5	P0C0L4;P0C0L5	N-Term(TMT10)	4.425e-09	58.65	2.30615e-05	2	2213.17	0.118539	0
sEYGAALAWEk	4	P13671	N-Term(TMT10); K11(TMT10)	8.827e-07	58.6	2.25003e-05	2	1682.92	0.0770345	0	1.32508	4	8.6677	1.31691	4	12.2682	1.35756	4	1.36303	0.977088	4	13.0431	0.837744	4	14.3662	0.768991	4	11.8125
dIDEcDIVPDAck	3	Q12805	N-Term(TMT10); C5(Carbamidomethyl); C12(Carbamidomethyl); K13(TMT10)	3.237e-06	58.59	8.37058e-06	2	2007.98	-0.536706	0	0.313089	3	36.7059	0.422113	3	4.60218	0.375907	3	14.8548	1.26359	3	0.591829	1.25057	3	4.77236	1.48841	3	11.603
scALDQNcQWEPR	4	O75882	N-Term(TMT10); C2(Carbamidomethyl); C8(Carbamidomethyl)	4.531e-08	58.56	2.78631e-06	2	1892.86	0.671629	0	0.538124	4	17.0544	0.967592	4	10.143	1.05882	4	34.3155	1.61779	4	20.4586	1.01207	4	13.6028	0.985418	4	64.216
qVLDNLTMEk	1	P35527	N-Term(TMT10); K10(TMT10)	2.305e-05	58.52	2.60119e-05	2	1648.93	-1.09799	0	1.03044	1		0.777445	1		1.00463	1		0.418959	1		2.14441	1		1.01873	1
vAEYMDWILEk	6	P03952	N-Term(TMT10); K11(TMT10)	3.098e-06	58.52	2.45355e-05	2	1855	-2.38483	0	1.16321	6	8.72755	1.40873	6	10.2842	1.16846	6	6.84592	0.880553	6	6.51303	0.867596	6	10.2056	0.965332	6	6.06066
cLPVTAPENGk	3	P08603	N-Term(TMT10); C1(Carbamidomethyl); K11(TMT10)	9.415e-05	58.47	2.52463e-05	2	1643.92	-1.88335	0	0.614174	3	42.9084	1.14379	3	7.14209	0.91625	3	34.7574	1.12545	3	31.1835	1.03024	3	5.38563	1.11785	3	13.0298
aLDFAVGEYNk	4	P01034	N-Term(TMT10); K11(TMT10)	6.349e-06	58.45	2.83635e-05	2	1684.92	-4.06746	0	0.745921	4	4.12854	0.907671	4	2.61561	0.78756	4	5.35521	1.3759	4	2.60224	0.996378	4	4.9033	1.09913	4	1.58239
qGYDLSPLTPLSELSVQcNR	3	P05160	N-Term(TMT10); C18(Carbamidomethyl)	3.611e-08	58.44	1.82604e-05	3	2506.28	-1.17226	0	0.79404	3	10.6424	1.04056	3	0.954763	1.11044	3	9.58965	1.0558	3	11.1784	1.15203	3	6.68601	1.18511	3	17.8271
lFHTNFYDTVGTIQLINDHVk	2	P29622	N-Term(TMT10); K21(TMT10)	2.476e-07	58.41	2.53091e-05	4	2933.59	-2.48073	0	1.05067	2	4.24259	1.02298	2	1.3713	0.970361	2	3.29401	1.08184	2	6.13297	0.829215	2	3.84826	0.975797	2	0.727949
aLAAAGYDVEk	2	P10412;Q02539	N-Term(TMT10); K11(TMT10)	1.945e-06	58.35	2.90973e-05	2	1565.9	1.31451	0
aQLGDLPWQVAIk	8	P05156	N-Term(TMT10); K13(TMT10)	1.072e-07	58.35	1.93007e-05	2	1897.13	1.06003	0	0.61163	8	6.22387	0.506201	8	5.40163	0.566131	8	4.70937	1.29521	8	1.77533	1.10186	8	4.4486	1.26498	8	4.75362
ecDTDGWTNDIPIcEVVk	9	P08603	N-Term(TMT10); C2(Carbamidomethyl); C14(Carbamidomethyl); K18(TMT10)	9.59e-07	58.29	9.33986e-06	3	2609.26	-0.0980758	0	0.379778	9	27.6244	0.495943	9	9.29725	0.674161	9	13.2538	1.42672	9	3.51991	1.10623	9	4.1813	1.54117	9	7.13911
nGVAQEPVHLDSPAIk	3	P04217	N-Term(TMT10); K16(TMT10)	2.458e-07	58.26	3.14233e-05	3	2133.21	1.79176	0	0.975109	3	3.49875	1.26742	3	0.831897	1.09466	3	2.78011	0.910048	3	3.59467	0.861895	3	7.20328	1.11842	3	1.02764
aVSmPSFSILGSDVR	5	P04114	N-Term(TMT10); M4(Oxidation)	0.0008927	58.18	2.14397e-05	2	1810.96	-0.976521	0	0.979027	5	23.3202	1.19157	5	60.4627	1.25079	5	31.9991	0.947209	5	39.5037	1.22255	5	46.3883	0.882791	5	27.9866
iLQADQEL	1	O14791	N-Term(TMT10)	0.002515	58.15	2.71768e-05	2	1158.66	4.71729	0	1.07191	1		0.860822	1		1.42805	1		1.05223	1		1.0352	1		0.687888	1
tEHGSEmLFFGNAIEGk	3	P04114	N-Term(TMT10); M7(Oxidation); K17(TMT10)	5.762e-08	58.12	1.59566e-05	3	2341.19	0.0889992	0	0.755725	3	4.15791	0.639872	3	9.01696	0.746026	3	12.3282	1.27983	3	5.57315	1.38428	3	10.051	1.38307	3	10.9493
gTWTQPFDLASTR	2	P08185	N-Term(TMT10)	1.046e-06	58.11	1.93929e-05	2	1708.89	0.145449	0	0.60494	2	4.17171	0.247955	2	6.71083	0.459808	2	14.9305	1.22997	2	0.698628	1.1722	2	3.69204	1.44011	2	1.08722
vcPFAGILENGAVR	5	P02749	N-Term(TMT10); C2(Carbamidomethyl)	4.118e-06	58.09	2.77877e-05	3	1731.94	1.4172	0	0.927352	5	11.0378	1.54497	5	6.90661	1.13224	5	5.85055	1.20464	5	8.89936	0.748831	5	10.8132	1.0395	5	4.4893
lEQGENVFLQATDk	2	P02746	N-Term(TMT10); K14(TMT10)	7.429e-06	58.09	2.91849e-05	3	2050.12	-0.0594454	0	1.63342	2	5.02582	0.729498	2	0.400533	1.14376	2	7.71985	0.685831	2	1.77234	0.620533	2	8.58543	1.01642	2	6.07559
gNFGGSFAGSFGGAGGHAPGVAR	1	P52272	N-Term(TMT10)	4.279e-12	58.07	1.37241e-05	3	2264.12	1.77329	0	1.29287	1		1.2518	1		1.05731	1		0.803058	1		0.950003	1		1.04569	1
vPANLENVGFEVQTAEDDLkTDFYk	1	P13671	N-Term(TMT10); K20(TMT10); K25(TMT10)	4.118e-11	58.04	2.68532e-05	3	3529.86	-1.08944	1	0.832965	1		0.314267	1		0.465845	1		1.19143	1		1.27825	1		1.31161	1
dFTcVHQALk	20	P05155	N-Term(TMT10); C4(Carbamidomethyl); K10(TMT10)	1.556e-05	58	3.04299e-05	2	1676.92	-1.60035	0	0.36175	20	77.5716	0.41543	20	81.5828	0.475677	20	68.697	1.17046	20	8.94565	1.19692	20	13.5623	1.60952	20	30.4511
aAPSVTLFPPSSEELQANk	7	P0DOY2	N-Term(TMT10); K19(TMT10)	6.609e-07	57.98	3.36752e-05	3	2444.34	0.266018	0	0.465942	7	44.8483	0.452608	7	5.56459	0.559474	7	13.9205	1.58914	7	19.1501	0.909742	7	8.51451	1.60048	7	18.4359
tSNFNAAISLk	5	P02748	N-Term(TMT10); K11(TMT10)	1.392e-06	57.97	2.77683e-05	2	1623.95	2.02573	0	1.14262	5	10.666	0.89911	5	24.5623	0.993259	5	19.6141	0.935051	5	11.2116	0.856754	5	24.9478	1.10454	5	6.99931
eVGPTNADPVcLAk	9	P00450	N-Term(TMT10); C11(Carbamidomethyl); K14(TMT10)	3.3e-08	57.95	3.07021e-05	2	1929.05	1.0934	0	0.835209	9	25.8227	1.19188	9	17.7363	0.956951	9	37.7654	1.17981	9	6.12279	0.903646	9	17.9785	1.12871	9	28.8293
aEFQDALEk	18	P0C0L4;P0C0L5	N-Term(TMT10); K9(TMT10)	7.407e-05	57.93	2.57703e-05	2	1508.84	-0.0186441	0
aDIGcTPGSGk	4	P01024	N-Term(TMT10); C5(Carbamidomethyl); K11(TMT10)	6.865e-06	57.92	2.2601e-05	2	1520.82	0.654857	0	0.549208	4	38.0207	0.430767	4	38.5114	0.648428	4	29.2017	1.52518	4	8.23049	1.06253	4	7.27155	1.25793	4	0.862006
vVAQGVGIPEDSIFTMADR	1	P02760	N-Term(TMT10)	1.938e-08	57.9	2.53002e-05	2	2234.17	0.236281	0	0.963739	1		1.02409	1		0.873313	1		1.32028	1		0.670577	1		0.891452	1
lVNGQSHISLSk	4	P0C0L4;P0C0L5	N-Term(TMT10); K12(TMT10)	5.276e-07	57.84	2.58989e-05	2	1741.03	-1.61621	0
hGNTDSEGIVEVk	10	P05156	N-Term(TMT10); K13(TMT10)	4.744e-08	57.83	3.02438e-05	2	1843	0.285622	0	1.07833	10	8.84557	1.31598	10	9.00992	0.981575	10	5.15939	1.08377	10	7.78899	0.901099	10	13.3144	0.950857	10	15.7526
vVNNSPQPQNVVFDVQIPk	6	P19823	N-Term(TMT10); K19(TMT10)	2.203e-08	57.75	3.04703e-05	3	2580.46	0.317942	0	1.33112	6	5.24076	1.45086	6	5.50014	1.2778	6	9.72942	0.870638	6	11.4557	0.763578	6	9.82951	0.950295	6	17.2988
vLLDQLGTTISFER	4	P04114	N-Term(TMT10)	4.066e-07	57.74	3.56727e-05	2	1821.03	1.08721	0	0.416148	4	147.722	0.344468	4	156.784	0.361152	4	146.706	1.21021	4	7.16892	1.45005	4	4.07865	1.37893	4	17.3578
iADVTSGLIGGEDGR	1	P80108	N-Term(TMT10)	7.619e-08	57.73	2.58886e-05	2	1688.9	-1.20048	0	1.21607	1		1.13987	1		1.41771	1		1.1762	1		1.01128	1		0.738475	1
sGETEDTFIADLVVGLcTGQIk	2	P06733	N-Term(TMT10); C17(Carbamidomethyl); K22(TMT10)	1.17e-09	57.68	2.80651e-05	3	2811.49	1.061	0	1.76403	2	11.2286	1.80756	2	3.13941	0.410077	2	56.398	0.231746	2	83.4658	2.62174	2	17.0698	1.208	2	6.38188
eQLGEFYEALDcLR	2	P02763	N-Term(TMT10); C12(Carbamidomethyl)	1.922e-06	57.64	1.15365e-05	3	1971.97	0.0931794	0	0.495618	2	24.8016	0.420927	2	21.9335	0.475071	2	31.5052	1.08349	2	5.47939	0.821789	2	11.0936	1.51045	2	8.51096
gSFALSFPVESDVAPIAR	4	P20742	N-Term(TMT10)	1.199e-09	57.63	2.87352e-05	2	2092.13	1.05496	0	0.90812	4	4.65404	1.41134	4	1.84586	0.657936	4	8.45772	1.23526	4	1.9537	0.838861	4	19.6446	1.09095	4	5.09661
gWSTPPIcSFTk	4	Q9BXR6	N-Term(TMT10); C8(Carbamidomethyl); K12(TMT10)	4.736e-05	57.63	2.85626e-05	2	1838.99	1.01044	0	0.769765	4	6.17081	1.22552	4	5.17587	1.05721	4	2.3534	1.18651	4	10.5678	0.989532	4	6.75414	0.976095	4	9.1895
qTALVELVk	3	P02768	N-Term(TMT10); K9(TMT10)	6.254e-05	57.59	2.29919e-05	2	1458.93	-2.60908	0	2.13321	3	6.31021	2.05887	3	3.0356	2.00151	3	5.87315	0.675091	3	7.11516	0.722134	3	10.2621	0.612417	3	2.59707
lLADPTGAFGk	1	P30044	N-Term(TMT10); K11(TMT10)	0.0006391	57.59	3.38781e-05	2	1547.92	1.28251	0	1.22681	1		0.828707	1		4.85671	1		0.408108	1		0.842143	1		0.531193	1
eTAVDGELVVLYDVk	4	P19823	N-Term(TMT10); K15(TMT10)	3.625e-06	57.57	3.63093e-05	3	2108.19	0.693317	0	1.9884	4	21.1812	1.80807	4	17.3182	1.73799	4	10.3566	0.677037	4	7.31331	0.574476	4	31.8253	0.390225	4	44.2105
sTGSWSTLk	13	P00751	N-Term(TMT10); K9(TMT10)	3.678e-05	57.55	2.92694e-05	2	1424.82	0.345298	0	1.07741	13	19.3301	1.45953	13	22.7584	1.06065	13	10.9881	1.02314	13	13.9036	0.77255	13	18.059	0.879953	13	21.5154
vVVLGSGGVGk	1	P10114	N-Term(TMT10); K11(TMT10)	7.795e-06	57.52	2.59321e-05	2	1429.91	-0.157493	0	1.603	1		1.99862	1		0.545259	1		0.410003	1		2.28907	1		0.951795	1
fSGSGSGTDFTLk	2	A0A075B6S2	N-Term(TMT10); K13(TMT10)	6.312e-08	57.5	2.80079e-05	2	1761.95	2.3755	0	0.395575	2	51.483	0.485158	2	10.9046	0.654368	2	61.6263	1.31826	2	17.5846	1.53996	2	78.3008	1.36745	2	50.0877
gYSIFSYATk	1	P02741	N-Term(TMT10); K10(TMT10)	6.76e-06	57.49	3.53802e-05	2	1594.89	0.978586	0	0.787334	1		0.753161	1		0.60947	1		1.61008	1		0.634457	1		0.86828	1
lGPHAGDVEGHLSFLEk	5	P06727	N-Term(TMT10); K17(TMT10)	1.56e-08	57.48	3.83202e-05	3	2264.24	-1.3357	0	0.520919	5	81.2934	0.560004	5	88.5359	0.453416	5	83.1018	1.60155	5	55.653	0.966138	5	35.8961	1.42197	5	12.8268
eAQLPVIENk	16	P00747	N-Term(TMT10); K10(TMT10)	2.534e-05	57.46	3.02413e-05	2	1598.95	0.683671	0	1.18664	16	14.132	1.03298	16	13.7604	1.14772	16	6.65922	0.963322	16	10.1899	0.959482	16	10.5656	0.963357	16	5.47785
nMEVSVATTTk	4	P04114	N-Term(TMT10); K11(TMT10)	2.178e-06	57.46	3.40102e-05	2	1638.92	2.46315	0	1.34428	4	8.68298	1.30185	4	22.7388	1.424	4	9.85076	0.62074	4	33.5163	0.74115	4	21.3272	0.794149	4	26.6886
gQTLLAVAk	8	P02750	N-Term(TMT10); K9(TMT10)	8.536e-05	57.46	3.08694e-05	2	1358.87	-2.21668	0	0.595037	8	39.749	0.467643	8	41.8937	0.499593	8	58.7238	1.65699	8	12.5864	0.952338	8	9.71379	1.03742	8	12.8472
iPGIFELGISSQSDR	5	P07358	N-Term(TMT10)	3.854e-07	57.46	3.73305e-05	2	1848	-1.25828	0	1.1502	5	47.0796	0.921301	5	22.0982	1.18973	5	28.18	0.939536	5	11.9563	1.05294	5	19.8862	0.886779	5	5.16852
eVQPVELPNcNLVk	3	P27169	N-Term(TMT10); C10(Carbamidomethyl); K14(TMT10)	5.088e-08	57.43	3.78603e-05	2	2097.18	0.297596	0	1.1365	3	3.55079	1.58827	3	10.4503	1.64412	3	18.1763	1.02708	3	3.48244	0.760409	3	1.92107	0.85152	3	16.1063
yNALDLTNNGk	4	P04114	N-Term(TMT10); K11(TMT10)	6.336e-06	57.39	3.64779e-05	2	1680.93	1.68884	0	1.1938	4	9.47094	0.942507	4	10.9988	1.13655	4	27.15	0.769758	4	1.98543	1.02226	4	12.1139	0.908215	4	10.5935
gAYPLSIEPIGVR	19	P00450	N-Term(TMT10)	7.181e-06	57.29	3.33149e-05	3	1600.93	-0.122968	0	1.0953	19	11.3811	1.1888	19	10.0824	1.10798	19	12.1343	1.07648	19	8.50656	0.973571	19	14.5734	0.901145	19	8.56912
cTTPPPSSGPTYQcLk	1	P00747	N-Term(TMT10); C1(Carbamidomethyl); C14(Carbamidomethyl); K16(TMT10)	8.948e-06	57.28	2.38512e-05	3	2252.15	0.975498	0	0.619287	1		1.30897	1		1.00802	1		1.12073	1		1.01524	1		1.18974	1
gFQHLLHTLNLPGHGLETR	7	P29622	N-Term(TMT10)	2.059e-06	57.28	3.30175e-05	5	2369.3	-0.652431	0	1.32315	7	11.5717	1.08535	7	17.1519	1.2364	7	29.4781	0.867322	7	5.19028	1.11599	7	7.56624	0.949592	7	12.596
vSVQLEASPAFLAVPVEk	5	P01023	N-Term(TMT10); K18(TMT10)	9.426e-07	57.25	2.48642e-05	3	2342.38	1.29219	0	1.22951	5	42.1385	0.811119	5	64.0303	0.997295	5	72.1605	1.35974	5	31.4053	1.05115	5	19.6012	0.909135	5	63.2823
vVEESELAR	3	P02748	N-Term(TMT10)	7.382e-05	57.21	2.79459e-05	2	1260.7	0.969328	0	0.840477	3	18.9836	0.918892	3	8.11949	0.872179	3	2.21134	1.0089	3	5.75132	0.922735	3	6.19056	1.11731	3	2.84949
gQcLITQSPPYYR	9	Q14520	N-Term(TMT10); C3(Carbamidomethyl)	2.921e-06	57.2	2.12459e-05	2	1811.94	2.35389	0	0.8312	9	16.1743	0.923485	9	19.7973	1.08818	9	8.07462	1.23467	9	24.257	1.14173	9	15.644	0.976127	9	18.2717
qcVPHDQcAcGVLTSEk	1	P22891	N-Term(TMT10); C2(Carbamidomethyl); C8(Carbamidomethyl); C10(Carbamidomethyl); K17(TMT10)	6.613e-09	57.19	1.34645e-05	3	2447.19	2.55593	0	0.302725	1		0.336528	1		0.413629	1		1.28847	1		1.47105	1		1.57674	1
gLSAEPGWQAk	2	P10645	N-Term(TMT10); K11(TMT10)	3.563e-06	57.18	3.4648e-05	2	1601.91	0.669389	0	0.63642	2	7.87436	0.599019	2	15.6312	0.644062	2	32.7421	0.876079	2	15.5939	1.14821	2	5.89332	1.31471	2	10.4786
sITcIHGVWTQLPQcVAIDk	4	P08603	N-Term(TMT10); C4(Carbamidomethyl); C15(Carbamidomethyl); K20(TMT10)	2.007e-08	57.16	3.58657e-05	3	2784.51	5.7801	0	1.03256	4	20.8518	2.36655	4	7.7782	1.67396	4	15.1637	1.04725	4	5.30021	0.665474	4	7.20946	0.588426	4	10.7356
nILTSNNIDVk	5	P05090	N-Term(TMT10); K11(TMT10)	5.422e-07	57.15	3.9707e-05	2	1688.99	-0.263474	0	0.936758	5	2.77914	0.746498	5	22.6391	0.956084	5	2.53183	0.98922	5	5.52722	1.0263	5	14.3507	1.21678	5	2.45832
vSTAFVYTk	2	P04114	N-Term(TMT10); K9(TMT10)	3.795e-05	57.15	3.8936e-05	2	1473.87	-0.423342	0	1.55451	2	13.2723	2.15296	2	72.6017	1.22689	2	55.0961	0.505096	2	28.1034	0.594055	2	171.448	0.479066	2	255.559
gGASEHITTLAYQELPTADLMQEWGDAVQYNPAIIk	3	P07358	N-Term(TMT10); K36(TMT10)	7.925e-11	57.14	2.22176e-05	4	4389.25	0.850332	0	1.36243	3	0.74912	1.35909	3	3.61107	1.84365	3	41.75	0.761415	3	7.14957	0.839921	3	20.1723	0.552394	3	10.5279
hPDEAAFFDTASTGk	2	P02671	N-Term(TMT10); K15(TMT10)	2.633e-05	57.13	2.42053e-05	3	2052.05	1.42922	0	0.87031	2	5.46212	1.03737	2	9.38917	0.874615	2	8.56616	1.66914	2	8.07541	0.812106	2	47.4682	0.617793	2	23.0393
tQFNNNEYSQDLDAYNTk	2	P04114	N-Term(TMT10); K18(TMT10)	2.389e-07	57.08	1.16551e-05	3	2623.26	-3.10288	0	1.17787	2	5.8233	0.946273	2	12.4556	1.01266	2	14.6513	0.912669	2	13.4524	0.986687	2	4.03858	0.922693	2	1.17853
gQYcYELDEk	18	P04004	N-Term(TMT10); C4(Carbamidomethyl); K10(TMT10)	1.414e-05	57.06	1.32832e-05	2	1762.87	0.208122	0	0.740707	18	21.3741	1.0557	18	11.7437	0.939655	18	12.116	1.16248	18	4.21447	1.08504	18	11.1168	1.12677	18	23.9389
yEVDQQIQVLMDk	3	P04114	N-Term(TMT10); K13(TMT10)	7.121e-08	57.06	3.79802e-05	2	2067.12	0.330452	0	0.256743	3	70.5277	0.205855	3	13.4758	0.287554	3	3.66152	1.00884	3	19.2546	1.36282	3	9.91255	1.36364	3	3.77946
rPDSLQHVLLPVLDR	1	P00746	N-Term(TMT10)	2.725e-05	56.99	3.35977e-05	3	1987.16	-4.89377	0	1.01237	1		1.03451	1		1.68675	1		1.05534	1		1.13602	1		0.769103	1
gGVNDNFQGVLQNVR	4	P07996	N-Term(TMT10)	2.786e-09	56.98	3.27731e-05	2	1845.98	0.541487	0	1.0359	4	19.8983	1.01559	4	27.9387	1.10407	4	24.9816	0.989069	4	29.873	1.05972	4	7.88369	0.749825	4	12.4019
fcGQLGSPLGNPPGk	2	P00736	N-Term(TMT10); C2(Carbamidomethyl); K15(TMT10)	4.249e-07	56.92	3.57695e-05	2	1987.08	-1.51242	0	0.467038	2	40.4087	0.514094	2	53.5465	0.606598	2	103.56	1.32301	2	31.0961	0.973364	2	17.9052	1.38729	2	47.6969
iEGNLIFDPNNYLPk	5	P04114	N-Term(TMT10); K15(TMT10)	1.281e-05	56.86	4.00793e-05	3	2205.23	1.04425	0	1.15469	5	9.6215	1.30766	5	1.11428	0.971206	5	1.82039	0.830298	5	2.88483	0.933676	5	8.78672	0.952323	5	3.91063
lVDEDMNSFk	4	Q06033	N-Term(TMT10); K10(TMT10)	1.285e-05	56.84	2.43242e-05	2	1655.87	0.861844	0	0.839326	4	6.08114	0.712388	4	1.56761	0.736708	4	4.70441	1.05555	4	1.14121	0.95968	4	3.05474	1.23384	4	7.25718
eLLDTVTAPQk	5	P36955	N-Term(TMT10); K11(TMT10)	2.736e-06	56.83	3.64147e-05	2	1672.99	1.72588	0	0.9426	5	10.7206	0.627336	5	6.71321	0.743626	5	9.92415	1.12805	5	5.36865	1.05553	5	8.10817	1.24417	5	2.9807
vYAcEVTHQGLSSPVTk	4	P01834	N-Term(TMT10); C4(Carbamidomethyl); K17(TMT10)	1.578e-07	56.78	4.11392e-05	3	2334.26	1.17342	0	0.690626	4	30.6242	0.465912	4	26.8848	0.557158	4	33.2155	1.45954	4	13.7297	0.911016	4	16.6865	1.832	4	6.92842
gTYIPVPIVSELQSGk	3	P00488	N-Term(TMT10); K16(TMT10)	6.804e-06	56.76	3.48978e-05	3	2146.26	2.80102	0	1.13083	3	10.8122	1.19558	3	9.58774	1.71679	3	7.66067	0.925692	3	9.90828	0.942422	3	18.2573	0.939675	3	4.65948
lEIQSQVDSQHVGHSVLTAk	3	P04114	N-Term(TMT10); K20(TMT10)	1.367e-07	56.7	4.06213e-05	4	2634.46	0.260273	0	1.76491	3	22.6039	1.145	3	5.61264	1.54633	3	6.40481	0.620086	3	16.9371	0.843894	3	4.20786	0.514022	3	12.873
iDDIWNLEVk	4	P04114	N-Term(TMT10); K10(TMT10)	1.458e-05	56.7	4.84248e-05	2	1702.98	0.298256	0	1.31219	4	9.26309	0.683633	4	11.6952	0.947498	4	10.7068	0.712632	4	6.6181	0.993996	4	6.00496	1.02856	4	11.4692
dTWVEHWPEEDEcQDEENQk	4	P01024	N-Term(TMT10); C13(Carbamidomethyl); K20(TMT10)	6.105e-08	56.69	2.78576e-06	3	3061.36	2.24597	0	0.302529	4	11.3755	0.304993	4	17.7394	0.442043	4	21.9031	1.1138	4	10.2677	1.1973	4	5.24564	1.5461	4	3.06483
sLPEGVANGIEVYSTk	2	Q06033	N-Term(TMT10); K16(TMT10)	1.538e-07	56.67	4.30556e-05	3	2122.18	-1.44495	0	1.78705	2	0.0605651	2.47833	2	2.42299	1.91012	2	0.00617566	0.677922	2	1.3279	0.431946	2	24.6891	0.22762	2	15.3459
dAAQcSGGDVAR	1	P40197	N-Term(TMT10); C5(Carbamidomethyl)	1.152e-06	56.66	5.71802e-06	2	1435.68	-2.15505	0	0.530769	1		1.09889	1		0.862949	1		1.26577	1		1.13134	1		1.01131	1
sPAFTDLHLR	9	P04114	N-Term(TMT10)	0.0001202	56.63	3.12869e-05	3	1385.77	-0.252635	0	1.10971	9	12.4653	1.08992	9	20.2613	1.18238	9	21.5083	1.1011	9	18.3767	0.946346	9	8.42795	0.80012	9	5.02651
gPEVQLVAHSPWLk	19	P0C0L4;P0C0L5	N-Term(TMT10); K14(TMT10)	1.602e-05	56.55	4.23808e-05	3	2019.17	-2.1724	0
lNMGITDLQGLR	5	P0C0L4;P0C0L5	N-Term(TMT10)	7.098e-05	56.54	4.3033e-05	3	1559.88	-1.70405	0
sPSQADINk	8	P04114	N-Term(TMT10); K9(TMT10)	8.256e-05	56.53	4.03531e-05	2	1417.81	0.39241	0	0.869812	8	13.1432	0.67821	8	37.4482	0.90626	8	44.338	1.23251	8	13.4844	1.17461	8	10.1815	0.923513	8	21.9136
eIQNAVNGVk	4	P10909	N-Term(TMT10); K10(TMT10)	1.027e-05	56.53	4.12424e-05	2	1529.9	-1.04794	0	0.651288	4	31.0501	0.573571	4	34.8626	0.541315	4	10.9267	1.28104	4	3.98027	1.12282	4	18.3152	1.37276	4	7.39719
kVPQVSTPTLVEVSR	9	P02768	N-Term(TMT10); K1(TMT10)	2.34e-07	56.53	2.65686e-05	3	2098.27	1.34794	1	1.84901	9	32.1902	1.25503	9	34.0106	1.3142	9	16.6181	0.637188	9	15.8582	0.938758	9	33.5787	0.911001	9	28.0202
gTEAAGAMFLEAIPMSIPPEVk	5	P01009	N-Term(TMT10); K22(TMT10)	3.488e-08	56.53	4.09089e-05	4	2717.46	-1.16875	0	0.677181	5	24.6669	0.639027	5	5.75823	0.57089	5	17.5906	1.74945	5	27.0667	0.767732	5	20.5998	0.643049	5	21.277
vIGSGcNLDSAR	1	P00338;P07195	N-Term(TMT10); C6(Carbamidomethyl)	4.947e-07	56.46	2.24814e-05	2	1477.76	0.414257	0
gQELcADYSENTFTEYkk	5	P02774	N-Term(TMT10); C5(Carbamidomethyl); K17(TMT10); K18(TMT10)	2.757e-10	56.45	3.27241e-05	3	2870.45	2.05564	1	0.565829	5	19.9214	0.550141	5	22.6044	0.602122	5	37.0573	1.46796	5	12.4989	1.22097	5	7.48552	1.09894	5	6.33549
vPTADLEDVLPLAEDITNILSk	3	P02774	N-Term(TMT10); K22(TMT10)	4.525e-06	56.39	3.76568e-05	3	2824.6	-0.188037	0	0.670252	3	46.8473	0.53795	3	49.1638	0.621996	3	35.5547	1.24953	3	28.987	1.19601	3	1.5976	1.24814	3	11.5477
sTDTScVNPPTVQNAHILSR	2	Q03591	N-Term(TMT10); C6(Carbamidomethyl)	2.086e-07	56.37	2.59509e-05	3	2426.23	0.163761	0	0.706254	2	53.8597	1.58229	2	60.9329	0.856711	2	33.9866	0.96909	2	39.819	0.933053	2	39.3317	1.21387	2	4.66161
yLDkTEQWSTLPPETk	10	P0C0L4;P0C0L5	N-Term(TMT10); K4(TMT10); K16(TMT10)	5.148e-08	56.37	4.22135e-05	2	2623.46	0.12757	1
eIPAWVPFDPAAQITk	24	P25311	N-Term(TMT10); K16(TMT10)	1.602e-06	56.35	4.69272e-05	3	2241.27	-0.757391	0	0.876583	23	23.8357	0.867857	23	34.9348	0.777643	21	30.3179	1.17683	24	13.7664	1.02368	24	15.2211	1.20744	24	20.0921
tEHGSEMLFFGNAIEGk	6	P04114	N-Term(TMT10); K17(TMT10)	8.87e-09	56.33	3.00324e-05	3	2325.19	-0.18109	0	1.64	6	13.2417	1.63776	6	10.9868	1.64914	6	24.4537	0.589097	6	23.0543	0.733165	6	30.6923	0.524668	6	26.656
qIDDIDVR	5	P04114	N-Term(TMT10)	0.003091	56.31	3.40301e-05	2	1202.66	0.50851	0	1.17145	5	2.35799	1.53935	5	4.26758	1.12551	5	4.71269	0.920701	5	3.14699	0.879737	5	4.15054	0.797446	5	4.55098
vPTGGVEEGLLER	2	P01880	N-Term(TMT10)	4.013e-06	56.26	3.93926e-05	3	1584.88	0.165056	0	0.903303	2	45.8041	0.668114	2	30.5994	0.874248	2	22.1593	1.06007	2	12.8978	1.14081	2	10.9393	0.922503	2	25.5009
sSGSLLNNAIk	5	P01023;P20742	N-Term(TMT10); K11(TMT10)	1.529e-06	56.2	4.90561e-05	2	1561.93	1.96586	0
cDSSPDSAEDVR	1	P02765	N-Term(TMT10); C1(Carbamidomethyl)	1.14e-06	56.2	2.39315e-06	2	1566.69	1.7652	0	0.817937	1		1.46747	1		1.03948	1		0.97945	1		0.889248	1		1.0451	1
vTWAPPPSIDLTNFLVR	4	P02751	N-Term(TMT10)	4.886e-06	56.19	4.84479e-05	2	2155.21	-1.091	0	1.46624	4	8.46321	1.74957	4	13.7938	1.53338	4	8.57188	0.73923	4	11.75	0.744972	4	23.2528	0.772287	4	4.68515
gDELADSALEIFk	2	Q15582	N-Term(TMT10); K13(TMT10)	1.148e-05	56.18	4.81981e-05	3	1866.03	2.06702	0	1.12302	2	4.94002	1.00846	2	0.750604	1.03523	2	1.88697	1.1352	2	8.14288	1.14381	2	12.1964	0.824345	2	0.489745
kPDVSHGEMVSGFGPIYNYk	2	P04003	N-Term(TMT10); K1(TMT10); K20(TMT10)	7.623e-09	56.1	4.76214e-05	3	2912.56	0.612224	0	0.895022	2	5.22012	0.588617	2	15.5361	0.594252	2	10.1647	1.33894	2	7.87262	0.959974	2	12.7393	1.05721	2	1.32866
sVNDLYIQk	8	P05546	N-Term(TMT10); K9(TMT10)	0.0001263	56.09	4.92074e-05	2	1537.9	0.429483	0	1.24792	8	11.8691	1.45032	8	6.24765	1.17997	8	9.41612	0.968083	8	7.41474	0.792367	8	9.96894	0.971322	8	8.91054
aDDkVYPGEQYTYMLLATEEQSPGEGDGNcVTR	2	P00450	N-Term(TMT10); K4(TMT10); C30(Carbamidomethyl)	4.949e-11	56.07	1.24822e-05	4	4151.96	1.2221	1	1.51295	2	21.8423	2.31263	2	10.6408	1.69399	2	13.3582	1.13333	2	17.2954	0.643614	2	9.50603	0.459131	1
gPAGPSGPAGk	1	P08123	N-Term(TMT10); K11(TMT10)	1.747e-06	56.05	4.19649e-05	2	1353.79	-1.73184	0				0.114369	1								0.307653	1
sQcTYSNPEGTVVLAcDQAQcR	1	P22792	N-Term(TMT10); C3(Carbamidomethyl); C16(Carbamidomethyl); C21(Carbamidomethyl)	2.202e-08	56.02	5.25073e-06	3	2773.26	2.58951	0	1.31265	1		3.09475	1		2.36221	1		0.537729	1		0.473675	1		0.376275	1
aTAVVDGAFk	1	P32119	N-Term(TMT10); K10(TMT10)	1.242e-05	55.96	5.12096e-05	2	1436.85	-1.0399	0	1.1626	1		1.02727	1		1.44556	1		1.03333	1		1.21097	1		0.608994	1
eGkEYGVVLAPDGSTVAVEPLLAGLEAGLQGR	1	Q96PD5	N-Term(TMT10); K3(TMT10)	8.535e-10	55.94	3.23447e-05	3	3654.02	1.02818	1	1.55602	1		1.9206	1		1.42692	1		0.793663	1		0.673345	1		0.852226	1
vLPGVDALSNI	2	P00558	N-Term(TMT10)	0.001207	55.93	3.76523e-05	2	1326.78	-1.07741	0	1.01056	2	4.10523	1.0061	2	31.8887	1.0719	2	12.6892	1.11008	2	27.073	1.31715	2	10.1715	0.814702	2	15.4977
tEVNVLPGAk	6	P19823	N-Term(TMT10); K10(TMT10)	3.118e-05	55.92	3.64598e-05	2	1485.91	0.948833	0	1.38416	6	5.24623	1.1677	6	10.2009	1.16957	6	3.30496	0.876567	6	18.0966	0.815246	6	6.3581	1.18505	6	2.54243
vcSQYAAYGEk	4	P02774	N-Term(TMT10); C2(Carbamidomethyl); K11(TMT10)	1.142e-06	55.9	2.67321e-05	2	1733.89	-0.112634	0	0.76292	4	20.6374	1.3919	4	3.88516	1.09851	4	3.93837	1.26796	4	8.7101	0.779691	4	1.90566	0.931393	4	4.41721
tMGYQDFADVVcYTQk	1	P05156	N-Term(TMT10); C12(Carbamidomethyl); K16(TMT10)	7.907e-07	55.89	1.8936e-05	3	2384.16	-1.79962	0	1.27871	1		2.65623	1		1.71318	1		0.882448	1		0.565411	1		0.494104	1
sQHLDNFSNQIGk	4	P12259	N-Term(TMT10); K13(TMT10)	2.455e-07	55.88	4.02833e-05	3	1946.05	-1.406	0	1.14257	4	6.81039	1.1739	4	24.8769	1.08803	4	22.2458	1.05928	4	5.70062	0.997115	4	17.509	0.856141	4	27.0622
lIDQYGTHYLQSGSLGGEYR	1	P10643	N-Term(TMT10)	1.562e-07	55.76	2.66788e-05	3	2486.24	-4.61379	0	1.36528	1		1.35159	1		1.40774	1		0.763082	1		0.838228	1		0.683127	1
tYLGNALVcTcYGGSR	2	P02751	N-Term(TMT10); C9(Carbamidomethyl); C11(Carbamidomethyl)	1.741e-08	55.67	1.61256e-05	2	2020.98	1.78518	0	1.31159	2	1.10779	2.42367	2	127.907	1.71636	2	57.6487	0.525097	2	38.9486	0.510351	2	92.3187	0.309343	2	268.801
fLVGPDGIPIMR	4	P22352	N-Term(TMT10)	0.002385	55.66	5.09332e-05	2	1543.89	-0.939011	0	1.26572	4	8.05415	1.32112	4	11.0115	1.18732	4	6.07613	0.848392	4	3.54672	0.81297	4	20.343	1.03726	4	2.81937
nGNMAGISDQR	3	P05546	N-Term(TMT10)	2.416e-06	55.62	1.76832e-05	2	1391.69	-0.0548724	0	1.14695	3	9.16432	1.00371	3	1.35815	1.057	3	1.64932	1.0313	3	1.80619	0.754514	3	8.24094	1.13746	3	3.37687
eLDESLQVAER	34	P10909	N-Term(TMT10)	4.764e-06	55.59	3.53354e-05	2	1517.8	1.13757	0	0.936492	34	12.7423	1.05196	34	25.9923	1.01198	34	14.3108	1.25476	34	11.4448	0.913211	34	16.5161	0.996791	34	14.9221
sPDVINGSPISQk	9	P08603	N-Term(TMT10); K13(TMT10)	2.467e-07	55.54	5.8783e-05	2	1800.03	0.398949	0	1.16132	9	6.64157	1.27325	9	4.22039	1.11695	9	6.79284	1.08613	9	9.30329	0.825308	9	7.12477	0.951007	9	11.1622
eAEFGQGTGPIWLNEVk	1	Q86VB7	N-Term(TMT10); K17(TMT10)	5.612e-08	55.54	4.7194e-05	3	2333.25	-0.50547	0	0.842274	1		0.976826	1		0.859524	1		1.06111	1		1.09026	1		1.06989	1
dVVQITcLDGFEVVEGR	2	P09871	N-Term(TMT10); C7(Carbamidomethyl)	2.883e-06	55.51	3.93666e-05	3	2165.11	1.73385	0	1.12311	2	8.97465	1.16648	2	1.08485	1.24217	2	12.4758	0.981213	2	5.41795	0.997044	2	30.8725	0.850854	2	4.35129
lDDDLEHQGGHVLDHGHk	3	P01042	N-Term(TMT10); K18(TMT10)	7.338e-08	55.5	3.94574e-05	5	2480.27	0.263638	0	0.629912	3	1.36852	0.64732	3	8.21281	0.708176	3	10.4521	1.07969	3	3.72574	0.889843	3	6.32736	1.66258	3	1.59482
nmEVSVATTTk	4	P04114	N-Term(TMT10); M2(Oxidation); K11(TMT10)	7.362e-06	55.44	5.25797e-05	2	1654.91	0.348651	0	0.694425	4	2.72311	0.794471	4	12.528	0.745664	4	27.7834	1.19838	4	11.8596	1.40362	4	2.28333	1.36062	4	24.9597
sGAGTEDSAcIPWAYYSTVDQVk	2	P00450	N-Term(TMT10); C10(Carbamidomethyl); K23(TMT10)	1.638e-08	55.44	2.3718e-05	3	2963.45	-0.637491	0	0.962957	2	6.96337	2.18043	2	11.5064	1.55647	2	6.79451	1.28339	2	1.16378	0.517871	2	19.6176	0.484076	2	3.57821
iAPQLSTEELVSLGEk	13	P43652	N-Term(TMT10); K16(TMT10)	8.044e-08	55.41	5.12177e-05	2	2172.27	6.12521	0	1.15462	13	12.1338	1.51287	13	12.6212	1.66472	13	10.8274	0.901677	13	13.6987	0.965077	13	9.58584	0.911764	13	7.4567
lSSPAVITDk	13	P00747	N-Term(TMT10); K10(TMT10)	0.000194	55.28	6.70052e-05	2	1488.91	2.89699	0	0.972509	13	18.7227	0.687667	13	20.2856	0.841717	13	27.638	1.03599	13	10.9709	1.03091	13	7.63598	1.23234	13	13.9589
dVWGIEGPIDAAFTR	5	P04004	N-Term(TMT10)	1.291e-08	55.23	3.97389e-05	2	1875.98	0.102906	0	1.13838	5	19.5289	0.835421	5	5.54281	1.1017	5	19.4937	0.966338	5	27.7566	0.931734	5	33.6203	0.850976	5	10.8252
gTSQNDPNWVVR	3	P07996	N-Term(TMT10)	1.029e-06	55.12	2.89153e-05	2	1601.82	0.773655	0	0.951449	3	2.64117	1.29521	3	3.23853	0.980825	3	3.32696	0.88417	3	9.96801	0.969336	3	5.62519	0.810614	3	8.62254
ekLcYVALDFEQEMATAASSSSLEk	2	P60709;P63261	N-Term(TMT10); K2(TMT10); C4(Carbamidomethyl); K25(TMT10)	6.898e-10	55.09	4.83197e-05	4	3494.8	0.315042	1
dLQFVEVTDVk	4	P02751	N-Term(TMT10); K11(TMT10)	6.977e-06	55.05	6.7367e-05	2	1751	-0.971548	0	1.32524	4	9.60421	1.28998	4	14.9367	1.17367	4	2.94112	0.749709	4	16.5676	0.820096	4	17.799	1.02322	4	4.45471
lNHQLEGLTFQMk	2	P06727	N-Term(TMT10); K13(TMT10)	1.409e-06	54.96	6.68627e-05	3	2017.13	0.954395	0	1.28947	2	7.86151	1.76044	2	24.4663	1.60222	2	10.1294	1.25708	2	5.33158	0.399714	2	24.0241	0.291448	2	13.5081
iLLDEQAQWk	1	P13598	N-Term(TMT10); K10(TMT10)	2.116e-05	54.93	5.94527e-05	2	1701.99	-1.48804	0	0.845033	1		0.644146	1		0.749045	1		0.965768	1		1.20497	1		1.31774	1
gFQQLLQELNQPR	3	P05154	N-Term(TMT10)	2.377e-05	54.85	6.84142e-05	3	1800	-0.16794	0	1.34977	3	28.4392	1.43057	3	11.1017	1.33248	3	50.9455	0.788209	3	6.77612	0.990642	3	4.01361	0.952278	3	13.3497
wSSPPQcEGLPck	10	P08603	N-Term(TMT10); C7(Carbamidomethyl); C12(Carbamidomethyl); K13(TMT10)	4.486e-07	54.74	3.22308e-05	2	2004.01	2.35319	0	0.551891	10	23.8783	1.08266	10	7.2798	0.863149	10	13.9322	1.14428	10	14.7799	0.998492	10	9.49344	1.36192	10	14.5144
sGIPIVTSPYQIHFTk	2	P01024	N-Term(TMT10); K16(TMT10)	6.497e-07	54.73	6.04038e-05	3	2246.29	-2.34088	0	1.20706	2	36.9763	1.49233	2	40.0632	1.25577	2	41.2724	1.01329	2	16.2528	0.640315	2	35.7605	0.710237	2	100.288
vLDALQAIk	2	P00915	N-Term(TMT10); K9(TMT10)	0.0001202	54.72	3.67643e-05	2	1428.92	-2.79138	0	0.605901	2	10.1537	0.744656	2	5.78089	0.640358	2	12.9857	1.11353	2	4.53946	1.30603	2	0.254204	0.807	2	1.4658
lPNNVLQEk	7	P43652	N-Term(TMT10); K9(TMT10)	0.0001061	54.69	4.77174e-05	2	1512.91	-0.860203	0	0.93726	7	5.19101	0.674226	7	9.82595	0.841151	7	25.7524	1.2928	7	11.5221	1.01631	7	8.00827	1.07028	7	15.582
sSALDMENFR	6	P19823	N-Term(TMT10)	2.422e-05	54.68	2.16159e-05	2	1398.69	-0.0136834	0	1.29421	6	18.9364	1.2792	6	13.6855	1.21607	6	2.37918	0.928052	6	11.7384	0.824097	6	21.0715	1.07605	6	5.61426
kYPVAHFIDQTLk	5	P05155	N-Term(TMT10); K1(TMT10); K13(TMT10)	3.629e-08	54.62	4.53864e-05	3	2247.35	1.09064	1	0.990893	5	5.38176	1.219	5	16.9372	0.968745	5	13.8731	0.850179	5	3.29566	0.941019	5	0.775112	1.12276	5	2.57624
aLILGELEk	2	Q86UD1	N-Term(TMT10); K9(TMT10)	7.515e-05	54.6	4.50758e-05	2	1443.92	0.847813	0	0.453383	2	54.0987	0.375283	2	61.2708	0.319461	2	74.2111	1.5771	2	47.0527	1.05856	2	3.48218	0.996295	2	11.7529
lPPNVVEESAR	17	P01023	N-Term(TMT10)	0.0006074	54.59	6.01238e-05	2	1439.8	-0.447325	0	0.606352	16	53.7427	0.539865	16	61.5451	0.712692	16	70.5662	1.68225	17	19.0772	1.25037	17	14.9312	1.26167	17	23.4584
gDVFTMPEDEYTVYDDGEEk	3	P04004	N-Term(TMT10); K20(TMT10)	7.097e-08	54.58	1.20176e-05	3	2797.28	1.27387	0	0.46447	3	6.3829	0.260966	3	0.47389	0.314155	3	0.21495	0.857714	3	1.84575	1.81595	3	0.66815	1.72746	3	0.154826
aTFQTPDFIVPLTDLR	9	P04114	N-Term(TMT10)	1.443e-05	54.56	6.73644e-05	3	2063.13	-1.24103	0	0.81948	9	29.0427	0.820332	9	24.679	0.874113	9	32.4755	0.959846	9	13.4836	1.14285	9	13.2798	1.17667	9	37.0603
dMYSFLEDMGLk	2	P01023	N-Term(TMT10); K12(TMT10)	8.897e-07	54.55	3.84073e-05	2	1906.98	5.23576	0	0.179482	2	82.8514	0.374065	1		0.228101	1		1.66619	2	5.53997	1.5449	2	8.47077	2.02005	2	10.2699
tLNNDIMLIk	6	P07477	N-Term(TMT10); K10(TMT10)	3.809e-05	54.51	7.52244e-05	2	1632.97	-1.46173	0	0.810111	6	4.1519	1.03954	6	9.77279	0.786146	6	4.88211	0.449399	6	2.96557	1.32086	6	1.63992	1.58712	6	4.81818
fSVATQTcQITPAEGPVVTAQYDcLGcVHPISTQSPDLEPILR	3	P01042	N-Term(TMT10); C8(Carbamidomethyl); C24(Carbamidomethyl); C27(Carbamidomethyl)	1.176e-11	54.5	2.59014e-05	4	4985.47	0.359753	0	0.84759	3	0.370618	1.33827	3	9.02932	1.31961	3	8.82838	1.03446	3	28.8191	0.97801	3	3.69419	1.03106	3	11.4561
aEPLAFTFSHDYk	2	P04114	N-Term(TMT10); K13(TMT10)	3.186e-08	54.49	5.85014e-05	2	1984.06	0.157207	0	1.8102	2	7.04954	2.26335	2	5.6158	1.57221	2	6.44078	0.610051	2	1.77971	0.36757	2	30.6903	0.205575	2	56.1567
nTFAEVTGLSPGVTYYFk	2	P02751	N-Term(TMT10); K18(TMT10)	8.452e-07	54.4	8.04218e-05	3	2452.32	2.16782	0	1.62738	2	28.8125	2.16093	2	19.9787	1.66609	2	19.2263	0.507128	2	1.69909	0.786554	2	21.5444	0.618321	2	26.6613
lAAAVSNFGYDLYR	1	P36955	N-Term(TMT10)	3.804e-08	54.39	5.11301e-05	2	1788.95	1.11217	0	1.35018	1		2.28745	1		1.24224	1		1.08262	1		0.575334	1		0.533272	1
eVAFDLEIPk	16	P19827	N-Term(TMT10); K10(TMT10)	9.416e-05	54.35	7.56602e-05	2	1618.94	-1.03646	0	1.29058	16	11.0851	1.32638	16	7.20846	1.22296	16	6.02413	0.88775	16	6.98975	0.962594	16	16.3956	1.04805	16	17.2324
iSETSLPPDMYEcLR	3	P51884	N-Term(TMT10); C13(Carbamidomethyl)	3.571e-05	54.31	2.31675e-05	3	2040	1.32267	0	0.700241	3	33.0215	1.24215	3	29.5614	0.977496	3	3.97197	1.13162	3	8.8683	0.921959	3	5.87841	1.08532	3	8.36993
yVmLPVADQDQcIR	8	P00738	N-Term(TMT10); M3(Oxidation); C12(Carbamidomethyl)	1.733e-06	54.31	2.6689e-05	2	1952.98	0.441706	0	0.595251	8	49.7806	0.689859	8	16.1701	0.772224	8	24.749	1.23527	8	12.5489	0.867348	8	37.5317	1.44055	8	37.5404
cSSNLVLTGSSER	1	P06681	N-Term(TMT10); C1(Carbamidomethyl)	1.418e-07	54.3	3.21378e-05	2	1638.83	-2.80029	0	0.893338	1		0.951464	1		0.973832	1		1.29498	1		1.04266	1		0.92874	1
eDTPNSVWEPAk	5	P09871	N-Term(TMT10); K12(TMT10)	1.458e-06	54.29	5.93965e-05	2	1830.97	2.49381	0	0.948261	5	5.36617	0.89247	5	4.70154	0.912512	5	6.51995	1.19134	5	1.38085	0.889817	5	8.09698	1.12033	5	3.58727
aFTPFSGPk	3	P12955	N-Term(TMT10); K9(TMT10)	0.0003366	54.26	7.16198e-05	2	1409.82	-0.326315	0	1.81351	3	24.0655	2.38018	3	4.12472	1.97579	3	13.9071	0.689633	3	1.65689	0.628583	3	5.05797	0.538398	3	14.6784
gNVATEISTER	7	P04114	N-Term(TMT10)	2.386e-06	54.24	5.36803e-05	2	1405.75	2.06087	0	0.999125	7	9.76811	0.920001	7	20.9678	1.13694	7	14.8734	1.23782	7	17.982	0.95766	7	12.1278	0.780469	7	15.8144
lVEENALAPDFSk	2	Q13201	N-Term(TMT10); K13(TMT10)	3.444e-06	54.21	8.21217e-05	2	1891.06	-1.41402	0	1.07352	2	8.29187	1.13937	2	4.53667	0.976299	2	2.84175	0.991099	2	2.53625	0.934588	2	6.06064	1.0512	2	2.57867
qRPEVFSDNMFcVGDETQR	1	Q9NZP8	N-Term(TMT10); C12(Carbamidomethyl)	2.123e-08	54.17	1.37817e-05	3	2544.18	1.46972	0	0.898681	1		1.09524	1		0.970167	1		1.14972	1		1.01631	1		1.00698	1
wLVGEMHcQk	3	P10643	N-Term(TMT10); C8(Carbamidomethyl); K10(TMT10)	1.367e-05	54.17	5.32126e-05	2	1745.92	0.177678	0	0.590348	3	3.09827	0.883169	3	5.83074	0.840761	3	10.0478	1.21167	3	1.45543	0.967584	3	1.61316	1.06841	3	1.62444
yAATSQVLLPSk	6	P01871	N-Term(TMT10); K12(TMT10)	9.621e-07	54.16	7.27125e-05	2	1736.04	0.0293604	0	0.274544	6	68.9571	0.321381	6	51.5459	0.337934	6	72.213	1.2786	6	30.072	0.924841	6	12.1403	2.2454	6	11.5011
aGGSWDLAVQER	8	P22792	N-Term(TMT10)	5.72e-07	54.15	4.36512e-05	2	1517.79	1.05867	0	1.04757	8	21.9364	1.11274	8	22.8466	1.1566	8	21.0089	1.0785	8	6.03422	0.874061	8	13.1234	1.0322	8	21.1094
eQQALQTVcLk	1	P05452	N-Term(TMT10); C9(Carbamidomethyl); K11(TMT10)	3.119e-06	54.14	7.57465e-05	2	1776.01	-1.07073	0	0.810598	1		0.764157	1		0.851192	1		1.38933	1		0.815829	1		1.06702	1
dHAVDLIQk	13	P0C0L4;P0C0L5	N-Term(TMT10); K9(TMT10)	0.0001282	54.1	5.89403e-05	2	1496.88	0.224134	0
yGmVAQVTQTLk	6	P04114	N-Term(TMT10); M3(Oxidation); K12(TMT10)	0.0001022	54.1	7.70309e-05	2	1813.03	-0.451316	0	1.13581	6	18.2698	0.988694	6	33.358	0.875816	6	26.1691	0.861791	6	22.5705	0.914179	6	20.271	1.06844	6	16.6716
yIcENQDSISSk	3	P02768	N-Term(TMT10); C3(Carbamidomethyl); K12(TMT10)	5.079e-07	54.07	4.30916e-05	2	1901.97	0.0661824	0	1.48832	3	8.23386	1.39561	3	3.56279	1.86295	3	27.5242	0.846426	3	10.4028	0.954109	3	23.1703	0.71244	3	21.5
aLFVSEEEk	15	P00751	N-Term(TMT10); K9(TMT10)	0.0001016	54.05	6.76906e-05	2	1509.86	1.34636	0	1.18587	15	13.527	1.25489	15	9.68836	1.03028	15	10.4499	0.816838	15	8.04334	0.952116	15	17.8927	0.968808	15	13.2221
eFTPPVQAAYQk	1	P68871	N-Term(TMT10); K12(TMT10)	7.439e-05	54.04	8.1061e-05	2	1837.03	0.660839	0	0.578337	1		0.57295	1		0.727458	1		2.17541	1		1.05236	1		0.829271	1
wEMPFDPQDTHQSR	3	P01011	N-Term(TMT10)	1.037e-05	54.03	9.88417e-06	3	2002.93	-0.122724	0	0.833533	3	15.1946	0.691132	3	19.1619	0.754653	3	9.31322	0.989353	3	1.50127	0.920855	3	4.9027	1.25699	3	13.4362
gVVDSEDLPLNISR	2	P08238	N-Term(TMT10)	3.276e-08	54.02	6.71691e-05	2	1742.96	4.26229	0	0.925745	1		0.807589	1		3.64745	1		0.758132	1		1.24808	1		0.522161	1
sEGSSVNLSPPLEQcVPDRGQQYQGR	4	P00734	N-Term(TMT10); C15(Carbamidomethyl)	1.733e-08	54	3.54315e-05	3	3117.53	3.0486	1	1.06212	4	37.6282	2.24583	4	32.2387	1.83363	4	35.2926	0.898639	4	33.9596	0.73529	4	32.0541	0.354823	4	71.4949
gQDHcGIESEVVAGIPR	1	P07858	N-Term(TMT10); C5(Carbamidomethyl)	1.628e-06	53.98	3.89946e-05	3	2053.04	1.56791	0	1.46281	1		1.12474	1		1.66942	1		1.09781	1		0.882473	1		0.612554	1
tINPAVDHcck	6	P43652	N-Term(TMT10); C9(Carbamidomethyl); C10(Carbamidomethyl); K11(TMT10)	1.943e-06	53.96	4.37952e-05	2	1772.92	0.227733	0	0.525884	6	66.1636	0.940372	6	3.17215	1.06607	6	16.2784	1.35224	6	11.1103	1.07249	6	5.48817	1.15238	6	11.5806
sPELQAEAk	1	P02652	N-Term(TMT10); K9(TMT10)	8.302e-05	53.95	6.50388e-05	2	1430.83	1.90754	0	0.348364	1		0.315643	1		0.520269	1		2.08934	1		1.03071	1		1.48296	1
lQDRGPDVLTATVSGk	6	Q14624	N-Term(TMT10); K16(TMT10)	8.359e-07	53.94	7.81054e-05	3	2115.22	0.445647	1	1.73874	6	7.01381	1.30618	6	8.48279	1.49375	6	9.41853	0.97151	6	1.86589	0.535606	6	29.0903	0.703825	6	4.80448
eVPLNTIIFMGR	3	P01008	N-Term(TMT10)	0.0001508	53.92	8.06962e-05	3	1618.92	0.807247	0	1.56447	3	37.0051	1.6654	3	105.859	1.06718	3	113.812	0.658811	3	57.5083	0.486671	2	152.882	2.06695	2	34.9736
tYNVLDMk	4	P0C0L4;P0C0L5	N-Term(TMT10); K8(TMT10)	0.0005769	53.9	5.54037e-05	2	1441.81	-1.77636	0
sDVGFLPPFPTLDPEEk	3	P43652	N-Term(TMT10); K17(TMT10)	3.791e-07	53.86	7.56515e-05	3	2346.27	1.18195	0	1.34916	3	5.17956	1.2108	3	1.82923	1.15419	3	5.04575	0.850718	3	10.4552	0.837593	3	4.67508	1.12591	3	3.66606
iTENDIQIALDDAk	3	P04114	N-Term(TMT10); K14(TMT10)	1.361e-05	53.85	8.65405e-05	3	2017.12	-0.441472	0	0.801794	3	5.18039	0.583023	3	4.89306	0.631001	3	20.4305	0.776329	3	4.10156	1.22133	3	14.3099	1.24488	3	1.28891
nTLELSNGVIVk	2	P04114	N-Term(TMT10); K12(TMT10)	1.746e-06	53.85	6.779e-05	2	1745.05	-1.36733	0	1.58199	2	23.213	1.12526	2	16.7816	1.18339	2	8.67552	0.626378	2	22.9835	0.902396	2	6.44936	0.786244	2	16.2361
nSEEFAAAMSR	4	P04114	N-Term(TMT10)	1.247e-06	53.77	1.86793e-05	2	1441.7	0.945421	0	1.17268	4	6.77914	1.17666	4	4.79894	1.27236	4	5.31965	0.813046	4	13.9679	1.25509	4	24.4219	0.725372	4	2.72759
lVPFATELHER	3	P06727	N-Term(TMT10)	4.316e-05	53.77	7.30381e-05	3	1540.87	0.126053	0	0.585154	3	18.5242	0.694983	3	11.7682	0.529324	3	5.48894	1.37059	3	29.2702	0.973271	3	16.5313	1.40148	3	18.4966
sLEDLQLTHNk	9	P51884	N-Term(TMT10); K11(TMT10)	1.592e-06	53.67	7.51689e-05	2	1756	-0.155786	0	0.851624	9	13.8229	1.00476	9	3.12041	0.856918	9	13.4944	1.20331	9	17.5518	0.968551	9	9.05293	1.00193	9	1.54511
icLDLQAPLYk	2	P02776	N-Term(TMT10); C2(Carbamidomethyl); K11(TMT10)	4.655e-06	53.66	8.63206e-05	2	1792.04	-0.675699	0	0.925441	2	10.5589	1.3639	2	17.7537	1.24784	2	20.8789	0.994887	2	8.28265	0.722458	2	4.24105	0.910517	2	16.2031
gGNQLYcVk	2	P13671	N-Term(TMT10); C7(Carbamidomethyl); K9(TMT10)	6.042e-05	53.65	7.31425e-05	2	1496.83	-1.762	0	1.35886	2	2.91615	3.36826	2	8.45545	2.56447	2	0.637346	0.774252	2	4.50448	0.299331	2	13.3862	0.155749	2	30.6951
lPDATPTELAk	7	P02774	N-Term(TMT10); K11(TMT10)	0.0003124	53.62	6.17005e-05	2	1613.95	0.80615	0	0.936146	7	27.9867	0.871537	7	39.0223	1.03815	7	40.6175	1.12655	7	18.7546	0.893621	7	8.60917	1.04488	7	26.6124
qSLEASLAETEGR	1	P13645	N-Term(TMT10)	2.304e-07	53.6	4.64889e-05	2	1619.84	-1.02023	0	1.34981	1		0.671224	1		1.27242	1		0.598341	1		1.37101	1		0.97491	1
aDGLAVIGVLMk	2	P00915	N-Term(TMT10); K12(TMT10)	6.254e-06	53.58	6.20521e-05	2	1645.01	-0.135403	0	0.931701	2	6.48416	0.991209	2	7.98403	0.963993	2	12.5133	0.955947	2	17.9431	1.31052	2	11.2379	0.865248	2	1.36963
lVGITSWGEGcAR	3	P03952	N-Term(TMT10); C11(Carbamidomethyl)	1.968e-07	53.54	4.95699e-05	2	1634.85	-2.34335	0	1.09194	3	13.297	1.29191	3	11.4851	1.14644	3	8.34532	0.899084	3	32.4873	0.966878	3	12.8861	1.11517	3	9.69563
hTFmGVVSLGSPSGEVSHPR	5	P02765	N-Term(TMT10); M4(Oxidation)	7.684e-08	53.53	4.79097e-05	4	2326.18	-1.75549	0	1.03917	5	21.3206	0.685697	5	42.895	0.824558	5	31.0162	0.880203	5	33.3203	1.0374	5	28.5452	1.0865	5	27.5133
aIEDYINEFSVR	4	P02748	N-Term(TMT10)	0.0002482	53.52	5.80244e-05	3	1684.87	0.326325	0	1.07673	4	18.4657	1.16732	4	39.9259	1.35613	4	16.3046	1.22475	4	11.3341	0.755189	4	44.9775	0.535765	4	76.0172
qTIIVVLENVQR	2	P04114	N-Term(TMT10)	7.087e-07	53.46	6.64955e-05	2	1640.99	1.00385	0	0.584643	2	60.6945	0.544492	2	85.1767	0.48997	2	81.1047	1.06907	2	12.8769	1.15584	2	10.4133	1.29178	2	7.87324
vIPAcLPSPNYVVADR	4	P00747	N-Term(TMT10); C5(Carbamidomethyl)	1.277e-05	53.45	8.60786e-05	3	2000.08	-0.464719	0	0.50975	4	6.74744	0.566622	4	46.9995	0.685893	4	35.0593	1.29558	4	10.9986	1.28977	4	2.73204	1.31631	4	2.24246
tQILVGVNk	1	P06276	N-Term(TMT10); K9(TMT10)	7.108e-05	53.45	5.62561e-05	2	1429.92	2.92977	0	0.7817	1		0.780765	1		0.604899	1		0.903383	1		1.05468	1		1.79864	1
iMADSGPIYDk	2	P07996	N-Term(TMT10); K11(TMT10)	4.315e-05	53.44	7.76719e-05	2	1667.92	4.8791	0	1.37355	2	18.2176	0.851064	2	6.31255	1.22738	2	4.41099	0.746253	2	9.86757	1.08487	2	21.525	0.91088	2	6.80625
qTEATMTFk	5	P04114	N-Term(TMT10); K9(TMT10)	7.145e-05	53.42	7.98504e-05	2	1514.83	0.705263	0	1.27658	5	5.5778	1.47083	5	21.6212	1.11647	5	0.43093	0.909429	5	9.22686	0.89045	5	18.6327	0.725065	5	6.28782
iLTEAEIDAHLVALAERD	1	P60900	N-Term(TMT10)	2.264e-07	53.42	9.23626e-05	3	2208.21	-0.00076384	1	1.28287	1		1.16585	1		0.62881	1		0.587158	1		1.90158	1		1.24529	1
aIHcPRPHDFENGEYWPR	9	P00751	N-Term(TMT10); C4(Carbamidomethyl)	5.178e-07	53.41	2.37139e-05	4	2510.2	-0.570887	0	0.771749	9	13.6481	1.18624	9	18.0172	1.02008	9	9.85196	1.25401	9	6.09544	1.19583	9	20.1073	0.913813	9	8.13435
gMTNINDGLLR	5	Q06033	N-Term(TMT10)	5.892e-06	53.41	7.68422e-05	2	1432.78	0.915126	0	0.84652	5	14.1178	0.638269	5	28.9893	0.790237	5	11.9115	1.13722	5	3.25307	1.06513	5	6.24538	1.212	5	4.58124
aMTSNVASVQcDNSDkFPVYk	2	P07359	N-Term(TMT10); C11(Carbamidomethyl); K16(TMT10); K21(TMT10)	2.918e-08	53.41	7.31939e-05	3	3048.57	-1.32979	1	0.850122	2	7.14916	1.00456	2	26.9265	0.717812	2	27.5978	0.767964	2	55.0475	1.65833	2	153.698	0.838583	2	40.4613
aDQcYEDVR	1	P31146	N-Term(TMT10); C4(Carbamidomethyl)	0.000189	53.39	6.18492e-06	2	1384.63	-1.2972	0	0.567647	1		0.828434	1		0.869442	1		1.22558	1		1.0062	1		1.03703	1
wYVDGVEVHNAk	3	P01860	N-Term(TMT10); K12(TMT10)	1.845e-05	53.38	7.43901e-05	3	1875.02	0.433509	0	0.789649	3	257.311	0.597761	3	23.6921	0.723691	3	9.60878	1.16512	3	20.5057	0.981062	3	2.53379	1.38777	3	4.96277
sISAALEHk	4	P04114	N-Term(TMT10); K9(TMT10)	9.181e-05	53.36	6.59684e-05	2	1413.85	1.79891	0	1.25515	4	5.9633	1.31444	4	3.78885	1.11305	4	5.82799	0.871938	4	10.0313	0.995679	4	2.90856	0.790777	4	8.38169
eVVTDQFLcSGTQEDESPckGESGGAVFLER	3	P06681	N-Term(TMT10); C9(Carbamidomethyl); C19(Carbamidomethyl); K20(TMT10)	2.739e-10	53.32	3.32894e-05	4	3889.87	1.1473	1	0.818868	3	22.8656	1.14141	3	12.8919	1.19239	3	17.7812	1.30977	3	0.850891	0.812909	3	6.01965	1.10078	3	5.55928
hQDFNSAVQLVENFcR	2	P00734	N-Term(TMT10); C15(Carbamidomethyl)	1.451e-08	53.3	3.5314e-05	2	2193.07	1.07725	0	0.710102	2	14.0451	0.780313	2	4.58253	0.957458	2	5.80512	1.08848	2	17.5252	1.12918	2	7.81178	1.32468	2	5.36284
tVAAcNLPIVR	9	P02760	N-Term(TMT10); C5(Carbamidomethyl)	0.0004338	53.29	8.04015e-05	3	1442.84	0.0848663	0	0.756445	9	20.1926	0.974156	9	41.7999	0.943623	9	11.3476	1.08938	9	14.5381	1.13148	9	11.2712	1.22914	9	7.08108
lGQYASPTAk	13	P0C0L4;P0C0L5	N-Term(TMT10); K10(TMT10)	2.181e-05	53.29	9.23562e-05	2	1493.87	1.31749	0
yDVENcLANk	2	P01023	N-Term(TMT10); C6(Carbamidomethyl); K10(TMT10)	4.787e-05	53.24	6.28371e-05	2	1683.89	6.19983	0	0.307685	2	134.601	0.258409	2	102.324	0.317699	2	121.734	1.63506	2	8.5807	1.39547	2	11.8097	1.54928	2	38.271
yAVSEAAAHk	4	O75636	N-Term(TMT10); K10(TMT10)	1.233e-05	53.22	0.000104338	2	1504.85	1.5607	0	1.48461	4	30.0302	0.568163	4	30.0073	1.38738	4	14.2011	1.10076	4	28.714	0.801507	4	12.683	0.970358	4	6.49101
tPLGDTTHTcPR	4	P01860	N-Term(TMT10); C10(Carbamidomethyl)	2.091e-06	53.18	4.27947e-05	2	1584.8	1.47055	0	0.49366	4	50.1455	0.375278	4	118.856	0.656692	4	58.447	1.31108	4	15.0706	1.15485	4	8.43274	1.24592	4	8.40097
nDLISATk	4	P19823	N-Term(TMT10); K8(TMT10)	0.001736	53.04	0.000106519	2	1319.79	-1.8655	0	0.94826	4	10.9399	0.721006	4	27.7645	0.709425	4	14.4311	1.01817	4	7.68589	0.975189	4	3.87691	1.46463	4	4.27799
nYNLVESLk	4	P05546	N-Term(TMT10); K9(TMT10)	0.0001287	53.02	9.90286e-05	2	1537.9	-0.761138	0	1.20143	4	15.0506	1.27938	4	10.3784	1.09075	4	3.03139	0.807345	4	7.81207	0.725842	4	2.73071	1.15499	4	2.26141
fLEQQNQVLQTk	2	P04264;P35908	N-Term(TMT10); K12(TMT10)	4.083e-05	53	0.000104999	3	1934.11	0.280846	0
gSEMVVAGk	14	Q14624	N-Term(TMT10); K9(TMT10)	0.0001503	52.95	0.00011027	2	1335.77	-1.39161	0	1.10517	14	11.3518	1.05015	14	5.10165	1.07387	14	10.3399	1.217	14	6.63493	0.733973	14	4.84854	1.02245	14	15.2943
lSNENHGIAQR	15	P19823	N-Term(TMT10)	2.662e-06	52.94	6.7077e-05	2	1467.79	0.793047	0	0.881818	15	14.9983	1.04222	15	27.0255	1.06815	15	17.4823	1.17161	15	15.9676	0.97082	15	17.3059	1.01576	15	18.3356
vDVIPVNLPGEHGQR	4	P02751	N-Term(TMT10)	6.405e-07	52.92	8.95936e-05	2	1859.04	0.785649	0	1.31896	4	30.0811	1.22664	4	11.7703	1.44516	4	17.8236	0.857588	4	20.5753	0.702295	4	41.6074	0.753471	4	35.4965
qGHNSVFLIk	12	P02790	N-Term(TMT10); K10(TMT10)	1.427e-05	52.92	9.98037e-05	2	1600.96	-1.60632	0	1.68321	12	5.05945	2.587	12	17.5154	1.65611	12	5.4331	1.12035	12	9.2405	0.274892	12	52.5567	0.20094	12	85.9245
qGYFVEAQPk	4	P02743	N-Term(TMT10); K10(TMT10)	1.512e-05	52.9	8.97507e-05	2	1624.91	0.528583	0	0.870174	4	5.33331	1.14494	4	6.96151	0.947325	4	12.0004	1.04712	4	11.7133	0.909798	4	8.33722	1.16826	4	12.8833
aIAELGIYPAVDPLDSTSR	1	P06576	N-Term(TMT10)	8.456e-07	52.9	9.2315e-05	3	2217.2	0.377735	0	1.36195	1		1.52755	1		2.58751	1		0.699071	1		0.852603	1		0.478067	1
eVYGFNPEGk	12	P04114	N-Term(TMT10); K10(TMT10)	2.303e-05	52.86	8.25583e-05	2	1597.86	0.561806	0	1.18396	12	18.565	1.16843	12	21.3013	1.06582	12	17.0322	0.92985	12	8.91687	0.959963	12	6.2406	0.881327	12	16.6444
akLEEQAQQIR	4	P02649	N-Term(TMT10); K2(TMT10)	4.085e-06	52.86	9.00636e-05	2	1772.04	0.495254	1	0.917633	4	14.1341	0.831017	4	9.71659	0.829261	4	16.917	1.32237	4	5.26884	0.996884	4	11.0376	0.985637	4	6.44264
gPVGLAIDFPESk	1	Q07954	N-Term(TMT10); K13(TMT10)	2.241e-06	52.83	0.000105803	2	1788.03	-1.7213	0	0.96491	1		1.91289	1		1.47098	1		0.860611	1		1.01905	1		0.705226	1
iDQNVEELk	3	P06727	N-Term(TMT10); K9(TMT10)	0.000127	52.82	0.000107875	2	1545.89	0.675906	0	0.34288	3	34.8731	0.329455	3	38.2372	0.392575	3	36.7242	1.45486	3	0.714298	0.966459	3	4.09292	1.86774	3	21.5748
fEDGVLDPDYPR	5	P04004	N-Term(TMT10)	1.297e-06	52.82	3.73513e-05	2	1651.82	0.438935	0	0.997382	5	3.13746	0.58888	5	2.94755	0.77374	5	6.62391	0.950064	5	3.22887	0.882271	5	7.33834	1.47938	5	3.47276
eESSSGSSHAVMDISLPTGISANEEDLk	2	P01031	N-Term(TMT10); K28(TMT10)	2.667e-10	52.77	5.44299e-05	3	3348.65	0.489048	0	0.668243	2	29.1656	0.280774	2	36.5846	0.451759	2	26.7743	1.12965	2	9.18013	1.16783	2	2.19115	1.39995	2	13.725
lNHQLEGLTFQmk	1	P06727	N-Term(TMT10); M12(Oxidation); K13(TMT10)	1.101e-06	52.72	0.000106111	3	2033.12	-0.995051	0	1.11978	1		0.935247	1		0.920277	1		1.50895	1		0.838936	1		0.854418	1
eNQLEVLEVSWLHGLk	3	P02750	N-Term(TMT10); K16(TMT10)	5.456e-08	52.7	0.000101768	3	2352.33	-0.379185	0	0.46931	3	9.10138	0.445774	3	7.54439	0.450544	3	6.57554	1.653	3	1.25272	1.18403	3	6.7746	1.08399	3	3.67813
kGNVATEISTER	6	P04114	N-Term(TMT10); K1(TMT10)	9.644e-06	52.68	0.000115725	2	1763.01	-0.623185	1	1.09276	6	9.49173	1.10342	6	12.6602	0.875852	6	16.1116	0.932146	6	1.75783	1.00521	6	6.71652	1.03927	6	8.87694
aDVQAHGEGQEFSITcLVDEEEMkk	2	P19827	N-Term(TMT10); C16(Carbamidomethyl); K24(TMT10); K25(TMT10)	1.542e-11	52.64	5.66283e-05	4	3537.77	-2.30186	1	0.846169	2	16.4643	1.67416	2	11.7556	1.11223	2	2.86528	1.03091	2	12.0524	0.949171	2	3.30122	1.05779	2	4.4985
aTWSGAVLAGR	7	P04217	N-Term(TMT10)	5.773e-06	52.62	9.51808e-05	2	1317.75	0.381897	0	1.50784	7	18.4535	2.3647	7	41.4568	1.69891	7	26.1289	0.820908	7	11.8981	0.519364	7	73.127	0.399586	7	110.708
iNNQLTLDSNTk	4	P04114	N-Term(TMT10); K12(TMT10)	2.507e-07	52.58	0.000115936	2	1819.03	0.494529	0	1.378	4	22.0604	1.14518	4	11.7426	1.42677	4	17.8052	0.746794	4	10.6083	0.879285	4	5.32648	0.76657	4	3.49236
gEcHVPILEANVDAQPk	3	Q9BXR6	N-Term(TMT10); C3(Carbamidomethyl); K17(TMT10)	4.158e-07	52.57	0.000104583	3	2335.25	1.59979	0	0.760192	3	14.1049	0.900028	3	49.3261	0.927509	3	1.82983	1.29224	3	3.59154	1.08782	3	8.28361	0.971576	3	17.3936
dAQYAPGYDk	8	P00751	N-Term(TMT10); K10(TMT10)	9.808e-05	52.55	5.72581e-05	2	1585.83	-0.112179	0	0.889034	8	7.76671	0.93474	8	10.5509	0.822587	8	12.3668	1.06988	8	6.65689	0.944698	8	6.51631	1.21978	8	6.54347
gLFDEYGSk	3	P14625	N-Term(TMT10); K9(TMT10)	0.0001229	52.55	9.08903e-05	2	1473.8	0.740349	0	1.03148	3	8.99477	1.00144	3	4.4261	1.28355	3	14.9984	0.933738	3	5.82479	1.07921	3	5.43782	0.868518	3	17.0428
dDLYVSDAFHk	7	P01008	N-Term(TMT10); K11(TMT10)	9.749e-06	52.54	7.88418e-05	2	1767.94	1.93048	0	1.03867	7	14.6214	0.70289	7	56.9593	1.02436	7	6.32632	1.16029	7	4.53918	0.79549	7	6.47564	1.03899	7	13.5826
vVDVLDSIk	2	P00918	N-Term(TMT10); K9(TMT10)	0.0001408	52.53	8.37705e-05	2	1445.9	0.500685	0	0.988784	2	30.9382	1.21843	2	34.3361	1.03509	2	29.7434	0.884591	2	9.22012	1.10878	2	25.882	0.807676	2	32.3478
ykDGDQcETSPcQNQGk	5	P00742	N-Term(TMT10); K2(TMT10); C7(Carbamidomethyl); C12(Carbamidomethyl); K17(TMT10)	7.988e-08	52.48	3.05066e-05	3	2702.3	-3.90506	1	0.348287	5	19.4327	0.386759	5	13.0675	0.482597	5	22.7381	0.991793	5	10.9159	1.31053	5	7.81622	1.78189	5	4.39343
dGTHVVENVDATHIGk	1	P00488	N-Term(TMT10); K16(TMT10)	1.388e-06	52.45	0.000106375	4	2150.16	-0.742725	0	1.14457	1		1.12816	1		1.56258	1		1.0123	1		0.839762	1		0.924581	1
tPLTATLSk	5	P01876	N-Term(TMT10); K9(TMT10)	0.001234	52.41	8.78398e-05	2	1389.87	-0.543951	0	0.494656	5	62.3266	0.413652	5	64.8182	0.544065	5	51.3714	1.35839	5	3.08947	0.974148	5	8.61001	1.63702	5	18.5536
dVDkEFYLFPTVFDENESLLLEDNIR	2	P00450	N-Term(TMT10); K4(TMT10)	1.004e-10	52.4	7.79721e-05	3	3618.85	-2.98356	1	1.00545	2	24.0145	0.851677	2	14.918	0.983532	2	41.548	1.11158	2	1.43257	0.968314	2	5.8368	1.05531	2	23.7318
lTGSSGFVTDGPGNYk	2	O75882	N-Term(TMT10); K16(TMT10)	6.273e-07	52.37	0.000104297	2	2058.09	0.480627	0	1.30825	2	21.866	1.13845	2	25.6076	1.18791	2	18.0626	0.876622	2	10.6389	0.8403	2	48.6916	1.0064	2	1.36293
aTAQMLEVMFk	3	P18428	N-Term(TMT10); K11(TMT10)	2.977e-06	52.37	0.000108063	2	1726.97	1.61727	0	1.00853	3	1.47132	1.03164	3	8.12796	0.896459	3	8.11006	0.968729	3	8.10275	0.955853	3	1.94518	1.00284	3	1.84048
rHPDLSIPELLR	2	P43652	N-Term(TMT10)	2.751e-07	52.36	0.000138803	3	1674.99	0.401655	1	0.344104	2	27.128	0.481974	2	16.9874	0.474972	2	14.6988	1.44771	2	0.304743	1.13916	2	0.83745	1.34298	2	12.4425
sIDVAcHPGYALPk	17	P08603	N-Term(TMT10); C6(Carbamidomethyl); K14(TMT10)	6.047e-08	52.35	0.000100704	2	1986.09	-0.514291	0	0.777501	17	22.8956	1.33713	17	22.0271	1.03226	17	15.5155	1.12413	17	10.2063	1.00736	17	18.3358	1.01044	17	12.4995
aPWcHTTNSQVR	6	P00747	N-Term(TMT10); C4(Carbamidomethyl)	1.262e-06	52.32	4.39604e-05	2	1685.85	4.53265	0	0.918225	6	20.5063	2.02468	6	41.7195	1.73133	6	22.2249	1.21656	6	20.957	0.530437	6	69.7134	0.615752	6	36.9116
lALWGEHTGQLYSk	3	P04114	N-Term(TMT10); K14(TMT10)	6.835e-07	52.31	0.000120142	3	2061.15	0.281161	0	1.8959	3	6.26996	1.88984	3	5.96077	1.55385	3	8.71085	0.564203	3	13.3865	0.595911	3	4.53569	0.477327	3	57.7104
mLHAcTSEGSAHR	2	Q04756	N-Term(TMT10); C5(Carbamidomethyl)	8.321e-05	52.29	2.0657e-05	4	1685.8	-0.60002	0	1.07987	2	7.27254	1.44342	2	13.5922	1.71454	2	2.15389	0.973239	2	15.7588	0.753816	2	17.1377	0.757303	2	0.504505
vkDISEVVTPR	11	P00751	N-Term(TMT10); K2(TMT10)	4.923e-06	52.28	9.25794e-05	2	1701.03	1.01657	1	0.965901	11	7.63994	1.44143	11	5.94293	0.950143	11	7.59784	1.01336	11	4.39527	0.861806	11	14.1451	1.0125	11	8.20549
lTISEQNIQR	5	P04114	N-Term(TMT10)	3.757e-05	52.13	0.000103181	2	1430.82	-0.887714	0	0.876726	5	5.68631	0.842624	5	9.53492	0.849256	5	46.3388	1.11694	5	5.44953	1.09389	5	9.00509	0.999737	5	9.3821
iTLLSALVETR	2	P01011	N-Term(TMT10)	0.0001588	52.13	9.6139e-05	2	1444.89	0.690444	0	1.19008	2	25.472	1.25163	2	40.0721	1.16184	2	27.6241	0.803025	2	4.95138	0.891355	2	43.2389	0.884948	2	28.0716
dkHADPDFTR	10	P19823	N-Term(TMT10); K2(TMT10)	8.783e-05	52.12	8.68473e-05	2	1659.89	1.10333	1	0.748568	10	15.9709	0.474428	10	14.1903	0.607539	10	23.6572	1.29021	10	4.02424	1.13237	10	6.31102	1.37274	10	5.51229
eENFYVDETTVVk	5	P08185	N-Term(TMT10); K13(TMT10)	5.572e-08	52.12	9.60538e-05	2	2031.07	1.17043	0	0.580077	5	28.6507	0.366246	5	53.2756	0.469549	5	34.1755	1.0493	5	6.49116	1.12155	5	1.14133	1.76991	5	8.28387
dTMVEDLVVLVR	2	P07358	N-Term(TMT10)	1.678e-06	52.07	0.000124484	2	1617.91	0.968168	0	1.48649	2	2.5494	1.40526	2	2.75548	1.42289	2	0.952739	0.886097	2	6.85946	0.828676	2	2.97731	0.877756	2	4.46961
iTcAEEGWSPTPk	1	P36980	N-Term(TMT10); C3(Carbamidomethyl); K13(TMT10)	1.259e-07	52.07	9.4993e-05	2	1934.01	2.52869	0	0.844243	1		1.33386	1		1.51596	1		1.09698	1		0.780563	1		1.19409	1
wEAEPVYVQR	4	P25311	N-Term(TMT10)	0.0002223	52.06	7.56095e-05	2	1505.79	-0.454363	0	0.62139	4	26.8685	0.749412	4	46.5736	0.78701	4	65.1146	1.03584	4	8.29548	1.00984	4	5.93805	1.57112	4	29.5643
sYLSMVGSccTSASPTVcFLk	2	P02774	N-Term(TMT10); C9(Carbamidomethyl); C10(Carbamidomethyl); C18(Carbamidomethyl); K21(TMT10)	5.183e-08	52.06	5.10286e-05	4	2813.38	0.234457	0	0.694137	2	68.3218	0.675866	2	24.903	0.754892	2	4.35693	1.49291	2	4.32263	0.99878	2	36.0923	1.29995	2	6.91325
aLNSIIDVYHk	1	P05109	N-Term(TMT10); K11(TMT10)	2.38e-06	52.05	0.000124123	3	1731.02	-2.2701	0	0.625618	1		0.823535	1		0.594123	1		1.33623	1		0.679904	1		0.872256	1
gATTSPGVYELSSR	1	Q9Y6R7	N-Term(TMT10)	3.845e-05	52.02	7.85073e-05	2	1653.87	1.75101	0	1.44069	1		1.58637	1		1.3884	1		1.20086	1		0.443014	1		0.421153	1
gTIEILSDVQLIk	2	P05388	N-Term(TMT10); K13(TMT10)	2.203e-06	51.99	7.93677e-05	3	1887.16	1.6262	0	1.54505	2	10.0395	1.48897	2	17.3093	0.745956	2	26.1148	0.457847	2	13.8184	1.79952	2	23.331	1.03521	2	3.29192
dIFTGLIGPmk	4	P00450	N-Term(TMT10); M10(Oxidation); K11(TMT10)	7.103e-05	51.97	0.000136914	3	1665.97	0.696518	0	0.701535	4	16.5771	0.549711	4	7.31	0.547489	4	7.21613	0.958585	4	15.9819	1.01469	4	6.0874	1.39146	4	4.63899
lDLQEINNWVQAQmk	2	P36955	N-Term(TMT10); M14(Oxidation); K15(TMT10)	8.448e-06	51.94	0.000115792	3	2304.24	-0.515259	0	1.07884	2	11.7098	1.39389	2	28.2331	0.974853	2	24.5992	0.80395	2	2.34782	1.09426	2	26.3084	1.09732	2	11.712
gDSGGPLIVHk	16	P00751	N-Term(TMT10); K11(TMT10)	1.793e-06	51.92	0.000121789	2	1537.91	-0.383464	0	0.925259	16	22.4728	0.669356	16	48.3367	0.895151	16	27.8115	1.26073	16	10.1656	0.893156	16	10.5071	1.05587	16	15.8757
dGFVQDEGTMFPVGk	4	P10643	N-Term(TMT10); K15(TMT10)	2.541e-06	51.91	9.30825e-05	3	2085.08	4.41665	0	1.3104	4	0.953146	0.790126	4	5.11982	1.04753	4	3.76159	0.881071	4	4.22172	0.794254	4	7.50981	0.950344	4	1.77532
eVSFDVELPk	4	Q06033	N-Term(TMT10); K10(TMT10)	0.0005891	51.91	0.000147515	3	1620.93	0.154079	0	1.5184	4	5.84081	1.44142	4	12.7237	1.36054	4	4.23986	0.574821	4	12.1825	0.745649	4	9.56841	0.748359	4	6.36029
acEPGVDYVYk	5	P01024	N-Term(TMT10); C2(Carbamidomethyl); K11(TMT10)	2.558e-06	51.88	6.51878e-05	2	1758.91	-0.263625	0	0.677319	5	3.57875	0.859219	5	5.25743	0.95962	5	6.71597	1.38177	5	7.45742	1.01864	5	5.05392	1.07311	5	2.04181
qELSEAEQATR	2	P01024	N-Term(TMT10)	1.677e-06	51.86	6.06014e-05	2	1490.77	0.781819	0	0.792089	2	1.87674	0.601859	2	20.8146	0.678724	2	3.10674	1.25515	2	0.879764	0.917208	2	6.48998	1.19508	2	2.45
aEVDDVIQVR	8	P12259	N-Term(TMT10)	2.008e-05	51.84	0.000104742	2	1372.76	0.126827	0	1.19847	8	12.3802	1.34032	8	22.4441	1.3799	8	7.5122	0.992098	8	6.99771	0.838945	8	17.4619	0.705695	8	11.4079
rQEcSIPVcGQDQVTVAmTPR	2	P00734	N-Term(TMT10); C4(Carbamidomethyl); C9(Carbamidomethyl); M18(Oxidation)	5.147e-10	51.77	5.75461e-05	3	2677.31	1.23292	1	0.476325	2	35.5644	0.455655	2	18.0142	0.669951	2	16.4179	1.73779	2	22.9104	1.2741	2	9.47538	1.04904	2	59.603
aVmDDFAAFVEk	2	P02768	N-Term(TMT10); M3(Oxidation); K12(TMT10)	8.871e-06	51.74	9.64634e-05	2	1816.95	-1.1511	0	1.90692	2	4.71769	1.50255	2	8.96055	1.80302	2	3.30565	0.827308	2	7.75749	0.795962	2	8.19006	0.599339	2	10.1046
eALVPLVADHk	10	Q04756	N-Term(TMT10); K11(TMT10)	8.548e-06	51.69	0.000124008	3	1650	0.291883	0	1.30888	10	22.138	1.23502	10	8.07264	1.32575	10	10.477	0.828451	10	14.6219	0.910654	10	17.2078	0.941013	10	8.19877
eYLGAIcScTcFGGQR	1	P02751	N-Term(TMT10); C7(Carbamidomethyl); C9(Carbamidomethyl); C11(Carbamidomethyl)	4.249e-06	51.67	1.15731e-05	3	2107.96	1.96634	0	1.19503	1		1.74369	1		2.12023	1		0.729452	1		0.994917	1		0.659738	1
iNHGILYDEEk	4	Q03591;P36980	N-Term(TMT10); K11(TMT10)	2.066e-06	51.66	0.00012555	2	1788.99	0.617642	0
sFPTYcQQk	5	P05156	N-Term(TMT10); C6(Carbamidomethyl); K9(TMT10)	9.417e-05	51.58	9.03532e-05	2	1616.86	2.89759	0	0.710687	5	5.54149	1.52229	5	11.8825	0.943026	5	10.5132	1.01831	5	4.81639	1.0176	5	11.1054	1.07438	5	13.4583
dIcEEQVNSLPGSITk	8	P01024	N-Term(TMT10); C3(Carbamidomethyl); K16(TMT10)	8.03e-07	51.57	0.000118427	3	2248.19	0.493143	0	0.688849	8	21.5943	0.725828	8	28.4545	1.00267	8	49.7667	1.4017	8	15.3064	1.00345	8	18.0989	1.18947	8	35.2872
eNFLFLTPDck	3	P01042	N-Term(TMT10); C10(Carbamidomethyl); K11(TMT10)	6.32e-05	51.57	0.000114943	2	1841.99	0.922861	0	0.575708	3	22.0612	0.579884	3	31.5286	0.609779	3	3.69122	1.12498	3	2.84024	1.13693	3	5.59378	1.62275	3	6.23798
aYLEEEcPATLR	13	P25311	N-Term(TMT10); C7(Carbamidomethyl)	6.552e-07	51.56	5.62077e-05	2	1680.85	1.37144	0	0.619732	13	54.5913	0.907137	13	7.04466	1.00772	13	41.9479	1.39608	13	10.5713	0.968081	13	6.59099	1.06782	13	29.262
aQGYSGLSVk	2	P07996	N-Term(TMT10); K10(TMT10)	1.727e-05	51.56	0.000128824	2	1467.85	-3.63188	0	1.4194	2	3.21047	2.34491	2	5.98612	1.37997	2	10.0957	0.728506	2	3.94669	0.556353	2	14.9547	0.405035	2	24.6907
fISLGEAck	4	P01024	N-Term(TMT10); C8(Carbamidomethyl); K9(TMT10)	0.0006054	51.54	0.00010627	3	1482.84	0.147882	0	0.288225	4	25.0282	0.413142	4	13.3939	0.36439	4	8.76157	1.48548	4	7.33976	1.22976	4	2.51957	1.68364	4	3.95478
wcAVSEHEATk	1	P02787	N-Term(TMT10); C2(Carbamidomethyl); K11(TMT10)	1.396e-06	51.53	7.83926e-05	3	1775.92	0.0371556	0	1.29172	1		1.70208	1		1.85691	1		0.922626	1		0.936042	1		0.56508	1
vPLQQNFQDNQFQGk	2	P80188	N-Term(TMT10); K15(TMT10)	1.812e-06	51.44	0.000129562	3	2249.21	2.64361	0	1.13071	2	3.27054	0.932063	2	24.5842	0.942748	2	17.1385	0.814213	2	0.207376	0.968877	2	22.3207	0.98901	2	14.1296
sLAPTAAAk	10	P19823	N-Term(TMT10); K9(TMT10)	0.0003851	51.41	0.000154673	2	1287.8	-1.38051	0	1.21289	10	6.0635	1.28857	10	15.0702	1.10351	10	9.87211	0.898856	10	12.3772	0.837963	10	6.01323	1.15096	10	8.39073
vkVEPLYELVTATDFAYSSTVR	2	P07358	N-Term(TMT10); K2(TMT10)	4.662e-08	51.37	0.000135314	3	2946.63	1.47869	1	1.5343	2	0.310937	1.30522	2	41.7838	1.21243	2	35.0843	0.800483	2	11.5067	1.0878	2	17.719	0.81368	2	43.3652
iVDLVSELk	3	P29622	N-Term(TMT10); K9(TMT10)	0.0001338	51.36	0.000115154	2	1473.93	0.208781	0	0.280157	3	3.72614	0.33657	3	7.09118	0.287175	3	12.8749	0.999875	3	2.87192	1.35586	3	2.07555	1.85143	3	5.68486
aTSGTEHQFcGGR	1	Q15113	N-Term(TMT10); C10(Carbamidomethyl)	4.105e-06	51.35	2.01527e-05	3	1636.77	1.27724	0	0.744405	1		0.87648	1		1.12375	1		1.48912	1		1.1003	1		1.02296	1
fATTFYQHLADSk	5	P01008	N-Term(TMT10); K13(TMT10)	1.414e-05	51.34	0.000118257	3	1987.07	0.628706	0	1.39693	5	10.1674	1.31782	5	6.72592	1.18213	5	14.0413	1.21488	5	35.7283	0.745156	5	22.4334	0.694072	5	31.474
fYYLIASETPGk	2	P29622	N-Term(TMT10); K12(TMT10)	2.586e-06	51.32	0.000145367	2	1847.04	2.5909	0	1.36488	2	1.06272	1.04393	2	8.48109	1.09862	2	6.00759	0.797902	2	3.96601	0.971152	2	3.52708	1.10447	2	4.50136
vEkPTADAEAYVFTPNMIcAGGEk	3	P09871	N-Term(TMT10); K3(TMT10); C19(Carbamidomethyl); K24(TMT10)	2.106e-08	51.31	0.000120186	4	3285.71	0.584251	0	1.43758	3	7.91201	3.17226	3	5.38689	1.42001	3	9.53015	0.587248	3	14.8279	0.569884	3	5.6236	0.61955	3	8.44222
sVIPSDGPSVAcVk	3	P02787	N-Term(TMT10); C12(Carbamidomethyl); K14(TMT10)	7.116e-06	51.3	0.00014715	2	1874.04	-1.63128	0	0.964506	3	36.1964	1.39663	3	13.429	1.69017	3	18.4016	0.742131	3	1.20405	1.08398	3	29.1218	0.591075	3	8.96031
nQEAcELSNN	1	O95445	N-Term(TMT10); C5(Carbamidomethyl)	0.0005495	51.24	1.01469e-05	2	1407.63	-2.74853	0	0.815831	1		0.885325	1		1.2622	1		1.18974	1		1.09861	1		0.892683	1
rLPGDIQVVPIGVGPNANVQELER	1	P04275	N-Term(TMT10)	2.544e-08	51.23	0.000134851	4	2799.56	-2.69249	1	0.713437	1		0.734444	1		0.973939	1		0.855178	1		1.02906	1		1.12796	1
hHGPTITAk	5	P02760	N-Term(TMT10); K9(TMT10)	0.001536	51.21	0.000150988	3	1419.85	-0.509948	0	0.591595	5	5.71151	0.912948	5	9.33804	0.83992	5	8.14134	1.32809	5	13.2639	0.817255	5	5.9988	1.22911	5	12.5803
tVGSDTFYSFk	4	P01042	N-Term(TMT10); K11(TMT10)	2.13e-06	51.21	0.000118066	2	1709.92	1.49413	0	1.85639	4	34.4433	2.274	4	32.3652	2.04215	4	3.53549	0.759642	4	76.8255	0.444522	4	98.636	0.208894	4	95.3187
gTELQHLLHAVVPGPWQEDVADAEEcAGR	1	P26927	N-Term(TMT10); C26(Carbamidomethyl)	1.394e-09	51.21	8.06027e-05	4	3413.68	0.422087	0	1.2852	1		0.95027	1		0.96195	1		1.10114	1		1.08456	1		0.850941	1
vPFDAATLHTSTAmAAQHGMDDDGTGQk	5	P06396	N-Term(TMT10); M14(Oxidation); K28(TMT10)	4.521e-08	51.2	5.61347e-05	4	3347.61	1.04857	0	1.21894	4	20.925	1.30857	4	9.43116	1.26067	4	6.97225	1.08505	4	25.4677	0.88775	4	12.3027	0.784699	4	7.57759
aLEQDLPVNIk	4	Q96KN2	N-Term(TMT10); K11(TMT10)	2.105e-06	51.2	0.000102408	2	1698.02	0.0329623	0	1.32085	4	14.5441	1.00519	4	5.89746	1.20064	4	4.68347	1.07112	4	7.62483	0.945155	4	8.85347	0.928038	4	7.51715
tDcPGDALFDLLR	1	Q96PD5	N-Term(TMT10); C3(Carbamidomethyl)	3.822e-07	51.16	6.58413e-05	2	1721.87	-4.52145	0	0.937022	1		2.14188	1		1.49467	1		1.09109	1		0.733951	1		0.626682	1
eFNLQNmGLPDFHIPENLFLk	2	P04114	N-Term(TMT10); M7(Oxidation); K21(TMT10)	2.386e-06	51.14	0.000144981	4	2990.57	-3.76752	0	0.349735	2	26.1954	0.46766	2	45.8337	0.412902	2	42.6954	1.36999	2	9.81544	1.67132	2	3.64729	1.69643	2	9.13329
kLVPFATELHER	6	P06727	N-Term(TMT10); K1(TMT10)	6.892e-06	51.09	0.000104646	4	1898.13	-0.755795	1	0.757459	6	14.1964	1.31072	6	10.0053	1.06822	6	19.0913	1.83669	6	15.6017	0.686997	6	23.1941	0.724584	6	9.65129
gHMLENHVER	9	P19827	N-Term(TMT10)	0.0001026	51.03	6.94197e-05	3	1450.74	0.574795	0	0.940403	9	4.51784	0.945828	9	12.8736	1.08793	9	15.4772	1.2205	9	4.50099	0.795173	9	6.51398	0.995261	9	10.9882
vVLVAVDk	4	P01024	N-Term(TMT10); K8(TMT10)	0.001574	51.02	6.72077e-05	2	1300.86	-0.449257	0	0.990627	4	13.9541	0.825422	4	20.213	0.819771	4	9.99333	1.174	4	19.2384	0.96054	4	10.1884	1.17821	4	10.0616
aIGGGLSSVGGGSSTIk	1	P02538	N-Term(TMT10); K17(TMT10)	8.537e-07	51	0.000170383	3	1906.09	-3.20104	0	1.2166	1		0.99431	1		1.05622	1		0.704024	1		1.16908	1		0.971537	1
vVcScTEGYR	2	P00740	N-Term(TMT10); C3(Carbamidomethyl); C5(Carbamidomethyl)	1.702e-05	50.98	2.35408e-05	2	1459.69	0.612857	0	0.274358	2	29.1754	0.355043	2	12.4056	0.414868	2	25.4986	1.34426	2	4.75603	1.27812	2	5.63254	1.60087	2	12.0029
gDEcQLcEVENR	1	O75882	N-Term(TMT10); C4(Carbamidomethyl); C7(Carbamidomethyl)	4.047e-07	50.97	7.9794e-06	2	1737.78	1.44162	0	0.207154	1		0.280485	1		0.345754	1		1.80255	1		1.26127	1		1.51833	1
eFQVPTFTIPk	7	P04114	N-Term(TMT10); K11(TMT10)	1.892e-05	50.92	0.000146042	2	1765.03	-1.38797	0	1.21493	7	2.62172	1.40925	7	5.33032	1.0625	7	12.3204	0.922886	7	1.8303	0.908685	7	4.91741	0.807952	7	5.28137
iTEVALMGHLScDTk	1	P04114	N-Term(TMT10); C12(Carbamidomethyl); K15(TMT10)	3.272e-07	50.92	0.000152515	3	2133.14	-0.471269	0	0.731483	1		0.694867	1		0.798558	1		0.86894	1		1.29039	1		1.04769	1
yScQEPYYk	2	P48740	N-Term(TMT10); C3(Carbamidomethyl); K9(TMT10)	8.551e-05	50.86	5.78348e-05	2	1695.85	0.355866	0	0.822245	2	10.0172	0.993148	2	14.8126	0.918588	2	8.44116	1.12721	2	0.716197	0.891877	2	8.47058	1.27007	2	8.33412
vVLLPScPGAPGSPGEk	2	O75636	N-Term(TMT10); C7(Carbamidomethyl); K17(TMT10)	1.031e-05	50.86	0.000178426	2	2123.2	3.63156	0	1.51664	2	5.39627	1.12632	2	2.28321	1.29076	2	2.49757	0.664707	2	8.90078	1.03949	2	8.53542	1.09147	2	3.37139
iIGGSDADIk	3	P09871	N-Term(TMT10); K10(TMT10)	4.188e-05	50.82	0.000182561	2	1446.86	-0.770506	0	0.467897	3	6.82135	0.496556	3	30.3266	0.471984	3	19.1638	0.925417	3	5.26	1.13244	3	5.17042	1.6338	3	11.4003
lSNVLQQVk	3	P04114	N-Term(TMT10); K9(TMT10)	0.0001182	50.82	0.000122121	2	1486.93	-0.778372	0	0.233689	3	7.25905	0.22501	3	60.4188	0.199325	3	36.7025	1.09498	3	7.46812	1.45735	3	0.797556	1.72701	3	2.00503
aVPVVSVSk	1	P10721	N-Term(TMT10); K9(TMT10)	0.0002275	50.74	0.00011638	2	1343.86	-1.12482	0	0.937843	1		1.3316	1		1.17815	1		1.18289	1		0.965523	1		0.930293	1
dVDNAYMIk	1	P35908	N-Term(TMT10); K9(TMT10)	0.0002075	50.72	0.000138098	2	1526.83	1.49922	0	1.40316	1		1.0124	1		1.44495	1		0.529617	1		1.31696	1		0.890316	1
lVNEVTEFAk	3	P02768	N-Term(TMT10); K10(TMT10)	2.287e-05	50.71	0.00015073	2	1607.94	0.474327	0	2.14822	3	2.6989	1.22041	3	0.739806	1.81913	3	0.792549	0.863971	3	2.13039	0.817473	3	2.43351	0.858243	3	0.182615
dSmIWDcTcIGAGR	1	P02751	N-Term(TMT10); M3(Oxidation); C7(Carbamidomethyl); C9(Carbamidomethyl)	4.576e-06	50.69	9.3841e-06	2	1886.84	0.0768739	0	0.864844	1		1.60727	1		1.43867	1		0.782279	1		0.784848	1		0.977968	1
iHSGSFQSQVELSNDQEk	4	P04114	N-Term(TMT10); K18(TMT10)	2.011e-08	50.69	0.000100666	3	2491.28	-2.4183	0	1.10073	4	16.8553	0.860669	4	7.48653	0.877082	4	9.35791	0.869385	4	15.3054	1.05577	4	7.12619	1.04497	4	9.27709
kFPSGTFEQVSQLVk	11	P02774	N-Term(TMT10); K1(TMT10); K15(TMT10)	5.413e-10	50.68	0.000129115	3	2382.4	0.457479	1	1.38769	11	9.99831	1.79309	11	11.6174	1.29888	11	12.8261	0.866724	11	6.29818	0.831119	11	31.0105	0.7557	11	11.7857
sVPMVPPGIk	6	P51884	N-Term(TMT10); K10(TMT10)	0.001223	50.66	0.000122409	2	1482.91	0.670367	0	0.844971	6	17.8968	1.21411	6	7.55977	0.935116	6	14.9808	0.909398	6	5.91498	1.01502	6	21.7379	1.07425	6	8.80429
vVVQTESGGR	2	P20742	N-Term(TMT10)	3.882e-05	50.64	0.000136351	2	1260.71	0.679212	0	0.784743	2	2.34296	1.17269	2	27.5737	0.478583	2	45.5259	1.32329	2	6.44103	0.783442	2	23.1903	1.3541	2	2.90931
gLcVATPVQLR	11	P0C0L4;P0C0L5	N-Term(TMT10); C3(Carbamidomethyl)	0.0004162	50.6	0.000148499	2	1442.84	0.834474	0
eGAIHREELVYELNPLDHR	8	P0C0L4;P0C0L5	N-Term(TMT10)	7.477e-10	50.57	0.000163999	3	2519.32	0.644369	1
lLGEVDHYQLALGk	1	O75636	N-Term(TMT10); K14(TMT10)	2.465e-06	50.57	0.000142074	3	2014.17	-1.14856	0	2.03894	1		0.751258	1		1.70081	1		0.712721	1		0.612144	1		0.830959	1
iLGGHLDAk	20	P00738;P00739	N-Term(TMT10); K9(TMT10)	0.0003239	50.53	9.6035e-05	2	1381.86	0.0389492	0
acGAcPLWGk	8	P10643	N-Term(TMT10); C2(Carbamidomethyl); C5(Carbamidomethyl); K10(TMT10)	3.254e-05	50.52	0.000116661	2	1577.83	-1.485	0	0.594848	8	70.6077	0.812298	8	16.0278	0.802252	8	21.474	1.27238	8	20.4667	1.09323	8	12.5865	1.07829	8	12.4672
ccYDGAcVNNDETcEQR	1	P01031	N-Term(TMT10); C1(Carbamidomethyl); C2(Carbamidomethyl); C7(Carbamidomethyl); C14(Carbamidomethyl)	9.585e-08	50.52	8.85054e-06	2	2379.93	2.36516	0				0.311098	1		0.315044	1		1.54198	1		1.15131	1		1.68891	1
aEFQDALEkLNmGITDLQGLR	2	P0C0L4;P0C0L5	N-Term(TMT10); K9(TMT10); M12(Oxidation)	1.895e-06	50.51	0.000168948	4	2836.52	-1.82704	1
lGVRPSQGGEAPR	3	P02751	N-Term(TMT10)	0.0009366	50.43	0.000147634	2	1552.87	-1.41708	0	1.22578	3	7.70213	1.24807	3	0.392567	1.31047	3	5.97859	0.725726	3	17.8316	0.767256	3	8.78758	1.03806	3	0.747025
sEETkENEGFTVTAEGk	5	P01024	N-Term(TMT10); K5(TMT10); K17(TMT10)	1.958e-09	50.39	0.000164083	3	2543.34	-0.872484	1	1.14688	5	14.7429	1.07371	5	5.95172	0.913196	5	7.13381	0.834781	5	4.5658	0.889532	5	4.44948	1.21854	5	12.0806
dTLTSRPAQGVVTTLENVSPPR	2	P02751	N-Term(TMT10)	1.361e-08	50.36	0.000167522	3	2567.43	12.6432	0	1.14947	2	0.807599	0.765619	2	1.31333	1.11364	2	14.8152	0.978271	2	2.97487	1.20131	2	18.1089	0.905685	2	15.3433
aITPPHPASQANIIFDITEGNLR	2	P23142	N-Term(TMT10)	6.108e-09	50.36	0.000183169	3	2704.46	-0.0762149	0	0.728525	2	4.37901	0.98578	2	17.0821	1.01494	2	17.2869	1.2605	2	11.5838	1.17247	2	14.6215	1.03235	2	3.63182
aPDVFDWGSSGPLcVSPk	1	Q9NPY3	N-Term(TMT10); C14(Carbamidomethyl); K18(TMT10)	1.86e-06	50.3	0.000128322	3	2377.22	-1.43224	0	0.740643	1		1.73884	1		1.14892	1		1.15595	1		0.949583	1		0.683498	1
tcNHPVPQHGGPFcAGDATR	2	P27918	N-Term(TMT10); C2(Carbamidomethyl); C14(Carbamidomethyl)	1.016e-08	50.29	4.34964e-05	3	2408.12	1.23535	0	0.916794	2	63.2788	2.02526	2	30.2752	1.22813	2	69.9147	0.923533	2	12.035	0.702615	2	28.0715	0.661767	2	31.9627
iAIANIIDEIIEk	2	P04114	N-Term(TMT10); K13(TMT10)	1.711e-07	50.28	0.000119539	2	1913.17	-0.512752	0	0.109425	1		0.196305	1		0.207844	1		0.858574	2	4.1968	2.22655	2	7.93212	1.69281	2	9.00794
gSFQcGPcQPGFVGDQASGcQR	1	P49747	N-Term(TMT10); C5(Carbamidomethyl); C8(Carbamidomethyl); C20(Carbamidomethyl)	5.787e-08	50.26	9.39658e-06	3	2629.16	2.36706	0	0.69319	1		1.03711	1		1.06495	1		1.06459	1		1.25545	1		1.111	1
qVEGMEDWk	5	P25311	N-Term(TMT10); K9(TMT10)	0.0001736	50.23	0.000110491	2	1579.82	-1.29831	0	0.763854	5	15.0875	0.563722	5	28.3486	0.744944	5	17.2228	0.97892	5	6.20744	1.00627	5	1.23442	1.47988	5	9.64319
qPFVQGLALYTPVVLPR	2	P01019	N-Term(TMT10)	7.347e-07	50.17	0.000147607	2	2127.26	1.66974	0	1.98264	2	1.46478	2.28443	2	3.17418	1.92086	2	6.62617	0.899747	2	4.59815	0.451981	2	10.3381	0.312994	2	18.1499
iIGYTPDLDPETVDDAFAR	1	P08253	N-Term(TMT10)	2.518e-06	50.16	0.000103612	3	2337.18	-0.716127	0	1.10581	1		1.16548	1		0.982135	1		1.05425	1		1.24617	1		0.997964	1
tVESITDIR	1	P11279	N-Term(TMT10)	0.00129	50.14	0.000216894	2	1262.71	-0.687536	0	0.90682	1		1.01913	1		1.16929	1		1.07632	1		1.16938	1		0.912268	1
rLPLEYSYGEYR	1	P07358	N-Term(TMT10)	3.721e-06	50.13	0.000122284	3	1774.94	2.8237	1	1.15734	1		0.882761	1		1.16494	1		1.18946	1		1.03139	1		0.616941	1
qEEQTTcTTEGWSPEPR	2	P05160	N-Term(TMT10); C7(Carbamidomethyl)	1.684e-09	50.11	1.90123e-05	2	2265.03	-0.685118	0	0.430802	2	54.8178	0.364473	2	34.1391	0.470212	2	40.9206	1.67669	2	32.6809	1.32103	2	18.8147	1.18576	2	70.878
eVALDLSQHk	3	O00391	N-Term(TMT10); K10(TMT10)	1.195e-05	50.1	0.00016271	3	1597.93	0.194322	0	0.836861	3	0.289195	0.972166	3	13.1081	1.03056	3	14.3198	1.27956	3	1.16546	0.947757	3	12.5791	0.997023	3	0.798333
nTEILTGSWSDQTYPEGTQAIYk	4	P08603	N-Term(TMT10); K23(TMT10)	7.977e-10	50.07	0.000146618	3	3060.56	-0.385613	0	1.01505	4	8.71612	1.25669	4	3.34674	0.961057	4	2.6801	0.987102	4	4.02373	0.87238	4	5.49816	1.12004	4	9.5915
scSGVEFSTSGSSNTDTGk	1	P45880	N-Term(TMT10); C2(Carbamidomethyl); K19(TMT10)	2.014e-08	50.02	3.83231e-05	3	2366.12	-0.679157	0	1.25897	1		1.24438	1		0.556079	1		0.82092	1		2.1876	1		0.977477	1
aIPVTQYLk	6	P43652	N-Term(TMT10); K9(TMT10)	0.0008522	49.98	0.000177315	3	1490.94	0.423618	0	1.51193	6	6.86741	1.64425	6	4.3434	1.63674	6	15.7933	0.904877	6	3.04439	0.766023	6	7.43036	0.663389	6	34.6908
vLMSVLNDNSR	5	P06681	N-Term(TMT10)	3.776e-06	49.96	0.000171068	2	1476.8	0.333015	0	1.02138	5	4.76646	0.885088	5	14.3012	0.79734	5	6.00202	0.977766	5	13.4316	0.895743	5	20.9509	1.32308	5	3.23094
mATTMIQSk	8	P19823	N-Term(TMT10); K9(TMT10)	4.636e-05	49.92	0.000254648	2	1468.83	-0.751694	0	1.72931	8	5.49415	1.62778	8	10.9616	1.35929	8	11.0027	0.762135	8	4.31711	0.626366	8	9.59044	0.842278	8	6.97726
aNSFLGEk	12	P0C0L4	N-Term(TMT10); K8(TMT10)	0.0005975	49.89	0.000200002	2	1323.77	0.326714	0	0.534686	12	27.1706	0.644171	12	19.0695	0.602816	12	18.8398	1.19328	12	6.08734	1.06508	12	9.73359	1.35362	12	11.1961
eSDTSYVSLk	6	P02741	N-Term(TMT10); K10(TMT10)	3.623e-05	49.88	0.000185043	2	1586.86	-2.12861	0	0.4639	6	111.099	0.363514	6	80.5328	0.51103	6	114.936	1.31734	6	10.0143	1.04622	6	4.12356	1.12804	6	15.7789
vAFPLEVVQk	3	Q9NPH3	N-Term(TMT10); K10(TMT10)	3.981e-05	49.78	0.000152534	2	1587.99	-0.705029	0	1.12346	3	8.56882	1.16543	3	21.6196	1.01661	3	5.51869	1.01729	3	4.93897	0.801426	3	0.616133	1.18674	3	2.59122
lSNNALSGLPQGVFGk	4	P22792	N-Term(TMT10); K16(TMT10)	3.522e-06	49.77	0.000208241	4	2060.18	-2.7027	0	0.83672	4	11.7201	1.07854	4	7.18041	0.785061	4	5.93689	0.995513	4	6.60808	0.945172	4	13.406	1.321	4	4.3415
tPENYPNAGLTMNYcR	3	P00747	N-Term(TMT10); C15(Carbamidomethyl)	2.031e-07	49.7	3.91105e-05	2	2130	3.57162	0	1.14291	3	9.12577	1.4546	3	25.2213	1.45496	3	26.5205	1.07063	3	21.8077	0.740138	3	38.258	0.716718	3	26.4144
vVTFcGHTSk	4	P02747	N-Term(TMT10); C5(Carbamidomethyl); K10(TMT10)	5.502e-05	49.7	0.000203053	3	1593.88	0.344058	0	1.34196	4	4.90706	2.18354	4	3.49685	3.08524	4	3.5921	0.772046	4	4.99393	0.450008	4	15.1853	0.37162	4	12.8091
cDPHEATcYDDGk	2	P02751	N-Term(TMT10); C1(Carbamidomethyl); C8(Carbamidomethyl); K13(TMT10)	1.488e-05	49.69	1.61098e-05	3	2025.91	1.44312	0	0.377702	2	26.0448	0.367283	2	8.06968	0.541417	2	38.4106	1.22918	2	2.90829	1.07446	2	0.325161	1.45485	2	8.59215
tQVNTQAEQLR	2	P06727	N-Term(TMT10)	7.561e-06	49.67	0.000159145	2	1516.83	0.0259085	0	0.2192	2	4.75545	0.407321	2	2.74321	0.276495	2	2.0418	1.81263	2	0.169825	0.950285	2	1.90941	1.97326	2	3.76395
iDVHLVPDR	10	P08603	N-Term(TMT10)	0.0008034	49.65	0.000235212	3	1292.75	-1.0923	0	0.93272	10	13.5064	1.0072	10	7.98571	1.05666	10	13.4188	1.07908	10	15.3998	1.23945	10	18.5469	1.09289	10	11.4587
gEADAMSLDGGYVYTAGk	1	P02788	N-Term(TMT10); K18(TMT10)	4.082e-07	49.59	0.000107703	3	2263.14	1.61494	0	1.44293	1		0.76088	1		1.16753	1		0.91112	1		0.720689	1		0.59705	1
lVGFIDDAVk	3	P04114	N-Term(TMT10); K10(TMT10)	2.319e-05	49.58	0.000224714	2	1534.92	0.107442	0	0.362717	3	7.56368	0.319735	3	7.87842	0.33413	3	9.18718	0.803867	3	7.01097	1.68371	3	0.939669	1.59605	3	3.112
hYYIGIIETTWDYASDHGEk	1	P00450	N-Term(TMT10); K20(TMT10)	6.212e-08	49.57	0.000111512	4	2856.42	0.144294	0	0.976135	1		0.964838	1		0.938752	1		1.07949	1		0.972018	1		0.943682	1
vQGNDHSATR	9	Q14624	N-Term(TMT10)	0.0001336	49.56	7.74637e-05	3	1313.68	-0.0116541	0	0.940415	9	7.20733	1.20297	9	5.39272	0.963963	9	5.98149	1.18995	9	3.84031	0.640758	9	9.5608	1.20247	9	2.29752
vDVQAGAcEGk	14	P0C0L4;P0C0L5	N-Term(TMT10); C8(Carbamidomethyl); K11(TMT10)	4.067e-06	49.55	0.000149184	2	1591.85	0.235537	0
vLEkDSVTLk	3	P08637	N-Term(TMT10); K4(TMT10); K10(TMT10)	7.065e-05	49.55	0.000122009	2	1819.16	4.15329	1	1.19977	3	9.16781	1.55763	3	2.06687	0.934895	3	8.11	0.87555	3	6.81225	0.833661	3	0.220553	1.01668	3	4.12602
mNTVIAALSR	2	P08185	N-Term(TMT10)	1.696e-05	49.54	0.000277377	2	1304.76	-0.411324	0	0.857133	2	10.3722	0.804486	2	9.00295	0.891498	2	30.9865	1.19582	2	19.418	0.865584	2	3.27444	1.10752	2	20.287
eAFAAVSk	4	Q96IY4	N-Term(TMT10); K8(TMT10)	0.0007494	49.52	0.000169763	2	1280.76	-1.70239	0	1.22733	4	3.47216	1.24206	4	9.3985	1.35489	4	10.0691	0.986186	4	8.33064	0.750613	4	4.33013	0.930457	4	17.0283
aPGWDPLcWDEcR	2	Q9Y6R7	N-Term(TMT10); C8(Carbamidomethyl); C12(Carbamidomethyl)	3.23e-07	49.5	1.68303e-05	2	1890.85	0.937622	0	0.672244	1		0.469493	2	55.8543	0.697657	2	60.552	1.61395	2	22.5022	1.17589	2	1.40474	1.19735	2	13.6833
sHALQLNNR	8	P0C0L4;P0C0L5	N-Term(TMT10)	0.001145	49.48	0.000175843	3	1281.72	-0.877442	0
tHLPEVFLSk	4	P02774	N-Term(TMT10); K10(TMT10)	6.092e-05	49.48	0.000165698	2	1628.98	0.26375	0	1.61927	4	6.03787	1.93127	4	3.58619	1.55201	4	11.6947	0.958371	4	1.2244	0.545507	4	22.1088	0.457959	4	21.4607
kSPQELLcGASLISDR	2	P00734	N-Term(TMT10); K1(TMT10); C8(Carbamidomethyl)	2.334e-08	49.45	0.000221895	2	2232.24	0.29487	1	0.571656	2	66.8154	0.553998	2	37.4841	0.501893	2	38.4605	1.3431	2	13.731	1.11797	2	14.552	1.45435	2	15.561
vELEVPQLcSFILk	5	P04114	N-Term(TMT10); C9(Carbamidomethyl); K14(TMT10)	1.352e-05	49.44	0.0002207	3	2133.24	-0.9321	0	1.3287	5	10.2709	1.55567	5	24.0888	1.61287	5	2.99516	1.10285	5	8.5296	0.605725	5	14.0163	0.365346	5	44.9431
gcGEQTMIYLAPTLAASR	3	P0C0L4;P0C0L5	N-Term(TMT10); C2(Carbamidomethyl)	1.326e-07	49.43	0.000128278	3	2168.1	0.0862364	0
sDIAPVAR	3	P01023	N-Term(TMT10)	0.001363	49.42	0.000138288	2	1057.62	0.841624	0	0.32191	3	21.4922	0.282173	3	10.6966	0.464219	3	3.05131	1.8585	3	6.39593	1.25165	3	0.816549	1.69706	3	4.43749
kIMADSGPIYDk	1	P07996	N-Term(TMT10); K1(TMT10); K12(TMT10)	2.216e-08	49.42	0.000223433	3	2025.17	0.833176	1	1.48139	1		1.07802	1		1.38314	1		0.737843	1		0.835142	1		0.765281	1
mcVDVNEcQR	3	P23142	N-Term(TMT10); C2(Carbamidomethyl); C8(Carbamidomethyl)	3.538e-05	49.39	1.7262e-05	2	1539.69	0.379927	0	0.399363	3	6.22488	0.89431	3	7.34763	0.756501	3	13.8591	1.31139	3	4.09516	0.971483	3	15.8358	1.44737	3	11.9324
gDIGETGVPGAEGPR	3	Q15848	N-Term(TMT10)	8.333e-07	49.37	0.000100582	2	1640.84	0.410113	0	0.885919	3	0.302563	0.969399	3	3.07739	1.13554	3	2.21481	1.40279	3	6.21917	0.863702	3	6.44708	0.89301	3	7.53671
qHIEAIDVR	4	P04114	N-Term(TMT10)	0.000311	49.36	0.000209159	2	1309.75	6.23532	0	0.418782	4	42.4623	0.425399	4	20.1829	0.69574	4	25.2625	1.17938	4	11.3412	1.39804	4	5.53965	1.20079	4	5.22549
tATSEYQTFFNPR	3	P00734	N-Term(TMT10)	0.0001845	49.31	9.26034e-05	3	1790.89	1.37671	0	1.7828	3	70.5396	1.22631	3	38.8959	1.90975	3	51.7502	0.826619	3	15.7644	0.978874	3	27.8693	0.584512	3	48.8513
tNFDNDIALVR	2	P09871	N-Term(TMT10)	1.536e-05	49.3	0.000198558	2	1506.81	1.22558	0	0.931749	2	2.8165	1.32409	2	33.9133	0.990344	2	4.13343	1.00483	2	15.5043	0.930664	2	12.8399	1.12783	2	0.870286
sVmAPFTMTIDAHTNGNGk	1	P04114	N-Term(TMT10); M3(Oxidation); K19(TMT10)	4.648e-05	49.29	0.000181351	3	2466.25	-0.647053	0	0.605903	1		0.462918	1		0.496108	1		1.40102	1		1.12203	1		1.0686	1
mTSNFPVDLSDYPk	2	P04114	N-Term(TMT10); K14(TMT10)	1.031e-05	49.28	0.000162884	3	2072.08	0.0750798	0	1.16532	2	2.1891	1.51505	2	2.43491	0.963523	2	4.55029	0.748086	2	4.24624	0.86525	2	4.44192	0.878377	2	2.39624
eQLGEFYEALDcLcIPR	1	P19652	N-Term(TMT10); C12(Carbamidomethyl); C14(Carbamidomethyl)	2.602e-07	49.26	8.35967e-05	3	2342.14	1.94896	0	1.02016	1		0.677944	1		0.991063	1		1.00956	1		1.12619	1		0.944384	1
qLPGGQNPVSYVYLEVVSk	1	P01031	N-Term(TMT10); K19(TMT10)	1.828e-06	49.23	0.000232231	3	2535.42	-1.21505	0	1.52859	1		1.992	1		1.53261	1		0.809358	1		0.651607	1		0.547405	1
qGPVNLLSDPEQGVEVTGQYEREk	1	Q14624	N-Term(TMT10); K24(TMT10)	1.298e-08	49.21	0.000230904	3	3130.65	2.5312	1	0.738699	1		5.85676	1		1.40932	1		0.537471	1		0.425159	1		0.233489	1
wcGTTQNYDADQk	3	P02751	N-Term(TMT10); C2(Carbamidomethyl); K13(TMT10)	1.714e-05	49.17	5.44769e-05	3	2044.98	-0.545425	0	1.10708	3	19.6107	1.35825	3	10.0255	1.16802	3	10.058	0.67899	3	2.62103	0.779503	3	5.08683	1.03654	3	9.71393
tkNSEEFAAAMSR	4	P04114	N-Term(TMT10); K2(TMT10)	3.695e-08	49.17	0.00018159	2	1900	1.40304	1	1.5351	4	6.80934	2.64739	4	5.10105	1.39434	4	7.31644	0.745401	4	4.92187	0.565036	4	26.7136	0.508376	4	26.8948
tPEYYPNAGLIMNYcR	1	P08519	N-Term(TMT10); C15(Carbamidomethyl)	4.254e-07	49.16	6.85565e-05	2	2191.05	0.399987	0	0.330299	1		5.65946	1		0.766922	1		0.711561	1		0.22712	1		0.142235	1
rLYGSEAFATDFQDSAAAk	10	P01011	N-Term(TMT10); K19(TMT10)	4.391e-08	49.15	0.000176347	3	2506.29	-2.66626	1	1.03527	10	11.4981	1.09689	10	11.1552	1.2046	10	22.1478	0.987859	10	13.7544	1.1919	10	10.2598	0.916777	10	9.46023
yGQPLPGYTTk	2	P17936	N-Term(TMT10); K11(TMT10)	0.0002061	49.14	0.000220028	2	1682.95	0.37724	0	1.41799	2	1.81367	0.999201	2	1.14368	1.17355	2	3.88295	1.10528	2	3.90384	0.788474	2	0.775058	1.1006	2	3.0416
tVVQPSVGAAAGPVVPPcPGR	1	P02765	N-Term(TMT10); C18(Carbamidomethyl)	1.146e-06	49.13	0.000241916	3	2245.23	0.688871	0	0.972963	1		0.752892	1		0.938992	1		0.978139	1		1.1231	1		1.38671	1
gEVQAMLGQSTEELR	2	P02649	N-Term(TMT10)	6.384e-09	49.11	0.000162636	2	1876.97	1.68419	0	0.307146	2	79.8884	0.304864	2	19.1073	0.320057	2	35.2607	1.25178	2	13.1274	1.10694	2	3.30376	1.69853	2	17.144
sLVNLGGSk	3	P04264	N-Term(TMT10); K9(TMT10)	0.0001001	49.08	0.000256459	2	1332.83	1.70681	0	1.0898	3	23.5076	1.17056	3	27.1836	1.1548	3	5.87661	0.351017	3	60.3867	1.60572	3	11.4057	1.03566	3	3.09709
gNLLQcIcTGNGR	6	P02751	N-Term(TMT10); C6(Carbamidomethyl); C8(Carbamidomethyl)	4.728e-08	49.07	0.000105298	2	1691.85	-0.195763	0	0.75782	6	26.542	0.870038	6	11.3389	1.01362	6	11.4875	0.980029	6	10.7789	0.964047	6	4.61244	1.20453	6	18.9771
nDDDEEEAAR	1	Q05682	N-Term(TMT10)	2.099e-05	49.03	1.2473e-05	2	1392.61	-0.52571	0	0.350368	1		0.410357	1		0.250823	1		1.5143	1		0.735527	1		1.72096	1
lEDmEQALSPSVFk	2	P05155	N-Term(TMT10); M4(Oxidation); K14(TMT10)	1.682e-05	49.02	0.0002193	2	2068.12	9.94373	0	0.845171	2	20.397	0.706203	2	19.3206	0.850657	2	3.9406	1.1468	2	18.0679	1.05751	2	8.91964	1.12208	2	2.206
tLEIPGNSDPNmIPDGDFNSYVR	1	P0C0L4;P0C0L5	N-Term(TMT10); M12(Oxidation)	4.316e-08	49.01	7.22217e-05	3	2796.34	0.642188	0
lLQSLGLk	2	Q14764	N-Term(TMT10); K8(TMT10)	0.0009556	48.97	9.95107e-05	2	1329.89	1.17461	0	1.75312	2	1.05726	1.98437	2	2.31943	0.599908	2	18.6822	0.396274	2	4.36472	2.28782	2	4.27362	0.967883	2	0.459724
dGWHSWPIAHQWPQGPSAVDAAFSWEEk	1	P02790	N-Term(TMT10); K28(TMT10)	4.471e-11	48.89	0.000109754	4	3677.8	2.06011	0	0.682836	1		0.29598	1		0.499002	1		1.37126	1		1.195	1		1.34489	1
iVQLIQDTR	1	P15169	N-Term(TMT10)	0.0004443	48.88	0.000202542	2	1314.79	-1.72918	0	0.927319	1		0.991868	1		0.847433	1		1.07194	1		0.900298	1		1.29025	1
tPScGDIcNFPPk	24	P04003	N-Term(TMT10); C4(Carbamidomethyl); C8(Carbamidomethyl); K13(TMT10)	1.475e-05	48.82	0.000116786	2	1950.98	-1.93152	0	0.589004	24	29.3568	0.617921	24	18.3797	0.716831	24	17.3109	1.29224	24	13.2066	1.10127	24	13.0917	1.40349	24	20.5499
mYQmDIQQELQR	6	P04114	N-Term(TMT10); M4(Oxidation)	0.0005353	48.8	9.03006e-05	3	1827.89	1.01447	0	0.440562	6	66.9558	0.376784	6	40.1025	0.526721	6	93.2461	1.30035	6	8.12891	1.50933	6	14.5253	1.64875	6	20.7401
qEYEQLIAk	2	P35527	N-Term(TMT10); K9(TMT10)	9.474e-05	48.78	0.000282747	2	1579.91	0.0634641	0	0.741813	2	3.34245	0.598538	2	5.04997	0.720142	2	6.049	0.574967	2	20.7196	2.07287	2	6.49824	1.23853	2	3.20444
lLDSLPSDTR	7	P05155	N-Term(TMT10)	0.001285	48.77	0.000217029	2	1345.75	-0.199469	0	0.764983	7	12.618	0.590846	7	14.9532	0.811566	7	14.1594	1.0202	7	8.16189	1.01873	7	5.95469	1.23337	7	16.0222
eALGDVVGDYNFIcPALEFTk	1	P06276	N-Term(TMT10); C14(Carbamidomethyl); K21(TMT10)	5.699e-07	48.71	0.000238217	4	2816.48	7.78416	0	0.706963	1		0.648099	1		0.594389	1		1.0111	1		1.21468	1		1.58826	1
gPDTLWQcPSSPWEk	2	Q86VB7	N-Term(TMT10); C8(Carbamidomethyl); K15(TMT10)	2.569e-05	48.67	0.000163677	3	2246.14	5.4608	0	0.665336	2	12.1274	1.36573	2	1.20596	1.24093	2	1.52534	1.43246	2	3.36041	1.04664	2	1.95527	0.647308	2	2.38278
vNkDDEEFIESNk	20	P00450	N-Term(TMT10); K3(TMT10); K13(TMT10)	2.033e-07	48.65	0.000228568	2	2254.21	-3.0275	1	0.619356	20	15.4832	0.483561	20	16.6119	0.404763	20	34.3146	0.851123	20	7.23375	0.963001	20	5.07342	1.72249	20	14.1491
sGTASVVcLLNNFYPR	1	P01834	N-Term(TMT10); C8(Carbamidomethyl)	4.119e-05	48.64	0.000183276	3	2027.05	-3.59627	0	0.956912	1		1.09241	1		1.03233	1		0.98174	1		1.49898	1		0.986914	1
eELLPAQDIk	9	P00751	N-Term(TMT10); K10(TMT10)	0.000937	48.61	0.000198318	3	1613.95	0.192744	0	0.564078	9	25.1037	0.390756	9	19.4859	0.458283	9	22.151	1.11727	9	7.06679	1.04963	9	5.20995	1.60428	9	7.6616
aNTVQEATFQMELPk	7	Q14624	N-Term(TMT10); K15(TMT10)	6.676e-07	48.6	0.000272626	4	2165.17	-0.281889	0	1.61112	7	11.7857	2.06485	7	8.02803	1.63483	7	13.4336	0.912293	7	15.8989	0.679927	7	15.5952	0.488989	7	21.7439
aLDFIASk	1	P12814	N-Term(TMT10); K8(TMT10)	0.0007139	48.56	0.000274452	2	1322.81	0.878895	0	1.10611	1		1.23271	1		2.60911	1		0.743707	1		0.835814	1		0.650061	1
eTWTANVGk	10	P00734	N-Term(TMT10); K9(TMT10)	0.000306	48.55	0.000290445	2	1463.83	-0.529065	0	0.6296	10	17.9251	0.438502	10	14.9421	0.489211	10	41.1291	1.28784	10	8.18948	0.961713	10	6.73652	1.33485	10	24.873
lkQNDFNSVEEk	4	P10643	N-Term(TMT10); K2(TMT10); K12(TMT10)	2.002e-07	48.55	0.000279972	2	2138.21	1.71035	1	0.890408	4	4.80648	1.04578	4	10.7339	0.742069	4	11.0943	0.854449	4	10.394	0.972531	4	3.12857	1.04711	4	5.39862
dSFHLDEQFTVPVEMMQAR	1	P08697	N-Term(TMT10)	6.245e-07	48.54	8.60746e-05	4	2509.21	1.96658	0	1.19083	1		1.0765	1		1.22268	1		0.957272	1		1.27256	1		0.710908	1
fTPTETNkAEQccEETASSISLHGk	3	P02748	N-Term(TMT10); K8(TMT10); C12(Carbamidomethyl); C13(Carbamidomethyl); K25(TMT10)	4.852e-10	48.54	0.000178447	4	3512.77	1.82394	1	0.736147	3	1.70776	1.79161	3	7.22779	1.57625	3	4.43754	1.04054	3	0.250036	0.802154	3	31.3058	0.860062	3	0.624369
lScSYSHWSAPAPQck	3	P04003	N-Term(TMT10); C3(Carbamidomethyl); C15(Carbamidomethyl); K16(TMT10)	5.092e-07	48.54	0.000121764	3	2337.16	3.31209	0	0.913363	3	6.81861	2.22057	3	14.6999	1.88565	3	11.1689	1.09798	3	2.80469	0.569701	3	4.50904	0.530689	3	27.7434
aLYLQYTDETFR	5	P00450	N-Term(TMT10)	7.767e-07	48.48	0.000181639	2	1748.91	-0.358169	0	1.08907	5	2.96423	1.30868	5	6.34719	1.0638	5	3.97207	0.927547	5	8.64072	0.809343	5	7.02871	0.926638	5	17.0866
aSHEEVEGLVEk	2	Q08380	N-Term(TMT10); K12(TMT10)	7.578e-06	48.47	0.000242507	3	1784.98	-0.0280089	0	1.08043	2	3.91547	0.990451	2	4.28471	1.17105	2	7.15719	1.09146	2	15.4504	1.15943	2	16.5442	0.827058	2	1.61112
aEEEHLGILGPQLHADVGDk	5	P00450	N-Term(TMT10); K20(TMT10)	2.403e-08	48.47	0.000256019	4	2586.39	0.310148	0	0.541826	5	18.0885	0.319161	5	48.9372	0.450065	5	10.3654	1.14112	5	6.53224	1.15579	5	2.64468	1.50077	5	4.64628
kLISVDTEHSNIYLQNGPDR	6	P00450	N-Term(TMT10); K1(TMT10)	9.063e-09	48.47	0.000276643	3	2757.5	1.24319	1	1.09348	6	6.34428	1.53178	6	10.1173	1.08281	6	16.6226	0.975131	6	17.0855	0.953855	6	7.18622	0.870352	6	16.8731
lNGEIQALELPQkAEALk	1	P04114	N-Term(TMT10); K13(TMT10); K18(TMT10)	1.889e-10	48.46	0.000117613	3	2652.59	0.717038	1	0.282111	1		0.314764	1		0.272078	1		1.05824	1		1.33213	1		1.58634	1
aLDQYLMEFNAcR	3	P07357	N-Term(TMT10); C12(Carbamidomethyl)	3.197e-05	48.43	6.81857e-05	3	1859.9	-0.131152	0	0.702683	3	3.95589	0.956903	3	8.43942	0.966976	3	12.9743	1.49578	3	18.1853	1.05101	3	1.19575	0.943836	3	3.45003
tFSEWLESVk	4	P13671	N-Term(TMT10); K10(TMT10)	8.78e-06	48.43	0.000246186	2	1683.94	0.141012	0	0.590044	4	7.61999	0.312924	4	19.0222	0.451305	4	13.2152	1.05528	4	6.8009	1.18081	4	2.76977	1.63876	4	1.11353
vQGVEFSHR	5	P04114	N-Term(TMT10)	0.0003087	48.42	0.000187044	3	1287.7	-0.0909424	0	1.70091	5	15.0927	1.77722	5	10.7274	1.71228	5	13.2164	0.690429	5	40.223	0.602233	5	14.0388	0.41978	5	31.5623
dNVFDGLVR	2	P04114	N-Term(TMT10)	0.0004406	48.42	0.000206468	2	1263.69	-1.56344	0	0.413943	2	26.2837	0.302941	2	40.8559	0.430459	2	24.2611	0.997446	2	12.1547	1.4635	2	0.129758	1.41665	2	1.28993
lFDEINPETk	2	Q9UK55	N-Term(TMT10); K10(TMT10)	5.852e-05	48.32	0.000320964	2	1663.94	4.14942	0	1.09933	2	4.04871	1.03005	2	9.99859	0.755365	2	11.7844	0.867202	2	0.386613	0.971325	2	9.29816	1.25761	2	6.01254
tLNIcEVGTIR	5	P13671	N-Term(TMT10); C5(Carbamidomethyl)	4.518e-06	48.31	0.000260462	2	1504.84	0.45981	0	0.960419	5	17.2515	1.26882	5	13.0996	1.2917	5	11.3564	1.13874	5	4.84002	0.954477	5	25.0639	0.85427	5	4.06682
eVYmPSSIFQDDFVIPDISEPGTWk	2	P0C0L4;P0C0L5	N-Term(TMT10); M4(Oxidation); K25(TMT10)	6.541e-08	48.28	0.000182027	3	3374.7	1.99421	0
gLkPGVVYEGQLISIQQYGHQEVTR	1	P02751	N-Term(TMT10); K3(TMT10)	4.44e-10	48.28	0.00021769	4	3257.81	0.544526	0	1.99775	1		1.078	1		1.55707	1		0.571237	1		0.718511	1		0.767026	1
eSDEETQIk	5	P04114	N-Term(TMT10); K9(TMT10)	0.0001099	48.27	0.000245	2	1536.82	0.911605	0	0.636506	5	15.7571	0.334676	5	33.2771	0.621746	5	38.8242	1.02429	5	16.9126	1.54243	5	4.07282	1.1917	5	19.2682
gLTSVINQk	3	P07195	N-Term(TMT10); K9(TMT10)	7.19e-05	48.26	0.000274674	2	1417.88	1.41416	0	1.02893	3	3.89116	1.32724	3	6.69769	1.69736	3	0.0321909	0.903412	3	0.466382	0.839449	3	2.40363	0.927609	3	2.01564
iGESIELTcPk	5	P13671	N-Term(TMT10); C9(Carbamidomethyl); K11(TMT10)	7.508e-06	48.25	0.000284285	2	1704.96	-3.26318	0	0.816039	5	9.36732	1.06553	5	25.9591	0.954578	5	8.44023	1.29663	5	24.6933	0.904705	5	8.00444	1.07395	5	18.9634
aDGEScSASMmYQEGk	3	P01008	N-Term(TMT10); C6(Carbamidomethyl); M11(Oxidation); K16(TMT10)	0.0005168	48.24	3.67423e-05	3	2225.02	12.9033	0	1.1997	3	32.1125	1.3105	3	13.4408	1.20155	3	1.23266	1.27575	3	5.66624	0.864441	3	29.4242	0.643497	3	10.0728
nIQSLEVIGk	3	P02775	N-Term(TMT10); K10(TMT10)	3.099e-05	48.21	0.000269549	2	1558.95	-1.53945	0	1.46015	3	18.124	1.82456	3	20.3727	1.53766	3	4.84177	1.14736	3	19.4478	0.505577	3	2.7286	0.446684	3	12.3507
lQGTLPVEAR	3	P01031	N-Term(TMT10)	5.134e-05	48.2	0.000238386	2	1312.78	-0.511587	0	0.867164	3	2.0014	0.580956	3	10.4401	0.778437	3	26.8459	1.05266	3	12.4885	1.11672	3	13.8459	1.13246	3	12.8216
yYQENFcEQIcSk	1	P13671	N-Term(TMT10); C7(Carbamidomethyl); C11(Carbamidomethyl); K13(TMT10)	1.001e-05	48.17	6.78203e-05	3	2227.05	-3.5092	0	0.778888	1		0.740347	1		0.979015	1		1.16757	1		1.02104	1		1.17666	1
dkATFGcHDGYSLDGPEEIEcTk	5	P02749	N-Term(TMT10); K2(TMT10); C7(Carbamidomethyl); C21(Carbamidomethyl); K23(TMT10)	1.68e-11	48.12	0.000114086	3	3316.61	1.30599	1	0.52641	5	37.1561	1.37499	5	4.05375	0.916259	5	4.38851	1.35662	5	6.79214	1.05257	5	5.33973	1.03889	5	5.3271
aLYYDLISSPDIHGTYk	3	P36955	N-Term(TMT10); K17(TMT10)	3.313e-06	48.12	0.000319132	4	2414.3	-0.464721	0	1.18656	3	16.0193	0.880758	3	30.0464	0.981853	3	20.7538	1.2379	3	29.0126	0.997853	3	2.47537	0.797816	3	0.105042
aEmADQAAAWLTR	3	P0C0L5	N-Term(TMT10); M3(Oxidation)	0.001186	48.11	0.000139846	2	1678.84	1.5152	0	0.780925	3	16.2569	0.721838	3	30.662	0.886483	3	30.8511	1.34956	3	3.45053	1.30789	3	0.835022	0.756807	3	2.75225
aLSSQHQAR	1	P11021	N-Term(TMT10)	0.0008131	48.07	0.000180908	3	1226.68	0.0238216	0	0.934462	1		0.938321	1		1.27209	1		1.31378	1		0.898337	1		0.935553	1
vAASIGNAQk	1	O00151	N-Term(TMT10); K10(TMT10)	1.828e-05	48.06	0.000368121	2	1416.85	-2.97576	0	1.69865	1		2.11236	1		1.00599	1		0.602634	1		0.456191	1		0.577514	1
gTSSTTTTGkk	8	P00747	N-Term(TMT10); K10(TMT10); K11(TMT10)	1.496e-06	48.04	0.000222206	2	1756.04	1.35636	1	1.73376	8	3.548	2.29137	8	3.82151	1.71496	8	6.43687	0.806819	8	3.38026	0.548344	8	15.2213	0.542277	8	18.7527
tLQGIPQMIGEVIR	5	P04114	N-Term(TMT10)	4.779e-06	48.04	0.000285806	2	1784.03	-0.298546	0	1.38882	5	56.8027	1.55076	5	34.9727	1.03509	5	32.2482	0.560473	5	47.963	0.770561	5	65.6822	0.506194	5	60.8105
hINIDQFVR	7	P04114	N-Term(TMT10)	0.0004023	48.01	0.00020319	3	1370.78	0.772852	0	0.690977	7	9.35289	0.729257	7	27.9778	0.664012	7	51.8364	1.17526	7	9.97006	1.08097	7	9.02196	1.08505	7	2.61299
yVGNMHGNEALGR	3	P15169	N-Term(TMT10)	5.392e-07	48	0.000122829	2	1646.83	0.426935	0	0.815325	3	6.63708	0.857991	3	4.47893	0.846725	3	19.1964	1.12243	3	4.24925	0.915217	3	2.16569	1.00734	3	31.4658
gSEAINAPGDNPAk	2	Q9NZP8	N-Term(TMT10); K14(TMT10)	8.734e-08	47.99	0.000285938	2	1798.98	4.88169	0	1.15024	2	13.1249	1.10183	2	7.8648	1.04549	2	5.83655	1.14263	2	20.0624	0.799429	2	7.16716	0.891191	2	7.25618
lVGGPMDASVEEEGVRR	2	P01034	N-Term(TMT10)	1.319e-06	47.98	0.000218133	3	2030.05	0.15274	1	1.11914	2	41.0443	1.2592	2	17.3	0.631032	2	48.4777	0.693799	2	109.335	1.1779	2	65.358	1.35665	2	31.3429
aQYEDIAQk	4	P04264	N-Term(TMT10); K9(TMT10)	0.0001424	47.97	0.000299227	2	1523.85	0.451849	0	1.01755	4	4.81326	1.12798	4	10.2089	1.38314	4	2.73594	0.661962	4	35.429	1.51048	4	7.63013	0.8006	4	5.99175
lEAcESLTR	2	Q04756	N-Term(TMT10); C4(Carbamidomethyl)	0.0001496	47.97	0.000185122	2	1307.68	0.893327	0	0.9904	2	4.22285	1.30449	2	2.06757	1.66342	2	2.14634	1.06406	2	1.45272	0.789343	2	1.77283	0.960429	2	0.812999
qLGLPGPPDVPDHAAYHPFR	4	Q14624	N-Term(TMT10)	3.409e-07	47.95	0.000262131	4	2413.26	0.949482	0	1.21551	4	17.6889	1.02209	4	27.444	1.32506	4	13.4678	1.13399	4	17.2251	0.98288	4	19.2662	0.811452	4	20.0696
kYNSQNQSNNQFVLYR	1	P01042	N-Term(TMT10); K1(TMT10)	5.596e-10	47.95	0.000247701	3	2461.29	-2.58022	1	0.456757	1		2.93534	1		0.985282	1		1.31669	1		0.606655	1		0.828553	1
iADAHLDR	4	P04196	N-Term(TMT10)	0.002597	47.94	0.000169532	3	1139.64	-1.70917	0	0.542609	4	9.71983	0.305381	4	10.5137	0.546707	4	11.1585	1.21896	4	17.9715	1.27421	4	2.69243	1.36519	4	6.97542
gASQAGAPQGR	3	P06396	N-Term(TMT10)	0.0003899	47.94	0.000156677	2	1228.66	1.26732	0	1.09089	3	0.804049	1.5951	3	7.01478	1.26221	3	4.32187	1.09074	3	0.0482127	0.823594	3	0.100094	0.900222	3	0.397446
kPYNVESYTPQTQGk	3	P07358	N-Term(TMT10); K1(TMT10); K15(TMT10)	4.004e-07	47.93	0.000290722	3	2427.35	1.23238	0	1.27789	3	0.437069	1.10432	3	0.924145	1.11389	3	3.50451	1.19553	3	8.67936	0.7714	3	4.17825	0.828115	3	5.34182
nLQNNAEWVYQGAIR	2	P04114	N-Term(TMT10)	8.852e-06	47.92	0.000221974	3	2005.05	0.897731	0	1.36849	2	10.5612	1.81449	2	29.2022	1.40134	2	1.84	0.907992	2	16.437	0.972636	2	34.805	0.465672	2	19.4123
tMFIGGSQLSQk	2	P80108	N-Term(TMT10); K12(TMT10)	1.073e-06	47.88	0.000303049	2	1754.99	0.638044	0	1.13292	2	28.0532	0.984367	2	19.8916	0.847575	2	31.4108	0.803108	2	29.9806	0.931972	2	2.03407	1.2258	2	13.6028
lALDNGGLAR	4	Q14624	N-Term(TMT10)	3.246e-05	47.82	0.000254402	2	1228.72	0.459002	0	0.9384	4	7.28088	0.941734	4	5.95808	1.10922	4	22.3754	1.20684	4	3.83765	0.998838	4	14.0731	1.00586	4	10.6812
hTLNQIDEVk	16	P02765	N-Term(TMT10); K10(TMT10)	2.857e-05	47.81	0.00030135	2	1654.95	-1.5229	0	0.998147	16	8.7434	0.709692	16	21.2782	0.838981	16	37.8123	0.996342	16	13.0832	0.949764	16	18.2486	1.2897	16	28.7255
aEFQDALEkLNMGITDLQGLR	3	P0C0L4;P0C0L5	N-Term(TMT10); K9(TMT10)	2.821e-07	47.81	0.000322875	4	2820.54	1.0339	1
tkTETITGFQVDAVPANGQTPIQR	5	P02751	N-Term(TMT10); K2(TMT10)	3.818e-09	47.8	0.000270513	3	3030.66	0.333932	1	1.17268	5	26.1617	1.59593	5	38.598	1.19052	5	15.0779	0.724882	5	11.0308	0.663252	5	35.2643	0.973992	5	8.98921
eVVTDQFLcSGTQEDESPck	1	P06681	N-Term(TMT10); C9(Carbamidomethyl); C19(Carbamidomethyl); K20(TMT10)	9.278e-06	47.79	7.48536e-05	4	2787.32	0.556686	0	0.471786	1		0.398971	1		0.580198	1		1.31422	1		1.59422	1		1.21877	1
aLQASALk	2	P04075	N-Term(TMT10); K8(TMT10)	0.001507	47.76	0.000283065	2	1259.81	3.66466	0	0.771172	2	66.6427	1.10173	2	40.1464	0.863459	2	91.679	0.937759	2	23.2327	0.814007	2	7.74244	1.39527	2	67.5056
eATIPGHLNSYTIk	2	P02751	N-Term(TMT10); K14(TMT10)	2.5e-06	47.74	0.000344107	3	2002.14	1.84358	0	1.889	2	7.1419	1.93406	2	19.3215	1.77306	2	9.64242	0.815076	2	0.964364	0.570612	2	20.7772	0.442901	2	51.6414
iMQSSQSMSk	4	O75882	N-Term(TMT10); K10(TMT10)	7.283e-06	47.71	0.000238902	2	1584.85	1.55392	0	1.40572	4	3.19408	1.10163	4	28.7114	0.980909	4	2.27181	0.937854	4	7.4789	0.727736	4	36.6788	1.09166	4	3.8167
nWRDPDQTDGLGLSYLSSHIANVER	1	P06396	N-Term(TMT10)	2.801e-09	47.7	0.000170673	4	3072.53	-1.0861	1	1.35689	1		1.48735	1		1.6449	1		0.866595	1		1.02492	1		0.66328	1
eTYDFDIAVLR	1	P00742	N-Term(TMT10)	5.763e-06	47.68	0.000208142	2	1570.83	0.839027	0	1.40263	1		1.20888	1		1.08694	1		0.942243	1		0.869656	1		0.88047	1
tFTcTAAYPESk	5	P01876	N-Term(TMT10); C4(Carbamidomethyl); K12(TMT10)	6.031e-06	47.68	0.000211554	2	1833.95	0.519956	0	0.508676	5	41.6892	0.626663	5	35.2885	0.594855	5	20.4272	1.17638	5	9.84502	0.945774	5	11.6043	1.66751	5	18.5246
lGNNPVSk	6	P04114	N-Term(TMT10); K8(TMT10)	0.0006499	47.68	0.000244823	2	1286.78	1.1986	0	1.34731	6	18.7362	1.56898	6	17.3276	1.19709	6	15.3014	0.752605	6	23.3927	0.792379	6	16.1384	0.839778	6	26.7943
yGMVAQVTQTLk	5	P04114	N-Term(TMT10); K12(TMT10)	6.429e-07	47.67	0.000282153	2	1797.04	1.40209	0	1.31887	5	6.09957	1.19327	5	4.96448	1.1088	5	0.328566	0.837533	5	0.869625	0.859375	5	9.24986	0.836291	5	11.2407
scDIPVFMNAR	2	P08603	N-Term(TMT10); C2(Carbamidomethyl)	6.752e-06	47.66	0.000107122	2	1538.76	-0.689686	0	1.28113	2	39.1182	2.01365	2	67.0031	1.79138	2	34.8524	0.751551	2	56.6473	0.841167	2	151.981	0.426101	2	60.1517
lPGDIQVVPIGVGPNANVQELER	1	P04275	N-Term(TMT10)	2.135e-06	47.65	0.000332415	3	2643.46	-2.69055	0	1.77478	1		0.950478	1		1.27794	1		0.747018	1		0.954629	1		0.598005	1
gLEQGIQDNk	1	Q16706	N-Term(TMT10); K10(TMT10)	2.037e-05	47.63	0.000339127	2	1559.88	-0.987311	0	0.740934	1		0.365116	1		0.605546	1		1.14905	1		1.3246	1		1.17645	1
tPEGLTLLFk	3	P09172	N-Term(TMT10); K10(TMT10)	0.0003162	47.63	0.000333087	2	1576.97	-0.0914568	0	0.843425	3	3.80068	1.59341	3	4.80749	1.22615	3	7.03387	1.11748	3	4.42587	0.905014	3	3.43203	0.916874	3	0.114556
hQGVMVGMGQk	2	P63267;Q562R1;P60709;P63261	N-Term(TMT10); K11(TMT10)	7.567e-05	47.61	0.000293013	3	1629.9	0.681111	0
sLGFcDTTNk	8	P02745	N-Term(TMT10); C5(Carbamidomethyl); K10(TMT10)	1.182e-05	47.57	0.000174985	2	1600.84	0.57405	0	1.23964	8	14.1049	1.9482	8	8.73179	1.436	8	15.1802	0.717406	8	10.3266	0.61916	8	9.73664	0.87569	8	11.9906
vGFYESDVMGR	4	P01023	N-Term(TMT10)	1.001e-05	47.53	8.30038e-05	2	1488.74	0.920717	0	0.705465	4	87.5557	0.575075	4	84.0276	0.788811	4	74.3085	1.56012	4	25.5712	1.18048	4	10.8469	1.20174	4	38.0241
hIQNIDIQHLAGk	10	P04114	N-Term(TMT10); K13(TMT10)	9.197e-06	47.53	0.000332015	4	1945.14	-0.605388	0	0.343043	8	52.6146	0.274767	8	61.645	0.281214	8	52.3334	1.30302	10	11.1971	1.29945	10	6.48784	1.45484	10	12.9883
aEATTLHVAPQGTAMAVSTFR	5	P07360	N-Term(TMT10)	2.533e-07	47.52	0.000296493	3	2388.25	-3.33727	0	1.22704	5	49.5091	0.855958	5	19.3047	1.32589	5	9.81815	1.03019	5	8.56376	0.92227	5	14.4216	0.74705	5	8.18257
kLINDYVk	23	P01011	N-Term(TMT10); K1(TMT10); K8(TMT10)	0.001038	47.52	0.000175241	2	1680.07	0.941267	1	0.442009	23	20.1014	0.544935	23	10.4865	0.378052	23	40.7602	1.18355	23	5.97298	0.962374	23	8.2782	1.43149	23	6.28309
eLNQAGQETLVTGWGYHSSR	1	P04070	N-Term(TMT10)	5.341e-09	47.51	0.000171209	3	2462.23	-0.476206	0	1.15825	1		1.13835	1		1.6441	1		1.06845	1		1.12267	1		0.679488	1
vQELGHGcAALVTk	1	Q9Y490	N-Term(TMT10); C8(Carbamidomethyl); K14(TMT10)	2.929e-05	47.45	0.000330093	3	1941.1	0.26083	0	0.936742	1		1.25871	1		0.826985	1		0.893858	1		1.00169	1		0.998662	1
lDAQASFLPk	12	P19827	N-Term(TMT10); K10(TMT10)	5.579e-05	47.43	0.000356013	2	1547.92	0.106061	0	1.12265	12	11.26	1.07918	12	4.46774	0.99815	12	7.69504	0.88379	12	5.95216	0.980459	12	8.41492	1.2365	12	6.35115
qVVAGLNFR	16	P01042	N-Term(TMT10)	0.0001189	47.41	0.000383982	2	1232.73	0.335638	0	1.20874	16	20.8703	1.32648	16	22.6019	1.23622	16	25.9854	0.909455	16	9.67428	0.872846	16	14.7854	0.844498	16	19.4917
fVTQAEGAk	5	P04114	N-Term(TMT10); K9(TMT10)	0.0002132	47.4	0.000355752	2	1408.82	2.44788	0	1.21613	5	15.6083	1.36125	5	23.0624	1.1362	5	14.0186	0.828765	5	9.75003	0.86508	5	3.20079	0.897073	5	6.93465
fNkNNEGTYYSPNYNPQSR	2	P00450	N-Term(TMT10); K3(TMT10)	8.382e-09	47.39	0.000169622	3	2751.35	0.488412	1	1.40597	2	51.0142	2.73031	2	103.981	1.47713	2	47.8869	0.499953	2	40.8836	0.500457	2	365.814	0.279751	2	411.69
aVVVHAGEDDLGR	2	P08294	N-Term(TMT10)	7.196e-05	47.36	0.000300274	3	1566.84	0.526756	0	0.945013	2	13.9833	0.676417	2	5.49763	1.00111	2	20.45	1.45209	2	0.858197	0.968793	2	1.51824	1.00501	2	20.7274
aQAALAVNISAAR	2	P40227	N-Term(TMT10)	1.036e-05	47.36	0.000302111	2	1484.87	-3.22766	0	1.10552	2	36.0255	1.35707	2	11.8524	0.999477	2	43.1552	0.993811	2	67.0192	1.20423	2	32.3344	0.864617	2	21.8088
cIEGTcVck	3	P05156	N-Term(TMT10); C1(Carbamidomethyl); C6(Carbamidomethyl); C8(Carbamidomethyl); K9(TMT10)	0.0001187	47.34	0.000146679	2	1584.8	1.21355	0	0.822921	3	3.57954	0.515547	3	38.1459	0.93578	3	12.9424	1.49937	3	13.2836	0.971337	3	3.11272	1.21361	3	43.302
qcTMFYSTSNIk	1	P01031	N-Term(TMT10); C2(Carbamidomethyl); K12(TMT10)	1.156e-06	47.33	0.000224686	2	1937.99	3.74238	0	1.36272	1		1.90271	1		1.82609	1		0.907374	1		0.625973	1		0.489041	1
aGPHcPTAQLIATLk	3	P02776	N-Term(TMT10); C5(Carbamidomethyl); K15(TMT10)	4.894e-06	47.32	0.000349391	3	2036.17	0.691568	0	1.04491	3	4.35403	2.26014	3	0.767568	1.92707	3	12.2663	0.863988	3	6.21388	0.573455	3	0.314988	0.458859	3	11.8204
gLTEFVEPIIQIk	2	Q13201	N-Term(TMT10); K13(TMT10)	1.07e-07	47.27	0.000307499	2	1945.18	0.335643	0	1.14815	2	10.848	1.19633	2	4.69347	0.953979	2	6.46433	1.05461	2	1.06704	0.963244	2	22.6662	0.932305	2	2.89162
gLAGAVSELLR	2	Q9Y490	N-Term(TMT10)	3.593e-05	47.26	0.000294113	2	1314.79	-2.02292	0	1.00212	2	10.7095	0.911892	2	3.35139	0.778097	2	55.8403	1.0886	2	4.61274	0.798132	2	34.2321	0.870268	2	8.36894
tLADLTLLDSPIk	3	P04114	N-Term(TMT10); K13(TMT10)	1.203e-05	47.26	0.000239613	3	1858.13	-0.056632	0	0.654659	3	14.5429	0.486716	3	57.5449	0.534789	3	31.7231	0.95611	3	6.00577	1.36131	3	5.91752	1.24306	3	1.45859
gTSSTTTTGk	10	P00747	N-Term(TMT10); K10(TMT10)	4.647e-05	47.25	0.000288198	2	1398.78	-0.153151	0	0.79322	10	13.5241	0.663703	10	16.1918	0.789752	10	11.4959	1.13448	10	7.06543	1.1131	10	4.36239	1.15732	10	8.62726
aEQPDGLILGMGGQTALNcGVELFk	2	P31327	N-Term(TMT10); C19(Carbamidomethyl); K25(TMT10)	3.582e-06	47.25	0.000311744	3	3076.63	2.46376	0	1.86317	2	13.594	1.46654	2	19.2444	0.806898	2	2.02394	0.467289	2	12.122	2.21268	2	26.235	0.928228	2	17.2994
iADFELPTIIVPEQTIEIPSIk	5	P04114	N-Term(TMT10); K22(TMT10)	1.251e-05	47.25	0.000194016	4	2924.7	0.229449	0	1.02774	5	2.66025	1.19166	5	4.15124	0.913173	5	15.2081	0.896013	5	9.74943	1.0256	5	6.21364	0.955503	5	3.19655
nQVSLTcLVk	2	P01857;P01860;P01859	N-Term(TMT10); C7(Carbamidomethyl); K10(TMT10)	2.131e-05	47.24	0.00046067	2	1619.95	-4.69504	0
gDREQLLQR	1	Q04917	N-Term(Acetyl)	0.001147	47.24	0.000146319	2	1156.61	1.38492	1
eRGPEEEHLGILGPVIWAEVGDTIR	2	P00450	N-Term(TMT10)	2.001e-08	47.21	0.000332689	4	3001.59	-0.318053	1	0.878462	2	49.7526	0.706064	2	44.733	0.764903	2	34.6582	1.11673	2	63.4652	1.58665	2	20.1796	0.950331	2	3.56373
sSQESYAHGTk	13	P08603	N-Term(TMT10); K11(TMT10)	3.749e-06	47.19	0.000213904	2	1652.87	0.358489	0	1.29931	13	11.7	1.52399	13	9.84009	1.23407	13	12.2673	1.01539	13	2.17904	0.790044	13	6.2541	0.760838	13	13.4729
vLSYVDWIk	3	Q9NZP8	N-Term(TMT10); K9(TMT10)	0.0002132	47.17	0.000335767	2	1580.94	-0.718497	0	0.429552	3	56.6282	0.459897	3	41.3524	0.390877	3	85.3265	1.02298	3	14.5097	1.22483	3	14.7639	1.85359	3	17.4965
dNEDFQESNR	3	P00450	N-Term(TMT10)	2.999e-05	47.11	2.33443e-05	2	1482.67	0.450678	0	0.367955	3	6.10148	0.285842	3	1.67679	0.392002	3	70.9364	1.26348	3	0.851938	1.02525	3	2.07749	1.64903	3	2.85462
gSTSHHLVSR	8	P04114	N-Term(TMT10)	2.283e-05	47.1	0.000258354	2	1309.72	-0.270811	0	1.25944	8	6.02309	0.871014	8	5.68326	1.19311	8	10.1349	1.06799	8	13.6021	0.834525	8	20.2711	0.728414	8	8.25755
dGFVQDEGTmFPVGk	2	P10643	N-Term(TMT10); M10(Oxidation); K15(TMT10)	1.411e-05	47.09	0.00019348	3	2101.06	-3.59653	0	0.812331	2	24.6066	0.763052	2	14.5786	0.962556	2	10.3856	1.49191	2	12.4642	1.00976	2	18.8749	0.903123	2	5.62832
cVYLQTSMk	1	P20742	N-Term(TMT10); C1(Carbamidomethyl); K9(TMT10)	0.0001413	47.08	0.000282074	2	1587.87	1.54377	0	0.756094	1		1.07802	1		0.599794	1		1.30845	1		0.902542	1		1.29793	1
eELVYELNPLDHR	3	P0C0L4;P0C0L5	N-Term(TMT10)	2.488e-05	47.04	0.000285672	3	1855.98	0.553424	0
gQVVPALNEk	7	P22792	N-Term(TMT10); K10(TMT10)	1.883e-05	47.04	0.000276776	2	1512.91	-0.54407	0	1.20723	7	14.3356	1.27873	7	5.1254	1.07928	7	5.302	1.02562	7	8.88395	0.965725	7	16.4612	1.06341	7	4.5165
eLAAQTIk	10	P19827	N-Term(TMT10); K8(TMT10)	0.002161	47.03	0.000470613	2	1331.83	-0.666909	0	0.877758	10	7.76319	0.635437	10	4.32366	0.689827	10	15.4533	1.0305	10	11.6321	1.09531	10	2.3209	1.53272	10	5.85435
eITALAPSTMk	7	P63267;P60709;P63261	N-Term(TMT10); K11(TMT10)	0.0007337	46.99	0.000480967	3	1619.95	0.9004	0
vEYGFQVk	21	P0C0L4;P0C0L5	N-Term(TMT10); K8(TMT10)	0.0003756	46.97	0.000301364	2	1427.83	-0.444079	0
eALQGVGDMGR	2	P35542	N-Term(TMT10)	1.423e-05	46.91	0.000181297	2	1361.71	1.95168	0	0.764799	2	46.644	0.716731	2	39.3594	0.875596	2	42.8818	0.941944	2	9.35679	1.37121	2	6.37924	1.03965	2	25.6739
nNEGTYYSPNYNPQSR	2	P00450	N-Term(TMT10)	4.833e-08	46.91	4.8889e-05	2	2132.98	-0.141306	0	1.26872	2	27.9459	1.29094	2	43.8963	1.21499	2	1.63181	1.32897	2	12.8885	0.613898	2	72.86	0.521436	2	38.5965
qYYEGSEIVVAGR	20	P19827	N-Term(TMT10)	9.321e-06	46.89	0.000245573	3	1699.89	2.21128	0	1.04207	20	13.911	1.05664	20	18.123	1.19865	20	11.5824	1.16259	20	11.0344	0.933788	20	10.6353	0.997776	20	12.3833
nIQEYLSILTDPDGkGk	1	P04114	N-Term(TMT10); K15(TMT10); K17(TMT10)	1.094e-09	46.89	0.000353012	3	2578.47	0.627604	1	2.49134	1		1.11414	1		1.43541	1		0.602862	1		0.427019	1		0.380604	1
sSFVAPLEk	5	P36955	N-Term(TMT10); K9(TMT10)	0.0002325	46.84	0.000410923	2	1435.85	-1.96135	0	1.10168	5	5.19372	1.27169	5	11.3438	0.956494	5	26.3465	0.895753	5	21.115	0.807909	5	5.21916	1.16794	5	6.02232
gPSVFPLAPSSk	2	P01857	N-Term(TMT10); K12(TMT10)	8.974e-05	46.78	0.000353671	3	1644.97	-0.523693	0	1.14604	2	6.14614	1.33296	2	28.3716	1.18363	2	3.50156	1.10429	2	2.49036	0.849464	2	0.0125093	0.809152	2	3.08913
dGWSAQPTcIk	8	P08603	N-Term(TMT10); C9(Carbamidomethyl); K11(TMT10)	8.999e-06	46.75	0.000304342	2	1720.91	0.584934	0	0.677957	8	18.2442	1.00723	8	15.7874	0.878833	8	13.9883	1.19042	8	10.5374	1.10724	8	4.61247	1.21545	8	11.6792
lEALPNSLLAPLGR	2	P35858	N-Term(TMT10)	4.125e-07	46.75	0.000407903	2	1693.02	0.426937	0	1.60482	2	1.04822	0.984768	2	6.28869	1.1437	2	2.04505	0.87973	2	5.42638	0.763808	2	4.60031	0.940001	2	3.17878
eAVEHLQk	4	P06727	N-Term(TMT10); K8(TMT10)	0.0009354	46.71	0.000316757	2	1411.83	-0.947605	0	0.73198	4	10.1516	0.722081	4	16.3037	0.735392	4	29.1004	1.53766	4	16.6186	1.10555	4	24.9103	1.14819	4	14.4438
aGVETTkPSk	8	B9A064	N-Term(TMT10); K7(TMT10); K10(TMT10)	0.0001233	46.71	0.000380749	2	1705.04	-0.808088	0	0.222839	8	39.1936	0.177045	8	17.8764	0.215865	8	27.8071	1.82424	8	5.24314	1.02166	8	2.51127	1.92589	8	10.5719
gQGTLSVVTMYHAk	4	P01024	N-Term(TMT10); K14(TMT10)	1.46e-07	46.71	0.000409545	3	1950.09	-1.56149	0	1.4938	4	15.5186	1.23789	4	22.0111	1.46628	4	30.0976	0.791474	4	21.8424	0.900614	4	7.27676	0.82835	4	19.8336
hAFILQDTk	4	P06681	N-Term(TMT10); K9(TMT10)	0.001747	46.67	0.000385348	3	1530.9	0.085169	0	1.07506	4	8.89507	1.08007	4	17.7897	0.790295	4	14.2395	0.886005	4	6.35503	0.974294	4	22.542	1.25528	4	1.16654
kQTALVELVk	5	P02768	N-Term(TMT10); K1(TMT10); K10(TMT10)	0.0001278	46.67	0.000189445	2	1816.18	-3.82545	1	1.78551	5	35.7807	1.37931	5	48.2719	1.35862	5	46.9306	0.916633	5	87.2379	0.619391	5	6.10206	1.03863	5	77.8408
dAQYAPGYDkVk	5	P00751	N-Term(TMT10); K10(TMT10); K12(TMT10)	7.188e-07	46.59	0.00044185	2	2042.16	2.23038	1	1.57829	5	16.7524	4.18972	5	10.4629	1.95739	5	11.8884	0.534284	5	20.0383	0.392546	5	23.0585	0.27246	4	27.6457
sPVGVQPILNEHTFcVGmSk	2	P00739	N-Term(TMT10); C15(Carbamidomethyl); M18(Oxidation); K20(TMT10)	1.542e-05	46.59	0.000339885	3	2674.4	-5.3101	0	0.371448	2	46.8077	0.366692	2	36.3408	0.331768	2	49.3708	2.7991	2	13.665	0.661178	2	15.641	1.06964	2	2.23348
gLGQLGEAVk	2	A1L4H1	N-Term(TMT10); K10(TMT10)	0.0002016	46.55	0.000319792	3	1429.88	3.4278	0	0.696447	2	3.50333	0.530202	2	11.8383	0.623537	2	18.1774	1.12244	2	6.7242	1.47662	2	7.42861	1.32452	2	0.0595699
vGDTLNLNLR	7	P0C0L4;P0C0L5	N-Term(TMT10)	6.16e-05	46.51	0.000397576	2	1343.78	-1.37145	0
gLWEQcQLLk	3	P04275	N-Term(TMT10); C6(Carbamidomethyl); K10(TMT10)	1.454e-05	46.45	0.000466517	2	1732.98	0.85333	0	0.979245	3	19.3218	1.44963	3	9.26666	1.42266	3	3.82404	1.06341	3	0.140051	0.965853	3	10.6607	0.766571	3	4.23161
lVGGDNLcSGR	3	O43866	N-Term(TMT10); C8(Carbamidomethyl)	5.788e-06	46.43	0.00023661	2	1376.71	-0.477965	0	0.643989	3	26.2352	0.688565	3	1.47662	1.21713	3	12.2527	1.50327	3	1.76098	1.12871	3	7.78539	1.03189	3	15.7521
gDAcEGDSGGPFVmk	1	P00734	N-Term(TMT10); C4(Carbamidomethyl); M14(Oxidation); K15(TMT10)	5.61e-06	46.42	8.89333e-05	3	2000.95	0.493882	0	1.49093	1		1.69023	1		1.68705	1		0.863339	1		0.761495	1		0.466889	1
aMANcQAAk	1	P05062	N-Term(TMT10); C5(Carbamidomethyl); K9(TMT10)	0.0001218	46.41	0.000281129	2	1422.75	-3.60781	0	0.584839	1		1.29325	1		0.821743	1		1.14052	1		0.995109	1		0.8652	1
kAEEEHLGILGPQLHADVGDk	7	P00450	N-Term(TMT10); K1(TMT10); K21(TMT10)	2.648e-09	46.38	0.00038319	3	2943.65	-0.3961	1	0.641889	7	29.666	0.414824	7	65.7609	0.540947	7	59.8003	1.02373	7	1.67327	1.10081	7	5.50413	1.57191	7	11.0416
eLGcGAASGTPSGILYEPPAEk	1	O43866	N-Term(TMT10); C4(Carbamidomethyl); K22(TMT10)	2.342e-06	46.37	0.000334478	4	2662.38	-1.34685	0	0.739724	1		0.771104	1		0.876387	1		1.22565	1		1.17572	1		1.15135	1
sYDLDPGAGSLEI	2	Q13790	N-Term(TMT10)	0.0006231	46.34	0.000193949	2	1565.79	-1.15207	0	0.730053	2	4.63005	0.929395	2	3.73051	1.12732	2	3.55831	1.02026	2	2.6103	1.16559	2	14.8169	1.09389	2	1.39274
aVAEPGIQLk	3	P49747;P35443	N-Term(TMT10); K10(TMT10)	4.97e-05	46.33	0.000233973	2	1483.92	-2.57911	0
eVQGFESATFLGYFk	3	P06396	N-Term(TMT10); K15(TMT10)	2.719e-07	46.33	0.000431861	2	2181.16	0.485493	0	1.9027	3	11.8135	2.84978	3	26.4277	2.17132	3	20.8059	0.492167	3	0.721006	0.504326	3	41.3954	0.390947	3	82.7377
tYHVGEQWQk	6	P02751	N-Term(TMT10); K10(TMT10)	1.368e-05	46.3	0.000378593	2	1733.93	-3.31328	0	1.07433	6	5.23199	0.758645	6	21.3748	1.05066	6	11.3933	0.900718	6	10.9721	0.866912	6	12.3775	1.10767	6	12.213
aLMDEVVk	1	P00558	N-Term(TMT10); K8(TMT10)	0.001174	46.25	0.000511031	2	1362.81	-0.676229	0	1.18217	1		1.35801	1		1.04731	1		0.975434	1		0.905039	1		0.769208	1
qQTHMLDVMQDHFSR	1	P10909	N-Term(TMT10)	5.832e-07	46.24	0.000115277	4	2102.01	0.0741216	0	0.715985	1		0.429216	1		0.844013	1		1.52382	1		1.0717	1		1.09323	1
aATGEcTATVGkR	20	P01042	N-Term(TMT10); C6(Carbamidomethyl); K12(TMT10)	3.704e-05	46.23	0.000466935	2	1779.98	-0.412565	1	1.37283	20	5.34678	3.1468	20	8.9536	1.97736	20	11.8771	0.768937	20	6.38652	0.395769	20	25.4252	0.415543	20	16.5063
aDSPMDDFFQcVNGk	1	P05156	N-Term(TMT10); C11(Carbamidomethyl); K15(TMT10)	4.406e-06	46.22	9.07368e-05	3	2189.04	-0.573021	0	0.802484	1		1.80155	1		1.16713	1		1.14307	1		0.78952	1		0.878152	1
sILQMSLDHHIVTPLTSLVIENEAGDER	4	P19823	N-Term(TMT10)	5.017e-05	46.21	0.000367374	4	3346.76	1.69106	0	1.32237	4	13.7179	1.25704	4	14.8582	1.12397	4	6.36119	0.782855	4	9.88326	1.07969	4	7.01995	0.920156	4	30.3971
aMYSIDINDVQDQcSccSPTR	1	P04275	N-Term(TMT10); C14(Carbamidomethyl); C16(Carbamidomethyl); C17(Carbamidomethyl)	7.944e-09	46.19	2.52458e-05	3	2749.2	5.47659	0	0.768019	1		0.770383	1		0.968607	1		1.30427	1		1.0013	1		0.717142	1
mPLIGLGTWk	8	P15121	N-Term(TMT10); K10(TMT10)	4.609e-05	46.18	0.000424143	2	1573.95	-0.120893	0	1.69867	4	0.511022	1.93486	4	8.27332	0.381437	4	29.3574	0.278072	4	21.7147	2.35189	4	15.4535	1.16235	4	9.39491
aNVFVQLPR	4	P35858	N-Term(TMT10)	0.000162	46.17	0.000359904	2	1272.76	-1.92013	0	1.73997	4	48.9154	1.60233	4	51.2301	1.64943	4	37.3366	0.968565	4	57.0998	0.436984	4	134.576	0.327215	4	122.643
sLGNVIMVcR	4	P08603	N-Term(TMT10); C9(Carbamidomethyl)	1.585e-05	46.14	0.000411042	2	1377.76	1.4952	0	0.746032	4	17.4862	1.31343	4	26.3105	1.23786	4	9.01241	1.03235	4	10.4132	0.892592	4	19.3204	1.16643	4	19.469
nIILPVYDk	5	P04114	N-Term(TMT10); K9(TMT10)	0.001023	46.12	0.000423935	3	1532.95	1.04194	0	0.661211	5	16.6778	0.588139	5	6.8987	0.536638	5	24.8277	0.998216	5	6.94819	1.20688	5	2.19582	1.19464	5	9.75856
ikVTTSQDMLSImEk	2	P05155	N-Term(TMT10); K2(TMT10); M13(Oxidation); K15(TMT10)	0.0001807	46.06	0.000418684	3	2427.38	-1.14094	1	1.39139	2	21.6731	1.15241	2	1.55843	1.30366	2	3.05505	0.604925	2	4.53209	0.768865	2	22.565	1.04779	2	26.9241
aGVETTTPSk	5	P0DOY2	N-Term(TMT10); K10(TMT10)	0.0001991	46.05	0.000535115	2	1448.84	-0.686547	0	0.740194	5	51.451	0.759241	5	11.8125	0.882389	5	21.0903	1.49782	5	19.0513	0.882022	5	6.70236	1.3566	5	21.9297
vIGNmGQTmEQLTPELk	1	P04114	N-Term(TMT10); M5(Oxidation); M9(Oxidation); K17(TMT10)	2.315e-06	46.04	0.000480349	3	2379.27	1.11078	0	1.4568	1		1.1757	1		1.31586	1		0.724247	1		1.0848	1		0.793262	1
lVELAHQYk	3	P04114	N-Term(TMT10); K9(TMT10)	0.000231	46	0.000521216	3	1558.94	-0.000748708	0	0.584192	2	13.7581	0.31814	2	56.4777	0.456841	2	23.2734	1.11329	3	18.3122	1.31121	3	18.5272	1.67944	3	4.64628
vAEGTQVLELPFk	2	P01008	N-Term(TMT10); K13(TMT10)	6.492e-07	45.96	0.000510828	2	1889.11	-0.635346	0	1.12677	2	2.07717	0.801175	2	3.62478	0.962843	2	1.6748	1.18	2	3.96142	0.834877	2	12.112	1.03769	2	1.00289
gTMATTVGGLPcQAWSHk	1	P26927	N-Term(TMT10); C12(Carbamidomethyl); K18(TMT10)	6.999e-06	45.96	0.000359988	3	2360.23	3.8793	0	1.55332	1		1.63936	1		1.25794	1		0.576267	1		1.02921	1		0.870492	1
sVmAPFTmTIDAHTNGNGk	2	P04114	N-Term(TMT10); M3(Oxidation); M8(Oxidation); K19(TMT10)	1.154e-05	45.92	0.000339013	3	2482.26	3.44651	0	0.731054	2	4.24703	0.591522	2	58.4818	0.991112	2	33.7956	1.34622	2	22.1776	1.30729	2	22.3881	1.19322	2	18.8872
gcPTEEGcGER	3	P10643	N-Term(TMT10); C2(Carbamidomethyl); C8(Carbamidomethyl)	8.6e-06	45.91	2.55841e-05	2	1480.63	-1.5323	0	0.387268	3	10.9231	0.807252	3	11.7319	0.859652	3	7.52977	1.50272	3	5.6391	1.16332	3	1.5914	0.970931	3	2.25706
dRDGNTLTYYR	3	P02748	N-Term(TMT10)	8.668e-06	45.9	0.000218484	3	1602.81	2.10932	1	1.16476	3	5.1235	1.64281	3	5.25428	1.24644	3	5.59334	1.12484	3	2.5057	0.597718	3	7.78268	0.60011	3	5.94865
mVGLEGSDk	1	Q15485	N-Term(TMT10); K9(TMT10)	0.0002572	45.9	0.00051922	2	1393.78	1.3908	0	0.806243	1		0.708893	1		0.645037	1		1.14709	1		1.04105	1		1.63106	1
yEITTIHNLFR	2	P05546	N-Term(TMT10)	3.282e-05	45.9	0.000523076	3	1635.91	1.10062	0	0.596006	2	6.85	0.610714	2	23.1926	0.552203	2	14.8079	1.16791	2	1.92077	1.08911	2	4.44377	1.65255	2	3.94649
fVFGTTPEDILR	4	P07996	N-Term(TMT10)	0.001761	45.88	0.000463516	2	1623.89	-0.142043	0	0.95706	4	12.0659	1.32492	4	19.9906	1.08377	4	4.23361	0.706486	4	4.38796	0.825317	4	5.46282	0.97445	4	23.4351
kYWNDcEPPDSR	9	P04196	N-Term(TMT10); K1(TMT10); C6(Carbamidomethyl)	4.311e-05	45.83	0.000147587	2	2024.99	-1.95444	1	0.81035	9	13.5158	1.22664	9	3.06328	1.37085	9	4.90331	0.916974	9	7.23148	0.910075	9	11.915	1.05692	9	4.36469
aLVQQMEQLR	5	P06727	N-Term(TMT10)	2.081e-05	45.81	0.000457926	2	1444.81	0.0605086	0	0.52513	5	23.5431	0.515598	5	15.733	0.513589	5	39.6227	1.70911	5	20.6023	1.11309	5	6.3669	1.43382	5	16.0486
vDAFcGGSIVNEk	2	P00740	N-Term(TMT10); C5(Carbamidomethyl); K13(TMT10)	6.099e-06	45.8	0.000393225	3	1853.98	0.735151	0	0.797893	2	19.3042	0.59755	2	19.4812	0.775234	2	17.5087	1.12439	2	0.251758	1.14382	2	4.89928	1.32358	2	10.7603
tIHDLHLFIENIDFNk	5	P04114	N-Term(TMT10); K16(TMT10)	2.24e-07	45.79	0.000489039	3	2427.34	0.501997	0	0.861576	5	15.4143	0.921465	5	14.8423	0.762205	5	4.4272	0.967366	5	2.42766	1.20206	5	9.11342	1.03115	5	10.7594
rQDGSVDFFR	3	O75636	N-Term(TMT10)	7.449e-06	45.75	0.000243456	3	1455.75	0.141439	1	1.58816	3	13.4124	0.796563	3	4.9075	1.52972	3	12.1383	1.04853	3	9.77078	0.765967	3	17.7623	0.834878	3	7.85
aQVSPTASDMLHMR	2	Q6UXB8	N-Term(TMT10)	0.0001588	45.69	0.000229308	3	1772.9	0.596774	0	0.807343	2	34.1477	0.907207	2	28.0777	0.964207	2	3.39097	1.36553	2	12.8396	1.18542	2	29.6534	0.84453	2	20.7512
vNPTVFFDIAVDGEPLGR	1	P62937	N-Term(TMT10)	1.569e-06	45.68	0.000484009	3	2175.17	0.975559	0	1.35744	1		1.05449	1		0.950649	1		0.805562	1		1.93906	1		0.835987	1
dPNGLPPEAQk	25	P02753	N-Term(TMT10); K11(TMT10)	0.0003366	45.67	0.000502741	2	1623.91	1.57047	0	1.16466	25	20.1199	1.28726	25	19.7066	1.12543	25	5.13436	1.1568	25	16.8483	0.804878	25	9.1845	0.981894	25	14.0849
lLELTGPk	19	P04217	N-Term(TMT10); K8(TMT10)	0.001916	45.67	0.000192424	2	1328.86	1.82893	0	0.965141	19	5.3941	1.26018	19	9.8119	0.969912	19	6.5597	0.880025	19	7.56284	0.839501	19	7.27075	1.1776	19	7.72088
qAQcGQDFQck	4	P07357	N-Term(TMT10); C4(Carbamidomethyl); C10(Carbamidomethyl); K11(TMT10)	0.0009421	45.66	0.000273002	2	1827.92	19.4824	0	0.610933	4	16.9311	0.985126	4	33.25	1.27106	4	61.0184	1.45164	4	17.4644	0.972866	4	25.9275	0.931088	4	37.0419
aTLLDIYk	5	P01031	N-Term(TMT10); K8(TMT10)	0.001488	45.64	0.000414805	2	1394.86	-1.70792	0	1.15741	5	6.00827	0.653992	5	18.5518	0.920513	5	5.52711	1.1565	5	1.70428	0.929152	5	2.66169	1.04102	5	3.47734
iHIGSSFEk	3	Q96IY4	N-Term(TMT10); K9(TMT10)	0.0004987	45.63	0.000590818	3	1475.86	1.73863	0	0.73725	3	4.20598	0.60032	3	2.42815	0.651105	3	9.66698	1.29152	3	14.0198	1.06661	3	0.918315	1.17771	3	0.122703
lGEVNTYAGDLQk	4	P06727	N-Term(TMT10); K13(TMT10)	1.537e-05	45.61	0.000538587	3	1866.04	-0.996617	0	0.63137	4	33.0388	0.937703	4	4.57075	0.731966	4	32.3084	1.69301	4	9.1899	0.819117	4	5.83033	1.10309	4	12.7653
hGGLYHENMR	3	P08603	N-Term(TMT10)	0.0005921	45.6	0.000154237	4	1442.72	1.95428	0	0.983779	3	15.8877	0.978266	3	16.4681	1.19739	3	16.1838	1.22762	3	3.65043	0.754757	3	6.12765	0.774251	3	11.7774
tGDIVEFVck	1	P36980	N-Term(TMT10); C9(Carbamidomethyl); K10(TMT10)	2.485e-05	45.6	0.00049163	2	1625.9	-0.73408	0	0.749307	1		1.50772	1		1.62713	1		1.09028	1		0.775564	1		1.07597	1
eGTIGDMAILGITESFQVk	2	P78371	N-Term(TMT10); K19(TMT10)	3.516e-06	45.57	0.000499198	3	2467.35	-1.0071	0	1.70997	2	20.7845	1.39775	2	5.24272	0.753698	2	25.592	0.446526	2	42.9888	2.17517	2	9.50131	0.895774	2	10.336
gLGEISAASEFk	4	P13591	N-Term(TMT10); K12(TMT10)	2.097e-05	45.54	0.00053198	3	1666.94	0.957535	0	1.00542	4	9.33383	1.09896	4	4.29634	1.09021	4	4.94244	0.918846	4	12.3031	1.15552	4	8.00452	1.09687	4	13.7654
tLLEGEESR	4	P04264	N-Term(TMT10)	0.0001649	45.49	0.00034746	2	1262.68	0.764991	0	0.881799	4	10.1329	0.992424	4	4.01004	1.26405	4	8.82484	0.987698	4	30.1151	1.45293	4	3.89862	0.804489	4	14.4506
iGVELTGR	6	P04114	N-Term(TMT10)	0.001111	45.49	0.000563564	2	1073.65	0.214006	0	1.06123	6	5.02004	1.31127	6	25.8977	1.01943	6	13.099	0.909228	6	19.5077	1.05039	6	15.522	0.925666	6	2.07423
yIQkPDNSPcSITDSVk	2	Q7Z7G0	N-Term(TMT10); K4(TMT10); C10(Carbamidomethyl); K17(TMT10)	3.049e-07	45.48	0.000537964	3	2639.43	-0.221172	0	0.777971	2	22.468	0.94662	2	1.70444	0.779704	2	4.95522	0.787345	2	27.5928	1.07131	2	10.1432	1.46351	2	9.36315
qPVPGQQMTLk	2	P01024	N-Term(TMT10); K11(TMT10)	1.766e-05	45.45	0.000521736	2	1684.98	-1.87888	0	0.593798	2	16.1968	0.444743	2	34.9146	0.526227	2	22.4863	1.18985	2	15.8576	1.25886	2	2.07051	1.38398	2	2.29267
sGYLLHGSNEITcNR	1	P05160	N-Term(TMT10); C13(Carbamidomethyl)	9.055e-06	45.44	0.000228607	3	1949.97	-1.40872	0	1.12483	1		1.03864	1		1.31663	1		1.12406	1		0.925246	1		0.784256	1
lADGGATNQGR	2	Q08380	N-Term(TMT10)	3.778e-05	45.41	0.000267598	2	1288.68	1.48329	0	0.884541	2	38.5595	0.947202	2	19.372	1.02576	2	11.0336	1.21031	2	6.27811	0.910734	2	21.8956	1.08386	2	3.94051
eGMNIVEAMER	1	P62937	N-Term(TMT10)	3.676e-06	45.36	0.000158634	2	1507.74	-0.179696	0	1.23952	1		1.3204	1		1.03741	1		0.946755	1		0.559453	1		0.899953	1
iYGNQDTSSQLkk	9	P19823	N-Term(TMT10); K12(TMT10); K13(TMT10)	3.826e-08	45.34	0.000608224	2	2169.25	-0.197289	1	1.40986	9	8.97429	1.86294	9	5.69622	1.21789	9	6.96885	0.83739	9	5.25998	0.758771	9	22.1383	0.968048	9	9.18801
lQNNENNIScVER	4	Q03591;P36980	N-Term(TMT10); C10(Carbamidomethyl)	3.149e-07	45.32	0.000185072	2	1818.9	0.277655	0
lEDGVQAcHATGcGR	2	Q9Y6R7	N-Term(TMT10); C8(Carbamidomethyl); C13(Carbamidomethyl)	2.344e-05	45.31	9.42215e-05	3	1859.87	1.27524	0	0.511396	2	16.2584	0.698387	2	11.3375	0.803725	2	4.67979	1.49252	2	21.9032	1.39423	2	6.726	1.00814	2	21.9827
dYAGVFSDAGLTFTSSSGQQTAQR	1	P01024	N-Term(TMT10)	9.619e-09	45.31	0.000175193	3	2723.31	1.41822	0	1.24176	1		1.23783	1		1.08688	1		0.510813	1		1.14303	1		1.36031	1
gMALFGEGk	5	P04114	N-Term(TMT10); K9(TMT10)	0.0001482	45.31	0.000484357	2	1367.78	-0.528806	0	2.01192	5	1.0111	1.61409	5	10.3331	1.55564	5	11.9173	0.559573	5	7.47201	0.579485	5	10.1198	0.431605	5	16.0562
tTLLAGDIEHPR	1	Q07954	N-Term(TMT10)	4.269e-05	45.21	0.000542341	3	1551.87	-0.423901	0	1.04682	1		1.04547	1		1.3428	1		1.186	1		1.0276	1		0.903707	1
aESPEVcFNEESPk	8	P43652	N-Term(TMT10); C7(Carbamidomethyl); K14(TMT10)	8.076e-08	45.2	0.000241596	2	2081.03	0.680524	0	0.422817	8	20.8472	0.640556	8	7.98814	0.730779	8	10.3146	1.48346	8	4.92496	1.12231	8	1.57263	1.28019	8	4.95788
gVkGDEcQLcEVENR	2	O75882	N-Term(TMT10); K3(TMT10); C7(Carbamidomethyl); C10(Carbamidomethyl)	1.569e-08	45.17	0.000313211	3	2251.12	-1.09535	1	0.680197	2	43.6094	1.07915	2	22.5874	1.07768	2	4.1755	1.32177	2	21.7901	0.84461	2	4.92175	1.2657	2	0.163267
lPLVPALDGcLR	6	P04278	N-Term(TMT10); C10(Carbamidomethyl)	0.0005738	45.15	0.00057738	2	1552.91	-1.30703	0	0.771255	6	13.0969	0.74216	6	45.0226	0.737423	6	21.997	1.13004	6	6.50529	1.03689	6	3.34327	1.28371	6	32.5121
dTcFEGGDITTVFTPSAk	2	P03951	N-Term(TMT10); C3(Carbamidomethyl); K18(TMT10)	1.746e-07	45.14	0.000365905	3	2404.21	1.41675	0	0.922963	2	1.56353	1.16352	2	7.23593	1.17396	2	1.79511	1.11812	2	0.420907	1.10036	2	8.7948	1.00761	2	2.01316
vTIAQGGVLPNIQAVLLPk	5	Q96KK5	N-Term(TMT10); K19(TMT10)	4.14e-06	45.12	0.000179952	3	2389.5	0.642691	0	1.62662	5	2.66844	1.52713	5	8.89654	0.785459	5	41.5198	0.527244	5	33.9067	2.12811	5	21.2493	0.89098	5	10.8687
ekVTSGSTTTTR	2	P02671	N-Term(TMT10); K2(TMT10)	1.141e-06	45.11	0.000533392	2	1725.98	0.373178	1	0.995329	2	9.05874	1.41193	2	12.129	0.592253	2	23.2687	1.15158	2	7.69695	0.56277	2	48.8187	0.774351	2	6.83121
iFGVTTLDIVR	1	P40926	N-Term(TMT10)	1.754e-05	45.1	0.000622695	2	1462.89	2.89387	0	1.37379	1		1.84258	1		1.0066	1		0.588563	1		1.93569	1		0.803749	1
eIGELYLPk	30	P01011	N-Term(TMT10); K9(TMT10)	0.0008244	45.06	0.000614421	2	1519.91	-0.497334	0	0.84308	30	11.4892	0.853972	30	12.4567	0.830175	30	22.1973	1.05375	30	8.50015	0.947565	30	12.4538	1.23708	30	14.0612
vQFELHYQEVk	18	P19823	N-Term(TMT10); K11(TMT10)	2.5e-05	44.96	0.000686181	3	1878.05	-1.01274	0	1.29247	18	12.7147	1.25472	18	8.36854	1.23106	18	8.03395	0.842049	18	11.5115	0.953	18	16.4182	1.00689	18	13.1817
fDEFFSEGcAPGSk	1	P02787	N-Term(TMT10); C9(Carbamidomethyl); K14(TMT10)	1.895e-05	44.96	0.000164364	3	2035.98	-0.126595	0	0.755142	1		0.801793	1		0.952849	1		0.999082	1		1.2372	1		1.00352	1
tLVLLMGk	9	P07737	N-Term(TMT10); K8(TMT10)	0.0008817	44.95	0.000612588	2	1332.87	1.45694	0	1.89982	9	21.4743	1.77885	9	7.39392	0.594872	9	11.7675	0.50688	9	46.6543	2.25061	9	6.8148	1.01582	9	6.07637
gAYQNNEIk	11	P04114	N-Term(TMT10); K9(TMT10)	0.0001315	44.94	0.000639651	2	1494.83	0.174922	0	1.3483	11	3.54329	0.773914	11	6.41777	0.954471	11	10.9288	0.720749	11	3.40921	0.951504	11	7.90841	0.797351	11	5.47415
rTHLPEVFLSk	6	P02774	N-Term(TMT10); K11(TMT10)	2.485e-05	44.9	0.000504806	3	1785.08	0.891342	1	1.64943	6	13.287	2.68853	6	24.7133	1.96126	6	15.2618	0.652744	6	6.67097	0.486409	6	31.7842	0.44496	6	112.21
gSAITGPVAk	1	P62829	N-Term(TMT10); K10(TMT10)	2.472e-05	44.87	0.000579989	2	1358.84	-3.02301	0	0.895496	1		0.916605	1		1.17295	1		0.619681	1		1.32296	1		1.25767	1
gLQTSQDAR	2	P27797	N-Term(TMT10)	0.0002208	44.8	0.000461928	2	1204.65	1.41013	0	0.633136	2	4.66032	0.509032	2	3.37662	0.98821	2	11.6953	1.25731	2	14.4339	1.1582	2	1.42443	1.19689	2	12.6592
iASFSQNcDIYPGkDFVQPPTk	4	P01042	N-Term(TMT10); C8(Carbamidomethyl); K14(TMT10); K22(TMT10)	2.546e-07	44.76	0.000609906	4	3199.71	-0.425164	1	0.990926	4	7.5055	1.64789	4	13.4822	1.28652	4	6.05433	0.74895	4	31.7967	0.778331	4	15.2237	0.956851	4	16.4253
eAEEHQETQcLR	2	Q99969	N-Term(TMT10); C10(Carbamidomethyl)	6.383e-06	44.72	0.000112991	3	1758.83	1.09152	0	0.663959	2	11.3303	0.940818	2	15.4423	0.947155	2	1.14914	1.38103	2	9.52361	0.9679	2	17.5038	1.17529	2	7.52231
tFHEASEDcISR	6	P05452	N-Term(TMT10); C9(Carbamidomethyl)	2.067e-05	44.71	7.60646e-05	3	1680.79	0.864956	0	0.903963	6	31.8328	1.29817	6	27.117	1.42855	6	4.83034	1.31216	6	27.0497	0.783023	6	10.4391	0.557937	6	33.1062
yYcFQGNQFLR	3	P02790	N-Term(TMT10); C3(Carbamidomethyl)	0.0001419	44.6	0.000201107	3	1724.84	0.0653348	0	0.75621	3	7.60806	1.75984	3	46.3388	1.46962	3	2.27893	1.47154	3	14.9481	0.939099	3	27.595	0.566984	3	52.108
gATLALTQVTPQDER	2	P43121	N-Term(TMT10)	4.142e-06	44.53	0.00060784	2	1829	0.571331	0	1.06878	2	14.6132	1.02082	2	32.8478	1.13649	2	14.7771	1.08613	2	25.4314	1.01006	2	22.99	0.813247	2	5.34819
gQcIINSNk	2	P43652	N-Term(TMT10); C3(Carbamidomethyl); K9(TMT10)	5.693e-05	44.51	0.000745164	2	1491.84	0.876919	0	0.45714	2	4.25755	0.392991	2	4.97342	0.519884	2	3.2319	1.33801	2	2.62449	1.26516	2	0.904536	1.32845	2	6.2616
lNDLEDALQQAk	2	P04264	N-Term(TMT10); K12(TMT10)	1.976e-05	44.5	0.000635116	3	1816.02	-1.51995	0	0.346971	2	63.9065	0.28093	2	88.393	0.352518	2	66.5421	0.528849	2	28.447	2.06481	2	13.5384	1.42701	2	25.0831
lIVHNGYcDGR	6	P02753	N-Term(TMT10); C8(Carbamidomethyl)	1.241e-05	44.49	0.000291618	2	1532.79	1.08097	0	1.04937	6	23.6335	1.15667	6	24.3922	1.30768	6	18.405	1.13336	6	21.4549	0.809231	6	8.35405	0.993225	6	2.82338
aAGNEcPELQPPVHGk	5	P48740	N-Term(TMT10); C6(Carbamidomethyl); K16(TMT10)	2.269e-06	44.48	0.000577451	3	2162.15	1.2366	0	0.817559	5	22.4327	0.969522	5	21.9555	1.07076	5	7.58746	1.18528	5	6.68309	1.04171	5	1.36334	0.836578	5	28.1866
tVMVNIENPEGIPVk	2	P01024	N-Term(TMT10); K15(TMT10)	2.072e-06	44.44	0.000681725	3	2098.2	1.16933	0	0.687425	2	3.22107	0.757048	2	20.6363	1.05514	2	22.8219	1.04987	2	1.69802	0.981829	2	9.45844	1.18963	2	2.47638
skPTVSSSMEFk	6	P04114	N-Term(TMT10); K2(TMT10); K12(TMT10)	6.892e-07	44.43	0.00069772	3	2015.14	-1.56138	0	1.83569	6	12.3702	0.995911	6	22.1527	1.27638	6	15.4669	0.503577	6	26.7816	0.670989	6	27.0391	0.529878	6	26.8738
gYILVGQAk	9	P04003	N-Term(TMT10); K9(TMT10)	0.0002461	44.41	0.000767955	2	1406.88	-0.398604	0	0.714663	9	11.163	0.416067	9	44.6153	0.668333	9	7.01311	1.45837	9	9.017	1.03436	9	3.95808	1.29186	9	7.68207
lSYEGEVTk	6	P36955	N-Term(TMT10); K9(TMT10)	0.001394	44.4	0.000584556	3	1483.84	0.644133	0	0.889721	6	7.61445	0.822972	6	1.49774	0.774128	6	25.0025	1.17844	6	4.88294	0.975278	6	6.02399	1.309	6	11.1249
aMSIPMWVDNVQcPk	1	Q86VB7	N-Term(TMT10); C13(Carbamidomethyl); K15(TMT10)	0.0001302	44.4	0.000482894	4	2234.15	-0.87514	0	0.812511	1		1.22447	1		1.1112	1		0.87421	1		0.816758	1		0.940188	1
yLGPQYVAGITNLk	1	P02788	N-Term(TMT10); K14(TMT10)	0.0007082	44.39	0.000605919	3	1995.16	-3.34623	0	0.891411	1		0.612097	1		0.644567	1		1.02818	1		1.02209	1		1.5101	1
lNcEDIDEcR	2	Q12805	N-Term(TMT10); C3(Carbamidomethyl); C9(Carbamidomethyl)	3.663e-05	44.38	7.65983e-05	2	1552.7	3.40356	0	0.371102	2	54.6182	0.321477	2	7.11119	0.419836	2	38.2802	1.35952	2	5.78635	1.18176	2	3.77259	1.49463	2	11.0712
hRLEDMEQALSPSVFk	2	P05155	N-Term(TMT10); K16(TMT10)	2.122e-05	44.34	0.000752824	4	2345.27	-1.11256	1	0.53746	2	27.3257	0.583449	2	11.399	0.589896	2	8.42995	1.29838	2	9.66547	1.00966	2	10.4019	1.2423	2	4.26693
mcPQLQQYEMHGPEGLR	2	P01023	N-Term(TMT10); C2(Carbamidomethyl)	2.146e-06	44.3	0.000172764	3	2303.1	4.48723	0	0.571172	2	94.1642	0.461903	2	167.678	0.658284	2	133.865	1.73001	2	49.6324	1.19985	2	9.14292	0.974369	2	11.0199
kGEVLPLPEANFPSFPLPHHk	1	P04196	N-Term(TMT10); K1(TMT10); K21(TMT10)	1.707e-05	44.3	0.000440269	5	3041.75	-1.66693	1	1.04563	1		0.910843	1		1.17681	1		0.896153	1		1.13279	1		0.959459	1
sYTSHTNEIHk	3	P10643	N-Term(TMT10); K11(TMT10)	2.016e-06	44.28	0.000550544	2	1774.95	0.655495	0	1.40113	3	5.62561	1.06073	3	7.41203	1.44028	3	5.59502	1.04901	3	3.00413	0.815601	3	1.13244	0.661603	3	1.65428
vVLGDQDLk	5	Q14520	N-Term(TMT10); K9(TMT10)	0.0003635	44.23	0.000655088	2	1444.88	1.35575	0	1.18721	5	5.19511	0.66206	5	8.09428	0.929148	5	7.73361	0.954527	5	11.6417	1.05717	5	10.8316	1.3116	5	4.65527
gQPSVLQVVNLPIVERPVck	8	P00734	N-Term(TMT10); C19(Carbamidomethyl); K20(TMT10)	9.419e-09	44.23	0.000454974	3	2690.58	-0.703791	0	0.801708	8	5.05408	1.3034	8	12.1783	0.989299	8	8.53445	1.20688	8	7.6471	0.996009	8	12.6564	0.991075	8	8.76202
scGLHQLLR	11	P0C0L4;P0C0L5	N-Term(TMT10); C2(Carbamidomethyl)	0.0007673	44.19	0.000543019	3	1312.74	0.956663	0
tLEAQLTPR	4	P05546	N-Term(TMT10)	0.000168	44.16	0.000571724	2	1257.74	0.436791	0	0.948634	4	7.22118	1.10109	4	16.4282	1.00222	4	12.9133	1.05973	4	6.12564	0.948163	4	5.871	1.13069	4	1.8427
tNLESILSYPk	5	P05155	N-Term(TMT10); K11(TMT10)	1.877e-06	44.13	0.000782393	2	1723	-1.51526	0	0.585663	5	19.5302	0.486667	5	25.0462	0.58781	5	30.4901	1.03422	5	4.59508	1.20159	5	4.1575	1.4996	5	10.1167
sLNEEAVk	4	P01023	N-Term(TMT10); K8(TMT10)	0.0007639	44.12	0.00100106	2	1347.79	0.402681	0	0.457676	3	2.6487	0.43019	4	16.5238	0.539181	4	4.30992	1.39284	4	14.5327	1.32386	4	11.5321	1.74267	4	7.75408
kANQQLNFTEAk	1	Q9Y5Y7	N-Term(TMT10); K1(TMT10); K12(TMT10)	6.355e-07	44.11	0.000747189	3	2079.22	0.430505	1	0.810324	1		0.78312	1		0.771288	1		0.91823	1		0.957866	1		1.32683	1
dTINLLDQR	1	Q8NBJ4	N-Term(TMT10)	0.001392	44.07	0.00066792	2	1316.74	1.04781	0	0.747522	1		0.677287	1		0.873989	1		1.12366	1		1.21978	1		1.19112	1
eQLSLLDR	10	P01011	N-Term(TMT10)	0.002657	44.05	0.000676906	2	1202.69	-0.306017	0	0.689483	10	46.4363	0.535572	9	36.6507	0.734047	10	31.0688	1.14763	10	13.5321	1.25375	10	24.7207	1.17921	10	12.6985
iREEGTDLEVTANR	2	P20742	N-Term(TMT10)	1.473e-06	44.05	0.000619841	3	1831.97	-0.254383	1	0.9523	2	5.72603	1.08074	2	0.960727	0.843755	2	13.9186	1.22944	2	8.16696	0.872183	2	3.70152	1.13635	2	4.71644
gLGELQELYLk	2	P07359	N-Term(TMT10); K11(TMT10)	4.823e-06	44.04	0.000727774	2	1721.03	0.0445739	0	1.00003	2	10.2421	0.954753	2	9.84094	0.955429	2	27.4588	1.10579	2	9.97489	1.05805	2	0.404423	0.908998	2	6.07688
iNPASLDk	1	Q86VB7	N-Term(TMT10); K8(TMT10)	0.001499	44.02	0.000582529	2	1315.8	-0.637035	0	0.832371	1		1.07151	1		0.90633	1		0.938605	1		0.880919	1		1.23175	1
hAIILLTDGk	3	P06681	N-Term(TMT10); K10(TMT10)	7.883e-05	44.02	0.000416092	2	1538.96	-1.4256	0	0.572572	2	193.705	0.569691	2	189.709	0.502149	2	145.988	1.02096	3	5.88868	1.20856	3	16.2972	2.3548	3	10.0098
hYQINQQWER	5	P02751	N-Term(TMT10)	0.0005782	44.01	0.00037336	3	1630.83	0.814909	0	1.29947	5	2.84943	1.08041	5	13.2227	1.26322	5	7.52405	0.809099	5	16.3361	0.889243	5	10.8428	1.08956	5	10.1748
lSNDMMGSYAEMk	1	P04114	N-Term(TMT10); K13(TMT10)	1.326e-05	43.99	0.000191532	3	1934.94	0.550113	0	4.01652	1		2.1653	1		2.75535	1		0.268228	1		0.315849	1		0.131277	1
iGQDGISTSATTNLk	3	P04114	N-Term(TMT10); K15(TMT10)	6.126e-09	43.96	0.000857823	2	1964.11	-0.25491	0	1.42427	3	20.7042	1.3048	3	25.6104	1.39928	3	10.2357	0.868239	3	2.69566	0.856256	3	28.5324	0.759283	3	9.38715
lHEAFSPVSYQHDLALLR	1	P00748	N-Term(TMT10)	5.906e-08	43.95	0.000740999	4	2325.25	-1.82086	0	1.15079	1		1.24107	1		1.14546	1		1.10553	1		0.83952	1		0.893209	1
gHGATNDLTFTEEVDMk	13	Q06033	N-Term(TMT10); K17(TMT10)	1.167e-05	43.94	0.00034108	3	2323.15	-5.89739	0	0.828425	13	14.2313	0.683174	13	8.33213	0.967294	13	7.23143	1.11004	13	22.6969	1.21721	13	6.90763	1.1448	13	6.92037
sEDcFILDHGk	6	P06396	N-Term(TMT10); C4(Carbamidomethyl); K11(TMT10)	2.882e-06	43.89	0.000449151	2	1778.92	1.32809	0	0.629338	6	40.9222	0.646239	6	27.0302	0.876084	6	9.23189	1.37456	6	12.1713	1.1677	6	11.1872	1.22926	6	19.6344
gYSFTTTAER	3	P60709;P63261	N-Term(TMT10)	2.703e-05	43.88	0.000308992	2	1361.69	0.877099	0
lQDFSDQLSDYYEk	2	P04114	N-Term(TMT10); K14(TMT10)	0.0002747	43.87	0.000477888	4	2209.11	2.45071	0	0.854701	2	8.8015	0.486068	2	48.1343	0.639804	2	31.9251	0.805813	2	30.3405	1.16635	2	13.0589	1.13461	2	11.5713
aLPTTYEk	11	P02748	N-Term(TMT10); K8(TMT10)	0.001768	43.86	0.000715401	2	1380.81	-1.34412	0	0.88169	11	11.4457	0.51766	11	44.757	0.702267	11	18.6509	1.24578	11	8.69391	0.853655	11	11.1413	1.01954	11	11.2026
aGDFLEANYMNLQR	2	P01024	N-Term(TMT10)	3.194e-08	43.85	0.000391493	2	1870.93	0.826314	0	1.34797	2	44.4117	1.37336	2	54.3988	1.44843	2	19.2137	0.937353	2	35.2644	0.764787	2	65.7291	0.553242	2	22.6414
gLQDEDGYR	9	P0C0L4;P0C0L5	N-Term(TMT10)	0.0001558	43.84	0.000218915	2	1281.63	0.240144	0
aEIEYLEk	6	P14151	N-Term(TMT10); K8(TMT10)	0.0006114	43.83	0.000770039	2	1452.84	0.555967	0	1.16465	6	12.6675	0.76873	6	6.90635	1.0992	6	20.3266	1.04602	6	12.2481	0.966519	6	19.9971	0.912031	6	16.8772
iSEGLPALEFPNEk	1	P02748	N-Term(TMT10); K14(TMT10)	1.124e-06	43.81	0.000804787	3	2002.13	-0.153165	0	1.05121	1		0.979734	1		0.894067	1		1.02798	1		0.847317	1		1.17256	1
gFSGLDGAk	8	P02452	N-Term(TMT10); K9(TMT10)	0.0001855	43.77	0.000770258	2	1309.75	0.621266	0	0.51573	8	32.5666	0.538394	8	56.7122	0.606743	8	24.1585	0.311543	8	43.0132	0.762698	8	43.5017	0.573374	8	28.8241
fIADVATk	1	Q9NZK5	N-Term(TMT10); K8(TMT10)	0.001126	43.77	0.00074927	2	1322.81	1.15574	0	0.432177	1		0.643182	1		0.487885	1		1.13632	1		1.04756	1		1.76335	1
aEEcYYDENVAR	1	P24043	N-Term(TMT10); C4(Carbamidomethyl)	5.331e-07	43.76	4.41763e-05	2	1747.77	-2.61896	0	0.304195	1		0.435241	1		0.477285	1		1.44017	1		1.06117	1		1.22301	1
gILGYTEHQVVSSDFNSDTHSSTFDAGAGIALNDHFVk	18	P04406	N-Term(TMT10); K38(TMT10)	1.569e-07	43.73	0.000343151	5	4495.21	-1.2952	0	1.3837	18	12.8653	1.24552	18	8.05449	0.764225	17	16.9991	0.555304	17	26.5151	2.12109	18	20.3617	0.786748	18	9.78338
nWETEITAQPDGGk	1	P05452	N-Term(TMT10); K14(TMT10)	6.543e-06	43.72	0.00059659	3	2004.04	0.00156169	0	0.628542	1		0.467709	1		0.538576	1		1.11187	1		1.3027	1		1.42972	1
ikWGDAGAEYVVESTGVFTTMEk	1	P04406	N-Term(TMT10); K2(TMT10); K23(TMT10)	5.808e-09	43.71	0.000774589	3	3205.69	-3.47505	1	1.70724	1		1.29735	1		0.63131	1		0.576846	1		3.3951	1		0.804596	1
hVAEAIck	9	P04114	N-Term(TMT10); C7(Carbamidomethyl); K8(TMT10)	0.0008663	43.71	0.000723517	2	1385.8	-1.61179	0	0.749152	9	16.0222	0.886796	9	7.99138	0.982037	9	13.8773	1.16478	9	3.70306	1.01676	9	8.45571	1.13649	9	6.78411
eQANNILAR	2	P00742	N-Term(TMT10)	0.0004423	43.69	0.000662722	2	1257.71	2.45665	0	0.950978	2	21.2753	0.859117	2	8.34493	0.993503	2	7.27692	1.19988	2	18.0334	1.08383	2	0.00601898	0.975881	2	5.73409
aWEDTLDk	1	Q16610	N-Term(TMT10); K8(TMT10)	0.001953	43.67	0.00074095	2	1435.78	0.685379	0	0.719181	1		0.461876	1		0.479352	1		1.10996	1		1.30089	1		1.17511	1
gALISDQWVLTAAHcFR	1	P06681	N-Term(TMT10); C15(Carbamidomethyl)	3.511e-06	43.67	0.000605646	3	2174.13	-1.59316	0	0.918377	1		1.44271	1		1.32753	1		1.0565	1		0.869236	1		0.807357	1
tAQEGDHGSHVYTk	4	P01023	N-Term(TMT10); K14(TMT10)	7.056e-06	43.66	0.000480037	4	1988.02	0.250197	0	0.30438	3	15.4603	0.293261	4	56.4288	0.382484	4	60.692	2.12905	4	9.51121	1.20442	4	5.63964	1.52179	4	10.7108
hITSLEVIk	6	P02776	N-Term(TMT10); K9(TMT10)	0.0001897	43.65	0.000478986	2	1497.94	-0.195037	0	1.53631	6	10.9232	1.57107	6	16.4245	1.55523	6	12.4689	0.685173	6	16.1736	0.797493	6	12.2143	0.633946	6	21.6955
fVcNSGYk	13	P08603	N-Term(TMT10); C3(Carbamidomethyl); K8(TMT10)	0.0005645	43.63	0.000578737	2	1432.77	0.594606	0	0.402807	13	22.8463	0.431464	13	32.1036	0.482191	13	22.2875	1.21816	13	13.147	1.14657	13	5.96219	1.59569	13	5.61096
aFDIcPLVk	6	P01031	N-Term(TMT10); C5(Carbamidomethyl); K9(TMT10)	0.0002028	43.63	0.000994907	2	1520.89	0.56945	0	0.767832	6	14.5954	1.00093	6	7.40333	1.01097	6	12.2682	1.29049	6	11.4856	1.01022	6	3.0364	1.03406	6	3.31646
fSYLAVIEGAk	1	P18031	N-Term(TMT10); K11(TMT10)	8.148e-05	43.63	0.000717461	2	1655.97	-3.15332	0	1.56498	1		1.79023	1		0.588192	1		0.425689	1		2.20099	1		1.04814	1
dAVEkPQEFTIVAFVk	3	P04114	N-Term(TMT10); K5(TMT10); K16(TMT10)	1.205e-08	43.62	0.000595279	3	2508.47	1.3165	0	1.79576	3	4.95742	1.33215	3	9.26795	1.31467	3	6.84295	0.831597	3	4.45634	0.665587	3	10.8856	0.434487	3	0.441621
tYETTLEk	2	P02768	N-Term(TMT10); K8(TMT10)	0.0005713	43.59	0.000743788	2	1442.81	-0.202977	0	2.46052	2	22.2546	1.61745	2	21.8654	2.09969	2	12.6427	0.693097	2	26.9054	0.622331	2	24.1848	0.625858	2	10.9089
nGMLHGDk	5	P02749	N-Term(TMT10); K8(TMT10)	0.001325	43.56	0.000678454	2	1329.74	0.410557	0	0.720897	5	14.8482	0.818738	5	9.30704	0.701335	5	27.8931	1.20352	5	11.4243	0.886864	5	9.76406	1.37168	5	8.39469
qFPILLDFk	3	P05546	N-Term(TMT10); K9(TMT10)	0.0005826	43.55	0.000816905	2	1578.96	-0.718161	0	1.38712	3	12.973	1.66573	3	1.42427	1.30183	3	10.0369	0.899869	3	4.94773	0.552352	3	0.684032	0.908994	3	1.43659
iQVDYDGHck	1	Q12841	N-Term(TMT10); C9(Carbamidomethyl); K10(TMT10)	5.441e-05	43.54	0.000520041	3	1692.88	1.16884	0	0.851385	1		1.08111	1		0.958293	1		1.09395	1		1.02642	1		1.04163	1
lSNAAHk	9	P05543	N-Term(TMT10); K7(TMT10)	0.00256	43.54	0.00045144	3	1198.73	-1.28685	0	1.07921	9	1.84909	1.29074	9	5.7898	1.07015	9	7.48423	1.00404	9	1.52293	0.750207	9	5.01775	1.03844	9	4.55607
aWQDcGMR	1	Q9UGM5	N-Term(TMT10); C5(Carbamidomethyl)	0.0007934	43.53	7.54135e-05	2	1252.58	0.176001	0	0.689423	1		0.964917	1		0.955064	1		1.22987	1		0.931308	1		1.30834	1
nFPSPVDAAFR	8	P02790	N-Term(TMT10)	0.0009544	43.52	0.000613591	2	1449.77	-0.755642	0	0.998282	8	14.6031	1.01134	8	10.0086	0.821869	8	16.569	0.979847	8	5.07252	0.840248	8	3.98617	1.25678	8	13.0061
cTSYPDGSWk	1	P07996	N-Term(TMT10); C1(Carbamidomethyl); K10(TMT10)	0.0008404	43.44	0.000319293	2	1658.82	-0.602332	0	0.615318	1		1.22445	1		0.86601	1		0.813368	1		0.898598	1		0.990231	1
aDVQAHGEGQEFSITcLVDEEEMk	2	P19827	N-Term(TMT10); C16(Carbamidomethyl); K24(TMT10)	3.769e-10	43.43	0.00023605	3	3180.53	0.638354	0	0.883484	2	24.5934	0.904326	2	15.3866	0.995922	2	16.1953	1.05896	2	23.4379	1.14113	2	16.9992	1.16714	2	2.23016
aLGHLDLSGNR	5	P02750	N-Term(TMT10)	1.073e-05	43.43	0.000796668	2	1381.78	0.329231	0	0.607248	5	14.7782	0.300688	5	10.8901	0.326197	5	32.7447	1.3504	5	3.49824	1.05012	5	5.41032	1.36237	5	10.9853
aYYHLLEQVAPk	1	P13796	N-Term(TMT10); K12(TMT10)	2.557e-05	43.38	0.00106075	3	1890.09	-0.684975	0	0.976581	1		0.788153	1		0.980598	1		0.920001	1		1.15432	1		1.04754	1
iTLPDFTGDLR	4	P18428	N-Term(TMT10)	0.0008203	43.37	0.000915911	2	1476.83	0.794092	0	0.8698	4	10.3158	0.936334	4	1.3333	0.862056	4	6.43466	0.951864	4	5.19979	0.910927	4	11.8593	1.06998	4	9.99621
fQMIPLDPk	4	P07996	N-Term(TMT10); K9(TMT10)	0.0004959	43.36	0.00114407	2	1546.9	-1.82755	0	0.84511	4	18.58	1.49031	4	18.92	0.897554	4	14.7247	0.702005	4	7.19684	0.924113	4	7.23535	0.998718	4	16.0988
nNQIDHIDEk	4	P51884	N-Term(TMT10); K10(TMT10)	9.004e-05	43.35	0.000693572	3	1683.91	0.571068	0	0.426046	4	13.4001	0.352433	4	2.79419	0.473519	4	8.5297	1.11272	4	2.21378	0.861979	4	2.22639	1.55699	4	1.73552
aSkPGWWLLNTEVGENQR	1	P12259	N-Term(TMT10); K3(TMT10)	2.381e-07	43.33	0.000889547	3	2543.38	0.598008	0	1.3499	1		2.48934	1		1.48598	1		0.616892	1		0.768626	1		0.617441	1
iQSSHNFQLESVNk	1	Q8NBJ4	N-Term(TMT10); K14(TMT10)	1.102e-05	43.29	0.00085324	3	2089.14	-3.80523	0	0.743681	1		0.57075	1		0.840073	1		0.88326	1		1.31466	1		1.1842	1
yENYELTLk	4	P04114	N-Term(TMT10); K9(TMT10)	0.0001341	43.28	0.000812917	2	1630.91	-1.07118	0	1.15665	4	7.72689	0.762374	4	10.5228	0.997316	4	2.42458	0.841553	4	8.31677	0.948902	4	3.5797	0.966859	4	4.79303
gWVTDGFSSLk	3	P02656	N-Term(TMT10); K11(TMT10)	3.518e-06	43.28	0.000874003	2	1654.92	0.100667	0	0.173188	3	30.0822	0.144732	3	24.299	0.185925	3	47.8223	2.02945	3	7.91295	1.07027	3	1.24888	1.72517	3	6.34075
cLVNLIEk	3	P00751	N-Term(TMT10); C1(Carbamidomethyl); K8(TMT10)	0.001093	43.26	0.00106686	2	1446.87	-5.87362	0	0.311433	3	21.476	0.585982	3	30.3464	0.406301	3	10.0259	1.11232	3	3.81184	1.18678	3	4.25545	1.46626	3	6.5736
vLTPDAFVcR	3	P03952	N-Term(TMT10); C9(Carbamidomethyl)	0.001523	43.24	0.000773014	2	1406.77	-0.601928	0	1.07103	3	7.63186	1.51204	3	19.2205	1.35833	3	5.55581	0.994199	3	6.28699	0.891398	3	22.0033	0.873887	3	10.9086
dcHLAQVPSHTVVAR	1	P02787	N-Term(TMT10); C2(Carbamidomethyl)	3.961e-06	43.22	0.000690825	4	1919.01	0.655024	0	0.940492	1		0.779275	1		1.10192	1		1.35984	1		1.03775	1		0.936659	1
qYNVGPSVSk	4	P02751	N-Term(TMT10); K10(TMT10)	2.353e-05	43.22	0.00101718	2	1536.88	-0.911222	0	1.20215	4	6.46684	1.0206	4	9.40662	1.17656	4	28.0514	0.862349	4	8.13524	0.726355	4	6.88258	0.95888	4	43.0958
lNmGITDLQGLR	4	P0C0L4;P0C0L5	N-Term(TMT10); M3(Oxidation)	0.001556	43.21	0.000847614	2	1575.87	-0.426722	0
sLEcLHPGTk	8	P05156	N-Term(TMT10); C4(Carbamidomethyl); K10(TMT10)	7.802e-05	43.21	0.000737783	2	1599.89	-3.08912	0	0.693812	8	19.9659	1.17852	8	9.09291	1.05639	8	15.25	1.07048	8	13.9258	0.980643	8	5.93154	1.12002	8	14.4504
gMcTSPPLIk	5	P05160	N-Term(TMT10); C3(Carbamidomethyl); K10(TMT10)	1.358e-05	43.19	0.00102903	2	1561.89	1.5643	0	0.928917	5	10.9537	1.50632	5	0.756377	1.38942	5	7.72574	1.1202	5	0.70737	0.752192	5	3.42371	1.01608	5	10.7253
lTSLPLGALR	1	P07359	N-Term(TMT10)	0.0002026	43.16	0.000355048	2	1269.81	-1.24311	0	0.9792	1		0.950048	1		0.847424	1		0.999454	1		0.998522	1		1.02066	1
mGLAFESTk	7	P04114	N-Term(TMT10); K9(TMT10)	7.762e-05	43.14	0.000701242	2	1441.81	0.0723874	0	1.3034	7	5.45027	1.4796	7	11.1338	1.02207	7	9.0237	0.778797	7	7.93432	0.845987	7	25.6879	0.923315	7	2.90711
gILFVGSGVSGGEEGAR	1	P52209	N-Term(TMT10)	7.258e-06	43.1	0.000754259	3	1820.97	-2.21228	0	1.16011	1		1.09374	1		1.14401	1		0.849364	1		1.1144	1		1.00791	1
eVSScHcAPcQGNGVPVLk	1	P07358	N-Term(TMT10); C5(Carbamidomethyl); C7(Carbamidomethyl); C10(Carbamidomethyl); K19(TMT10)	5.59e-08	43.09	0.000478635	3	2557.27	-0.250459	0	0.557424	1		0.672635	1		0.848468	1		1.49659	1		1.5173	1		1.05878	1
iIPHHNYNAAINk	2	P00740	N-Term(TMT10); K13(TMT10)	4.496e-05	43.06	0.000852686	3	1963.13	-0.0537921	0	1.28344	2	2.12456	0.908428	2	4.41867	1.08007	2	11.2509	1.0992	2	6.8704	0.845774	2	18.1313	0.845595	2	16.8524
aVAGNISDPGLQk	1	P18206	N-Term(TMT10); K13(TMT10)	0.0002024	43.03	0.000866063	3	1728	-4.04162	0	1.10249	1		1.18271	1		1.601	1		1.0836	1		0.859276	1		0.695369	1
kQLVEIEk	6	P00738;P00739	N-Term(TMT10); K1(TMT10); K8(TMT10)	0.0008617	43.01	0.000680047	2	1674.08	0.312337	1
lGHGVNNAAGQVGk	2	Q6UWP8	N-Term(TMT10); K14(TMT10)	3.238e-06	43	0.00100237	3	1780.02	0.576792	0	0.958548	2	16.2352	0.747297	2	99.0491	0.857096	2	22.8081	1.58485	2	46.2136	0.904197	2	20.2969	0.851231	2	4.29388
eLSSFIDkGQELcADYSENTFTEYk	3	P02774	N-Term(TMT10); K8(TMT10); C13(Carbamidomethyl); K25(TMT10)	3.037e-09	43	0.000513717	3	3661.81	-1.25326	1	0.493397	3	3.88161	1.43695	3	5.0195	0.871296	3	0.397758	1.23905	3	1.44821	0.889199	3	0.432101	1.21905	3	3.21958
aLQEYAAk	5	P13671	N-Term(TMT10); K8(TMT10)	0.000824	42.98	0.00103721	2	1351.8	-0.52237	0	1.25911	5	21.1541	1.17994	5	9.66078	1.26629	5	6.36621	1.0811	5	0.852292	0.858462	5	9.83519	0.819485	5	14.4907
lLLQQVSLPELPGEYSmk	1	P01023	N-Term(TMT10); M17(Oxidation); K18(TMT10)	2.525e-06	42.96	0.000897839	3	2519.43	5.49111	0	0.978108	1		0.883977	1		0.814255	1		1.56129	1		1.09021	1		0.97483	1
gIDQNMFQk	4	P40197	N-Term(TMT10); K9(TMT10)	0.0001172	42.94	0.000856249	2	1538.84	-0.501828	0	0.99284	4	1.28273	1.02513	4	2.92676	1.04313	4	4.14014	0.978885	4	6.18421	1.02247	4	17.8945	0.82696	4	0.400015
qIQVFEDEPAR	2	Q9NPH3	N-Term(TMT10)	5.453e-05	42.93	0.000572997	2	1560.82	0.433191	0	1.0647	2	0.954236	0.943667	2	23.1775	1.18154	2	6.15694	0.93511	2	1.6876	1.18101	2	3.33879	0.969918	2	4.75544
kVVATTQMQAADAR	2	P15144	N-Term(TMT10); K1(TMT10)	4.056e-08	42.93	0.00112817	3	1948.11	0.809643	1	1.32085	2	8.87854	1.5549	2	6.7136	1.00082	2	6.65425	0.741374	2	19.7434	0.763743	2	5.29936	1.12658	2	14.9831
akIDQNVEELk	4	P06727	N-Term(TMT10); K2(TMT10); K11(TMT10)	1.088e-05	42.87	0.000870162	3	1974.19	0.780908	1	0.689755	4	9.4123	0.723252	4	4.43051	0.585549	4	16.5233	1.68428	4	3.1871	0.801663	4	3.05733	1.29507	4	1.33199
iYPTVNcQPLGmISLmk	1	P01042	N-Term(TMT10); C7(Carbamidomethyl); M12(Oxidation); M16(Oxidation); K17(TMT10)	7.419e-06	42.86	0.000947221	3	2455.32	0.932426	0	0.945415	1		1.45212	1		1.24595	1		0.81995	1		1.00468	1		1.05618	1
iTQDAQLk	4	P08185	N-Term(TMT10); K8(TMT10)	0.002467	42.85	0.00130738	2	1374.83	-1.58682	0	1.0087	4	11.3654	1.11155	4	11.1363	0.982484	4	8.15802	1.02386	4	11.7534	0.77164	4	2.06058	1.23927	4	8.09184
qGFFPDSVNk	10	P04114	N-Term(TMT10); K10(TMT10)	4.457e-05	42.83	0.000831306	2	1596.88	0.410025	0	1.05539	10	8.63896	1.17623	10	3.47621	0.912728	10	16.3825	0.904425	10	7.40416	0.960708	10	2.29002	0.989097	10	4.5483
tSTSEEVcSFYLk	2	P01031	N-Term(TMT10); C8(Carbamidomethyl); K13(TMT10)	1.411e-07	42.81	0.000578578	2	2009.03	-1.03808	0	1.39175	2	12.4827	2.22431	2	7.57485	2.07767	2	3.58377	0.992946	2	8.42117	0.542823	2	24.5854	0.316218	2	10.9936
aPDLQDLPWQVk	4	P22891	N-Term(TMT10); K12(TMT10)	0.0001239	42.8	0.000923661	3	1868.07	-1.6357	0	1.21307	4	0.508916	1.06241	4	4.76861	1.29787	4	6.00797	0.978581	4	20.3918	1.17707	4	8.73296	0.699736	4	8.46038
gPDPSSPAFR	5	P07996	N-Term(TMT10)	0.000617	42.77	0.000496739	2	1259.66	0.937716	0	0.935729	5	2.8685	0.89702	5	0.677283	1.02644	5	7.42947	1.12871	5	3.01203	1.08277	5	1.89343	0.660402	5	9.96531
hSHESQDLR	10	P04196	N-Term(TMT10)	0.0006316	42.77	0.000335563	3	1337.68	0.81733	0	1.23185	10	12.4624	0.993966	10	10.6157	1.60315	10	10.3095	0.990515	10	9.07851	0.807003	10	15.4842	0.769361	10	4.84723
sETEIHQGFQHLHQLFAk	5	P08185	N-Term(TMT10); K18(TMT10)	4.662e-06	42.74	0.00109082	4	2608.41	0.893406	0	0.915993	5	27.5992	0.676938	5	14.5643	0.750557	5	7.82189	1.14333	5	10.5041	0.902082	5	32.3617	1.01712	5	9.60869
lNGEIQALELPQk	2	P04114	N-Term(TMT10); K13(TMT10)	1.51e-06	42.73	0.000944003	3	1911.13	0.106615	0	0.151329	2	10.6853	0.146025	2	17.1154	0.193982	2	42.0469	0.944072	2	5.55481	1.67259	2	4.46329	1.66696	2	0.505181
lkQHIEAIDVR	3	P04114	N-Term(TMT10); K2(TMT10)	4.235e-06	42.71	0.000867991	2	1780.09	1.33497	1	0.414058	3	43.3808	0.416911	3	161.622	0.368841	1		1.42704	3	19.0241	1.27038	3	1.4241	1.28484	3	23.5334
tEHPFTVEEFVLPk	2	P01023	N-Term(TMT10); K14(TMT10)	2.853e-05	42.7	0.00105527	4	2131.19	0.547146	0	0.263968	2	147.676	0.306587	2	140.783	0.405087	2	126.311	1.78915	2	17.6457	1.56261	2	6.32558	1.43649	2	31.1098
iLHcScQAcGk	1	P41271	N-Term(TMT10); C4(Carbamidomethyl); C6(Carbamidomethyl); C9(Carbamidomethyl); K11(TMT10)	1.107e-05	42.7	0.000539717	3	1791.91	-0.711273	0	0.514093	1		0.601285	1		0.626018	1		1.31524	1		0.86089	1		1.49834	1
dEIPHNDIALLk	1	Q14520	N-Term(TMT10); K12(TMT10)	0.0002836	42.66	0.00104606	3	1836.07	1.17451	0	0.852503	1		0.749526	1		0.968929	1		1.12206	1		1.17567	1		1.22533	1
dAcLTGSk	1	Q12841	N-Term(TMT10); C3(Carbamidomethyl); K8(TMT10)	0.001193	42.65	0.000795862	2	1309.72	0.486043	0	0.568521	1		1.01675	1		0.744671	1		1.23315	1		1.03853	1		1.34788	1
qLEWGLER	1	P13671	N-Term(TMT10)	0.001866	42.63	0.00085684	2	1259.69	-0.174458	0	1.27471	1		1.52107	1		1.21216	1		0.979934	1		0.773256	1		0.835767	1
aILGATEVk	2	Q9BTY2	N-Term(TMT10); K9(TMT10)	0.0003176	42.6	0.00094521	2	1359.86	2.26501	0	1.07264	2	13.0805	1.16465	2	4.56764	1.1804	2	0.34236	0.984695	2	17.261	0.99291	2	1.05493	0.9131	2	4.76706
gLYDVVSVLR	1	O75144	N-Term(TMT10)	4.401e-05	42.6	0.00124746	2	1349.8	0.403649	0	1.00025	1		1.26387	1		1.20577	1		1.15375	1		0.992898	1		0.833653	1
fMETVAEk	10	P10909	N-Term(TMT10); K8(TMT10)	0.001236	42.59	0.000812441	2	1412.79	1.15372	0	1.18828	10	16.0706	1.46415	10	7.29656	1.03097	10	14.6879	0.906853	10	6.46552	0.661061	10	8.01295	1.12891	10	10.7264
cSVFYGAPSk	4	P0C0L4;P0C0L5	N-Term(TMT10); C1(Carbamidomethyl); K10(TMT10)	0.0001417	42.54	0.00079399	2	1573.84	-0.396113	0
dTDTGALLFIGk	2	P36955	N-Term(TMT10); K12(TMT10)	8.756e-07	42.53	0.00109739	2	1708.99	2.39795	0	2.10854	2	3.97883	3.12769	2	2.79714	2.07514	2	2.49245	0.398436	2	8.63014	0.341456	2	12.4585	0.139979	2	16.8619
eSLLNHFLYEVAR	2	P43652	N-Term(TMT10)	2.473e-05	42.46	0.000981852	3	1819.99	0.0326199	0	2.01991	2	4.41444	1.34173	2	29.1911	1.80861	2	1.82384	0.957385	2	5.30841	0.687334	2	8.50381	0.441401	2	18.4424
wTcPcVcTGSSTR	1	P04275	N-Term(TMT10); C3(Carbamidomethyl); C5(Carbamidomethyl); C7(Carbamidomethyl)	1.424e-07	42.44	5.68814e-05	2	1800.8	0.457149	0	0.377617	1		0.936111	1		1.03443	1		1.29654	1		0.817763	1		1.46341	1
cLVLTGFGGYDk	2	Q99536	N-Term(TMT10); C1(Carbamidomethyl); K12(TMT10)	8.484e-06	42.43	0.000982943	3	1787.98	-0.586815	0	1.49539	2	13.9287	2.05728	2	16.4947	0.750258	2	18.8501	0.4358	2	57.2585	1.82243	2	26.3733	1.01303	2	7.5451
vHVSEEGTEPEAMLQVLGPkPALPAGTEDTAk	3	P06396	N-Term(TMT10); K20(TMT10); K32(TMT10)	9.982e-10	42.38	0.000797773	4	3989.15	-0.712429	0	0.907955	3	2.73633	0.730066	3	11.9233	0.897866	3	14.8411	1.05733	3	0.952786	1.18448	3	2.7513	1.19099	3	6.67509
lLSLGAGEFk	2	P12259	N-Term(TMT10); K10(TMT10)	2.163e-05	42.38	0.00105792	2	1492.92	0.89456	0	0.771165	2	1.22703	1.49279	2	3.66383	0.843983	2	0.304042	0.833142	2	4.17369	1.03617	2	2.04636	1.2786	2	0.95726
kVLLDGVQNPR	10	P01024	N-Term(TMT10); K1(TMT10)	1.779e-05	42.32	0.000630099	3	1697.05	-0.00991796	1	1.08024	10	8.17613	1.18855	10	4.62672	1.05617	10	8.4532	1.13514	10	3.8193	0.79272	10	11.9585	1.01257	10	5.76488
qVTQSYWDTNPTR	1	P07996	N-Term(TMT10)	6.277e-06	42.31	0.000396555	2	1824.91	1.43278	0	1.31944	1		1.15717	1		1.28505	1		0.821287	1		0.860231	1		0.787227	1
vDGALcMEk	18	P02790	N-Term(TMT10); C6(Carbamidomethyl); K9(TMT10)	0.0002531	42.22	0.000854702	2	1480.79	-1.07601	0	0.700476	18	30.9811	0.73625	18	25.4672	0.723362	18	35.7614	1.04728	18	11.6876	0.903798	18	8.31876	1.39627	18	16.5944
gLEPGQEYNVLLTAEk	1	P24821	N-Term(TMT10); K16(TMT10)	5.192e-06	42.21	0.00118131	3	2219.24	1.21496	0	0.938231	1		1.31656	1		1.15736	1		1.03466	1		0.98869	1		0.762513	1
vLDELTLTk	1	P13645	N-Term(TMT10); K9(TMT10)	0.0002332	42.19	0.000969338	2	1489.93	0.919112	0	1.15876	1		0.856002	1		1.35611	1		0.436379	1		1.40629	1		0.99496	1
tMEQFTIHLTVNPQSk	2	P19827	N-Term(TMT10); K16(TMT10)	5.027e-06	42.19	0.00119884	3	2332.28	0.967606	0	1.24992	2	10.3384	1.26806	2	17.1237	1.32985	2	2.50177	0.694758	2	17.8089	1.09162	2	35.214	0.970102	2	2.98552
gDLGIEIPAEk	1	P14618	N-Term(TMT10); K11(TMT10)	7.502e-06	42.17	0.000846397	2	1599.94	0.898884	0	1.22488	1		1.47307	1		2.19187	1		0.847306	1		0.918589	1		0.583255	1
eTTIQGLDGLSER	1	P05062	N-Term(TMT10)	8.345e-06	42.15	0.000902115	2	1647.88	1.1891	0	0.689303	1		0.669362	1		2.40275	1		1.15022	1		1.08253	1		0.765344	1
kmTSNFPVDLSDYPk	2	P04114	N-Term(TMT10); K1(TMT10); M2(Oxidation); K15(TMT10)	3.95e-05	42.14	0.00109053	3	2445.33	-1.13829	1	1.01535	2	1.97032	0.911662	2	5.63866	0.682439	2	16.9301	0.824927	2	2.39094	1.36449	2	2.68735	1.49085	2	7.21828
sQcLEDHTWAPPFPIck	3	P20851	N-Term(TMT10); C3(Carbamidomethyl); C16(Carbamidomethyl); K17(TMT10)	5.361e-07	42.13	0.000630721	3	2544.27	-2.06072	0	0.477664	3	13.9162	0.734277	3	2.18439	0.638041	3	2.30051	1.27284	3	2.01118	1.16533	3	7.49053	1.53426	3	8.14074
eLDSTGTPTGk	2	P33151	N-Term(TMT10); K11(TMT10)	5.166e-06	42.12	0.00112625	2	1563.86	-0.228155	0	1.02645	2	0.302054	0.959856	2	31.5195	1.12933	2	4.6498	1.3598	2	16.047	0.836729	2	16.9977	0.903702	2	18.9982
vVLHPNYSQVDIGLIk	1	P00738	N-Term(TMT10); K16(TMT10)	5.859e-06	42.11	0.000744364	3	2253.34	1.82237	0	0.40678	1		0.431658	1		0.360983	1		1.27446	1		0.766645	1		1.83282	1
wADLSGITk	5	P29622	N-Term(TMT10); K9(TMT10)	0.0002828	42.08	0.00142781	2	1448.85	-0.603122	0	1.22565	5	6.46348	1.41019	5	1.31049	1.20343	5	4.07184	0.909464	5	1.48575	0.820655	5	6.16149	1.12786	5	6.00505
iEDLPTMVTLGNSFLHk	1	P04275	N-Term(TMT10); K17(TMT10)	4.576e-07	42.07	0.00111136	3	2373.33	1.55829	0	0.984009	1		0.987291	1		0.972361	1		1.08063	1		0.952194	1		0.982838	1
gLLFPVcTPLPVEGELcHDPASR	1	Q9UBP4	N-Term(TMT10); C7(Carbamidomethyl); C17(Carbamidomethyl)	3.149e-08	42.06	0.000768541	3	2793.43	-0.211839	0	1.27649	1		1.2849	1		1.36408	1		0.844283	1		1.16242	1		0.690071	1
gVLHNEVk	3	Q92954	N-Term(TMT10); K8(TMT10)	0.0008515	42.02	0.00104572	2	1353.82	-1.6291	0	1.69585	3	11.8187	0.948269	3	1.10548	1.2376	3	4.65984	1.04135	3	4.14886	0.848282	3	3.24133	0.819113	3	12.8759
wcHDNGVNYk	4	P02751	N-Term(TMT10); C2(Carbamidomethyl); K10(TMT10)	2.237e-05	42.01	0.000513048	2	1750.87	-1.18326	0	1.11572	4	19.0387	1.39438	4	2.38437	1.18836	4	8.10397	0.812506	4	12.8911	0.935817	4	12.2309	0.981149	4	7.52216
aQLYIDcEk	2	P07996	N-Term(TMT10); C7(Carbamidomethyl); K9(TMT10)	0.001498	41.95	0.000986117	3	1597.87	1.6949	0	0.91262	2	17.432	0.801523	2	17.5678	0.979199	2	13.4446	1.02993	2	27.321	1.00435	2	5.7603	0.875812	2	7.1936
aHVVPcFDASk	1	P21333	N-Term(TMT10); C6(Carbamidomethyl); K11(TMT10)	0.0008333	41.95	0.0010659	3	1688.92	1.14367	0	0.938745	1		1.1045	1		0.785695	1		1.06557	1		1.031	1		1.0969	1
aPDVFPIISGcR	3	P01880	N-Term(TMT10); C11(Carbamidomethyl)	1.828e-05	41.9	0.00083935	2	1560.84	-1.65104	0	0.487697	3	79.1817	0.28459	3	17.0846	0.475917	3	12.841	1.63475	3	5.31222	1.38857	3	8.60859	0.929088	3	10.6995
kcSYTEDAQcIDGTIEVPk	9	P02749	N-Term(TMT10); K1(TMT10); C2(Carbamidomethyl); C10(Carbamidomethyl); K19(TMT10)	5.71e-11	41.87	0.000988197	3	2901.49	0.182249	1	0.520697	9	5.37066	1.27595	9	2.07035	0.87556	9	14.68	1.20822	9	7.85742	0.915345	9	12.3401	1.40293	9	11.1808
aVLTIDEk	7	P01009	N-Term(TMT10); K8(TMT10)	0.001389	41.86	0.00144662	2	1346.83	0.673162	0	0.546106	7	26.9279	0.453799	7	19.1267	0.606806	7	38.8062	1.60678	7	4.24598	0.896322	7	7.34175	0.984806	7	3.89201
vNHVTLSQPk	8	P61769	N-Term(TMT10); K10(TMT10)	5.409e-05	41.85	0.00113971	2	1580.95	-1.26395	0	0.823282	8	10.3541	0.953981	8	10.2008	0.909395	8	12.0362	1.65854	8	19.39	0.764433	8	19.0605	0.770346	8	19.1531
gRPGPQPWcATTPNFDQDQR	1	P00748	N-Term(TMT10); C9(Carbamidomethyl)	8.895e-09	41.81	0.000355954	3	2557.22	0.746093	0	0.892261	1		3.85005	1		2.00605	1		0.90329	1		0.459237	1		0.286831	1
hQFLLTGDTQGR	7	P04217	N-Term(TMT10)	0.0001376	41.81	0.000932731	3	1601.86	0.534725	0	0.955999	7	9.69294	1.09836	7	7.45216	1.05446	7	9.19014	1.11853	7	24.4488	0.942934	7	15.0805	1.03992	7	9.0488
wQSIPLcVEk	7	P08603	N-Term(TMT10); C7(Carbamidomethyl); K10(TMT10)	0.0002607	41.77	0.00139375	3	1717.97	-0.263114	0	0.949333	7	12.803	1.54802	7	4.89598	1.20666	7	9.14954	1.13479	7	1.46577	0.784562	7	5.19449	0.981636	7	20.5162
nMEQFQVSVSVAPNAk	11	Q14624	N-Term(TMT10); K16(TMT10)	0.0004483	41.74	0.00124599	3	2207.19	1.99237	0	1.03297	11	22.5895	1.31675	11	9.682	1.19302	11	7.2095	0.852573	11	9.66766	1.15259	11	8.55233	1.00889	11	7.12496
vSVLcQENYLIQEGEEITckDGR	2	P08603	N-Term(TMT10); C5(Carbamidomethyl); C19(Carbamidomethyl); K20(TMT10)	5.436e-08	41.72	0.000982546	4	3198.64	7.8432	1	1.05939	2	0.425644	2.72053	2	8.07942	1.99182	2	16.3576	0.95525	2	19.1038	0.613141	2	1.51477	0.48518	2	20.3144
iSVAQGASk	3	Q9Y6R7	N-Term(TMT10); K9(TMT10)	0.0001865	41.72	0.0016286	2	1318.81	0.633171	0	0.89395	3	9.52509	0.820269	3	0.584136	1.00259	3	2.10335	0.90564	3	1.75992	0.806009	3	6.21776	1.36252	3	1.6719
lcMGSGLNLcEPNNk	1	P02787	N-Term(TMT10); C2(Carbamidomethyl); C10(Carbamidomethyl); K15(TMT10)	4.593e-08	41.72	0.000699896	2	2165.09	-1.56889	0	0.924661	1		1.40529	1		1.52644	1		0.980591	1		0.990894	1		0.781314	1
hLVALSPk	6	P08185	N-Term(TMT10); K8(TMT10)	0.001262	41.7	0.000601714	3	1322.85	-1.32485	0	1.05104	6	12.5919	0.883576	6	11.0262	0.93599	6	3.85393	0.993591	6	3.60454	0.811796	6	8.32164	1.28224	6	8.17792
aPNHAVVTR	2	P02787	N-Term(TMT10)	0.001141	41.64	0.00133327	3	1193.69	-0.364789	0	1.72396	2	17.2275	1.3956	2	6.58147	1.70122	2	16.7298	0.985759	2	7.29623	0.915884	2	11.3772	0.564263	2	26.6743
lkPVDGHcALESk	4	Q14520	N-Term(TMT10); K2(TMT10); C8(Carbamidomethyl); K13(TMT10)	4.011e-07	41.6	0.00117611	3	2141.24	0.792785	0	0.757204	4	1.06719	1.17278	4	5.64874	0.905392	4	4.41563	1.01745	4	6.83329	1.12555	4	7.73449	1.30814	4	4.75636
vELAPLPSWQPVGk	1	P05362	N-Term(TMT10); K14(TMT10)	6.762e-05	41.59	0.00107828	3	1979.17	-0.840973	0	0.643787	1		0.480431	1		0.481555	1		1.0343	1		0.932823	1		1.36202	1
sVNNVVVR	3	O75882	N-Term(TMT10)	0.001849	41.57	0.00129573	2	1115.68	1.4638	0	1.18662	3	2.47271	1.17795	3	13.9083	1.16273	3	3.20345	0.971566	3	2.12927	0.781123	3	11.5643	1.08051	3	16.2013
eSkPLTAQQTTk	9	P02751	N-Term(TMT10); K3(TMT10); K12(TMT10)	2.966e-07	41.56	0.00107877	2	2019.21	2.66127	0	1.63859	9	14.8851	1.37002	9	8.65288	1.20077	9	12.479	0.700395	9	2.86276	0.656144	9	9.26641	0.944407	9	18.0988
iMQSSSEVGYDAMAGDFVNMVEk	1	P10809	N-Term(TMT10); K23(TMT10)	2.973e-07	41.51	0.000586244	3	2966.45	3.51156	0	1.6993	1		1.61973	1		1.40202	1		0.52907	1		2.13947	1		0.679785	1
vNDESTEGk	4	P04114	N-Term(TMT10); K9(TMT10)	0.0001567	41.49	0.00089052	2	1436.77	1.44293	0	1.28766	4	6.9672	1.28945	4	3.35791	1.08245	4	5.69586	0.852487	4	5.28237	0.90389	4	2.00347	0.886418	4	0.283405
eGASEEEIR	1	P23141	N-Term(TMT10)	0.0006236	41.49	0.000475417	2	1248.63	1.67593	0	1.30605	1		0.889064	1		1.05447	1		1.05554	1		0.879842	1		0.813154	1
gWSEEELQGVLR	1	Q9H4A9	N-Term(TMT10)	1.048e-05	41.47	0.000965916	2	1631.86	1.30547	0	0.933317	1		0.756026	1		0.922843	1		1.11094	1		1.22713	1		1.03104	1
cEEDEEFTcR	3	P00747	N-Term(TMT10); C1(Carbamidomethyl); C9(Carbamidomethyl)	2.796e-05	41.45	7.14447e-05	2	1603.66	3.28095	0	0.251796	3	17.9667	0.485618	3	28.1603	0.602933	3	3.90743	1.49577	3	2.54422	1.03035	3	1.37609	1.53798	3	10.47
sIEVFGQFNGk	1	P02748	N-Term(TMT10); K11(TMT10)	2.436e-06	41.45	0.00133919	2	1683.95	0.787766	0	1.17026	1		1.14056	1		1.05083	1		0.999831	1		0.950966	1		0.819056	1
aVLEEDEEVTEEAEMEPEDkGH	1	Q9H4B7	N-Term(TMT10); K20(TMT10)	2.433e-06	41.44	0.000337363	4	2973.39	-0.895976	1	1.29524	1		0.938744	1		1.02153	1		0.586485	1		1.00275	1		1.51931	1
yTTTmGVNTYk	1	P00736	N-Term(TMT10); M5(Oxidation); K11(TMT10)	0.0004166	41.42	0.00109248	2	1752.93	2.14259	0	1.15378	1		1.3241	1		1.13809	1		0.860788	1		1.02971	1		0.896875	1
yPVAHFIDQTLk	3	P05155	N-Term(TMT10); K12(TMT10)	2.699e-05	41.42	0.00166576	3	1890.09	1.73165	0	0.712205	3	3.72772	0.827689	3	0.68413	0.890262	3	24.7421	0.907046	3	1.72506	0.974684	3	2.09305	1.19337	3	2.99931
gSSGLEEk	3	P13671	N-Term(TMT10); K8(TMT10)	0.0007909	41.38	0.00135003	2	1264.72	0.439941	0	1.27814	3	10.2064	1.13256	3	2.46695	1.16356	3	13.0564	1.04447	3	3.69295	0.857272	3	5.37446	0.948029	3	19.7241
fTcAcPDQFk	1	Q14520	N-Term(TMT10); C3(Carbamidomethyl); C5(Carbamidomethyl); K10(TMT10)	0.0005644	41.35	0.000520305	2	1731.86	2.60077	0	0.416888	1		0.616327	1		0.58378	1		1.13728	1		1.09106	1		1.50172	1
vTISVDTSk	1	P01825	N-Term(TMT10); K9(TMT10)	0.000269	41.34	0.00149474	2	1407.85	0.721759	0	0.571927	1		0.543619	1		0.480695	1		1.17848	1		0.975094	1		2.00326	1
sGQSEDRQPVPGQQMTLk	4	P01024	N-Term(TMT10); K18(TMT10)	3.828e-09	41.3	0.00135289	3	2444.29	-0.910057	1	1.39087	4	5.07157	1.32212	4	18.9698	1.29325	4	1.1151	0.965234	4	14.4606	0.685344	4	20.9189	0.740215	4	16.6832
sSNLIILEEHLk	3	P08603	N-Term(TMT10); K12(TMT10)	1.583e-06	41.3	0.00108973	2	1854.1	-3.21003	0	1.23947	3	5.4432	1.40022	3	5.62713	1.13579	3	1.08774	0.915189	3	0.537849	0.777192	3	15.2238	0.952554	3	3.93192
gAGPESEPYIFQTPEGVPEQPTFLk	2	O00533	N-Term(TMT10); K25(TMT10)	2.407e-06	41.29	0.00113682	4	3176.65	-2.17238	0	1.28127	2	3.69698	1.30838	2	6.77329	1.39676	2	15.2151	0.975808	2	13.351	0.979871	2	15.4065	0.695595	2	9.35595
eLTLEDLk	1	P08571	N-Term(TMT10); K8(TMT10)	0.00163	41.29	0.00172009	2	1418.85	-1.60625	0	0.522629	1		0.29894	1		0.415168	1		1.13235	1		1.09576	1		1.74769	1
lVAASQAALGL	3	P02768	N-Term(TMT10)	0.003054	41.28	0.000942086	2	1242.76	-1.73008	0	1.39477	3	18.6589	1.44977	3	3.69786	1.48593	3	4.71364	1.03697	3	8.45231	0.84873	3	4.38717	0.736674	3	23.4324
lHVAGNLk	11	P04114	N-Term(TMT10); K8(TMT10)	0.001798	41.27	0.000865881	3	1309.84	0.0940934	0	1.18687	11	14.6822	0.827489	11	12.3532	0.826213	11	9.69317	0.737578	11	14.7744	0.951243	11	8.42006	0.920481	11	13.6209
qHLGDVLNFLPL	3	P06681	N-Term(TMT10)	0.0001096	41.26	0.00173201	2	1594.91	-0.337767	0	0.964154	3	3.24794	1.16062	3	10.8985	0.89858	3	3.9066	0.760742	3	7.10542	1.04381	3	17.7181	1.09864	3	16.2869
dNEQHVFk	6	P00751	N-Term(TMT10); K8(TMT10)	0.000596	41.24	0.00101845	2	1474.8	-0.591449	0	0.763881	6	9.19156	1.0317	6	9.12473	0.93337	6	17.6709	1.1772	6	8.23736	0.868907	6	5.02053	1.02659	6	22.6061
lPTDSELAPR	4	P49908	N-Term(TMT10)	0.0002595	41.21	0.00104065	2	1327.74	0.120301	0	0.961832	4	0.777938	0.916272	4	16.1707	1.00992	4	2.00622	1.26804	4	3.27646	1.0709	4	5.29707	1.13078	4	7.81851
lYGSEAFATDFQDSAAAkk	1	P01011	N-Term(TMT10); K18(TMT10); K19(TMT10)	1.547e-07	41.21	0.00154015	4	2707.46	0.359206	1	2.11089	1		3.61543	1		1.93597	1		0.475947	1		0.265636	1		0.240638	1
scAVAEYGVYVk	6	P00738;P00739	N-Term(TMT10); C2(Carbamidomethyl); K12(TMT10)	2.08e-05	41.18	0.00124219	3	1803.97	0.384627	0
nPDSSTTGPWcYTTDPTVR	2	P00734	N-Term(TMT10); C11(Carbamidomethyl)	1.302e-08	41.17	0.000271162	2	2384.11	1.49787	0	0.700323	2	42.955	1.4166	2	13.6376	1.56176	2	16.5138	1.06461	2	11.683	1.2485	2	9.34482	0.748415	2	17.9252
eQLSLLDRFTEDAk	3	P01011	N-Term(TMT10); K14(TMT10)	5.013e-07	41.17	0.00166898	2	2123.18	0.305866	1	1.09252	3	0.381289	1.02762	3	7.78954	0.846703	3	9.97992	1.06655	3	7.73707	0.631424	3	22.3441	0.996057	3	5.29665
aVLHIGEk	9	P05543	N-Term(TMT10); K8(TMT10)	0.001238	41.15	0.000798056	2	1324.84	0.859034	0	1.11579	9	7.25724	1.05234	9	6.97424	1.03924	9	8.77037	1.12427	9	8.89141	0.880324	9	8.62008	1.00048	9	9.25903
dVNAAIATIk	1	P0DPH7	N-Term(TMT10); K10(TMT10)	0.0001128	41.14	0.00165748	2	1473.91	1.78477	0	1.24295	1		1.05747	1		2.29183	1		0.664813	1		1.16197	1		0.701783	1
emSGSPASGIPVk	3	P0C0L4;P0C0L5	N-Term(TMT10); M2(Oxidation); K13(TMT10)	5.44e-05	41.13	0.00144159	2	1733.95	-0.432226	0
iIALDGDTk	1	P29401	N-Term(TMT10); K9(TMT10)	0.002662	41.11	0.00181999	2	1403.85	0.0473822	0	0.898064	1		0.883929	1		1.26241	1		0.849993	1		1.12731	1		1.06947	1
eNYLLPEAk	5	Q9BXR6	N-Term(TMT10); K9(TMT10)	0.000317	41.1	0.00160683	2	1534.89	0.924279	0	0.908816	5	19.1316	0.837722	5	26.0739	0.971124	5	11.0251	1.21431	5	4.23648	0.955999	5	2.51687	1.13561	5	15.2018
eYIIQVAAk	1	P26992	N-Term(TMT10); K9(TMT10)	0.0002393	41.09	0.00142381	2	1492.91	0.417358	0	1.13155	1		0.827836	1		0.952443	1		0.941053	1		0.991041	1		1.18253	1
tVQAVLTVPk	3	P36955	N-Term(TMT10); K10(TMT10)	8.538e-05	41.08	0.000623864	2	1513.97	-0.313232	0	1.44175	3	6.68684	1.7875	3	24.7665	1.34306	3	4.42051	1.01536	3	6.19783	0.72586	3	30.0249	0.600988	3	7.49098
dQFNLIVFSTEATQWRPSLVPASAENVNk	2	Q14624	N-Term(TMT10); K29(TMT10)	4.558e-07	41.07	0.0013913	4	3719.97	-3.47736	0	1.75624	2	35.7718	1.95673	2	11.6672	1.33666	2	43.9868	0.74942	2	10.6402	0.476451	2	35.3094	0.386245	2	66.8923
lELLSLSk	2	P22792	N-Term(TMT10); K8(TMT10)	0.00089	41.01	0.000844014	2	1360.88	-1.41749	0	0.168828	2	6.56313	0.239829	2	24.07	0.216388	2	6.23213	1.13726	2	2.52844	1.19032	2	5.44732	1.97846	2	1.38103
dYIFGNYIER	1	Q06033	N-Term(TMT10)	5.867e-05	40.93	0.000778982	2	1518.78	-1.08768	0	1.10644	1		0.862069	1		0.899943	1		0.744184	1		0.787761	1		1.00681	1
vLFYVDSEk	4	P10643	N-Term(TMT10); K9(TMT10)	0.0002474	40.91	0.00141918	2	1557.89	-0.257814	0	1.21716	4	7.01861	0.86498	4	5.87968	0.881433	4	6.02878	0.930117	4	4.36258	0.874408	4	8.11245	0.956274	4	5.20013
iEcVSAETTEDcIAk	1	P02787	N-Term(TMT10); C3(Carbamidomethyl); C12(Carbamidomethyl); K15(TMT10)	2.249e-06	40.9	0.000690906	3	2184.09	-0.639831	0	0.829425	1		1.25177	1		1.57608	1		1.18818	1		1.00208	1		0.739756	1
mLQITNTGFEMk	3	P20742	N-Term(TMT10); K12(TMT10)	3.044e-05	40.9	0.00134523	3	1871.02	-0.353634	0	1.22239	3	3.26244	1.53715	3	5.79221	0.681414	3	1.04612	0.755824	3	6.95364	0.722572	3	7.18871	1.19767	3	0.623705
gEFYIGSk	3	P00450	N-Term(TMT10); K8(TMT10)	0.001804	40.89	0.00142573	2	1358.77	-4.06855	0	1.25597	3	13.45	0.561045	3	1.15411	0.929988	3	1.20209	1.32973	3	5.34859	0.674206	3	1.80003	0.872961	3	4.99036
gTHGSFANGINWk	1	Q15485	N-Term(TMT10); K13(TMT10)	2.107e-06	40.88	0.00138002	3	1846.99	-1.95034	0	1.21407	1		1.56963	1		1.28725	1		1.12919	1		0.836692	1		0.895562	1
sLTScLDSk	3	O95445	N-Term(TMT10); C5(Carbamidomethyl); K9(TMT10)	0.0001855	40.87	0.00191112	2	1468.8	-2.93347	0	0.851795	3	10.861	1.18421	3	3.9537	1.17031	3	19.1186	0.952147	3	6.32722	1.00017	3	2.00951	1.06158	3	2.35915
vTImWTPPESAVTGYR	2	P02751	N-Term(TMT10); M4(Oxidation)	2.617e-05	40.85	0.00108536	2	2053.07	2.4433	0	1.22431	2	35.7457	1.09612	2	15.8497	1.28947	2	16.6801	0.743691	2	17.6798	1.00982	2	37.894	0.893653	2	13.5019
mDVFSQNMFcAGHPSLk	2	P00736	N-Term(TMT10); C10(Carbamidomethyl); K17(TMT10)	6.181e-06	40.85	0.000653683	4	2427.21	1.14189	0	1.22034	2	7.97159	1.8312	2	83.064	1.29475	2	34.978	0.809114	2	6.40333	0.593198	2	77.9159	0.700488	2	70.6897
skEESHEQSAEQGk	2	Q14515	N-Term(TMT10); K2(TMT10); K14(TMT10)	1.219e-07	40.84	0.00117852	3	2261.19	-4.75081	1	0.585319	2	9.02943	0.818882	2	6.09696	0.505155	2	8.90317	0.764803	2	4.84004	1.32978	2	0.476103	1.56642	2	6.87615
vTPNLMGHLcGNQR	3	Q16610	N-Term(TMT10); C10(Carbamidomethyl)	3.583e-05	40.83	0.00087147	3	1825.93	-0.921063	0	0.783757	3	2.0619	0.968245	3	19.6236	1.13248	3	55.6921	0.824262	3	8.38324	1.33604	3	15.841	0.958069	3	7.02242
gDMFLVANLGTk	6	P43251	N-Term(TMT10); K12(TMT10)	3.324e-06	40.82	0.00175524	2	1723.98	-0.0221859	0	1.21682	6	1.62083	0.868996	6	14.7054	1.06859	6	8.74313	1.15002	6	3.70838	0.985687	6	13.3079	1.02427	6	7.6826
lTPLYELVk	5	P10643	N-Term(TMT10); K9(TMT10)	0.0002315	40.82	0.00163933	2	1533.96	-1.62516	0	0.353293	5	29.028	0.435446	5	22.3457	0.283682	5	19.0634	1.18717	5	2.47443	1.20475	5	7.0618	1.13845	5	5.31908
fVTWIEGVMR	3	P00747	N-Term(TMT10)	4.621e-05	40.81	0.00136096	2	1466.8	0.741276	0	1.2272	3	55.9252	1.21584	3	37.2301	1.56469	3	4.21931	0.766081	3	11.5723	1.09561	3	42.431	0.694014	3	14.3912
tWYPEVPk	3	P04003	N-Term(TMT10); K8(TMT10)	0.00235	40.79	0.00186328	3	1477.85	0.391587	0	0.66163	3	43.5825	0.647986	3	1.09368	0.701516	3	25.7981	1.27972	3	4.79049	1.18466	3	10.4017	1.37083	3	13.2576
tPcTVScNIPVVSGk	1	P02675	N-Term(TMT10); C3(Carbamidomethyl); C7(Carbamidomethyl); K15(TMT10)	3.955e-05	40.79	0.00148395	3	2077.12	1.09358	0	0.768331	1		0.592772	1		0.80151	1		0.858251	1		0.982716	1		1.10367	1
iEIPLPFGGk	3	P04114	N-Term(TMT10); K10(TMT10)	0.00222	40.72	0.00098702	2	1528.95	0.385907	0	2.3915	3	5.24607	2.33424	3	4.6285	2.0594	3	2.64618	0.341955	3	1.90469	0.285108	3	3.61207	0.130143	3	4.04592
cFSGQcISk	4	P10643	N-Term(TMT10); C1(Carbamidomethyl); C6(Carbamidomethyl); K9(TMT10)	0.0001185	40.71	0.000810967	2	1544.8	2.27416	0	0.543357	4	56.3662	0.712018	4	25.8058	0.847322	4	55.7187	1.19403	4	11.5064	1.107	4	4.28441	1.24164	4	13.0816
gSFPWQAk	19	P00738;P00739	N-Term(TMT10); K8(TMT10)	0.001017	40.71	0.00160495	2	1378.79	-1.24501	0
gDAGPAGPk	2	P02452	N-Term(TMT10); K9(TMT10)	0.001603	40.68	0.00117572	2	1227.71	0.356254	0	0.264179	2	21.8294	0.274388	2	44.6701	0.29674	2	3.59869	0.218798	2	49.0193	0.54583	2	1.81217	0.337209	2	41.4603
mYYSAVDPTk	8	P00450	N-Term(TMT10); K10(TMT10)	8.65e-05	40.68	0.00135956	2	1632.88	2.90933	0	0.970861	8	11.9385	0.739369	8	14.6486	0.964873	8	23.7812	1.02046	8	24.689	0.998564	8	3.03153	1.13457	8	8.031
sQAIATk	5	P04114	N-Term(TMT10); K7(TMT10)	0.002918	40.66	0.00187694	2	1176.73	-0.724634	0	0.927543	5	22.9628	0.796774	5	24.7891	0.766654	5	18.4708	1.08618	5	19.7606	1.11629	5	15.9576	1.1062	5	1.05088
sAVQGPPER	2	P01876	N-Term(TMT10)	0.002877	40.62	0.000806275	2	1169.65	-0.332497	0	0.256718	2	12.3007	0.197114	2	15.6662	0.353776	2	6.75234	1.50338	2	1.68599	0.780563	2	3.63618	2.00566	2	4.67587
kQELSEAEQATR	6	P01024	N-Term(TMT10); K1(TMT10)	3.211e-06	40.58	0.00197309	3	1848.02	-0.647037	1	0.817886	6	8.43385	0.737655	6	12.6544	0.723946	6	12.1278	1.15274	6	6.03782	0.925452	6	4.60415	1.19627	6	9.51606
iAWESPQGQVSR	1	P02751	N-Term(TMT10)	0.0001952	40.58	0.00130373	2	1586.85	0.795258	0	0.896416	1		0.887301	1		0.875874	1		0.796441	1		0.880064	1		1.07613	1
tPSSTGPSPVFDIk	1	Q12913	N-Term(TMT10); K14(TMT10)	9.198e-05	40.56	0.00195583	3	1891.06	0.391597	0	1.07576	1		1.14214	1		1.3526	1		0.880343	1		1.09176	1		0.979891	1
gPSVFPLAPcSR	8	P01860;P01859	N-Term(TMT10); C10(Carbamidomethyl)	1.593e-05	40.56	0.00112954	2	1516.81	-0.186435	0
dSSVPNTGTAR	1	P01031	N-Term(TMT10)	6.684e-06	40.52	0.000820619	2	1333.69	0.543371	0	0.96804	1		0.813932	1		0.91386	1		1.19336	1		0.893263	1		1.07073	1
aVDAALkk	18	P01042	N-Term(TMT10); K7(TMT10); K8(TMT10)	0.002875	40.51	0.000813619	2	1502.99	0.389449	1	1.22823	18	10.3474	1.37954	18	5.68649	1.12491	18	8.43887	1.03149	18	6.5019	0.840607	18	9.56136	0.977795	18	5.89202
iVSSAMEPDR	2	P08603	N-Term(TMT10)	0.0002183	40.49	0.000866506	2	1333.7	-1.25998	0	0.824192	2	17.3646	0.647205	2	29.6402	0.759582	2	23.4649	1.2327	2	22.2926	1.08961	2	9.27809	1.20099	2	25.5562
iISIMDEk	2	P20742	N-Term(TMT10); K8(TMT10)	0.001892	40.48	0.00209068	2	1406.83	-3.66705	0	0.56258	2	11.9778	0.412421	2	17.8058	0.42535	2	57.2787	0.949189	2	33.2181	1.02665	2	9.95882	1.92674	2	12.3929
aEEEHLGILGPQLHADVGDkVk	3	P00450	N-Term(TMT10); K20(TMT10); K22(TMT10)	3.573e-09	40.46	0.00123231	4	3042.72	1.50057	1	1.09177	3	12.357	1.02115	3	8.72761	1.16683	3	15.1912	0.980373	3	18.4649	1.01282	3	8.77982	0.98395	3	9.89567
eQHLFLPFSYk	3	P04114	N-Term(TMT10); K11(TMT10)	9.274e-05	40.46	0.0017945	3	1867.05	0.810678	0	1.84339	3	6.37944	3.01125	3	5.07168	2.11382	3	4.36401	0.421278	3	6.94118	0.301057	3	5.84055	0.166803	3	53.1825
icMDEDGNEk	2	P04275	N-Term(TMT10); C2(Carbamidomethyl); K10(TMT10)	7.16e-05	40.43	0.000344178	2	1668.79	-2.69957	0	0.54419	2	63.2006	0.431285	2	59.5524	0.616112	2	77.2767	1.03082	2	2.39136	1.64607	2	29.9279	1.28993	2	49.299
sNLcALcIGDEQGENk	1	P02788	N-Term(TMT10); C4(Carbamidomethyl); C7(Carbamidomethyl); K16(TMT10)	1.893e-06	40.4	0.000779769	3	2266.12	-1.42287	0	0.89331	1		0.949145	1		1.24266	1		1.11406	1		1.0342	1		1.12447	1
qELNGNTk	4	P04114	N-Term(TMT10); K8(TMT10)	0.001223	40.37	0.00205707	2	1361.78	0.121189	0	0.917404	4	9.19096	1.03608	4	17.5438	1.04109	4	29.0882	0.946378	4	2.70458	0.957437	4	7.11303	0.98271	4	17.0448
gAQTQTEEEMTR	1	Q12841	N-Term(TMT10)	5.764e-05	40.35	0.000262933	2	1609.77	-0.767506	0	0.258134	1		0.207249	1		0.289528	1		2.14219	1		1.48573	1		1.11755	1
yGLVTYATYPk	4	P00751	N-Term(TMT10); K11(TMT10)	5.381e-06	40.34	0.0020066	2	1733.99	-0.143526	0	1.43994	4	13.8589	3.30204	4	24.8805	1.70113	4	11.298	0.633465	4	12.7218	0.488741	4	40.182	0.301874	4	97.4362
eLPEHTVk	31	P02774	N-Term(TMT10); K8(TMT10)	0.001856	40.28	0.00152354	2	1410.83	-0.681089	0	0.973492	31	8.58625	1.05659	31	10.5639	1.00927	31	9.60819	1.18318	31	5.28043	0.975145	31	10.7291	1.03722	31	8.31417
eILNINQk	7	P06681	N-Term(TMT10); K8(TMT10)	0.001303	40.26	0.00141754	2	1429.88	1.31692	0	0.989597	7	6.01009	0.735887	7	9.98499	0.748749	7	3.67824	1.05312	7	9.9258	0.999478	7	18.6867	1.17445	7	6.55381
lMVELHNLYR	2	Q6UXB8	N-Term(TMT10)	0.0004237	40.25	0.0016049	3	1516.85	0.435616	0	0.803575	2	6.10993	1.14421	2	4.24527	1.19304	2	4.91762	1.16103	2	11.8783	0.886169	2	1.41359	0.90321	2	7.11514
lcNIEPDER	2	Q04756	N-Term(TMT10); C2(Carbamidomethyl)	0.0004542	40.24	0.000529893	2	1374.69	-2.22953	0	0.943366	2	3.30378	1.18845	2	0.831361	1.22677	2	0.835222	1.00392	2	4.17112	0.891924	2	6.31251	1.13536	2	4.73044
sWPAVGNcSSALR	1	P02790	N-Term(TMT10); C8(Carbamidomethyl)	1.005e-07	40.22	0.00092684	2	1633.83	0.285029	0	0.505959	1		0.754636	1		0.615012	1		1.01582	1		1.00939	1		1.73264	1
tFIEDVNk	2	P04114	N-Term(TMT10); K8(TMT10)	0.001278	40.15	0.00187414	2	1423.83	3.77542	0	0.330725	2	39.0885	0.277464	2	61.0219	0.428339	2	72.8138	1.03442	2	36.2496	1.61507	2	11.2875	1.47774	2	24.8176
dVVLTTTFVDDIk	8	P02748	N-Term(TMT10); K13(TMT10)	8.305e-07	40.14	0.00193171	2	1924.1	-0.61758	0	0.985314	8	12.179	0.982988	8	10.5727	0.880471	8	19.0542	0.997814	8	7.67063	0.957602	8	27.54	1.02155	8	19.3923
yLGEEYVk	3	P02787	N-Term(TMT10); K8(TMT10)	0.0009652	40.12	0.00169744	2	1458.83	0.609862	0	2.19667	3	9.9596	1.8031	3	11.2612	1.88463	3	0.289221	0.695153	3	13.7985	0.728935	3	0.881892	0.445808	3	1.10221
sFTLASSETGVGAPISGPGIPGR	1	P36222	N-Term(TMT10)	5.166e-08	40.11	0.00165748	3	2387.28	0.369395	0	1.1962	1		0.895228	1		1.11136	1		1.00654	1		1.20708	1		0.927405	1
aYkSELEEQLTPVAEETR	2	P02649	N-Term(TMT10); K3(TMT10)	3.098e-08	40.1	0.00198379	3	2551.37	2.98225	1	1.25722	2	5.57224	1.15188	2	13.5652	1.33997	2	1.10747	1.18966	2	7.79083	0.9522	2	13.0172	0.70966	2	4.44931
gMTRPLSTLISSSQScQYTLDAk	2	P04114	N-Term(TMT10); C16(Carbamidomethyl); K23(TMT10)	6.389e-13	40.1	0.00155869	3	3002.57	1.00895	0	0.838563	2	5.87531	2.55569	2	71.2809	1.05938	2	22.0768	0.6411	2	25.0871	0.530458	2	128.191	0.545175	2	99.5025
eSGMTMEELk	1	P20851	N-Term(TMT10); K10(TMT10)	8.532e-06	40.09	0.000871746	2	1612.83	-0.703565	0	0.312799	1		0.246916	1		0.349932	1		1.33154	1		1.20655	1		1.79041	1
eLSSFIDk	8	P02774	N-Term(TMT10); K8(TMT10)	0.001835	40.09	0.00143495	2	1396.81	-0.757759	0	0.670489	8	41.6136	0.798528	8	66.008	0.891372	8	57.2499	1.00702	8	11.143	1.27017	8	1.95917	1.22961	8	25.6922
sINGILFPGGSVDLR	2	Q92820	N-Term(TMT10)	0.0001137	40.07	0.0021107	2	1774.01	0.285284	0	0.902623	2	4.27434	0.978919	2	4.61355	0.834844	2	10.0283	0.880754	2	1.30945	1.15959	2	6.21881	1.20351	2	12.2344
gMDSckGDSGGAFAVQDPNDk	1	P09871	N-Term(TMT10); C5(Carbamidomethyl); K6(TMT10); K21(TMT10)	8.439e-09	40.06	0.00060163	3	2843.38	-3.36626	1	1.27903	1		0.931179	1		1.08434	1		1.05543	1		0.581293	1		1.12202	1
lLPAQLPAEk	4	Q16610	N-Term(TMT10); K10(TMT10)	0.0003374	40.04	0.00105524	2	1537.97	-0.0767334	0	0.788815	4	13.203	0.699073	4	4.60984	0.635387	4	19.1627	0.94467	4	13.3538	1.12288	4	5.50527	1.22997	4	6.54592
aAPGQEPPEHMAELQR	2	O00391	N-Term(TMT10)	2.454e-06	40.01	0.00102264	3	1990.01	3.35603	0	0.639021	2	63.7476	0.472877	2	59.1893	0.669467	2	38.2092	1.54022	2	25.6908	1.18971	2	11.4613	1.02098	2	33.5445
lVPPMEEDYPQFGSPk	3	P08697	N-Term(TMT10); K16(TMT10)	0.0003782	40.01	0.00149156	3	2292.2	-0.351266	0	1.30231	3	9.93057	1.41947	3	1.59314	1.18901	3	9.46426	0.952732	3	4.00755	0.828507	3	15.057	0.896642	3	1.54949
iSASAEELR	4	P06727	N-Term(TMT10)	0.0002804	39.98	0.00163752	2	1204.67	0.689568	0	0.732379	4	81.2241	0.922234	4	1.87886	0.675808	4	43.1725	1.43069	4	25.3607	1.32167	4	4.43254	1.29883	4	35.1886
qLAMNSIk	1	Q9NZK5	N-Term(TMT10); K8(TMT10)	0.0005743	39.98	0.00196905	2	1362.82	-0.0415371	0	0.790202	1		0.612043	1		0.640121	1		1.15157	1		0.967166	1		1.4872	1
dSEITFIk	2	P01031	N-Term(TMT10); K8(TMT10)	0.0009946	39.97	0.00155067	2	1410.83	0.789483	0	0.693761	2	4.26156	0.481098	2	13.3385	0.70408	2	18.3772	1.21389	2	8.80389	1.26909	2	14.303	1.26133	2	9.04338
hQTVPQNTGGk	7	P02787	N-Term(TMT10); K11(TMT10)	0.0003262	39.92	0.00181819	3	1624.92	-0.160642	0	2.34691	7	7.60307	1.5827	7	3.12891	1.81738	7	6.47083	0.786109	7	11.342	0.892104	7	11.6047	0.45478	7	9.23012
qVEGMEDWkQDSQLQk	6	P25311	N-Term(TMT10); K9(TMT10); K16(TMT10)	2e-06	39.91	0.00197041	4	2636.39	-0.337253	1	1.35557	6	6.83587	2.30559	6	5.34385	1.25775	6	7.27426	0.821577	6	4.01033	0.61004	6	8.92503	0.761099	6	9.8772
vQHIQLLQk	1	P02671	N-Term(TMT10); K9(TMT10)	0.0004821	39.91	0.00132212	3	1564.99	-5.24182	0	0.436245	1		0.41137	1		0.417331	1		1.2684	1		0.992592	1		1.44861	1
rPSEIVIGQck	11	P04196	N-Term(TMT10); C10(Carbamidomethyl); K11(TMT10)	7.204e-05	39.9	0.00214892	3	1745.01	-1.86573	0	0.927801	11	10.4651	1.2384	11	6.41875	1.43453	11	7.92731	0.941028	11	6.27332	0.873809	11	4.70106	1.0154	11	9.97468
iEDANLIPPVPDDkFQDLVDAVR	2	P07996	N-Term(TMT10); K14(TMT10)	2.252e-08	39.88	0.00171165	3	3037.67	1.78881	1	1.12437	2	0.0223939	1.1554	2	2.95433	0.902228	2	8.63824	0.746494	2	7.62655	0.926983	2	2.69422	0.81834	2	1.67134
vSLATVDk	4	P49908	N-Term(TMT10); K8(TMT10)	0.001344	39.88	0.00198407	2	1290.8	-0.546479	0	1.52524	4	49.0243	0.662761	4	11.7145	0.764817	4	9.89317	0.860129	4	19.1047	0.821831	4	19.9702	1.36765	4	13.0383
lSPVYAGk	2	P04275	N-Term(TMT10); K8(TMT10)	0.002178	39.86	0.00198807	2	1292.8	-1.30347	0	1.30426	2	5.77878	1.50382	2	5.48762	1.18921	2	8.36247	0.910884	2	5.09025	0.787291	2	2.20534	0.978127	2	7.36151
tGESAEFVck	4	Q03591	N-Term(TMT10); C9(Carbamidomethyl); K10(TMT10)	3.103e-05	39.85	0.00110243	2	1585.83	-1.09775	0	1.11902	4	7.54233	1.65767	4	68.3321	1.31292	4	29.5378	0.885902	4	2.36612	0.89674	4	55.4723	0.699836	4	8.92109
eNPLTQAVPk	2	P10643	N-Term(TMT10); K10(TMT10)	0.0003219	39.78	0.00156742	2	1554.93	2.96353	0	0.961554	2	18.1246	0.832471	2	0.93826	0.93456	2	1.10081	0.973171	2	15.4484	1.07262	2	3.36786	0.97972	2	5.84837
aLFVSEEEkk	15	P00751	N-Term(TMT10); K9(TMT10); K10(TMT10)	1.247e-05	39.76	0.00183886	2	1867.11	-0.201396	1	1.12804	15	12.5436	1.55338	15	10.9236	0.910277	15	7.91818	0.879952	15	5.86978	0.905617	15	9.1624	0.960824	15	9.61972
hYEGSTVPEk	5	P00738	N-Term(TMT10); K10(TMT10)	7.663e-05	39.75	0.00157299	2	1604.87	2.04153	0	0.164272	5	79.9846	0.389091	4	283.051	0.604619	4	116.476	1.2342	5	27.6726	0.580728	5	12.616	2.34758	5	13.2194
fLcTGGVSPYADPNTcR	3	P00751	N-Term(TMT10); C3(Carbamidomethyl); C16(Carbamidomethyl)	6.162e-08	39.75	0.000545516	2	2144.01	0.911063	0	0.676824	3	20.6966	1.34386	3	8.3371	1.17274	3	1.24248	1.34539	3	9.00541	0.84648	3	7.41971	0.902182	3	9.44554
aLSIGFETcR	3	P16070	N-Term(TMT10); C9(Carbamidomethyl)	3.265e-05	39.74	0.00121033	2	1382.73	-2.01547	0	0.910968	3	8.02819	1.06839	3	10.9332	0.876468	3	5.15207	1.0438	3	1.92322	1.05167	3	3.20086	0.978378	3	5.03838
qITVNDLPVGR	1	P32119;Q06830	N-Term(TMT10)	9.504e-05	39.7	0.00165014	2	1440.84	1.74619	0
lLVPLLDGTEcGVEk	2	Q76LX8	N-Term(TMT10); C11(Carbamidomethyl); K15(TMT10)	1.727e-06	39.63	0.00221053	3	2101.19	-1.8096	0	0.917968	2	62.9232	1.22636	2	24.8858	1.02456	2	11.5959	0.982705	2	43.9168	1.11286	2	13.2424	0.96974	2	17.6736
mAESGYDIALLk	1	P03951	N-Term(TMT10); K12(TMT10)	1.4e-05	39.62	0.00211739	2	1768.99	-0.623505	0	1.19248	1		1.13925	1		1.12232	1		0.987151	1		0.911482	1		1.06081	1
eGYYGYTGAFR	2	P02787	N-Term(TMT10)	3.906e-06	39.61	0.000525099	2	1512.73	0.981539	0	2.01303	2	23.8268	1.80023	2	3.06851	1.94268	2	5.22826	0.708927	2	10.5022	0.794038	2	4.42454	0.536814	2	22.2871
dVcDPGNTk	9	P02774	N-Term(TMT10); C3(Carbamidomethyl); K9(TMT10)	0.0007799	39.59	0.00124737	2	1463.76	0.0123144	0	0.387836	9	20.2346	0.516244	9	23.2041	0.5088	9	21.4002	1.4411	9	16.8477	1.21381	9	9.02181	1.54609	9	22.3176
kIEEIAAk	6	P01031	N-Term(TMT10); K1(TMT10); K8(TMT10)	0.0009997	39.55	0.00142529	2	1589.03	1.65113	1	1.00771	6	8.33706	1.22831	6	7.63815	0.972478	6	8.69423	0.956266	6	8.66687	0.941282	6	10.8399	1.07639	6	5.26722
lDNIYSSDk	2	P04114	N-Term(TMT10); K9(TMT10)	0.0003549	39.52	0.00179815	2	1512.84	3.60124	0	1.34103	2	19.9403	0.361403	2	25.5835	0.665074	2	13.7346	0.617742	2	19.4026	0.954791	2	5.44761	1.16143	2	1.86489
lHIDDMEFEPk	1	P19320	N-Term(TMT10); K11(TMT10)	2.42e-05	39.51	0.00171834	3	1831.96	-3.49251	0	0.973058	1		1.01388	1		0.817695	1		0.976908	1		0.950673	1		1.04122	1
vQLTGEPVPMAR	1	P15151	N-Term(TMT10)	4.99e-05	39.5	0.00210939	2	1526.85	-0.908602	0	1.55578	1		1.29759	1		1.16695	1		0.758619	1		0.763424	1		0.998867	1
sLAPYAQDTQEk	4	P06727	N-Term(TMT10); K12(TMT10)	0.0003324	39.48	0.00201768	3	1808.98	0.59074	0	0.654891	4	16.2974	0.732183	4	5.97428	0.640495	4	27.5306	1.47047	4	13.3775	0.968534	4	5.3184	1.49871	4	6.99776
tYSDHPEk	11	P00450	N-Term(TMT10); K8(TMT10)	0.002174	39.47	0.00170034	2	1434.76	0.461472	0	0.617734	11	10.6935	0.476482	11	17.299	0.563905	11	40.6668	1.29036	11	8.77576	0.928985	11	5.46225	1.41153	11	15.7336
tVIGPDGHk	6	P02671	N-Term(TMT10); K9(TMT10)	0.002895	39.41	0.00165527	3	1381.82	-1.99317	0	0.873328	6	9.90864	0.709291	6	26.7007	0.883846	6	17.2696	1.1806	6	7.47746	0.926054	6	8.8146	1.06619	6	8.41225
aDGSYAAWLSR	3	P0C0L4;P0C0L5	N-Term(TMT10)	2.451e-05	39.41	0.00107678	2	1425.73	-1.43717	0
eLEEIVQPIISk	2	P11021	N-Term(TMT10); K12(TMT10)	4.714e-06	39.39	0.00191608	2	1856.11	-2.83107	0	0.906185	2	3.59166	0.834485	2	4.84971	1.04081	2	21.5698	1.02471	2	20.6911	1.19285	2	19.6794	1.02078	2	0.337645
hcLVTVEk	4	P07225	N-Term(TMT10); C2(Carbamidomethyl); K8(TMT10)	0.001002	39.36	0.00199889	2	1443.83	-3.40001	0	0.555183	4	27.8853	0.634609	4	14.671	0.647263	4	13.4476	1.27952	4	10.8637	1.03243	4	10.703	1.53209	4	9.57854
qFGPYcGHGFPGPLNIETk	2	P09871	N-Term(TMT10); C6(Carbamidomethyl); K19(TMT10)	5.105e-06	39.34	0.00156575	3	2577.32	-4.91244	0	0.927446	2	7.30132	1.47721	2	8.39281	1.201	2	4.38673	1.08585	2	15.6263	0.819976	2	2.53251	0.936437	2	10.8403
kTLLSNLEEAk	3	P10909	N-Term(TMT10); K1(TMT10); K11(TMT10)	4.428e-07	39.34	0.0014959	3	1933.19	0.416872	1	1.02106	3	26.606	0.942024	3	29.2714	0.745213	3	27.6427	0.995118	3	19.1697	0.936942	3	47.7585	1.31525	3	24.1461
iVSSAMEPDREYHFGQAVR	4	P08603	N-Term(TMT10)	3.942e-06	39.33	0.00126599	4	2421.22	1.23528	1	0.899607	4	18.032	0.882775	4	27.8535	0.990965	4	13.9172	1.38999	4	12.8761	1.13416	4	19.5326	0.876145	4	4.89243
eITALAPSTmk	2	P63267;P60709;P63261	N-Term(TMT10); M10(Oxidation); K11(TMT10)	0.000601	39.31	0.002614	3	1635.94	0.828643	0
gGGAGFISGLSYLELDNPAGNk	2	P10643	N-Term(TMT10); K22(TMT10)	6.55e-08	39.28	0.0021954	3	2595.38	0.539677	0	0.73036	2	5.2229	1.16038	2	7.14964	1.2954	2	43.2501	0.790248	2	11.5708	1.33196	2	14.1936	0.817837	2	25.9673
aGEQVTYTcATYYk	7	P08603	N-Term(TMT10); C9(Carbamidomethyl); K14(TMT10)	2.351e-06	39.27	0.0013605	3	2113.07	-0.596258	0	0.897044	7	31.787	1.67509	7	31.29	1.18991	7	44.6567	0.90665	7	17.4707	0.75972	7	29.7744	0.98047	7	37.6533
yMDGMTVGVVR	2	P23142	N-Term(TMT10)	6.583e-05	39.24	0.00086365	2	1456.74	-3.08144	0	0.888203	2	26.6826	1.04479	2	12.7895	0.900488	2	42.1348	1.10001	2	19.5429	0.911654	2	42.2845	0.917626	2	35.2158
iYLYTLNDNAR	2	P02751	N-Term(TMT10)	8.68e-06	39.21	0.00179925	2	1584.86	0.21256	0	1.86312	2	7.01585	3.3321	2	0.384072	1.83962	2	1.56572	0.393251	2	3.89534	0.552433	2	6.88013	0.385097	2	11.9189
gLLGAQAk	1	P40197	N-Term(TMT10); K8(TMT10)	0.0009316	39.16	0.00175941	2	1215.78	1.35878	0	0.980511	1		1.17814	1		0.972754	1		0.97627	1		0.871636	1		0.935173	1
sLMLHYEFLQR	1	P07358	N-Term(TMT10)	0.0004121	39.14	0.00185896	3	1665.9	1.87355	0	1.2437	1		1.38848	1		1.52806	1		0.751397	1		1.21552	1		0.714252	1
lAPLAEDVR	5	P06727	N-Term(TMT10)	0.001543	39.13	0.00150892	2	1212.72	0.805367	0	0.469075	5	20.4417	0.860538	5	6.14841	0.643027	5	23.1311	1.76265	5	6.44413	0.817126	5	1.65966	1.42404	5	8.31573
icAMEGLPQk	6	P43652	N-Term(TMT10); C2(Carbamidomethyl); K10(TMT10)	0.0001673	39.13	0.00232142	2	1604.89	-0.734926	0	0.633278	6	17.9835	0.66807	6	31.471	0.674911	6	3.67558	1.28001	6	3.46936	1.07339	6	1.62343	1.28292	6	14.379
mRPSTDTITVMVENSHGLR	5	P0C0L4;P0C0L5	N-Term(TMT10)	8.559e-07	39.12	0.00162874	4	2373.22	-0.986947	0
kGEWVALNPLR	3	P08603	N-Term(TMT10); K1(TMT10)	1.031e-05	39.12	0.00173896	2	1741.05	-1.41804	1	1.289	3	2.13773	1.43935	3	4.93262	1.04435	3	5.88253	0.97626	3	2.56147	0.722134	3	3.32935	0.805272	3	4.85714
vPQVSTPTLVEVSR	3	P02768	N-Term(TMT10)	2.242e-05	39.1	0.00229445	2	1741.01	0.561839	0	1.36139	3	6.29871	1.4029	3	0.172302	1.72879	3	6.79057	1.00242	3	34.6317	0.827448	3	12.4547	0.559621	3	31.6841
gPGGVWAAk	3	P35542	N-Term(TMT10); K9(TMT10)	0.0002253	39.1	0.00193767	2	1300.78	-0.341297	0	1.92926	3	17.2772	1.86861	3	23.5314	2.19249	3	0.364369	0.826779	3	3.9615	0.353441	3	63.3436	0.411118	3	57.3544
tSSFALNLPTLPEVk	5	P04114	N-Term(TMT10); K15(TMT10)	2.21e-07	39.1	0.00252205	2	2075.21	-0.684514	0	1.27138	5	23.8349	1.41565	5	6.95707	1.3153	5	9.17516	0.753293	5	9.36279	0.801833	5	49.4352	0.667662	5	58.0454
eLSEALGQIFDSQR	2	Q08380	N-Term(TMT10)	2.42e-05	39.09	0.00166469	3	1821.95	-0.190776	0	0.478692	2	86.0514	0.495091	2	94.3272	0.54469	2	67.9586	1.04201	2	5.40736	1.10971	2	10.1425	1.5817	2	28.5457
kATEDEGSEQk	5	P01008	N-Term(TMT10); K1(TMT10); K11(TMT10)	3.529e-06	39.06	0.00240881	2	1909.04	-2.01576	1	0.468896	5	13.9557	0.412869	5	6.58792	0.398003	5	49.1408	1.28403	5	5.86104	1.12663	5	4.5484	1.6485	5	3.82242
vELLHNPAFcSLATTk	3	P01024	N-Term(TMT10); C10(Carbamidomethyl); K16(TMT10)	1.694e-06	39.06	0.00218531	3	2259.26	1.95264	0	0.370027	3	60.929	0.547867	3	61.3545	0.481874	3	23.2613	1.2199	3	3.77831	0.729898	3	26.2311	2.0543	3	0.13055
lcAGTGENk	1	P02788	N-Term(TMT10); C2(Carbamidomethyl); K9(TMT10)	0.0003921	39.04	0.00221411	2	1407.77	2.15349	0	0.583816	1		0.835739	1		0.870508	1		1.1319	1		1.03666	1		1.38089	1
aSSFLGEk	14	P0C0L5	N-Term(TMT10); K8(TMT10)	0.002778	39.04	0.00192721	2	1296.76	-1.05095	0	0.613073	14	55.1893	0.62887	14	21.9761	0.525186	14	44.0125	1.19411	14	26.0251	0.958466	14	17.5433	1.53627	14	23.0449
fPEVDVLTk	4	P04114	N-Term(TMT10); K9(TMT10)	0.0008007	38.97	0.00269376	2	1505.89	-4.38297	0	0.906085	4	2.62061	0.678232	4	2.93121	0.702142	4	10.0293	1.00842	4	3.86817	1.1688	4	0.823969	1.11099	4	4.41289
iFSQETLTk	1	Q9UHG3	N-Term(TMT10); K9(TMT10)	0.0001665	38.94	0.00195933	2	1524.9	-0.126728	0	1.36678	1		1.21663	1		1.19385	1		0.825881	1		0.713661	1		0.945635	1
tLQGIPQmIGEVIR	2	P04114	N-Term(TMT10); M8(Oxidation)	0.0001635	38.92	0.00268648	3	1800.03	0.453212	0	0.500488	2	57.5645	0.589652	2	54.3374	0.502996	2	44.6312	1.16055	2	36.4602	1.48708	2	0.283676	1.63205	2	9.42593
hVVPNEVVVQR	5	P06396	N-Term(TMT10)	0.0004321	38.9	0.0027633	2	1504.88	0.239683	0	1.40158	5	10.8647	1.77015	5	2.44431	1.56594	5	7.9264	1.0192	5	16.7168	0.92696	5	46.9795	0.747221	5	6.18738
gIMGEDTYPYQGk	1	P09668	N-Term(TMT10); K13(TMT10)	6.324e-05	38.88	0.00138479	3	1916.99	1.85083	0	0.831752	1		1.33377	1		1.41602	1		1.18962	1		0.881863	1		0.69825	1
vQEAHLTEDQIFYFPk	2	P07360	N-Term(TMT10); K16(TMT10)	2.214e-07	38.83	0.00244817	3	2423.31	1.61043	0	1.62449	2	3.73275	1.61016	2	15.5434	1.70039	2	5.44139	0.993639	2	3.14845	0.653038	2	0.928606	0.490449	2	2.45088
kAMAVEDIISR	4	P07357	N-Term(TMT10); K1(TMT10)	2.847e-06	38.83	0.00261836	3	1690.99	-0.0878016	1	1.47176	4	10.6349	1.44895	4	12.4187	1.31679	4	3.75824	0.821785	4	1.64796	0.853941	4	5.63827	0.913366	4	7.54286
gHFSISIPVk	5	P01023	N-Term(TMT10); K10(TMT10)	4.767e-05	38.81	0.00159142	2	1542.94	-1.12175	0	0.581291	5	7.61633	0.446824	5	20.1167	0.589538	5	31.6658	2.07795	5	4.89568	1.2875	5	3.20399	1.16927	5	5.9979
hIQPGAFDTLDR	2	Q6EMK4	N-Term(TMT10)	0.00033	38.8	0.00169396	3	1598.85	0.819053	0	0.789913	2	3.92159	0.885841	2	11.6158	1.00883	2	18.3223	1.14103	2	1.67363	1.16244	2	10.3665	1.04016	2	14.4035
gAVGALLVYDIAk	3	P62491	N-Term(TMT10); K13(TMT10)	0.0001445	38.78	0.00240368	3	1748.07	-2.05747	0	1.44333	3	1.48205	2.20463	3	5.04157	0.509839	3	16.2837	0.328779	3	13.8407	2.79558	3	9.49711	0.69021	3	2.06198
eLkEQQDSPGNk	2	P08697	N-Term(TMT10); K3(TMT10); K12(TMT10)	1.632e-06	38.77	0.00264815	2	2060.15	-2.57316	1	1.01294	2	24.9793	0.471749	2	23.8115	0.539004	2	21.8915	1.14184	2	15.5391	0.863531	2	0.150777	1.46927	2	13.6167
aHVSFkPTVAQQR	18	P19823	N-Term(TMT10); K6(TMT10)	3.514e-05	38.77	0.0023694	2	1927.13	-0.31157	0	1.45409	18	5.51939	1.50735	18	8.9481	1.40006	18	8.53681	1.06794	18	6.60194	0.733499	18	9.54143	0.748727	18	11.6246
dALSASVVk	2	Q13103	N-Term(TMT10); K9(TMT10)	0.0003055	38.7	0.00288678	2	1347.82	-2.95805	0	1.2368	2	0.733662	0.988355	2	24.5853	1.17208	2	5.50452	0.942171	2	3.19924	1.0506	2	0.378221	0.98839	2	11.594
lLTPITTLTSEQIQk	1	P12111	N-Term(TMT10); K15(TMT10)	0.0002979	38.7	0.00182784	3	2144.29	-0.00963458	0	0.906055	1		1.09453	1		0.89835	1		0.930423	1		0.982429	1		1.08472	1
eTYGEMADccAk	5	P02768	N-Term(TMT10); C9(Carbamidomethyl); C10(Carbamidomethyl); K12(TMT10)	1.582e-06	38.68	0.000291366	2	1892.86	1.20271	0	0.795997	5	4.8656	1.33509	5	3.09768	1.86188	5	15.816	0.999583	5	8.63384	1.15889	5	20.7329	1.00582	5	10.1658
dLTDYLMk	2	P63267;Q562R1;P60709;P63261	N-Term(TMT10); K8(TMT10)	0.002585	38.68	0.00189727	2	1456.81	-2.28569	0
gISMSSSk	1	Q9Y490	N-Term(TMT10); K8(TMT10)	0.0003682	38.64	0.00181224	2	1254.71	-0.890865	0	1.21259	1		1.74744	1		1.0146	1		0.749588	1		0.594548	1		0.752706	1
eYESYSDFER	1	P07358	N-Term(TMT10)	2.602e-05	38.64	0.00015045	2	1553.7	0.290463	0	0.765881	1		0.325727	1		0.621006	1		1.22015	1		1.10254	1		1.47169	1
kPcDTSDPQcPPDGR	1	O95497	K1(TMT10); N-Term(TMT10); C3(Carbamidomethyl); C10(Carbamidomethyl)	1.08e-06	38.56	0.000661749	3	2188.05	-0.318164	0	0.562863	1		0.367561	1		0.708912	1		1.67131	1		1.42606	1		0.969199	1
gTHcNQVEVIATLk	6	P02775	N-Term(TMT10); C4(Carbamidomethyl); K14(TMT10)	2.659e-05	38.56	0.00263307	3	2028.13	1.3446	0	1.21691	6	22.4431	1.18108	6	14.7213	1.44385	6	11.2499	0.792442	6	9.97832	0.85118	6	18.9694	0.629872	6	24.3131
iTEVWGIPSPIDTVFTR	1	Q92954	N-Term(TMT10)	1.124e-05	38.56	0.00289777	3	2160.19	-0.636675	0	1.14967	1		1.28207	1		1.30349	1		0.802659	1		1.44704	1		0.794985	1
iSVTQGASk	2	Q9Y6R7	N-Term(TMT10); K9(TMT10)	0.00188	38.51	0.00301588	3	1348.82	-2.60438	0	0.840773	2	7.55567	0.798699	2	2.65111	0.749507	2	11.1388	1.01927	2	7.18741	0.807773	2	11.2725	1.41312	2	3.56202
dDTVcLAk	1	P02787	N-Term(TMT10); C5(Carbamidomethyl); K8(TMT10)	0.001369	38.46	0.00234512	2	1379.76	0.992286	0	1.01676	1		0.675788	1		0.995825	1		1.05455	1		1.24823	1		0.879028	1
dNPMYYcNk	1	O75882	N-Term(TMT10); C7(Carbamidomethyl); K9(TMT10)	0.0004251	38.43	0.000796697	2	1662.8	-1.39469	0	1.73071	1		2.36362	1		1.81425	1		0.859867	1		0.426008	1		0.246669	1
aYYENSPQQVFSTEFEVk	1	P01024	N-Term(TMT10); K18(TMT10)	8.27e-06	38.4	0.00198748	4	2624.33	1.48718	0	1.10512	1		1.0331	1		1.29497	1		1.11235	1		1.01733	1		0.911261	1
aVVGVVAGGGR	2	P62917	N-Term(TMT10)	1.692e-05	38.32	0.00138397	2	1170.72	0.357689	0	1.42197	2	18.8798	1.36617	2	19.2979	0.993343	2	10.7276	0.553563	2	20.825	1.57867	2	4.05828	0.976145	2	7.18259
qFTSSTSYNR	1	P02671	N-Term(TMT10)	2.087e-05	38.31	0.00104775	2	1419.71	0.513972	0	1.75199	1		2.37759	1		1.4343	1		0.855061	1		0.27828	1		0.160469	1
iGcGSHFcEk	2	Q6UXB8	N-Term(TMT10); C3(Carbamidomethyl); C8(Carbamidomethyl); K10(TMT10)	3.995e-05	38.3	0.000931838	3	1652.83	-1.4406	0	0.348001	2	49.0228	0.86601	2	2.04085	0.705114	2	11.6848	1.17259	2	3.6386	1.1438	2	13.2057	1.52588	2	2.97334
lGPALATGNVVVMk	1	P05091	N-Term(TMT10); K14(TMT10)	7.875e-05	38.28	0.00192429	3	1828.12	1.1669	0	1.37931	1		1.95348	1		0.731297	1		0.500713	1		1.91601	1		1.00783	1
sLEVTFTPVIEDIGk	2	P19320	N-Term(TMT10); K15(TMT10)	0.0001117	38.23	0.0027282	3	2106.21	-1.35784	0	0.951913	2	3.08032	1.02875	2	1.48763	1.03513	2	4.92393	1.20638	2	3.18683	0.925993	2	2.53852	1.1039	2	7.61282
gLQGPPGk	5	P11226	N-Term(TMT10); K8(TMT10)	0.002692	38.13	0.00163044	2	1211.75	0.0949635	0	0.891118	5	31.4485	1.40947	5	15.173	1.36744	5	11.3977	1.07895	5	18.1818	1.22525	5	9.10757	0.70014	5	22.7306
lQAEAFQAR	5	P02649	N-Term(TMT10)	0.0001499	38.1	0.00305117	2	1262.7	-1.16909	0	1.36493	5	1.05998	1.23945	5	7.86708	1.2087	5	16.8355	1.23648	5	17.6267	0.724683	5	23.8162	0.630639	5	9.79077
kLGQSLDcNAEVYVVPWEk	2	P01042	N-Term(TMT10); K1(TMT10); C8(Carbamidomethyl); K19(TMT10)	1.347e-06	38.09	0.00302715	4	2922.6	0.222936	1	1.29331	2	16.9661	2.04607	2	8.37606	1.54218	2	4.82205	0.917571	2	0.395539	0.688501	2	11.4236	0.602332	2	21.482
sLDEHYHIR	2	P04114	N-Term(TMT10)	0.0009354	38.07	0.00204301	4	1398.74	2.30874	0	0.221064	2	6.45341	0.183747	2	14.453	0.303971	2	2.87848	1.35852	2	5.03806	1.91117	2	1.69229	1.26096	2	4.25675
aPAVAEENPk	2	P24592	N-Term(TMT10); K10(TMT10)	6.54e-05	38.06	0.0022822	2	1483.85	1.70944	0	0.763505	2	12.6607	0.867624	2	15.8788	0.938868	2	8.31518	1.35607	2	0.821236	1.03739	2	23.3565	0.875901	2	6.93446
sLTEEAENWGDGEPNNk	1	P14151	N-Term(TMT10); K17(TMT10)	1.541e-07	38.06	0.000914441	3	2348.14	-1.05041	0	0.756437	1		0.939624	1		1.09977	1		0.996766	1		1.19024	1		0.994507	1
fcGQLGSPLGNPPGkk	2	P00736	N-Term(TMT10); C2(Carbamidomethyl); K15(TMT10); K16(TMT10)	7.243e-06	38.05	0.00330584	3	2344.34	-2.39329	1	0.749234	2	9.57204	1.27269	2	3.69062	1.07205	2	9.23991	1.13405	2	2.77929	0.877008	2	5.49687	1.15608	2	8.97221
gVGGAPPTVTLLR	1	Q07954	N-Term(TMT10)	0.001297	38.02	0.00284759	2	1466.89	0.1013	0	0.802754	1		0.986155	1		1.2673	1		1.2237	1		1.28352	1		0.828421	1
lIINSLYk	3	P14625	N-Term(TMT10); K8(TMT10)	0.001192	38	0.00180678	2	1421.91	-0.672514	0	1.42938	3	7.69256	1.90665	3	19.5222	0.472066	3	28.595	0.352033	3	21.7905	2.26243	3	17.4988	1.04996	3	0.684411
eIIIHQNYk	3	P03952	N-Term(TMT10); K9(TMT10)	0.0002326	38	0.00292413	2	1615.96	1.49572	0	0.680386	3	31.0806	0.616868	3	26.1027	0.705857	3	47.0693	1.28376	3	24.4806	1.12929	3	18.4235	1.21223	3	20.2687
aYLEEEcPATLRk	4	P25311	N-Term(TMT10); C7(Carbamidomethyl); K13(TMT10)	1.045e-05	37.99	0.00312944	2	2038.1	-2.32684	1	1.1798	4	4.62897	3.64227	4	3.19842	2.00183	4	6.37553	0.849213	4	8.76179	0.362035	4	2.13492	0.248429	4	1.99259
hcETcISGFYGDPTNGGk	1	O75882	N-Term(TMT10); C2(Carbamidomethyl); C5(Carbamidomethyl); K18(TMT10)	1.679e-08	37.98	0.000541351	3	2458.15	-0.393575	0	0.429302	1		0.949946	1		0.789343	1		1.06611	1		1.21832	1		1.43781	1
qAIQASHk	5	P13671	N-Term(TMT10); K8(TMT10)	0.0002917	37.98	0.00177531	3	1340.8	-0.0891308	0	1.06322	5	4.78149	0.821365	5	12.7678	0.958485	5	7.50239	1.12517	5	3.51194	0.887942	5	1.44894	1.02838	5	0.323063
gGVASGFk	5	P06396	N-Term(TMT10); K8(TMT10)	0.001219	37.97	0.0021704	2	1180.71	0.687015	0	1.16191	5	17.5808	1.42329	5	22.3186	1.26769	5	16.2232	1.1095	5	14.8618	0.826232	5	4.7541	0.884171	5	7.09995
iTPSYVAFTPEGER	2	P11021	N-Term(TMT10)	0.002119	37.96	0.00231136	3	1795.94	0.850132	0	1.17974	2	14.5942	1.00769	2	1.07022	1.14416	2	11.5639	1.04881	2	8.35062	1.16163	2	5.85119	0.817844	2	2.62292
qLHGLLQAR	1	Q9UNW1	N-Term(TMT10)	0.0003822	37.93	0.0028589	3	1264.77	0.296383	0	0.717293	1		0.674138	1		0.735263	1		1.0484	1		0.961342	1		1.40202	1
mATTMIQSk	8	P19823	N-Term(TMT10); M1(Oxidation); K9(TMT10)	0.001758	37.92	0.00226817	2	1484.82	1.11903	0	1.65524	8	4.13875	1.62457	8	15.5878	1.35705	8	7.75806	0.801214	8	9.62882	0.75479	8	14.9713	0.833214	8	13.6688
iDTQDIEASHYR	4	P01031	N-Term(TMT10)	0.0003416	37.91	0.00133492	3	1676.85	2.60703	0	1.11747	4	9.77639	0.831437	4	14.2795	1.10748	4	25.5529	1.18289	4	7.40048	0.987042	4	12.1864	0.853338	4	7.72416
gDSGGPLSck	1	P03951	N-Term(TMT10); C9(Carbamidomethyl); K10(TMT10)	3.314e-05	37.91	0.00224104	2	1435.76	1.14357	0	0.672256	1		1.00978	1		0.832004	1		1.29326	1		1.02065	1		1.29505	1
sWFEPLVEDMQR	1	P02649	N-Term(TMT10)	1.618e-05	37.9	0.00122447	2	1765.88	-0.376184	0	0.634479	1		0.381321	1		0.480147	1		1.49151	1		0.950409	1		1.26994	1
lLIYDASSR	1	A0A0C4DH25	N-Term(TMT10)	0.000571	37.9	0.00265977	2	1266.72	-1.2858	0	0.621096	1		0.940276	1		1.12095	1		0.995841	1		1.06338	1		1.44974	1
sLEYLDLSFNQIAR	3	P51884	N-Term(TMT10)	1.213e-07	37.9	0.0026922	2	1898.01	-4.76508	0	1.02947	3	19.4091	1.26579	3	4.56316	1.11156	3	26.3031	0.962461	3	4.91015	0.979426	3	26.0747	0.929178	3	16.6766
sVGFHLPSR	10	P04114	N-Term(TMT10)	0.001552	37.89	0.00194253	3	1228.7	-2.08427	0	1.13355	10	14.5263	1.40499	10	33.4633	1.15093	10	12.1013	1.32624	10	14.8619	0.63149	10	18.5698	0.53747	10	42.37
tcPkPDDLPFSTVVPLk	8	P02749	N-Term(TMT10); C2(Carbamidomethyl); K4(TMT10); K17(TMT10)	1.304e-07	37.86	0.00257799	3	2601.49	0.169539	0	0.791955	8	3.56866	1.30904	8	3.03858	0.8815	8	2.2403	1.03747	8	5.34004	0.88193	8	7.23644	1.39823	8	4.62038
aVGEEVWHSk	2	P13591	N-Term(TMT10); K10(TMT10)	0.0004443	37.85	0.00247729	3	1599.89	2.47673	0	1.18244	2	4.53644	1.13533	2	1.85956	1.17211	2	1.03362	1.03826	2	7.63135	0.954647	2	4.35043	0.854153	2	0.484269
dSMIWDcTcIGAGR	1	P02751	N-Term(TMT10); C7(Carbamidomethyl); C9(Carbamidomethyl)	8.281e-05	37.85	0.0002789	3	1870.85	0.158017	0	1.04798	1		1.14913	1		1.14502	1		1.05126	1		0.83278	1		1.12745	1
vAAGAFQGLR	2	P02750	N-Term(TMT10)	0.0002752	37.8	0.00396641	2	1218.72	-0.249172	0	0.526894	2	19.4068	0.510689	2	17.9111	0.542836	2	19.1831	1.37052	2	8.98358	0.974866	2	25.2147	1.36564	2	12.0879
akWEmPFDPQDTHQSR	4	P01011	N-Term(TMT10); K2(TMT10); M5(Oxidation)	4.811e-05	37.79	0.00147212	4	2447.22	-0.887274	1	1.14151	4	2.90705	1.04652	4	6.03172	1.0887	4	8.01862	0.99142	4	2.74155	0.792477	4	10.3475	0.867659	4	9.17078
tVAAPSVFIFPPSDEQLk	1	P01834	N-Term(TMT10); K18(TMT10)	8.524e-07	37.78	0.00309274	3	2404.35	-0.294589	0	0.859989	1		1.08533	1		0.975608	1		1.45682	1		0.90208	1		0.739799	1
scDSLNNR	2	P07996	N-Term(TMT10); C2(Carbamidomethyl)	0.001993	37.76	0.000519232	2	1194.57	0.14122	0	0.622448	2	2.06786	1.182	2	0.637708	0.96555	2	22.003	0.946641	2	8.60977	1.08725	2	2.11429	1.01369	2	9.2089
gADAAQAk	1	Q10471	N-Term(TMT10); K8(TMT10)	0.001419	37.75	0.00355906	2	1189.7	2.14136	0	0.950895	1		1.02067	1		1.0417	1		1.12295	1		0.994755	1		1.00618	1
gIVTDSVR	1	P14543	N-Term(TMT10)	0.002142	37.74	0.00382808	2	1075.63	0.54296	0	0.759162	1		1.062	1		1.15671	1		1.2133	1		0.983699	1		0.863138	1
dkDQEVLLQTFLDDASPGDk	2	P04114	N-Term(TMT10); K2(TMT10); K20(TMT10)	1.721e-08	37.72	0.00333017	4	2921.57	-1.51088	1	0.714036	2	30.7825	0.700931	2	29.1634	0.669685	2	22.1049	0.914913	2	36.4104	1.26765	2	9.4531	1.33033	2	13.9275
gLFIIDGk	2	P32119	N-Term(TMT10); K8(TMT10)	0.002043	37.69	0.00312346	2	1320.83	0.519585	0	1.45826	2	3.66748	2.02955	2	9.05769	1.86657	2	8.81152	0.840696	2	6.98473	0.89352	2	5.53464	0.483517	2	30.0695
lLLPGELAk	5	O60814	N-Term(TMT10); K9(TMT10)	0.00106	37.68	0.000690963	2	1411.93	0.926448	0	1.14061	5	5.7267	0.979605	5	46.4496	3.86058	5	9.73459	0.497895	5	41.1251	1.07843	5	10.9998	0.697723	5	22.3069
qLGAGSIEEcAAkcEEDEEFTcR	2	P00747	N-Term(TMT10); C10(Carbamidomethyl); K13(TMT10); C14(Carbamidomethyl); C22(Carbamidomethyl)	5.484e-09	37.64	0.000568217	4	3147.45	1.48804	1	0.613188	2	1.36773	2.39898	2	8.6922	2.12431	2	10.8436	1.20388	2	7.24305	0.616671	2	22.5151	0.645561	2	17.9461
ccESASEDcMAk	4	P02774	N-Term(TMT10); C1(Carbamidomethyl); C2(Carbamidomethyl); C9(Carbamidomethyl); K12(TMT10)	2.052e-05	37.63	0.000172175	3	1905.82	0.277766	0	0.198881	4	113.212	0.499428	4	22.3742	0.478456	4	36.2802	1.33985	4	5.90835	1.11821	4	3.74482	1.76276	4	6.81514
vVSQYHELVVQAR	1	Q16891	N-Term(TMT10)	0.0001507	37.61	0.00291279	3	1756.99	0.679691	0	1.12859	1		1.27097	1		1.14846	1		1.12228	1		1.15238	1		0.833144	1
sDLAVPSELALLk	2	Q08380	N-Term(TMT10); K13(TMT10)	0.001511	37.59	0.00236886	3	1814.1	-1.99512	0	0.736219	2	26.4896	0.919284	2	23.4455	0.872305	2	27.1445	0.830861	2	32.8243	1.26271	2	7.35611	1.34824	2	8.65987
gkEESLDSDLYAELR	11	P02775	N-Term(TMT10); K2(TMT10)	1.883e-08	37.58	0.00316867	2	2183.16	1.24856	1	1.50787	11	11.795	1.7068	11	12.6751	1.66617	11	27.1992	0.85863	11	10.0581	0.851807	11	17.3627	0.447352	11	25.5088
sEHQAQQNQAEFR	1	Q8N149	N-Term(TMT10)	0.0001048	37.58	0.00105622	3	1801.88	0.180765	0	1.12638	1		0.69937	1		0.971027	1		1.33912	1		1.2377	1		0.70755	1
aIGPSQTHTIR	1	Q92954	N-Term(TMT10)	7.552e-05	37.53	0.00357623	3	1409.8	-1.1872	0	1.24055	1		1.09276	1		1.25227	1		0.892235	1		1.06029	1		0.934694	1
yTFVVPEDTR	2	P33151	N-Term(TMT10)	0.002338	37.52	0.00193827	2	1455.77	-1.95561	0	0.862559	2	17.8919	1.02864	2	50.7214	1.00559	2	9.00236	1.11777	2	0.840207	0.954228	2	30.2812	1.11164	2	11.5388
aIGYLNTGYQR	2	P01023	N-Term(TMT10)	0.0002427	37.47	0.00241732	2	1484.8	-1.7868	0	0.988962	2	29.8585	0.916759	2	30.8491	0.954932	2	29.9342	1.90991	2	16.8019	0.79265	2	11.9431	0.867236	2	20.2665
eWFWDLATGTMk	4	P02790	N-Term(TMT10); K12(TMT10)	1.479e-05	37.47	0.00254266	2	1943.01	0.0186535	0	0.556868	4	20.5512	0.346533	4	76.6202	0.467305	4	63.029	1.05118	4	1.16363	1.09726	4	13.4647	1.53584	4	13.2517
aLPFWNEEIVPQIk	1	P15259	N-Term(TMT10); K14(TMT10)	3.454e-05	37.42	0.00326947	3	2142.23	-0.879492	0	1.29617	1		0.944308	1		2.37463	1		0.849147	1		0.997227	1		0.790888	1
aAVVESHk	1	P00390	N-Term(TMT10); K8(TMT10)	0.001754	37.41	0.00278682	3	1298.78	-0.0211776	0	1.05185	1		1.07021	1		1.37581	1		1.22988	1		0.83336	1		0.764187	1
dIHSGLIGPLLIcQk	1	P12259	N-Term(TMT10); C13(Carbamidomethyl); K15(TMT10)	9.289e-07	37.4	0.00328456	3	2122.25	0.467457	0	0.857082	1		0.893735	1		0.809294	1		0.892787	1		1.19146	1		1.33049	1
cDcIcPVGSQGLAcEVSYR	3	P07358	N-Term(TMT10); C1(Carbamidomethyl); C3(Carbamidomethyl); C5(Carbamidomethyl); C14(Carbamidomethyl)	1.382e-06	37.38	0.000310777	3	2460.1	1.75467	0	0.657554	3	24.695	0.41907	3	4.92014	0.666966	3	7.52238	1.59028	3	1.34454	1.30291	3	19.2387	1.07563	3	5.11392
aLEQALEk	1	P15144	N-Term(TMT10); K8(TMT10)	0.001006	37.36	0.00427913	2	1359.83	1.0179	0	0.457516	1		0.398536	1		0.793045	1		1.34324	1		0.959889	1		1.21625	1
dIFPNTVFADSNIDSVMAPDAFVcGR	1	P03951	N-Term(TMT10); C24(Carbamidomethyl)	6.763e-07	37.36	0.000899904	3	3087.47	-1.47594	0	0.401837	1		0.321235	1		0.599219	1		2.16654	1		1.5286	1		0.99289	1
tMQALEIELQSQLSMk	1	Q04695	N-Term(TMT10); K16(TMT10)	6.84e-06	37.35	0.00393005	3	2308.27	3.89819	0	2.14002	1		1.22093	1		0.761899	1		0.299714	1		3.29605	1		0.822245	1
kLTISEQNIQR	9	P04114	N-Term(TMT10); K1(TMT10)	4.42e-06	37.31	0.00337192	3	1788.07	-1.99677	1	0.942512	9	6.75913	0.872901	9	6.52314	0.757513	9	11.3082	0.96431	9	5.77155	0.988173	9	12.3395	1.08525	9	4.41919
tETITGFQVDAVPANGQTPIQR	1	P02751	N-Term(TMT10)	2.928e-05	37.31	0.00283315	3	2572.33	-10.3871	0	1.3314	1		0.853553	1		1.31026	1		1.26844	1		0.984035	1		0.683253	1
lSDLLAPISEQIk	1	Q01518	N-Term(TMT10); K13(TMT10)	7.416e-05	37.27	0.00247499	3	1885.14	0.281366	0	0.720102	1		0.53284	1		0.453657	1		0.847557	1		0.990178	1		1.77049	1
gVNFNVSk	1	P03952	N-Term(TMT10); K8(TMT10)	0.0007539	37.24	0.00438014	2	1322.78	-0.310548	0	1.63487	1		1.6875	1		1.47876	1		0.805514	1		0.654546	1		0.572768	1
tVLSPVEPScEGMQcAAGQR	1	Q9Y6R7	N-Term(TMT10); C10(Carbamidomethyl); C15(Carbamidomethyl)	5.423e-07	37.23	0.0010124	3	2406.15	2.165	0	1.04798	1		0.997528	1		1.16861	1		1.0487	1		1.01447	1		0.957584	1
lYDYcDVPQcAAPSFDcGkPQVEPk	2	P00747	N-Term(TMT10); C5(Carbamidomethyl); C10(Carbamidomethyl); C17(Carbamidomethyl); K19(TMT10); K25(TMT10)	3.529e-06	37.23	0.00162742	3	3631.79	0.763051	0	0.266917	2	74.6757	0.737416	2	8.21943	0.633014	2	21.7606	1.2032	2	2.65209	1.23783	2	5.60543	1.5562	2	14.1756
tLNNDImLIk	5	P07477	N-Term(TMT10); M7(Oxidation); K10(TMT10)	0.0008298	37.21	0.00386869	3	1648.97	-2.51754	0	0.856758	5	14.4931	0.986491	5	13.0431	0.884596	5	11.1397	0.499362	5	17.7338	1.24636	5	9.50943	1.4433	5	7.60147
lIENGYFHPVk	2	P05160	N-Term(TMT10); K11(TMT10)	7.164e-05	37.21	0.00394474	3	1775.02	-0.404954	0	1.13058	2	14.6861	1.18623	2	1.70045	1.11676	2	7.04331	1.00584	2	17.0076	0.987292	2	22.5161	1.06545	2	9.87522
hSIFTPETNPR	6	P00747	N-Term(TMT10)	9.377e-06	37.2	0.00251521	2	1527.81	-0.758488	0	1.12752	6	8.76387	1.05546	6	31.3706	1.2087	6	11.5104	1.04711	6	20.5003	0.824645	6	3.60201	0.890626	6	32.2289
fGLLDEDGk	2	P0C0L4;P0C0L5	N-Term(TMT10); K9(TMT10)	0.0006462	37.2	0.00354416	2	1451.81	-0.456572	0
eLAAQTIkk	7	P19827	N-Term(TMT10); K8(TMT10); K9(TMT10)	0.0005664	37.17	0.00181314	2	1689.09	1.08337	1	2.0206	7	5.12087	2.82034	7	4.64285	1.92656	7	1.70545	0.65928	7	1.79714	0.38645	7	15.2454	0.427976	7	13.9481
kSDVGFLPPFPTLDPEEk	4	P43652	N-Term(TMT10); K1(TMT10); K18(TMT10)	2.271e-06	37.17	0.00338645	3	2703.52	-1.31011	1	1.16674	4	3.53751	1.21597	4	11.3796	1.05573	4	8.26728	0.939286	4	15.2439	1.00477	4	9.8674	1.05784	4	2.72708
gALHNYk	16	P01031	N-Term(TMT10); K7(TMT10)	0.003044	37.16	0.00476927	2	1260.75	-0.668043	0	0.997488	16	8.80537	1.05587	16	5.57154	0.942627	16	13.5408	1.30013	16	3.58272	0.893519	16	5.91543	0.842029	16	6.66666
dTPFSQIk	3	P03952	N-Term(TMT10); K8(TMT10)	0.002808	37.14	0.00425033	2	1393.8	-4.84971	0	0.47794	3	15.7049	0.289492	3	51.3679	0.387308	3	20.5513	1.33587	3	2.17972	1.02632	3	5.5576	1.4188	3	2.28803
dISEVVTPR	10	P00751	N-Term(TMT10)	0.000795	37.12	0.00319276	2	1244.71	0.627221	0	0.885458	10	10.1448	0.990269	10	12.742	0.903861	10	21.6369	1.05005	10	9.1876	1.01305	10	19.9419	1.13597	10	18.4134
cTEGFNVDk	2	P04004	N-Term(TMT10); C1(Carbamidomethyl); K9(TMT10)	0.0003392	37.12	0.00231936	2	1527.79	3.97406	0	0.483265	2	61.07	0.404584	2	51.4606	0.562512	2	71.0562	1.28309	2	20.7183	1.31476	2	12.1112	1.40164	2	3.46978
sMEDkGMTNINDGLLR	1	Q06033	N-Term(TMT10); K5(TMT10)	1.332e-07	37.12	0.00340625	2	2252.19	4.99127	1	1.46976	1		3.71307	1		1.99767	1		0.72573	1		0.500685	1		0.323169	1
eNSQYQPIk	3	P01031	N-Term(TMT10); K9(TMT10)	0.0004006	37.09	0.0040748	2	1564.87	-0.528501	0	0.356843	3	34.0171	0.302232	3	30.4533	0.349562	3	57.4158	1.41165	3	0.314732	1.08008	3	1.44636	1.5521	3	11.2718
lMTQDcLQQSR	2	P08709	N-Term(TMT10); C6(Carbamidomethyl)	7.095e-06	37.07	0.00147252	2	1608.8	0.0305606	0	0.972683	2	3.55731	1.05676	2	12.8255	1.03565	2	5.25376	1.10791	2	12.5975	0.904273	2	2.60231	1.10849	2	6.65958
dAGVYEcESk	1	P19320	N-Term(TMT10); C7(Carbamidomethyl); K10(TMT10)	3.411e-05	37.05	0.00140042	2	1615.81	2.21644	0	0.722063	1		1.01385	1		0.720741	1		1.33897	1		0.913544	1		1.29207	1
sEYQADYESLR	1	P04114	N-Term(TMT10)	9.004e-05	37.01	0.000726596	2	1589.77	0.575656	0	1.41741	1		1.32389	1		1.19753	1		0.815321	1		0.820044	1		0.731659	1
tLSDYNIQk	2	P0CG48	N-Term(TMT10); K9(TMT10)	0.000326	37	0.00342187	2	1539.88	0.579714	0	1.3762	2	5.02739	1.42769	2	2.29159	2.37028	2	17.0643	0.554534	2	18.6811	0.844436	2	2.22616	0.710934	2	0.646118
lcDNLSTk	12	P02774	N-Term(TMT10); C2(Carbamidomethyl); K8(TMT10)	0.001901	36.97	0.00359628	2	1408.79	-1.40371	0	0.639393	12	14.9736	1.26427	12	7.75763	0.843551	12	9.97674	1.13417	12	6.13426	0.927577	12	4.58598	1.26546	12	6.24849
dTVIkPLLVEPEGLEk	2	P01023	N-Term(TMT10); K5(TMT10); K16(TMT10)	2.363e-08	36.96	0.00166132	3	2467.49	-2.40693	0	0.118976	1		0.139007	2	22.1765	0.189896	1		1.74168	2	2.33323	1.53017	2	0.0808611	2.08892	2	2.10201
dGNDHSLWR	5	P06681	N-Term(TMT10)	0.0002834	36.92	0.000751972	3	1328.66	0.56732	0	0.874243	5	10.2445	0.819907	5	4.89208	1.20991	5	26.5351	1.23108	5	3.6803	1.10535	5	17.8821	1.04457	5	17.6475
qNDFNSVEEk	2	P10643	N-Term(TMT10); K10(TMT10)	7.625e-05	36.9	0.00287885	2	1667.87	1.93173	0	1.14106	2	0.0533796	0.78101	2	18.547	1.01433	2	23.2951	0.952514	2	5.14222	1.0006	2	7.24639	0.977099	2	6.69762
dADPDTFFAk	4	P43652	N-Term(TMT10); K10(TMT10)	7.184e-05	36.89	0.00229202	2	1584.83	-1.81894	0	1.16102	4	3.39305	0.811787	4	6.48438	0.982644	4	4.5755	1.19284	4	3.89184	0.941882	4	9.17726	0.986399	4	3.71179
qATINIGTIGHVAHGk	2	P41091	N-Term(TMT10); K16(TMT10)	7.88e-06	36.88	0.00435872	4	2075.21	-2.4012	0	1.3726	2	3.60715	1.49324	2	1.61454	0.864659	2	15.027	0.549159	2	3.40518	1.66654	2	6.19857	0.952456	2	12.0843
yGHSLALYk	3	O75882	N-Term(TMT10); K9(TMT10)	0.0006182	36.84	0.0036124	3	1509.89	2.49529	0	1.36951	3	7.15451	0.873104	3	17.7022	1.15989	3	22.288	0.975249	3	14.5534	0.767493	3	13.2997	0.734632	3	14.12
vTTSQDMLSIMEk	2	P05155	N-Term(TMT10); K13(TMT10)	5.846e-06	36.79	0.00307835	2	1941.04	-3.47773	0	0.870798	2	28.4352	0.826463	2	66.9672	1.00761	2	36.6708	0.795534	2	6.89838	0.974013	2	20.9075	1.29263	2	24.5907
tASDFITk	5	P06396	N-Term(TMT10); K8(TMT10)	0.001227	36.75	0.00276867	2	1340.78	-1.35442	0	1.3294	5	6.07822	1.43312	5	5.99064	1.23962	5	4.0731	0.884072	5	5.37165	0.838687	5	3.98139	0.87694	5	9.42286
gLPAPIEk	5	P01859	N-Term(TMT10); K8(TMT10)	0.001936	36.7	0.00173175	2	1282.81	-0.872904	0	0.573725	5	41.8355	0.703914	5	42.8399	0.705031	5	9.18164	1.52915	5	25.307	1.15717	5	4.9955	1.36354	5	4.61391
mEILHPGk	4	P13671	N-Term(TMT10); K8(TMT10)	0.002292	36.7	0.00296108	2	1382.83	2.28096	0	1.25161	4	10.0064	1.45679	4	10.4096	1.21155	4	10.3481	0.957061	4	5.542	0.721161	4	22.394	0.889141	4	8.62733
tFYEPGEEITYSckPGYVSR	3	P02749	N-Term(TMT10); C13(Carbamidomethyl); K14(TMT10)	3.987e-10	36.69	0.00248575	3	2841.42	2.02164	0	1.51071	3	3.52481	3.58205	3	1.79795	2.15853	3	3.801	0.535914	3	14.3579	0.446831	3	17.1165	0.235923	3	18.3117
lGDDLLQcHPAVk	3	P04070	N-Term(TMT10); C8(Carbamidomethyl); K13(TMT10)	2.197e-05	36.68	0.00412383	3	1924.08	1.46841	0	0.889317	3	45.6749	1.60607	3	15.6628	1.30677	3	20.472	1.05362	3	14.053	0.782313	3	1.9533	1.10122	3	5.38184
vVLEGGIDPILR	1	P05164	N-Term(TMT10)	0.0002635	36.65	0.00281153	2	1509.92	1.65822	0	0.70375	1		0.832404	1		0.824537	1		1.10749	1		1.16307	1		1.22118	1
ekEDPEPSTDGTYVWk	1	Q9UHG3	N-Term(TMT10); K2(TMT10); K16(TMT10)	2.422e-07	36.63	0.00372618	3	2568.35	2.89373	1	1.66864	1		1.93775	1		1.56047	1		0.809167	1		0.774996	1		0.506336	1
gEVLPLPEANFPSFPLPHHk	2	P04196	N-Term(TMT10); K20(TMT10)	4.655e-05	36.61	0.00429998	4	2684.5	-0.0315266	0	1.00291	2	4.61561	1.09166	2	28.7959	1.44892	2	0.459684	1.08342	2	5.65896	1.11464	2	13.2511	0.785002	2	0.744271
gEcWcVNPNTGk	1	P18065	N-Term(TMT10); C3(Carbamidomethyl); C5(Carbamidomethyl); K12(TMT10)	7.747e-05	36.56	0.00157872	3	1879.92	0.0412526	0	1.2661	1		1.39735	1		1.19982	1		1.15355	1		0.942852	1		0.662398	1
qEPGENSEILPTLk	2	P22352	N-Term(TMT10); K14(TMT10)	2.458e-05	36.53	0.00427987	3	2013.13	0.33894	0	1.05969	2	3.2752	1.04286	2	11.8611	1.51514	2	34.8407	0.990691	2	4.70013	0.825872	2	7.40933	0.862143	2	10.4329
aLESLScPk	1	O95479	N-Term(TMT10); C7(Carbamidomethyl); K9(TMT10)	0.0001602	36.52	0.0042786	2	1462.83	-2.16098	0	1.02758	1		1.11482	1		1.0927	1		0.838853	1		1.30532	1		1.08455	1
lSEAEFEVLk	1	P04275	N-Term(TMT10); K10(TMT10)	2.367e-05	36.5	0.00476848	2	1622.94	1.65108	0	0.365807	1		0.311788	1		0.305436	1		1.1511	1		1.07329	1		1.74555	1
sLFTDLVAEk	1	P20742	N-Term(TMT10); K10(TMT10)	8.039e-05	36.49	0.00461118	2	1580.93	2.5126	0	0.362486	1		0.270605	1		0.17359	1		1.37721	1		1.02921	1		2.22561	1
cHEGGQSYk	1	P02751	N-Term(TMT10); C1(Carbamidomethyl); K9(TMT10)	0.0002846	36.45	0.00184569	3	1523.77	-0.00358973	0	0.744215	1		1.03552	1		1.07712	1		0.980714	1		0.77253	1		1.254	1
akDLHLSDVFLk	4	P13671	N-Term(TMT10); K2(TMT10); K12(TMT10)	6.848e-05	36.45	0.00283081	4	2073.27	2.0663	1	1.43446	4	9.96385	1.49333	4	2.9925	1.42774	4	16.3177	0.768388	4	10.8289	0.873695	4	23.7874	0.807532	4	23.0625
nLDGISHAPNAVk	1	Q92820	N-Term(TMT10); K13(TMT10)	7.425e-05	36.38	0.00486755	3	1794.03	-0.525014	0	0.991171	1		0.843901	1		1.21195	1		1.04596	1		0.9101	1		1.02082	1
dAcQGDSGGPLVck	1	Q8IU80	N-Term(TMT10); C3(Carbamidomethyl); C13(Carbamidomethyl); K14(TMT10)	0.002446	36.34	0.00276406	3	1921.99	18.8865	0	0.694607	1		0.945878	1		1.27013	1		1.61997	1		0.973867	1		0.961922	1
lFIGGLSFETTEESLR	1	P22626	N-Term(TMT10)	3.381e-06	36.31	0.00373045	3	2028.08	-0.208251	0	1.12095	1		0.922585	1		0.793312	1		1.06829	1		1.35936	1		0.768356	1
vVDLLAPYAk	1	P06576	N-Term(TMT10); K10(TMT10)	8.159e-05	36.3	0.00405552	2	1546.96	-0.441267	0	1.21939	1		0.93658	1		5.6891	1		0.287351	1		0.865484	1		0.460984	1
lMQcLPNPEDVk	3	P04003	N-Term(TMT10); C4(Carbamidomethyl); K12(TMT10)	0.0003618	36.27	0.00411903	3	1902.02	-1.99268	0	0.720173	3	7.8247	0.980135	3	6.84661	0.74869	3	7.59149	1.03253	3	5.05286	1.09395	3	12.5982	1.26635	3	19.1314
gSTGTQLck	1	O95998	N-Term(TMT10); C8(Carbamidomethyl); K9(TMT10)	0.0001438	36.26	0.00447159	2	1409.78	-0.544454	0	0.144391	1		0.336487	1		0.284142	1		1.26507	1		1.44568	1		1.78657	1
aHFSPSNIILDFPAAGSAAR	1	O00391	N-Term(TMT10)	1.311e-05	36.25	0.00458861	3	2271.21	0.203925	0	1.22009	1		0.878782	1		1.03668	1		0.978847	1		0.943977	1		0.868347	1
eLPSLQHPNEQk	1	Q16610	N-Term(TMT10); K12(TMT10)	0.0001804	36.22	0.00491889	3	1878.04	-2.28997	0	1.35688	1		0.520215	1		0.716052	1		0.883015	1		1.27315	1		1.11769	1
gSPMEISLPIALSk	1	P09960	N-Term(TMT10); K14(TMT10)	4.214e-05	36.18	0.00426553	3	1901.12	-0.457911	0	1.32692	1		1.14831	1		1.06932	1		1.02094	1		0.896856	1		0.938275	1
eVVQNFAk	1	Q14019	N-Term(TMT10); K8(TMT10)	0.001417	36.16	0.00490258	2	1392.82	-2.92412	0	1.0242	1		1.06852	1		0.9009	1		1.03996	1		0.859567	1		1.30483	1
vATTVISk	8	P05155	N-Term(TMT10); K8(TMT10)	0.001352	36.11	0.00394299	2	1276.82	-5.41113	0	0.987908	8	12.6069	1.21367	8	21.6185	1.11588	8	22.3357	0.907453	8	8.4712	0.927906	8	14.9476	1.16535	8	19.4617
kQLGAGSIEEcAAkcEEDEEFTcR	1	P00747	K1(TMT10); N-Term(TMT10); C11(Carbamidomethyl); K14(TMT10); C15(Carbamidomethyl); C23(Carbamidomethyl)	2.569e-08	36.11	0.00205721	4	3504.7	0.0569212	2	0.674664	1		4.10595	1		2.8335	1		0.723339	1		0.474005	1		0.371232	1
vLIEGSINSVR	1	P59998	N-Term(TMT10)	0.0009623	36.11	0.00356339	2	1415.84	0.663779	0	1.40329	1		1.22009	1		1.28184	1		0.760957	1		1.25519	1		0.915433	1
eLPQSIVYk	5	Q12805	N-Term(TMT10); K9(TMT10)	0.0002184	36.04	0.00507727	2	1534.92	-0.111598	0	0.782101	5	10.8659	1.48314	5	1.93075	1.16483	5	7.94073	0.768875	5	11.1178	1.27578	5	19.6769	0.918071	5	3.18722
dNLQHkDSSVPNTGTAR	1	P01031	N-Term(TMT10); K6(TMT10)	3.38e-05	36	0.00453396	4	2298.22	0.762026	1	0.912818	1		1.57833	1		1.19001	1		1.3321	1		1.32274	1		0.654667	1
vVEEQESR	3	P0C0L4;P0C0L5	N-Term(TMT10)	0.00111	36	0.00329057	2	1204.64	-0.211583	0
aGAVNPTVk	1	P27487	N-Term(TMT10); K9(TMT10)	0.0001974	36	0.0031273	2	1314.82	0.384674	0	1.46821	1		1.4018	1		1.43531	1		0.905065	1		0.771353	1		0.775376	1
aVVVNAAQLASYSQSk	1	Q02978	N-Term(TMT10); K16(TMT10)	3.392e-06	36	0.00545079	3	2094.19	-0.917005	0	3.00419	1		1.64788	1		1.32513	1		0.278848	1		0.844816	1		0.190288	1
fLHVPDTFEGHFDGVPVISk	5	P19823	N-Term(TMT10); K20(TMT10)	1.452e-06	35.98	0.00458012	3	2699.46	1.68342	0	1.23686	5	13.6323	1.16464	5	12.2312	1.09844	5	29.9197	1.14116	5	11.4988	1.05974	5	23.5947	0.970636	5	13.2419
nPDNDPQGPWcYTTDPEkR	3	P00747	N-Term(TMT10); C11(Carbamidomethyl); K18(TMT10)	1.212e-06	35.92	0.00140722	3	2748.31	0.993092	1	1.33658	3	16.4017	1.61639	3	13.806	1.69849	3	30.8708	1.25395	3	11.9549	0.72382	3	8.61625	0.429502	3	93.7118
qHGPNVcAVQk	1	Q15582	N-Term(TMT10); C7(Carbamidomethyl); K11(TMT10)	3.575e-05	35.89	0.0044828	3	1695.93	-3.11438	0	1.24633	1		0.98174	1		0.930248	1		0.910625	1		1.01215	1		1.29686	1
eGDcPVQSGk	5	P01042	N-Term(TMT10); C4(Carbamidomethyl); K10(TMT10)	4.147e-05	35.84	0.00230645	2	1534.79	0.720639	0	0.751142	5	6.86691	1.2262	5	11.3418	1.0413	5	3.39474	1.01988	5	2.64787	0.843208	5	14.0266	1.2387	5	12.5563
aAVYHHFISDGVR	2	P01024	N-Term(TMT10)	5.948e-05	35.83	0.00454516	4	1700.91	0.544645	0	1.01413	2	4.03737	1.01627	2	3.16647	1.16003	2	21.2132	1.03537	2	40.4487	1.18089	2	15.9965	0.932048	2	47.108
hEGSFIQGAEk	4	P13671	N-Term(TMT10); K11(TMT10)	0.0001343	35.76	0.00431373	3	1660.9	-0.788183	0	0.712773	4	2.8429	0.546856	4	34.9177	0.683562	4	8.27283	1.183	4	10.3001	1.14627	4	5.27062	1.18506	4	6.44859
vGLQVVAVk	2	P10809	N-Term(TMT10); K9(TMT10)	0.0002622	35.73	0.00153698	2	1370.91	-1.22726	0	1.62525	2	12.0457	1.60516	2	36.3777	0.866869	2	94.6367	0.484672	2	96.1652	1.4181	2	88.5371	0.962839	2	9.16251
gETILENIEFLEDTDMk	1	P19320	N-Term(TMT10); K17(TMT10)	8.623e-06	35.71	0.00414886	3	2455.27	0.24132	0	0.97261	1		0.837037	1		0.742677	1		0.988469	1		1.50434	1		1.17223	1
mMAVAADTLQR	2	Q96KN2	N-Term(TMT10)	0.000563	35.7	0.00367395	3	1435.76	0.785796	0	0.966021	2	6.14835	0.688936	2	22.5806	1.01414	2	2.66057	1.30728	2	12.9329	1.47711	2	1.78512	0.870014	2	12.3203
sNMGGSPk	2	P06681	N-Term(TMT10); K8(TMT10)	0.001155	35.67	0.00387557	3	1235.68	-0.779701	0	1.27479	2	14.7824	1.12827	2	1.53741	1.12245	2	10.3019	0.95734	2	2.56634	0.74135	2	12.793	1.02021	2	6.12553
aLASEcAQHLSLPLR	1	O75594	N-Term(TMT10); C6(Carbamidomethyl)	2.36e-05	35.67	0.00493255	3	1895.04	1.40405	0	1.02079	1		1.12206	1		1.31296	1		0.95807	1		1.00371	1		0.833033	1
eTLFSVMPGLk	3	Q14624	N-Term(TMT10); K11(TMT10)	0.0004822	35.67	0.0056101	3	1679.98	0.13384	0	1.65393	3	2.17696	1.50997	3	2.60489	1.34576	3	0.10693	1.0431	3	3.27697	0.344495	3	2.72699	0.256683	3	1.11415
qLYGDTGVLGR	4	P07360	N-Term(TMT10)	0.0001071	35.62	0.00568877	3	1407.78	-2.0386	0	1.06156	4	35.724	1.08304	4	20.3263	1.16552	4	19.1227	1.02078	4	8.81944	0.933956	4	23.0475	0.900827	4	8.59973
sSNNPHSPIVEEFQVPYNk	5	P09871	N-Term(TMT10); K19(TMT10)	3.368e-08	35.59	0.00433411	3	2644.37	-1.62888	0	1.30106	5	35.7386	1.09571	5	30.695	1.35669	5	13.9699	1.07794	5	19.7888	0.891812	5	6.63523	0.725759	5	25.7686
dVRDYFMPcPGR	4	P02790	N-Term(TMT10); C9(Carbamidomethyl)	0.0001017	35.59	0.0014217	3	1741.84	0.736963	1	0.978377	4	16.9402	2.62302	4	75.6471	1.41831	4	37.2738	0.846942	4	55.8588	0.773256	4	26.5011	0.781833	3	1.12587
aYSLFSYNTQGR	2	P02743	N-Term(TMT10)	8.371e-06	35.56	0.00259903	2	1635.83	-3.9122	0	1.34353	2	19.989	2.0522	2	71.1718	1.52442	2	31.7472	0.755932	2	65.5007	0.546293	2	67.0032	0.405837	2	142.416
vLVDHFGYTk	10	P04114	N-Term(TMT10); K10(TMT10)	4.588e-05	35.56	0.00561502	2	1636.95	0.746551	0	0.768685	10	15.5649	0.670573	10	34.3226	0.652216	10	21.9429	1.06614	10	6.50597	1.13979	10	8.11888	1.09968	10	12.4115
eYTDASFTNR	6	P00450	N-Term(TMT10)	8.321e-05	35.55	0.00110052	2	1432.69	1.17614	0	1.77254	6	10.4446	1.59835	6	11.289	1.72502	6	6.38782	0.884078	6	9.51467	0.464612	6	35.4722	0.318507	6	34.7641
vFLENVIR	1	P62805	N-Term(TMT10)	0.001153	35.55	0.00827478	2	1218.74	0.557441	0	1.13575	1		0.898513	1		3.69066	1		0.520575	1		1.2861	1		0.620772	1
lTPYADEFk	4	P06727	N-Term(TMT10); K9(TMT10)	0.0002681	35.54	0.00474732	2	1541.86	-0.0697248	0	0.513695	4	26.6543	0.586058	4	20.506	0.484691	4	26.107	1.51881	4	7.98759	0.899606	4	1.4489	1.63819	4	6.40188
gPVLQLHDLk	1	P43121	N-Term(TMT10); K10(TMT10)	6.942e-05	35.54	0.00488695	3	1577.98	-1.847	0	1.01718	1		1.41273	1		1.39098	1		1.02278	1		1.14804	1		0.820216	1
kPDTIEVQQMk	1	P26038;P15311	N-Term(TMT10); K1(TMT10); K11(TMT10)	0.0001013	35.5	0.00569313	3	2004.18	0.976337	0
lHSLHLEGScLGR	1	P35858	N-Term(TMT10); C10(Carbamidomethyl)	0.0001779	35.49	0.00418082	4	1707.91	-1.69594	0	0.860557	1		1.03942	1		1.35473	1		0.938346	1		1.45343	1		0.862079	1
lTQGDYFTk	1	Q93070	N-Term(TMT10); K9(TMT10)	0.0003041	35.48	0.00471427	2	1530.86	0.886167	0	1.05898	1		0.933475	1		0.993576	1		0.868328	1		0.959728	1		1.07864	1
iEDGTLASk	5	P04114	N-Term(TMT10); K9(TMT10)	0.0005534	35.43	0.00558515	2	1391.82	0.495695	0	1.06662	5	4.65398	0.764219	5	22.2679	0.882427	5	9.14108	1.00218	5	24.4697	0.990859	5	7.00607	1.05958	5	3.01191
wLPSSSPVTGYR	6	P02751	N-Term(TMT10)	0.0008957	35.39	0.00485634	2	1578.84	-4.16076	0	1.47503	6	3.85828	1.24597	6	9.69426	1.20749	6	6.00899	0.732433	6	12.4985	0.776771	6	12.3148	1.00312	6	4.55752
aLMSPAGMLR	1	O75144	N-Term(TMT10)	0.001261	35.38	0.00465024	2	1275.71	1.38051	0	0.996205	1		1.06862	1		0.954114	1		1.01758	1		0.881658	1		1.05304	1
aLMDETMk	4	P02649	N-Term(TMT10); K8(TMT10)	0.001455	35.36	0.00417688	2	1396.76	0.00640009	0	1.00103	4	5.06695	0.431901	4	10.7679	0.689308	4	14.0653	1.47696	4	19.9719	0.905963	4	18.2624	0.707516	4	15.3829
tFPGFFSPMLGEFVSETESR	1	P02671	N-Term(TMT10)	1.671e-06	35.33	0.00238868	3	2494.22	0.313472	0	1.21621	1		0.956277	1		1.02818	1		0.812365	1		1.12367	1		1.05825	1
vLHGDLIDFVck	2	P05160	N-Term(TMT10); C11(Carbamidomethyl); K12(TMT10)	5.501e-06	35.32	0.00564029	2	1874.06	-0.844935	0	0.60533	2	13.6357	1.06483	2	0.494393	1.06786	2	3.95749	1.29021	2	16.8912	1.05542	2	2.46632	1.19974	2	8.36893
ncELDVTcNIk	1	P00740	N-Term(TMT10); C2(Carbamidomethyl); C8(Carbamidomethyl); K11(TMT10)	4.28e-06	35.31	0.00328303	2	1823.94	0.730433	0	0.475526	1		0.638834	1		0.626167	1		1.12395	1		1.14415	1		1.54724	1
tEVIPPLIENR	4	P04114	N-Term(TMT10)	0.0006909	35.31	0.00529996	2	1509.89	1.26929	0	1.02802	4	9.57207	0.928043	4	42.3845	1.08876	4	4.60909	1.35049	4	37.6775	0.97053	4	5.24236	0.742441	4	13.5464
sASDLTWDNLk	2	P02787	N-Term(TMT10); K11(TMT10)	0.0001265	35.31	0.00475524	3	1707.93	1.05543	0	2.0417	2	4.90985	1.66584	2	7.90519	1.77078	2	0.4128	0.69474	2	2.82177	0.890498	2	12.7218	0.507037	2	1.85942
dVmQGTDEHVVck	1	P01871	N-Term(TMT10); M3(Oxidation); C12(Carbamidomethyl); K13(TMT10)	1.162e-05	35.29	0.00249952	3	1991.99	-0.064855	0	0.542753	1		0.539103	1		1.09788	1		1.27161	1		1.32589	1		1.43334	1
sDLEVAHYk	2	P07358	N-Term(TMT10); K9(TMT10)	0.0004446	35.28	0.00658193	3	1519.85	-0.368248	0	1.49496	2	32.2119	1.2625	2	27.4623	1.50424	2	11.9201	1.02253	2	19.8846	0.752344	2	24.8407	0.724311	2	5.44739
aHScPSVWk	5	P07225	N-Term(TMT10); C4(Carbamidomethyl); K9(TMT10)	0.002012	35.23	0.00491863	2	1529.83	-1.38768	0	0.944265	5	3.93513	0.976053	5	5.09005	0.974723	5	7.86547	1.20141	5	7.61727	1.00731	5	22.7615	1.18573	5	4.03781
dIASGLIGPLIIck	2	P00450	N-Term(TMT10); C13(Carbamidomethyl); K14(TMT10)	7.048e-05	35.22	0.0042536	3	1928.16	-0.948498	0	0.861131	2	20.509	0.958931	2	11.0349	0.972597	2	22.283	1.19294	2	4.55729	1.06293	2	14.9779	1.00762	2	33.2943
dHENELLNk	4	P06681	N-Term(TMT10); K9(TMT10)	0.0003993	35.21	0.00482081	2	1569.86	-1.11425	0	0.592507	4	13.092	0.466726	4	16.1062	0.617509	4	9.81202	1.20596	4	8.58695	0.788253	4	11.2726	1.55352	4	7.96124
eATQEAFMk	1	P05062	N-Term(TMT10); K9(TMT10)	0.0001357	35.2	0.00394104	2	1512.81	-2.67291	0	1.12101	1		0.750674	1		0.766782	1		0.995492	1		0.994916	1		0.857072	1
eGQMESVEAAMSSk	2	P05543	N-Term(TMT10); K14(TMT10)	8e-05	35.16	0.0023926	3	1941.97	3.36625	0	1.3113	2	20.6157	1.42609	2	7.00337	1.41387	2	3.48391	0.794579	2	4.82844	0.825165	2	32.8728	0.810884	2	7.69235
qkWEAEPVYVQR	8	P25311	N-Term(TMT10); K2(TMT10)	2.678e-06	35.16	0.00664441	2	1991.11	1.33495	1	0.892754	8	7.93877	1.352	8	12.334	0.828118	8	9.94918	1.00524	8	6.94821	0.773915	8	6.57534	1.32785	8	11.9199
qcGHQISAcHR	2	P03952	N-Term(TMT10); C2(Carbamidomethyl); C9(Carbamidomethyl)	0.0003446	35.14	0.00107169	4	1582.76	1.6696	0	0.528663	2	1.58344	0.721187	2	8.96209	1.04906	2	1.56754	1.71055	2	23.6409	0.971897	2	10.6793	0.959743	2	29.6923
hTSLGPLEAk	2	P07357	N-Term(TMT10); K10(TMT10)	6.898e-05	35.14	0.00433268	3	1510.9	1.95386	0	0.931648	2	18.0189	0.813208	2	4.30977	0.835202	2	7.98404	1.33598	2	8.39638	1.05601	2	8.0227	1.06124	2	9.01964
gFLAYYQAVDLDEcASR	1	P00736	N-Term(TMT10); C14(Carbamidomethyl)	7.86e-06	35.06	0.00212084	3	2207.06	0.255127	0	0.947526	1		0.948943	1		0.969828	1		1.02651	1		1.37833	1		0.887754	1
nSEEFAAAmSR	2	P04114	N-Term(TMT10); M9(Oxidation)	0.0004806	35.04	0.00087732	2	1457.69	0.990009	0	1.17506	2	15.8336	1.18633	2	13.099	1.27569	2	0.618359	1.0902	2	25.3553	0.824748	2	17.5628	0.669417	2	1.98099
aAATGPSFWLGNETLk	2	P12955	N-Term(Acetyl); K16(TMT10)	0.002404	35.03	0.00483638	2	1934.02	-0.334188	0	0.896942	2	4.87731	0.527432	2	9.10758	1.13392	2	5.70997	1.32859	2	20.3146	1.22977	2	1.38436	0.779533	2	12.3668
sGTHTLPVESGDMk	4	P20742	N-Term(TMT10); K14(TMT10)	0.0002134	35.01	0.00504801	3	1917.02	1.38869	0	0.855291	4	3.89666	1.00837	4	26.6754	0.717889	4	23.2943	1.26086	4	5.93175	0.998595	4	6.56635	1.1351	4	4.90057
lLGIETPLPk	2	P05362	N-Term(TMT10); K10(TMT10)	0.0007593	35.01	0.00206653	3	1538.99	-2.95015	0	0.901274	2	9.69959	1.10066	2	1.83892	0.910801	2	21.8769	0.829868	2	1.56519	1.09006	2	17.7422	1.04138	2	8.26184
lHIDEMDSVPTVR	1	P19320	N-Term(TMT10)	3.965e-06	34.99	0.00389857	3	1740.92	1.60871	0	0.960463	1		0.846328	1		0.900609	1		1.43872	1		1.08197	1		0.901435	1
nILDRQDPPSVVVTSHQAPGEk	3	P25311	N-Term(TMT10); K22(TMT10)	3.044e-06	34.97	0.00628879	4	2845.56	0.835614	1	1.56756	3	64.2586	1.84776	3	23.0366	1.41592	3	23.4115	0.82219	3	8.03492	0.582916	3	24.2748	0.693708	3	66.3952
aLYVHGGYk	3	O75882	N-Term(TMT10); K9(TMT10)	0.0002619	34.95	0.00649376	2	1465.86	-0.442472	0	1.90573	3	3.26474	2.17003	3	9.60792	1.98345	3	11.6437	0.809001	3	2.66752	0.320258	3	12.4788	0.293108	3	29.2048
gVcEETSGAYEkTDTDGk	2	P02760	N-Term(TMT10); C3(Carbamidomethyl); K12(TMT10); K18(TMT10)	2.471e-06	34.91	0.00350292	4	2634.32	0.652591	1	1.42049	2	3.39121	3.2876	2	18.971	1.91934	2	5.69884	0.682591	2	15.4113	0.399151	2	46.6345	0.330793	2	35.7247
cPAPVSFENGIYTPR	1	P06681	N-Term(TMT10); C1(Carbamidomethyl)	3.932e-06	34.9	0.00321976	2	1936.98	1.0146	0	0.886611	1		1.12557	1		1.37527	1		0.999984	1		1.34315	1		0.978858	1
nPcQDPYILTPENR	2	Q12805	N-Term(TMT10); C3(Carbamidomethyl)	2.29e-05	34.85	0.00207861	3	1945.96	-0.671474	0	1.20662	2	60.9068	0.654723	2	12.2585	0.952734	2	15.3716	1.31752	2	2.80035	1.15029	2	7.15157	0.960873	2	23.0955
aTVVYQGER	9	P02749	N-Term(TMT10)	0.0004545	34.83	0.00554115	2	1251.69	-0.489681	0	1.68107	9	13.5688	1.87219	9	16.8106	1.75547	9	8.29886	0.79101	9	16.6347	0.505091	9	47.418	0.427615	9	39.4468
dVDGAYmTk	2	P04264	N-Term(TMT10); M7(Oxidation); K9(TMT10)	0.002528	34.76	0.00347563	2	1473.77	-0.222356	0	1.01526	2	2.52845	0.946009	2	10.0872	1.26938	2	2.67503	0.708848	2	29.0799	1.56613	2	13.6803	0.871208	2	1.00854
qkPDGVFQEDAPVIHQEmIGGLR	1	P01024	N-Term(TMT10); K2(TMT10); M18(Oxidation)	2.312e-07	34.76	0.00608235	4	3038.62	0.778359	0	1.30388	1		0.859428	1		1.06715	1		0.959934	1		1.02412	1		0.957591	1
iYSGILNLSDITk	1	P03952	N-Term(TMT10); K13(TMT10)	1.679e-06	34.76	0.00618261	2	1895.12	-1.75049	0	0.66452	1		0.519946	1		0.550043	1		1.06781	1		0.954362	1		1.52587	1
rELDESLQVAER	2	P10909	N-Term(TMT10)	2.362e-05	34.74	0.00503606	3	1673.9	-0.353023	1	0.857207	2	9.85564	0.869745	2	3.90074	1.10024	2	3.88366	1.51595	2	12.3775	0.998709	2	14.2053	0.810681	2	1.11072
sIVVSPILIPENQR	1	P55290	N-Term(TMT10)	1.286e-05	34.7	0.00659052	3	1794.06	-2.39515	0	1.03055	1		1.09632	1		1.19093	1		0.98987	1		0.87737	1		0.910525	1
gHcQLGQk	5	P13671	N-Term(TMT10); C3(Carbamidomethyl); K8(TMT10)	0.0004027	34.68	0.00520825	2	1385.77	-0.456919	0	0.62727	5	43.5038	0.850113	5	23.76	0.732479	5	10.1144	1.33024	5	9.93682	1.10008	5	6.0475	1.28211	5	8.62927
dFALQNPSAVPR	1	P35858	N-Term(TMT10)	0.0003103	34.67	0.00501554	3	1543.85	2.04182	0	1.3762	1		1.0077	1		1.35492	1		1.23153	1		0.874517	1		0.837491	1
dFDFVPPVVR	3	P01024	N-Term(TMT10)	0.001771	34.67	0.00629501	2	1419.78	-0.558485	0	0.285344	3	48.0333	0.238648	3	48.1232	0.308688	3	68.2389	1.44366	3	3.45342	1.1436	3	9.63412	1.74629	3	4.04723
kPDGTVLLSTk	1	P35590	N-Term(TMT10); K1(TMT10); K11(TMT10)	0.0001242	34.65	0.00344482	3	1846.16	1.02432	0	2.21672	1		1.71508	1		1.47511	1		0.820977	1		0.491173	1		0.610807	1
gDAVcTESGWRPLPScEEk	14	P08603	N-Term(TMT10); C5(Carbamidomethyl); C16(Carbamidomethyl); K19(TMT10)	2.117e-10	34.62	0.00250229	2	2636.29	0.397974	0	0.513715	14	71.0117	0.55304	14	27.1529	0.677898	14	38.8252	1.46718	14	10.9659	1.22423	14	3.97878	1.30368	14	13.429
gAALITAVGVR	2	P19367	N-Term(TMT10)	5.147e-05	34.62	0.00595373	2	1256.79	-2.02964	0	1.41213	2	13.9277	2.00704	2	33.2273	0.917136	2	5.84845	0.671107	2	3.7166	1.39133	2	11.6224	0.848113	2	4.43733
eAPkVVEEQESR	9	P0C0L4;P0C0L5	N-Term(TMT10); K4(TMT10)	1.495e-06	34.61	0.00608853	2	1859.03	3.07441	1
yIFHNFMER	3	Q14624	N-Term(TMT10)	0.0004388	34.61	0.00233509	3	1485.75	0.0673079	0	0.224143	3	5.01859	0.433653	3	10.0138	0.339085	3	43.6835	1.25453	3	18.2232	1.06845	3	0.114956	1.69619	3	4.56029
iDQTVEELR	4	P06727	N-Term(TMT10)	0.0003641	34.58	0.00571273	2	1331.74	0.917153	0	0.431081	4	50.2491	0.673064	4	19.2027	0.647889	4	11.0718	1.2274	4	17.7794	1.22589	4	7.55013	1.58893	4	6.67257
gPPVScIk	1	P02788	N-Term(TMT10); C6(Carbamidomethyl); K8(TMT10)	0.0009656	34.56	0.00533666	2	1315.78	1.72472	0	0.433307	1		0.471576	1		0.650088	1		1.61485	1		1.13137	1		1.11296	1
vLVENEHR	1	Q9Y6R7	N-Term(TMT10)	0.001213	34.54	0.00527341	2	1224.69	1.91311	0	1.12083	1		0.834214	1		1.0777	1		1.07342	1		0.820132	1		1.10205	1
lQHLENELTHDIITk	5	P01009	N-Term(TMT10); K15(TMT10)	7.541e-07	34.53	0.00678314	3	2262.29	1.1046	0	0.417663	5	44.6105	0.376625	5	25.1243	0.422321	4	4.74694	1.56158	5	5.74588	1.00711	5	1.22304	1.05506	5	5.14099
lSEGASYLDHTFPAEk	2	P12259	N-Term(TMT10); K16(TMT10)	8.222e-06	34.51	0.00532766	4	2223.17	0.762062	0	0.929462	2	21.2163	1.03799	2	33.0424	1.09378	2	43.7906	1.3119	2	21.2759	1.04778	2	38.0993	0.882633	2	7.52581
kALYLQYTDETFR	2	P00450	N-Term(TMT10); K1(TMT10)	4.122e-07	34.48	0.00682604	3	2106.16	0.204313	1	1.49131	2	3.76476	2.54176	2	59.4351	1.48229	2	34.5416	0.726123	2	1.71119	0.515854	2	99.425	0.463179	2	109.962
iPTISTQLk	1	P18206	N-Term(TMT10); K9(TMT10)	0.0006661	34.47	0.00469814	2	1458.93	-1.09614	0	0.961856	1		0.82712	1		0.890332	1		1.01908	1		1.02134	1		1.19444	1
qLGAGSIEEcAAk	2	P00747	N-Term(TMT10); C10(Carbamidomethyl); K13(TMT10)	3.037e-05	34.44	0.00633159	3	1791.97	0.161457	0	0.679976	2	14.5797	0.815281	2	17.5105	0.914033	2	39.757	1.19139	2	20.1072	1.16341	2	15.9727	1.16059	2	24.193
qSFDLSVk	9	P04114	N-Term(TMT10); K8(TMT10)	0.001178	34.44	0.00557611	2	1381.81	0.143631	0	1.38419	9	8.5633	1.44791	9	14.4195	1.1411	9	4.76829	0.794459	9	13.028	0.812601	9	6.63136	0.827958	9	5.49962
dYVSQFEGSALGk	2	P02647	N-Term(TMT10); K13(TMT10)	1.868e-07	34.43	0.00553488	2	1859	0.727414	0	0.932554	2	18.4487	0.880676	2	14.8162	0.926833	2	19.8538	1.59421	2	13.3328	0.927087	2	4.22982	0.989082	2	30.8549
aSYPDITGEk	1	P11597	N-Term(TMT10); K10(TMT10)	0.001804	34.42	0.00616204	2	1538.84	-2.59048	0	1.68776	1		1.09329	1		1.47113	1		0.79258	1		0.764861	1		0.720826	1
kEEFHEQSFR	1	Q14520	N-Term(TMT10); K1(TMT10)	0.0001972	34.42	0.0061259	4	1794.95	-1.26713	1	1.13367	1		0.486502	1		0.920966	1		1.20955	1		1.00555	1		1.0769	1
mPMGLSTGIISDSQIk	2	P12259	N-Term(TMT10); K16(TMT10)	1.307e-05	34.41	0.00749843	3	2136.18	1.58929	0	1.53221	2	7.77702	2.46	2	0.658581	0.887952	2	32.6342	0.440185	2	3.93157	1.75444	2	23.4103	0.612894	2	18.2056
gLALGIAk	1	P48637	N-Term(TMT10); K8(TMT10)	0.002091	34.38	0.00373873	2	1200.81	1.39463	0	0.989089	1		0.960808	1		1.14471	1		1.02983	1		0.998461	1		1.10178	1
lNNGEITQHR	3	P04003	N-Term(TMT10)	0.0003315	34.37	0.00542908	3	1410.77	0.351111	0	0.513329	3	5.22398	0.556367	3	24.7948	0.491001	3	1.74704	1.31003	3	1.40158	1.06954	3	15.6159	1.55116	3	3.15048
dTDQDGRGDAcDDDIDGDR	1	P49747	N-Term(TMT10); C11(Carbamidomethyl)	3.379e-06	34.37	0.000364729	3	2339.94	-1.4539	1	0.291758	1		0.24155	1		0.373154	1		1.05267	1		1.88981	1		1.42414	1
eFDHNSNIR	6	P08603	N-Term(TMT10)	0.0005754	34.36	0.00197876	2	1360.68	0.791511	0	1.39675	6	14.6426	1.322	6	4.48781	1.34385	6	2.59963	0.977025	6	4.04404	0.830198	6	11.5465	0.778678	6	3.4066
gNIQLSYSDGDDcGHGk	1	P11717	N-Term(TMT10); C13(Carbamidomethyl); K17(TMT10)	1.753e-05	34.35	0.00174459	3	2281.08	-5.69277	0	0.897678	1		0.940538	1		1.16304	1		1.26602	1		1.14275	1		0.878443	1
eLQDLALQGAk	2	P10645	N-Term(TMT10); K11(TMT10)	0.0002962	34.34	0.00620297	3	1643.98	1.40804	0	0.724087	2	26.9121	0.556681	2	43.9395	0.687148	2	24.2002	0.87098	2	6.4794	1.06181	2	13.9281	1.09732	2	21.0292
aSLIDDAFALAR	1	Q07075	N-Term(TMT10)	0.0006527	34.34	0.00846697	2	1491.84	3.78297	0	1.37491	1		1.34958	1		1.60564	1		0.952464	1		0.909156	1		0.645423	1
sFDYHQFVDETNDk	4	P04114	N-Term(TMT10); K14(TMT10)	5.281e-05	34.31	0.00237236	3	2203.07	0.0552428	0	0.686528	4	23.7847	0.557196	4	20.9092	0.717592	4	24.7177	0.993603	4	9.67862	1.53216	4	5.93113	1.22028	4	15.1527
aTVNPSAPR	2	P08571	N-Term(TMT10)	0.0004044	34.28	0.00460964	2	1141.65	-0.513372	0	0.979422	2	4.40667	0.962803	2	6.29914	1.02511	2	4.74998	1.38324	2	16.3466	0.894267	2	5.57385	0.85104	2	19.6137
sLLEGEGSSGGGGR	1	P13645	N-Term(TMT10)	6.525e-07	34.23	0.00334151	2	1491.76	0.924349	0	0.6176	1		0.692987	1		0.986902	1		1.10918	1		1.62514	1		1.08603	1
yLTVAAVFR	1	P04350	N-Term(TMT10)	0.0006458	34.23	0.00447423	2	1268.76	-1.01576	0	1.47832	1		1.82339	1		0.520964	1		0.426021	1		1.90015	1		1.06283	1
lLAGDHPIDLLLR	1	Q14515	N-Term(TMT10)	0.000175	34.22	0.00790945	3	1675	-4.34347	0	0.853952	1		0.930213	1		0.798688	1		0.849555	1		1.08755	1		1.14324	1
vTIkPAPETEk	4	P01024	N-Term(TMT10); K4(TMT10); K11(TMT10)	0.00091	34.22	0.00425748	2	1900.17	1.34987	0	0.985962	4	5.47891	0.661337	4	14.4692	0.706201	4	2.72803	1.01441	4	2.22009	0.930086	4	5.76183	1.36575	4	3.4551
nFVASHIANILNSEELDIQDLkk	4	P04114	N-Term(TMT10); K22(TMT10); K23(TMT10)	1.5e-06	34.22	0.00505221	5	3298.87	1.46183	1	0.416947	4	21.5027	0.462645	4	55.0291	0.464553	4	43.02	1.0062	4	20.8513	1.54079	4	5.09566	1.34854	4	9.45049
fAHTVVTSR	5	Q14624	N-Term(TMT10)	0.0004467	34.19	0.00603989	2	1246.71	-0.453003	0	1.35561	5	17.1987	1.40097	5	7.89532	1.15739	5	21.2164	1.06856	5	8.53594	0.748939	5	23.1492	0.934471	5	22.6275
sSLSVPYVIVPLk	1	P01024	N-Term(TMT10); K13(TMT10)	2.921e-05	34.19	0.00453468	2	1860.16	-0.544857	0	1.74637	1		2.50825	1		1.92361	1		0.866819	1		0.503084	1		0.303704	1
yVTSAPMPEPQAPGR	2	P01871	N-Term(TMT10)	0.0001092	34.18	0.00397222	3	1829.94	-1.03762	0	1.20652	2	49.8842	1.13104	2	65.1014	1.38088	2	62.4724	1.03611	2	39.8053	0.940052	2	36.0512	0.768393	2	28.3461
eScGYDTcYDWEk	3	P13671	N-Term(TMT10); C3(Carbamidomethyl); C8(Carbamidomethyl); K13(TMT10)	8.747e-08	34.16	0.000382798	2	2170.94	-1.63466	0	0.387435	3	0.540951	0.93549	3	0.888398	0.933082	3	3.39893	1.37895	3	2.08502	1.04162	3	6.31651	1.33758	3	6.94326
gDSGGPLVck	3	P03952	N-Term(TMT10); C9(Carbamidomethyl); K10(TMT10)	3.964e-05	34.16	0.00732881	2	1447.8	0.534849	0	0.529585	3	15.4969	0.641902	3	30.8605	0.784591	3	8.66232	1.33402	3	5.31636	1.08507	3	2.54752	1.28695	3	20.6529
aAQASDLEk	1	P37837	N-Term(TMT10); K9(TMT10)	0.0006753	34.06	0.00857929	2	1390.79	0.41854	0	0.910389	1		0.931021	1		0.892813	1		0.963311	1		1.02842	1		0.97763	1
lIQGAPTIR	1	P18065	N-Term(TMT10)	0.001629	34.05	0.00381744	2	1197.75	0.843117	0	1.31625	1		1.26305	1		1.17523	1		1.07813	1		0.698029	1		0.769222	1
aLLAFQESk	3	P20851	N-Term(TMT10); K9(TMT10)	0.0001283	34.02	0.00748965	2	1464.88	0.119326	0	0.541249	3	60.8062	0.783264	3	70.9609	0.593798	3	64.2804	1.02945	3	2.64479	1.27819	3	13.4782	1.58848	3	8.97997
eSNEELTEScETk	1	P01042	N-Term(TMT10); C10(Carbamidomethyl); K13(TMT10)	1.479e-05	34.02	0.00317022	3	2013.97	1.47199	0	0.686039	1		0.682673	1		0.785054	1		0.949262	1		0.955851	1		1.26498	1
aEATNTGk	1	P10721	N-Term(TMT10); K8(TMT10)	0.00166	34.01	0.00848004	2	1249.72	0.571875	0	0.912223	1		0.986664	1		1.08262	1		0.99154	1		0.988459	1		1.11637	1
iSNIPDEYFk	2	P51884	N-Term(TMT10); K10(TMT10)	0.00192	33.99	0.00678342	2	1683.94	-0.143014	0	0.366572	2	37.3387	0.344952	2	70.3826	0.353361	2	50.2741	1.02576	2	3.11738	1.07101	2	11.4487	1.67568	2	9.37952
aIHLDLEEYR	2	Q96KN2	N-Term(TMT10)	3.374e-05	33.96	0.00580588	2	1487.81	-0.173309	0	1.14867	2	32.3779	0.739458	2	26.553	1.18379	2	2.40027	1.15366	2	10.104	0.990823	2	13.9837	0.908308	2	22.8526
iLISGLEPSTPYR	2	P22105	N-Term(TMT10)	0.0001005	33.96	0.00966307	3	1674.96	1.25115	0	0.889471	2	32.2968	1.0127	2	49.7157	0.925955	2	25.6015	1.10585	2	53.3617	1.03666	2	4.94665	0.917264	2	11.3577
vDFTLSSER	13	P0C0L4;P0C0L5	N-Term(TMT10)	0.0005707	33.95	0.00531586	2	1282.68	0.59933	0
kPVEEYANcHLAR	2	P02787	N-Term(TMT10); K1(TMT10); C9(Carbamidomethyl)	2.663e-05	33.95	0.00706768	4	2045.1	-0.869323	0	1.46549	2	12.0949	1.02578	2	28.8564	1.45216	2	17.0099	0.981571	2	2.8456	1.05881	2	6.43082	0.64958	2	34.726
vSVSQTSk	3	P00740	N-Term(TMT10); K8(TMT10)	0.0006612	33.93	0.00718122	2	1293.78	-1.87596	0	1.01616	3	4.3395	1.005	3	2.24563	0.835642	3	3.94935	1.02642	3	3.20525	1.09369	3	5.81974	1.12754	3	1.17411
gTYSTTVTGR	5	P08519	N-Term(TMT10)	7.957e-05	33.89	0.00440985	2	1271.68	0.13184	0	0.324562	5	52.7718	2.04769	5	41.0706	0.519555	5	74.4685	1.57825	5	3.58268	1.00044	5	16.4116	0.717597	5	15.3927
rQAVDTAVDGVFIR	1	P19827	N-Term(TMT10)	2.069e-06	33.87	0.00812204	3	1776	0.952629	1	1.12305	1		1.27038	1		1.41999	1		0.971601	1		1.15077	1		0.835394	1
aNTVQEATFQMELPkk	2	Q14624	N-Term(TMT10); K15(TMT10); K16(TMT10)	2.919e-05	33.82	0.00792562	4	2522.42	-0.858175	1	2.13066	2	3.55478	2.45147	2	6.91421	1.88493	2	0.49985	0.560447	2	14.1847	0.443781	2	31.2852	0.328669	2	34.213
tIAPALVSk	2	P06733	N-Term(TMT10); K9(TMT10)	0.000999	33.82	0.00402505	2	1357.88	-0.232645	0	1.10999	2	22.0549	0.978468	2	0.23014	1.71791	2	14.3601	0.988931	2	15.1997	0.832067	2	0.499782	0.918274	2	18.0937
lTLDIQNkk	4	P04114	N-Term(TMT10); K8(TMT10); K9(TMT10)	0.0005612	33.79	0.00497218	2	1760.12	-1.31872	1	1.35804	4	8.00251	1.9345	4	10.0088	1.25896	4	8.62715	0.773258	4	10.0148	0.734847	4	8.46917	0.782874	4	22.6057
eVGPPLPQEAVPLQk	2	Q16610	N-Term(TMT10); K15(TMT10)	1.801e-07	33.75	0.00759054	2	2060.22	0.207139	0	0.918765	2	4.81168	0.802429	2	7.23721	1.07923	2	18.3422	0.879621	2	25.3672	1.2169	2	31.4744	0.957423	2	4.99769
vMNHIcSk	8	P43652	N-Term(TMT10); C6(Carbamidomethyl); K8(TMT10)	0.000935	33.69	0.0073327	2	1446.79	-1.60248	0	0.750427	8	11.6423	1.18649	8	11.4943	1.19687	8	11.5111	1.22125	8	4.59464	0.924115	8	4.67476	1.03955	8	7.99064
qQcTcHAGk	1	Q9Y6R7	N-Term(TMT10); C3(Carbamidomethyl); C5(Carbamidomethyl); K9(TMT10)	0.0003708	33.67	0.00337186	3	1547.78	-0.631945	0	0.428559	1		0.553055	1		0.736358	1		1.31314	1		1.02095	1		1.44002	1
gDSPASSkPISINYR	6	P02751	N-Term(TMT10); K8(TMT10)	5.472e-05	33.67	0.00835448	2	2050.13	-0.49435	0	1.51276	6	7.24375	1.10421	6	2.9562	1.15964	6	3.97244	0.760431	6	1.59527	0.658178	6	1.85776	1.06209	6	6.89572
sWVPHTFESELSDPVELLVAES	5	P04217	N-Term(TMT10)	2.439e-07	33.67	0.00448866	3	2700.36	-0.275827	0	1.0912	5	10.2477	1.23914	5	14.9278	1.17153	5	17.8051	0.9805	5	18.2442	0.989027	5	24.823	0.855888	5	8.87033
vEDFGNAWk	1	P04275	N-Term(TMT10); K9(TMT10)	0.0008853	33.67	0.0074095	3	1523.83	0.798158	0	1.0294	1		1.26808	1		1.12065	1		0.937498	1		0.989486	1		1.05144	1
yGLDSDLSck	3	P36955	N-Term(TMT10); C9(Carbamidomethyl); K10(TMT10)	4.43e-05	33.66	0.00417611	2	1615.84	0.930229	0	0.654926	3	24.4912	0.868466	3	9.8386	0.892569	3	41.9249	1.28376	3	1.32976	1.03829	3	35.445	1.24654	3	22.4992
sAQEcQER	1	P03951	N-Term(TMT10); C5(Carbamidomethyl)	0.0011	33.65	0.00133771	2	1236.59	2.05255	0	0.808277	1		1.18467	1		1.02365	1		1.19269	1		0.869971	1		1.26416	1
qTHQPPAPNSLIR	6	P02747	N-Term(TMT10)	0.0004823	33.63	0.00767314	2	1687.95	1.20933	0	1.45458	6	14.2477	1.4837	6	37.9944	1.60852	6	8.33851	0.83448	6	26.0394	0.818892	6	43.0554	0.632857	6	4.53032
gVWGSVcDDNWGEkEDQVVck	4	O43866	N-Term(TMT10); C7(Carbamidomethyl); K14(TMT10); C20(Carbamidomethyl); K21(TMT10)	2.736e-06	33.59	0.00391582	4	3154.55	-1.11756	1	0.451446	4	29.2783	0.62646	4	0.492653	0.56743	4	7.65183	1.29572	4	9.8412	1.38002	4	5.27711	1.4333	4	5.48516
nIPcAVTk	4	P13671	N-Term(TMT10); C4(Carbamidomethyl); K8(TMT10)	0.0028	33.59	0.0114193	2	1360.8	1.77527	0	0.699189	4	62.4412	0.886607	4	23.9955	0.884442	4	39.1118	1.0718	4	11.0549	0.932128	4	10.3323	1.27225	4	23.1053
sPPEISHGVVAHMSDSYQYGEEVTYk	1	P08603	N-Term(TMT10); K26(TMT10)	2.236e-08	33.58	0.00337669	4	3368.65	-1.52007	0	2.0471	1		0.95332	1		1.89806	1		0.848243	1		0.91774	1		0.464388	1
aSSVVVSGTPIR	1	P16930	N-Term(TMT10)	7.707e-05	33.57	0.00685685	2	1401.83	1.64612	0	0.830859	1		0.848258	1		1.01926	1		1.50689	1		1.08155	1		0.817768	1
nALWHTGDTESQVR	1	P49747	N-Term(TMT10)	8.315e-05	33.56	0.00433947	3	1842.93	1.06376	0	1.07464	1		1.2346	1		1.16117	1		1.06952	1		1.03299	1		0.759029	1
fTNIGPDTmR	1	P02751	N-Term(TMT10); M9(Oxidation)	0.001463	33.56	0.00339227	2	1396.71	0.348029	0	1.36782	1		1.2388	1		1.13287	1		0.790609	1		0.667013	1		1.0753	1
kIEDNNTLVFIVDVk	4	P62750	N-Term(TMT10); K1(TMT10); K15(TMT10)	0.0002394	33.46	0.00646922	3	2434.45	-0.359024	1	1.34336	4	8.54747	1.32853	4	9.56545	0.69294	4	30.6272	0.61058	4	6.08046	1.64172	4	11.1537	0.978384	4	1.51224
dMTEVISSLENANYk	1	P06681	N-Term(TMT10); K15(TMT10)	2.036e-06	33.46	0.00619873	3	2172.13	0.264117	0	0.673337	1		0.698376	1		0.978843	1		0.886939	1		1.35602	1		1.33793	1
aEFAEVSk	5	P02768	N-Term(TMT10); K8(TMT10)	0.0008949	33.41	0.00880151	2	1338.77	-1.25408	0	1.76498	5	7.933	1.38457	5	14.6039	1.86125	5	22.3462	0.88828	5	15.8608	0.823396	5	10.3031	0.578009	5	13.0504
fVTWIEGVmR	2	P00747	N-Term(TMT10); M9(Oxidation)	0.00181	33.32	0.00703035	3	1482.8	-0.209649	0	1.3504	2	17.8345	1.41737	2	14.0052	1.32621	2	22.9356	0.738859	2	0.777772	0.941047	2	19.3454	0.813948	2	18.9293
yIPPcLDSELTEFPLR	2	P09486	N-Term(TMT10); C5(Carbamidomethyl)	6.565e-05	33.3	0.00687571	3	2179.13	0.883951	0	0.287329	2	106.8	0.513601	2	36.3995	0.440303	2	36.4007	1.2847	2	1.79896	0.98629	2	36.5724	1.6826	2	56.0453
mNVAPAcLPERDWAESTLMTQk	2	P00742	N-Term(TMT10); C7(Carbamidomethyl); K22(TMT10)	2.364e-08	33.29	0.00590705	3	3006.51	-3.89	1	1.14966	2	9.30793	1.80999	2	11.7642	1.37211	2	7.19254	0.978766	2	10.8193	0.686013	2	10.9074	0.869914	2	5.97791
eFQLFSSPHGk	1	P02787	N-Term(TMT10); K11(TMT10)	0.000108	33.28	0.00920992	3	1734.96	-1.68538	0	1.94926	1		1.34083	1		1.56745	1		0.674453	1		0.879963	1		0.714098	1
cNMGYEYSER	2	P08603	N-Term(TMT10); C1(Carbamidomethyl)	4.918e-05	33.27	0.000469862	2	1537.66	0.784232	0	0.790613	2	16.5259	0.922513	2	15.6773	0.973144	2	29.4995	1.30297	2	0.503944	0.81258	2	1.30488	1.07898	2	9.90037
lLDNWDSVTSTFSk	1	P02647	N-Term(TMT10); K14(TMT10)	5.549e-05	33.26	0.0090164	3	2071.11	1.58408	0	0.491877	1		0.573467	1		0.477101	1		2.2265	1		0.991655	1		0.998025	1
gAAAHPDSEEQQQR	1	Q9Y490	N-Term(TMT10)	0.0001073	33.25	0.00276793	3	1752.85	0.814753	0	0.88767	1		0.97917	1		1.13199	1		1.50327	1		1.06344	1		0.64345	1
wNDDAcHk	4	P14151	N-Term(TMT10); C6(Carbamidomethyl); K8(TMT10)	0.001615	33.21	0.00248315	2	1503.74	-2.6021	0	0.752939	4	29.9688	0.875857	4	10.3248	0.892723	4	8.68821	1.12009	4	12.5323	0.981626	4	4.23889	1.14226	4	20.3794
aRPEDVVNLDLk	1	Q9HBI1	N-Term(TMT10); K12(TMT10)	0.0001636	33.21	0.00787923	3	1827.08	0.720972	0	0.554211	1		0.520313	1		0.709137	1		1.37291	1		1.25477	1		1.13428	1
gTDScQGDSGGPLVcFEk	1	P08519	N-Term(TMT10); C5(Carbamidomethyl); C15(Carbamidomethyl); K18(TMT10)	3.411e-06	33.21	0.00281742	3	2372.14	6.02656	0	0.684409	1		1.18094	1		0.683219	1		1.21093	1		1.16829	1		1.34477	1
nVVFVIDk	3	Q14624	N-Term(TMT10); K8(TMT10)	0.001091	33.19	0.00947474	2	1391.87	0.93113	0	1.46352	3	6.15546	1.77856	3	1.46278	1.33179	3	0.741921	0.974416	3	3.59027	0.648023	3	5.67055	0.732633	3	0.335955
acGAcPLWGkcDAESSk	1	P10643	N-Term(TMT10); C2(Carbamidomethyl); C5(Carbamidomethyl); K10(TMT10); C11(Carbamidomethyl); K17(TMT10)	1.326e-05	33.14	0.00494994	3	2584.29	-0.0366363	1	0.216311	1		6.11781	1		2.50463	1		0.446959	1		0.361861	1		0.195315	1
fYNQVSTPLLR	1	P19823	N-Term(TMT10)	0.0007023	33.14	0.00837123	3	1566.88	-3.15131	0	1.30142	1		1.35048	1		1.27874	1		0.966919	1		0.829888	1		0.785845	1
ccTESLVNR	2	P02768	N-Term(TMT10); C1(Carbamidomethyl); C2(Carbamidomethyl)	0.0002026	33.13	0.00165378	2	1367.66	-1.5137	0	0.733252	2	4.72504	1.34577	2	8.85483	1.5271	2	1.90013	1.20898	2	4.96037	1.03728	2	10.0064	1.07824	2	0.66564
kAEEEHLGILGPQLHADVGDkVk	3	P00450	N-Term(TMT10); K1(TMT10); K21(TMT10); K23(TMT10)	7.115e-07	33.12	0.00358333	4	3399.98	0.39942	2	1.30375	3	11.2229	1.75186	3	10.0614	1.1067	3	8.99488	0.85175	3	6.86474	0.801681	3	8.15222	0.894063	3	6.41508
hSTIFENLANk	4	P02787	N-Term(TMT10); K11(TMT10)	4.746e-05	33.08	0.0099392	3	1731.98	-0.9694	0	1.47189	4	3.42584	0.856922	4	10.4406	1.20646	4	4.91641	0.969816	4	0.780963	1.31215	4	7.87678	0.791972	4	8.97538
kEAGIPEFYDYDVALIk	2	P00751	N-Term(TMT10); K1(TMT10); K17(TMT10)	3.091e-08	33.08	0.00878291	3	2658.5	-0.0674661	1	1.03534	2	0.52984	1.29846	2	1.54407	1.07553	2	11.8356	0.901968	2	3.10096	0.830489	2	13.9232	1.02808	2	6.24162
kMEILHPGk	6	P13671	N-Term(TMT10); K1(TMT10); K9(TMT10)	0.002343	33.05	0.00547472	4	1740.08	0.553184	1	1.30553	6	2.90515	1.39504	6	12.3912	1.25905	6	5.39677	0.952643	6	4.58119	0.712326	6	12.5696	0.930011	6	9.22873
aREDIFMETLk	3	P25311	N-Term(TMT10); K11(TMT10)	2.858e-05	33.03	0.00960633	3	1811.01	-1.43661	1	0.581737	3	53.9056	0.335953	3	29.1427	0.420251	3	22.8191	1.28425	3	4.57374	1.22695	3	0.876683	1.50089	3	12.2791
wEYcNLk	5	P00747	N-Term(TMT10); C4(Carbamidomethyl); K7(TMT10)	0.002489	33.01	0.0057254	2	1470.78	0.479242	0	0.547097	5	27.1196	0.706515	5	10.0717	0.69256	5	23.7894	1.1665	5	1.36308	1.17929	5	6.1199	1.44271	5	9.94506
cLAYDFYPGk	1	P25311	N-Term(TMT10); C1(Carbamidomethyl); K10(TMT10)	0.0004112	33.01	0.00655045	2	1691.89	3.89436	0	0.642326	1		1.45955	1		0.873585	1		1.17172	1		0.933663	1		1.17266	1
scDNPYIPNGDYSPLR	6	P08603	N-Term(TMT10); C2(Carbamidomethyl)	7.45e-05	33	0.00145344	3	2096.97	-9.56997	0	0.77196	6	38.6982	1.0409	6	12.4867	1.04194	6	14.7748	1.17622	6	1.96704	1.0096	6	8.71626	1.13863	6	15.5703
lSYTcEGGFR	5	P08603	N-Term(TMT10); C5(Carbamidomethyl)	7.924e-05	32.99	0.00233589	2	1418.69	-1.17374	0	0.875767	5	7.8797	1.23798	5	12.8738	1.09361	5	4.06506	1.15175	5	8.09786	0.896441	5	2.01594	0.996155	5	15.2733
lQPLDFkENAEQSR	12	P01008	N-Term(TMT10); K7(TMT10)	2.517e-06	32.99	0.0106748	3	2133.17	-0.204954	1	2.05844	12	6.63598	2.78997	12	13.0205	1.92882	12	6.52277	0.641864	12	7.0047	0.323879	12	43.9601	0.338287	12	52.3308
mLEVPYVDR	2	P00742	N-Term(TMT10)	0.0007223	32.98	0.00878609	2	1350.73	0.803097	0	1.41289	2	1.08227	1.20974	2	6.23127	1.334	2	6.47804	0.937378	2	3.42795	0.731141	2	10.3105	0.914172	2	5.1529
cVPVcGVPR	1	P09871	N-Term(TMT10); C1(Carbamidomethyl); C5(Carbamidomethyl)	0.0003303	32.96	0.00414776	2	1272.68	-0.294555	0	0.284587	1		0.489357	1		0.475999	1		1.45216	1		1.15276	1		1.70324	1
tLSPVLESPR	1	P22105	N-Term(TMT10)	0.001978	32.94	0.00673311	2	1327.78	0.39381	0	1.03117	1		1.25241	1		1.17026	1		0.945397	1		0.92335	1		0.923483	1
gVNTDSGSVcR	1	P12955	N-Term(TMT10); C10(Carbamidomethyl)	6.361e-06	32.94	0.00233753	2	1380.68	1.62801	0	0.749274	1		1.19201	1		1.3912	1		1.28288	1		0.991318	1		0.774851	1
gMADQDGLkPTIDkPSEDSPPLEMLGPR	4	P19827	N-Term(TMT10); K9(TMT10); K14(TMT10)	8.519e-09	32.91	0.0078799	3	3681.94	0.356074	0	1.58841	4	0.568923	1.56629	4	2.16559	1.2202	4	3.85766	0.809804	4	0.993943	0.80083	4	3.10365	0.922481	4	1.47502
vSSFYAk	4	P04114	N-Term(TMT10); K7(TMT10)	0.003101	32.89	0.00832751	2	1259.74	0.0178871	0	1.95179	4	7.07777	1.84954	4	2.86647	1.66149	4	6.31776	0.532185	4	16.2083	0.57662	4	8.89032	0.441281	4	8.71402
vTSTLTIk	3	P01871	N-Term(TMT10); K8(TMT10)	0.002772	32.86	0.0093428	2	1320.85	2.65136	0	0.754602	3	2.10023	0.736495	3	3.28271	0.864385	3	8.07781	1.59781	3	2.43563	0.708183	3	11.5422	1.31103	3	3.52762
tEGQFVDLTGNR	1	P11226	N-Term(TMT10)	1.308e-05	32.85	0.00578462	2	1565.81	0.47931	0	0.587654	1		0.554517	1		0.632472	1		1.0577	1		1.22119	1		1.3757	1
yIETDPANR	2	P06396	N-Term(TMT10)	0.0007554	32.85	0.0059662	2	1307.68	0.867353	0	1.02109	2	4.92264	1.22534	2	6.38583	1.11146	2	4.70928	1.14603	2	9.57701	0.92268	2	5.42286	1.0693	2	0.026781
lVFQQFDLEPSEGcFYDYVk	1	P00736	N-Term(TMT10); C14(Carbamidomethyl); K20(TMT10)	1.075e-06	32.85	0.00568086	3	2942.47	0.94867	0	0.365888	1		0.494199	1		0.468825	1		1.19008	1		1.2294	1		1.62408	1
eLcSAcHNER	1	O00391	N-Term(TMT10); C3(Carbamidomethyl); C6(Carbamidomethyl)	0.0002642	32.84	0.000518764	3	1504.68	0.475793	0	0.678495	1		0.643319	1		1.2645	1		1.51215	1		1.1352	1		0.936571	1
fTDSENVcQER	2	P43652	N-Term(TMT10); C8(Carbamidomethyl)	0.0003594	32.84	0.00116999	3	1613.74	0.878378	0	0.713521	2	26.2154	0.585976	2	1.5965	0.832353	2	17.7684	1.44114	2	13.9594	1.08565	2	10.2469	1.03499	2	33.0591
iQNILTEEPk	2	P27169	N-Term(TMT10); K10(TMT10)	0.0002751	32.82	0.00841058	3	1642.98	0.121305	0	1.26985	2	8.12417	1.02692	2	11.0367	0.978828	2	13.5843	0.96961	2	38.4703	1.01376	2	20.3651	1.022	2	24.6073
vVAQGVGIPEDSIFTmADRGEcVPGEQEPEPILIPR	2	P02760	N-Term(TMT10); M16(Oxidation); C22(Carbamidomethyl)	1.369e-06	32.81	0.00602141	4	4151.1	-0.707793	1	1.34459	2	10.6038	1.55241	2	11.0664	1.5098	2	9.08568	0.836472	2	5.67799	1.02298	2	26.7101	0.638191	2	0.342205
vGYVSGWGR	4	P00738	N-Term(TMT10)	0.0002434	32.81	0.00672827	2	1209.66	1.068	0	0.467608	4	36.066	0.480056	4	20.0113	0.84654	4	11.6025	1.58684	4	1.87113	0.646997	4	7.57981	1.38188	4	6.06832
nLLSVAYk	1	Q04917;P63104	N-Term(TMT10); K8(TMT10)	0.001473	32.74	0.00838071	2	1365.85	0.0880818	0
vMPIcLPSkDYAEVGR	3	P00738	N-Term(TMT10); C5(Carbamidomethyl); K9(TMT10)	1.956e-06	32.74	0.0100835	3	2293.25	0.0571263	1	0.233062	2	171.754	0.216884	3	3.44103	0.416429	1		1.72933	3	4.69728	0.382988	3	8.06431	1.99678	3	1.85955
vcNPIITk	1	P11142	N-Term(TMT10); C2(Carbamidomethyl); K8(TMT10)	0.001923	32.73	0.0114667	2	1402.85	-1.11591	0	0.740362	1		0.834258	1		2.6432	1		0.862306	1		0.983281	1		0.982046	1
vTIPTDLIASSGDIIk	1	Q14118	N-Term(TMT10); K16(TMT10)	0.001413	32.73	0.00832002	3	2101.25	-0.646627	0	0.686807	1		1.08995	1		0.836353	1		1.29962	1		0.875594	1		1.18525	1
gLEWVANIk	2	P01780	N-Term(TMT10); K9(TMT10)	0.0002512	32.73	0.00984003	2	1487.9	0.36442	0	0.761607	2	19.7331	0.790027	2	17.0062	0.757467	2	47.7283	1.20979	2	1.44696	0.985888	2	9.36571	1.35535	2	21.1471
qALEEFQk	3	P07358	N-Term(TMT10); K8(TMT10)	0.0008166	32.69	0.0107116	2	1450.83	0.146706	0	1.10932	3	0.52796	0.686393	3	5.06412	0.904741	3	8.26682	0.987937	3	1.63236	0.983408	3	1.64465	1.24969	3	1.07976
lTWASHEk	1	P06702	N-Term(TMT10); K8(TMT10)	0.001	32.69	0.0091775	3	1429.82	1.34632	0	0.895	1		0.747474	1		0.747298	1		1.44742	1		0.764454	1		0.938724	1
gGDVASMYTPNAQYcQMR	2	P03952	N-Term(TMT10); C15(Carbamidomethyl)	3.339e-05	32.68	0.00126785	3	2278.03	2.75766	0	1.41506	2	23.7696	1.30836	2	1.03628	1.44451	2	0.986487	0.883239	2	7.56271	0.968952	2	23.6715	0.68741	2	1.69569
aEGLEcTk	2	P04275	N-Term(TMT10); C6(Carbamidomethyl); K8(TMT10)	0.00131	32.67	0.00859799	2	1365.75	0.663255	0	0.826858	2	15.6293	1.0155	2	7.63651	1.0608	2	7.94789	1.15508	2	8.79475	0.900238	2	13.8376	1.11819	2	1.46763
vTPLIHDR	1	P00451	N-Term(TMT10)	0.002686	32.67	0.010004	3	1179.7	-0.635461	0	0.783169	1		0.677513	1		1.27228	1		1.22764	1		1.12796	1		1.00798	1
iPSVQINFk	4	P04114	N-Term(TMT10); K9(TMT10)	0.0006197	32.63	0.00960534	2	1503.93	1.63262	0	0.822288	4	7.33197	0.7773	4	11.967	0.641191	4	1.86595	1.16062	4	14.699	1.13719	4	3.80715	1.06384	4	2.29037
lcQDLGPGAFR	4	P08697	N-Term(TMT10); C2(Carbamidomethyl)	0.0002228	32.6	0.00678683	2	1462.77	1.44353	0	0.745088	4	20.7758	0.820681	4	27.2107	1.22111	4	15.8644	1.39602	4	21.3465	1.12127	4	4.99153	0.907799	4	41.3875
gPLDQLEk	14	P05546	N-Term(TMT10); K8(TMT10)	0.002435	32.58	0.00794992	2	1357.81	1.66714	0	0.934693	14	6.96446	0.736703	14	5.31585	0.915673	14	4.92247	1.44082	14	6.88992	1.02295	14	6.15339	0.903768	14	7.49873
gmTNINDGLLR	2	Q06033	N-Term(TMT10); M2(Oxidation)	0.000205	32.57	0.0078299	2	1448.77	0.370519	0	0.70203	2	44.0671	0.534097	2	52.3865	0.779208	2	25.0323	1.18952	2	4.53755	1.09509	2	16.2527	1.12806	2	18.3979
mGSSTSEk	2	P13671	N-Term(TMT10); K8(TMT10)	0.00192	32.56	0.00513029	2	1284.69	-0.0607563	0	1.45315	2	7.86007	1.48611	2	8.58782	1.36564	2	1.97742	0.886148	2	0.262524	0.603029	2	7.55135	0.895609	2	6.69836
iLDVNDNIPVVENk	1	Q14126	N-Term(TMT10); K14(TMT10)	0.0005015	32.56	0.0102051	3	2040.17	0.0412825	0	0.966312	1		1.3048	1		1.48448	1		0.947007	1		1.04498	1		0.91676	1
tSIYPFLDFMPSPQVVR	1	P43251	N-Term(TMT10)	6.209e-06	32.53	0.00982908	3	2226.2	6.89343	0	1.29095	1		1.25481	1		1.31073	1		0.740999	1		1.05133	1		1.02632	1
yVLPNFEVk	5	P0C0L4;P0C0L5	N-Term(TMT10); K9(TMT10)	0.001262	32.51	0.0104355	3	1566.93	0.451012	0
aLRDFALQNPSAVPR	1	P35858	N-Term(TMT10)	9.858e-05	32.5	0.0114155	3	1884.07	1.53294	1	1.22593	1		1.69775	1		1.3933	1		0.923465	1		0.926411	1		0.910515	1
eNFVLTTAk	3	P22891	N-Term(TMT10); K9(TMT10)	0.000245	32.49	0.0106246	2	1480.87	-2.70958	0	1.43597	3	11.8345	0.989994	3	11.6912	1.38525	3	10.439	0.765899	3	15.831	0.933212	3	5.1732	0.920372	3	9.28093
fPALTQEQk	3	P05062	N-Term(TMT10); K9(TMT10)	0.0005856	32.49	0.0117518	2	1519.89	0.227809	0	0.804957	3	16.7183	0.545427	3	34.0253	0.778951	3	18.0466	0.90487	3	8.31305	1.19606	3	2.33311	1.09171	3	9.84387
sLAELGGHLDQQVEEFRR	2	P06727	N-Term(TMT10)	3.687e-06	32.48	0.00934971	4	2313.21	0.00571769	1	0.634559	2	18.857	1.22382	2	17.2467	0.934271	2	37.9102	1.71821	2	6.10015	0.779963	2	2.95343	1.00489	2	16.4897
kALQEYAAk	3	P13671	N-Term(TMT10); K1(TMT10); K9(TMT10)	3.825e-05	32.48	0.00751366	3	1709.06	0.919387	1	1.55368	3	11.702	1.64149	3	8.03691	1.47147	3	6.59584	1.06786	3	3.07032	0.636332	3	5.10578	0.55766	3	16.8542
vVLIGDSGVGk	1	P62491	N-Term(TMT10); K11(TMT10)	7.287e-05	32.36	0.00984396	2	1501.94	1.95533	0	1.02243	1		1.5429	1		1.38334	1		1.24583	1		0.831076	1		0.693717	1
vEHSDLSFSk	6	P61769	N-Term(TMT10); K10(TMT10)	0.0001758	32.33	0.011111	3	1606.89	0.793354	0	0.774462	6	11.3004	0.75531	6	30.6649	0.750129	6	59.2869	1.56838	6	18.5417	0.934055	6	12.8908	1.09173	6	24.0012
aSIHEAWTDGk	1	P12814	N-Term(TMT10); K11(TMT10)	0.000726	32.33	0.00894729	3	1672.91	1.07818	0	0.89006	1		0.772068	1		1.56604	1		0.946695	1		1.15838	1		0.870121	1
gkWTLPPEcVENNENck	1	P05160	N-Term(TMT10); K2(TMT10); C9(Carbamidomethyl); C16(Carbamidomethyl); K17(TMT10)	1.525e-05	32.33	0.00786543	3	2762.41	-2.4459	1	0.838912	1		0.809288	1		0.846018	1		1.34431	1		1.10807	1		1.2271	1
aPLIPMEHcTTR	3	P09486	N-Term(TMT10); C9(Carbamidomethyl)	0.0005908	32.31	0.00643301	3	1654.86	-3.33538	0	0.67301	3	0.256137	1.45204	3	4.85531	1.3511	3	0.35065	0.81872	3	18.516	1.40358	3	22.741	0.821974	3	16.1373
wLDLSHNR	2	P35858	N-Term(TMT10)	0.002019	32.26	0.00742865	2	1269.69	2.35453	0	1.41415	2	20.6403	1.10711	2	28.1853	1.30592	2	2.11745	0.881186	2	7.51534	0.810269	2	5.99863	0.993428	2	19.9016
aQWANPFDPSk	4	P05543	N-Term(TMT10); K11(TMT10)	0.0001085	32.22	0.0102864	3	1718.93	1.62439	0	0.723669	4	8.15264	0.468585	4	3.60545	0.655414	4	5.69982	0.99394	4	1.95006	1.07619	4	9.39794	1.39228	4	2.96302
tWQDcEYk	5	P01042	N-Term(TMT10); C5(Carbamidomethyl); K8(TMT10)	0.001093	32.21	0.00357698	2	1587.79	0.069339	0	0.519571	5	18.0977	0.455953	5	21.6623	0.607576	5	17.0136	1.03337	5	5.39474	1.14692	5	3.40225	1.67154	5	8.95948
eQTmSEcEAGALR	1	P10643	N-Term(TMT10); M4(Oxidation); C7(Carbamidomethyl)	0.002275	32.17	0.00106179	2	1726.79	-1.74498	0	0.271886	1		0.225456	1		0.335842	1		1.99947	1		1.16932	1		1.55515	1
dINYVNPVIk	3	P01031	N-Term(TMT10); K10(TMT10)	2.328e-05	32.16	0.0129837	2	1632.97	-0.208045	0	0.837651	3	20.2559	0.945384	3	36.9109	0.820604	3	0.863518	0.878037	3	25.3218	1.27235	3	25.1244	1.21175	3	1.25701
wNFYYSPQSSPDkk	1	P04114	N-Term(TMT10); K13(TMT10); K14(TMT10)	1.046e-06	32.14	0.0104166	3	2434.31	2.58754	1	2.46031	1		1.34211	1		1.56852	1		0.664435	1		0.28192	1		0.190871	1
aDSRDPASDQMQHWk	1	P04040	N-Term(Acetyl); K15(TMT10)	6.112e-05	32.14	0.00222994	3	2042.96	0.924218	1	1.03271	1		1.24107	1		1.67379	1		1.07115	1		1.09161	1		0.652737	1
vTTMDAELEFAIQPNTTGk	1	P26038;P15311	N-Term(TMT10); K19(TMT10)	1.995e-06	32.11	0.0109501	3	2524.32	-4.86234	0
lTLDIQNk	7	P04114	N-Term(TMT10); K8(TMT10)	0.002234	32.11	0.013134	2	1402.87	0.236565	0	1.15354	7	20.603	0.90268	7	7.77919	0.873799	7	17.1195	0.756211	7	10.4989	1.04655	7	16.6661	1.15306	7	9.28685
lVWEEAMSR	2	Q16610	N-Term(TMT10)	0.0002805	32.08	0.00644219	2	1349.71	-1.00198	0	1.1822	2	4.748	1.51515	2	27.9312	1.17879	2	11.5425	0.819084	2	11.5027	0.841804	2	8.43605	0.733217	2	20.7087
lTGISDPVTVk	1	Q99784	N-Term(TMT10); K11(TMT10)	0.002291	32.07	0.0112688	3	1587.97	-2.51923	0	0.791982	1		0.905288	1		0.722458	1		0.961235	1		1.0309	1		1.29429	1
aAVPIVNLk	1	P39060	N-Term(TMT10); K9(TMT10)	0.0002775	32.07	0.00366313	2	1382.91	0.195716	0	0.975827	1		0.952239	1		1.209	1		0.750351	1		0.75412	1		0.967794	1
eVPcASVk	6	P10643	N-Term(TMT10); C4(Carbamidomethyl); K8(TMT10)	0.002288	32.06	0.0132239	2	1347.77	-0.733346	0	0.592401	6	17.0371	0.647095	6	16.2842	0.714772	6	28.9344	1.41382	6	3.27417	1.10896	6	6.3873	0.971531	6	6.14821
vcEGAAck	3	P01031	N-Term(TMT10); C2(Carbamidomethyl); C7(Carbamidomethyl); K8(TMT10)	0.001578	32.06	0.0068453	2	1352.7	-1.98581	0	0.355279	3	163.357	0.833691	3	11.7148	0.739611	3	98.1507	1.08173	3	2.77006	1.07216	3	0.755791	1.40134	3	1.52149
aSNDMYHSR	3	P01034	N-Term(TMT10)	0.001083	32.05	0.00149696	3	1309.62	-0.479832	0	1.08963	3	85.877	0.854187	3	2.93731	1.65794	3	113.519	1.32114	3	19.5879	0.678826	3	18.2757	0.518856	3	12.7632
eTSNFGFSLLR	1	Q9UK55	N-Term(TMT10)	4.801e-06	32.03	0.0075507	2	1499.81	2.42591	0	1.73828	1		2.01566	1		1.53025	1		0.838188	1		0.607923	1		0.478056	1
yPSLSIHGIEGAFDEPGTk	2	Q96KN2	N-Term(TMT10); K19(TMT10)	4.881e-05	31.98	0.0115681	4	2476.32	1.22618	0	1.38946	2	12.0184	2.10331	2	64.9149	2.03678	2	56.0416	0.737445	2	39.8463	0.64805	2	44.1555	0.507715	2	89.1764
kPSLSVQPGPVVAPGEk	1	Q8N6C8	N-Term(TMT10); K1(TMT10); K17(TMT10)	2.282e-06	31.98	0.00640208	3	2377.44	-1.53716	0	1.34888	1		0.146433	1		0.587906	1		1.00209	1		1.17401	1		1.05894	1
gmcTSPPLIk	3	P05160	N-Term(TMT10); M2(Oxidation); C3(Carbamidomethyl); K10(TMT10)	0.002959	31.96	0.0125449	2	1577.88	-0.644322	0	0.855629	3	1.50568	1.23948	3	17.8278	1.14852	3	11.9898	1.0786	3	7.54749	0.980035	3	9.02436	1.02481	3	3.98633
dTLPScAVR	3	Q96PD5	N-Term(TMT10); C6(Carbamidomethyl)	0.0009145	31.94	0.00761284	2	1247.66	0.163075	0	0.664206	3	14.6189	0.764641	3	12.5608	0.744513	3	18.9016	1.22858	3	6.41933	0.955133	3	11.6724	1.43507	3	14.8569
skAEAESLYQSk	2	P04264	N-Term(TMT10); K2(TMT10); K12(TMT10)	4.297e-07	31.91	0.0120782	3	2028.15	-2.20826	1	1.53783	2	0.00232885	1.37559	2	1.24097	1.62386	2	0.810033	0.425129	2	6.6273	1.40271	2	4.41193	0.71238	2	4.94204
tNPcLHGGR	2	P00748	N-Term(TMT10); C4(Carbamidomethyl)	0.001941	31.9	0.00555263	3	1240.64	-2.33519	0	0.879406	2	22.0961	0.858764	2	16.9586	1.17889	2	16.7793	1.15269	2	28.2592	1.15328	2	40.1534	1.01168	2	20.5255
sSALDmENFR	4	P19823	N-Term(TMT10); M6(Oxidation)	0.0008974	31.89	0.002718	2	1414.69	1.59629	0	1.14333	4	9.81891	1.03557	4	12.0631	1.15	4	7.35326	1.06709	4	6.32528	0.916347	4	10.2827	0.97253	4	4.14104
vDVQAGAcEGkLELSVDGAk	10	P0C0L4;P0C0L5	N-Term(TMT10); C8(Carbamidomethyl); K11(TMT10); K20(TMT10)	2.876e-07	31.86	0.0133258	4	2733.51	0.85321	1
vLALSVETDYTFPLAEk	1	P05388	N-Term(TMT10); K17(TMT10)	2.438e-06	31.84	0.0115216	3	2354.33	0.599505	0	1.6282	1		1.26039	1		0.778568	1		0.644873	1		1.81595	1		0.899087	1
gWVDLFVPk	4	P05543	N-Term(TMT10); K9(TMT10)	0.001643	31.82	0.013186	2	1518.91	0.14728	0	1.32722	4	3.65034	1.39149	4	1.16598	1.47308	4	2.12544	1.02436	4	4.9858	0.743492	4	18.0008	0.617257	4	2.93848
vVAQGVGIPEDSIFTMADRGEcVPGEQEPEPILIPR	2	P02760	N-Term(TMT10); C22(Carbamidomethyl)	4.872e-08	31.81	0.0087011	4	4135.11	2.14062	1	1.18992	2	18.0387	2.43521	2	25.6684	2.04149	2	21.9964	0.790103	2	18.1677	0.650744	2	69.7107	0.341399	2	11.3168
gYTQQLAFR	2	P01024	N-Term(TMT10)	0.0002093	31.78	0.00892734	2	1312.72	-0.84938	0	1.20214	2	2.15192	1.33478	2	15.0273	1.23283	2	8.19564	1.32132	2	9.0331	0.739053	2	10.3842	0.710396	2	11.7587
vTGWGNLk	4	P00734	N-Term(TMT10); K8(TMT10)	0.00118	31.78	0.0189499	2	1332.8	-0.574012	0	0.741639	4	6.27405	0.551359	4	30.4061	0.550887	4	16.6937	1.11037	4	11.2833	0.913013	4	4.22871	1.31503	4	10.359
lLPDDPYEk	1	P78417	N-Term(TMT10); K9(TMT10)	0.001444	31.74	0.0138666	2	1547.87	-0.82571	0	0.853012	1		0.892335	1		0.816607	1		1.14875	1		0.972056	1		0.969081	1
ySSLAEAASk	1	P00915	N-Term(TMT10); K10(TMT10)	0.001162	31.74	0.00947887	3	1484.83	-1.67931	0	1.02736	1		0.936466	1		1.27407	1		1.07012	1		1.0543	1		0.764479	1
gQLVAVGk	1	Q6YHK3	N-Term(TMT10); K8(TMT10)	0.001386	31.74	0.00770367	2	1229.8	2.91113	0	0.633068	1		0.663239	1		0.58345	1		1.16322	1		0.905315	1		1.38848	1
nLQNLLILTAIk	1	Q00610	N-Term(TMT10); K12(TMT10)	0.0002493	31.71	0.0030691	3	1812.17	-0.639327	0	1.37526	1		1.73964	1		1.01487	1		0.893677	1		1.87888	1		0.747571	1
dFYVDENTTVR	4	P29622	N-Term(TMT10)	0.0001627	31.7	0.0040903	2	1587.79	2.26898	0	0.998295	4	3.52703	0.827499	4	7.77969	0.965092	4	6.37114	1.31769	4	10.6994	1.03126	4	7.56041	1.03595	4	4.23057
qEELcLAR	2	P02753	N-Term(TMT10); C5(Carbamidomethyl)	0.002191	31.69	0.00789452	2	1247.66	-0.130443	0	0.495272	2	3.33777	0.731145	2	4.60781	0.722037	2	11.7798	1.50141	2	12.8139	1.14722	2	11.2938	1.43726	2	15.7083
lGFMSAFVk	1	P36957	N-Term(TMT10); K9(TMT10)	0.0001531	31.69	0.0102663	2	1457.86	0.873788	0	1.50296	1		2.14277	1		0.515885	1		0.536834	1		2.58045	1		0.785293	1
lSHANSAVVLSAVk	1	P63010	N-Term(TMT10); K14(TMT10)	1.033e-05	31.67	0.00908827	3	1854.12	1.58373	0	1.07959	1		1.81562	1		0.925465	1		0.553235	1		1.99921	1		0.97733	1
akMESLGITSR	1	P07357	N-Term(TMT10); K2(TMT10)	1.868e-05	31.66	0.0142609	2	1650.96	0.287282	1	1.31727	1		1.28681	1		1.17968	1		0.573508	1		1.26856	1		0.897267	1
aFWLDVSHNR	1	P35858	N-Term(TMT10)	0.001112	31.62	0.00891805	3	1473.78	0.269292	0	0.894088	1		0.784323	1		0.968237	1		1.09997	1		1.09338	1		1.09251	1
iVQFSPSGk	1	P19021	N-Term(TMT10); K9(TMT10)	0.002894	31.61	0.0135632	2	1420.86	0.706738	0	1.03008	1		1.16549	1		0.824858	1		0.914209	1		0.87439	1		1.24892	1
kITIADcGQLE	2	P62937	N-Term(TMT10); K1(TMT10); C7(Carbamidomethyl)	0.002696	31.59	0.0143539	2	1705.96	3.38708	1	1.00135	2	7.82682	1.33591	2	15.9586	1.21015	2	35.8986	0.83991	2	3.42189	1.03911	2	13.4336	0.957927	2	7.81868
ecNNPAPQR	1	P13671	N-Term(TMT10); C2(Carbamidomethyl)	0.0007074	31.57	0.00247302	2	1314.64	0.00928984	0	0.686082	1		0.870202	1		0.885582	1		1.28905	1		0.992543	1		1.27376	1
iQHPFTVEEFVLPk	2	P20742	N-Term(TMT10); K14(TMT10)	1.092e-05	31.57	0.0125044	3	2142.24	2.54413	0	1.24085	2	17.4766	1.35366	2	20.0937	0.984693	2	19.1982	1.03852	2	5.7221	0.96677	2	2.40313	0.923232	2	5.90032
gcSHPSVk	2	P04275	N-Term(TMT10); C2(Carbamidomethyl); K8(TMT10)	0.001309	31.55	0.0106726	2	1329.73	-1.32162	0	0.865734	2	0.285424	1.01114	2	23.4586	1.25421	2	5.86571	1.1503	2	2.51242	0.923916	2	7.78288	1.04158	2	7.82495
aLAPEYAk	1	P07237	N-Term(TMT10); K8(TMT10)	0.001634	31.55	0.0158864	2	1320.79	-1.68108	0	0.722351	1		0.737883	1		1.11027	1		1.45239	1		1.06537	1		1.16789	1
iLLDPGALPALQNPPIR	1	Q03167	N-Term(TMT10)	3.34e-06	31.53	0.00864779	3	2027.22	1.0076	0	1.26577	1		1.93225	1		1.49365	1		0.759327	1		0.909026	1		0.737338	1
tVcLPDGSFPSGSEcHISGWGVTETGk	1	Q14520	N-Term(TMT10); C3(Carbamidomethyl); C15(Carbamidomethyl); K27(TMT10)	0.00221	31.5	0.00541579	4	3323.61	-0.696745	0	1.92557	1		1.05423	1		1.18844	1		0.659829	1		0.872133	1		0.675901	1
tWYPEVPkcEWETPEGcEQVLTGk	1	P04003	N-Term(TMT10); K8(TMT10); C9(Carbamidomethyl); C17(Carbamidomethyl); K24(TMT10)	9.362e-07	31.5	0.00849535	3	3610.81	-0.625832	1	0.525378	1		0.981001	1		0.66672	1		1.43153	1		0.821414	1		1.32859	1
qINDYVEk	6	P01009	N-Term(TMT10); K8(TMT10)	0.001752	31.49	0.0135175	2	1466.83	0.709276	0	0.31867	6	33.1094	0.29998	6	32.5071	0.387896	6	97.4484	1.67493	6	6.46396	0.862741	6	7.01022	1.06197	6	11.125
tPEYYPNAGLImNYcR	1	P08519	N-Term(TMT10); M12(Oxidation); C15(Carbamidomethyl)	6.854e-05	31.49	0.00415103	3	2207.05	3.1651	0	1.05525	1		1.11991	1		1.3198	1		1.08386	1		1.16006	1		0.722524	1
vPEARPNSMVVEHPEFLk	8	P06396	N-Term(TMT10); K18(TMT10)	1.363e-05	31.49	0.0148657	5	2537.39	-2.40403	0	1.55296	8	10.1963	2.16678	8	26.6865	1.56429	8	6.63412	0.897931	8	19.4965	0.683629	8	28.6822	0.579282	8	11.4769
nIGEFcGk	3	P00736	N-Term(TMT10); C6(Carbamidomethyl); K8(TMT10)	0.001529	31.49	0.0102534	2	1382.75	0.178326	0	0.615118	3	4.64622	0.879398	3	4.21623	0.742748	3	8.29896	1.09003	3	7.10514	0.966367	3	8.91042	1.29912	3	18.8956
aQYEEIANR	1	P13647	N-Term(TMT10)	0.0004601	31.48	0.00753886	2	1322.69	1.19964	0	0.876872	1		0.856065	1		1.19184	1		1.00478	1		1.31174	1		0.921825	1
sQPMGLWR	4	P25311	N-Term(TMT10)	0.00179	31.47	0.00901759	2	1203.65	0.345013	0	1.42645	4	3.57321	2.00828	4	3.1014	1.26097	4	5.50584	1.12187	4	2.42277	0.544366	4	1.60572	0.545538	4	5.24864
cFDHHFLEGSR	1	P05160	N-Term(TMT10); C1(Carbamidomethyl)	0.001938	31.46	0.00189342	4	1633.77	-1.12969	0	0.879552	1		0.88675	1		1.26566	1		1.49194	1		0.916553	1		0.932717	1
sDVMYTDWk	1	P19652	N-Term(TMT10); K9(TMT10)	0.0001146	31.4	0.00713569	2	1602.83	1.10045	0	0.409358	1		0.337092	1		0.355072	1		1.02958	1		0.736567	1		1.25946	1
lDVTTSIGR	3	P04114	N-Term(TMT10)	0.0005997	31.39	0.0185883	2	1190.7	0.921141	0	0.71906	3	26.5619	0.640494	3	31.8568	0.753211	3	24.7961	1.00141	3	16.6068	1.09679	3	12.643	1.04186	3	3.17863
kTSLEDFYLDEER	2	P36955	N-Term(TMT10); K1(TMT10)	1.12e-07	31.38	0.0109167	3	2103.1	-0.36631	1	1.27452	2	17.3801	1.12966	2	8.58153	1.08201	2	9.68482	0.99315	2	8.68799	0.877671	2	12.821	1.0636	2	7.62012
gQVPENEANVVITTLk	1	P12830	N-Term(TMT10); K16(TMT10)	7.701e-05	31.33	0.0139143	3	2170.24	-1.79441	0	0.616336	1		0.676848	1		0.617833	1		1.55139	1		0.912927	1		1.12374	1
qTVSWAVTPk	2	P01023	N-Term(TMT10); K10(TMT10)	8.777e-05	31.32	0.0145367	2	1574.93	-0.919713	0	0.475023	2	31.1563	0.741949	2	5.98273	0.686766	2	21.4184	2.43013	2	1.92501	0.808975	2	8.80081	0.744994	2	14.5801
cTEGFNVDkk	4	P04004	N-Term(TMT10); C1(Carbamidomethyl); K9(TMT10); K10(TMT10)	0.0001009	31.3	0.0143073	2	1885.04	-0.670141	1	0.730027	4	7.40079	0.971374	4	16.2371	0.729673	4	2.43734	0.967017	4	5.36	0.997313	4	3.17525	1.45136	4	7.30345
vTVFPIGIGDR	1	P04275	N-Term(TMT10)	0.00111	31.3	0.014122	2	1402.82	-3.32391	0	0.566721	1		0.342564	1		0.420832	1		0.980522	1		0.996352	1		1.58249	1
kELSSFIDk	3	P02774	N-Term(TMT10); K1(TMT10); K9(TMT10)	0.0005371	31.27	0.0098158	2	1754.07	-0.72404	1	0.508701	3	3.27422	0.42728	3	9.83718	0.371464	3	27.3476	1.06231	3	3.58785	1.22196	3	6.53856	1.70245	3	5.78764
lYQPEYQEVSTEEQREEISGk	1	Q9Y4L1	N-Term(TMT10); K21(TMT10)	4.229e-05	31.22	0.0114774	4	3000.54	7.92283	1	0.663371	1		0.521462	1		0.981282	1		1.03674	1		1.28704	1		1.35088	1
tLLDIDNTR	1	P35527	N-Term(TMT10)	0.0006425	31.21	0.012677	2	1289.73	0.150984	0	1.14219	1		0.973183	1		1.14984	1		0.818532	1		1.43221	1		0.91	1
lDTLAQEVALLk	1	P05452	N-Term(TMT10); K12(TMT10)	7.008e-06	31.21	0.00919552	2	1772.09	-0.547643	0	0.714386	1		0.518608	1		0.54114	1		1.00498	1		1.14201	1		1.36929	1
scEPAVPFPcGR	4	P00740	N-Term(TMT10); C2(Carbamidomethyl); C10(Carbamidomethyl)	3.596e-05	31.2	0.00276881	2	1605.77	-3.44539	0	0.657204	4	63.6088	1.00265	4	27.0921	1.08952	4	37.481	1.48488	4	7.52425	0.825801	4	21.6639	0.872027	4	69.7278
yVDGGFGMGk	2	Q16853	N-Term(TMT10); K10(TMT10)	5.711e-05	31.2	0.00868571	2	1488.79	-2.21612	0	0.910077	2	39.3385	0.980836	2	31.2759	0.982057	2	27.869	0.980842	2	15.9106	0.938376	2	12.0583	1.0588	2	30.4308
gNTEGLQk	6	P06727	N-Term(TMT10); K8(TMT10)	0.001828	31.19	0.0207189	2	1304.76	-0.359985	0	0.585816	6	39.3642	0.933364	6	10.7334	0.697996	6	43.6543	1.69259	6	3.81266	0.859999	6	5.23774	1.31851	6	19.6829
eFMSQGNk	5	P00736	N-Term(TMT10); K8(TMT10)	0.002347	31.18	0.0107072	2	1398.74	-0.203507	0	1.33244	5	7.41512	1.13974	5	8.05293	1.11136	5	11.7217	1.04381	5	21.1089	0.799228	5	5.27631	1.0038	5	11.8763
wDEELAAFAk	3	Q6UXB8	N-Term(TMT10); K10(TMT10)	4.914e-05	31.17	0.0134435	2	1637.9	1.02704	0	0.759905	3	1.98273	1.32198	3	0.210572	0.959343	3	15.0085	0.922198	3	4.047	1.0792	3	2.65122	1.13689	3	2.12495
tFVNITPAEVGVLVGk	1	P07737	N-Term(TMT10); K16(TMT10)	0.000328	31.14	0.0116908	3	2102.27	1.20611	0	1.24612	1		1.22396	1		1.09223	1		0.953434	1		0.733469	1		0.893241	1
sGTHTLPVESGDmk	1	P20742	N-Term(TMT10); M13(Oxidation); K14(TMT10)	0.0002106	31.13	0.0109083	3	1933.01	-0.191682	0	1.15148	1		1.26683	1		1.45575	1		0.889697	1		1.22254	1		0.752691	1
tSDQIHFFFAk	3	P01008	N-Term(TMT10); K11(TMT10)	0.0007075	31.11	0.0139403	3	1798.99	-0.024664	0	1.89587	3	27.2834	1.96775	3	12.478	1.87066	3	30.5866	0.50765	3	36.9902	0.794962	3	42.9905	0.444231	3	171.81
aTNYNAGDR	1	P61626	N-Term(TMT10)	0.0003139	31.1	0.00360955	2	1210.6	-0.845782	0	1.34666	1		1.51864	1		1.42922	1		1.02879	1		0.720019	1		0.625511	1
lDFSSQADLR	6	P04114	N-Term(TMT10)	0.002339	31.1	0.0103241	3	1380.73	-2.78282	0	0.682451	6	38.3249	0.513968	6	20.5688	0.650125	6	12.0566	0.863164	6	17.4715	1.17416	6	6.26235	1.20669	6	27.6103
mFQEIVHk	2	Q96KN2	N-Term(TMT10); K8(TMT10)	0.002476	31.1	0.0176208	3	1489.86	-0.575692	0	1.07705	2	9.98607	1.13876	2	13.6866	1.08382	2	10.5937	0.969025	2	5.69993	0.971802	2	2.23832	1.18574	2	14.1957
fAHNVVTMR	7	Q06033	N-Term(TMT10)	0.0006104	31.09	0.0116705	2	1303.71	-2.72479	0	1.21098	7	5.67604	0.835909	7	16.7031	1.10462	7	14.2361	1.29517	7	25.0589	0.95973	7	5.48795	0.852972	7	33.5117
dHLGFQVTWPDESk	2	P22792	N-Term(TMT10); K14(TMT10)	0.0001406	31.06	0.0115556	4	2117.11	2.30018	0	1.00256	2	15.9563	1.10153	2	13.4961	1.22938	2	3.77616	1.06069	2	26.3221	0.863959	2	8.42888	1.00019	2	6.86004
ccAAADPHEcYAk	2	P02768	N-Term(TMT10); C1(Carbamidomethyl); C2(Carbamidomethyl); C10(Carbamidomethyl); K13(TMT10)	0.0001508	31.05	0.0021594	3	2010.93	2.49475	0	0.417974	2	16.2882	1.00479	2	10.5859	1.37681	2	0.0714078	1.33421	2	2.24398	1.06732	2	0.30792	1.26389	2	4.19644
tGAVSGHSLk	3	P03952	N-Term(TMT10); K10(TMT10)	0.002699	31.04	0.0118057	3	1414.85	2.68647	0	1.22942	3	28.4574	1.04966	3	15.2371	1.32214	3	47.5093	1.18555	3	16.6972	0.829115	3	10.2227	0.796669	3	5.96176
kPLNTEGVmk	1	P00488	N-Term(TMT10); K1(TMT10); M9(Oxidation); K10(TMT10)	0.0001618	31.03	0.0120696	3	1820.1	1.72166	0	1.3626	1		1.44059	1		1.87935	1		0.843731	1		0.72903	1		0.900999	1
rVDTVDPPYPR	20	P04004	N-Term(TMT10)	0.001482	31.01	0.0116498	3	1543.84	0.743662	1	1.11281	20	13.1712	1.13481	20	15.7347	1.19305	20	17.6032	1.08141	20	7.91825	0.925095	20	8.42431	1.07489	20	19.2555
nIAAFGGNPk	3	P06276	N-Term(TMT10); K10(TMT10)	0.0001832	31.01	0.01902	2	1446.84	-1.94319	0	1.81594	3	1.69072	1.24164	3	19.8575	1.10052	3	11.5743	0.726771	3	9.2373	0.936981	3	12.0355	1.00358	3	4.43805
gIYGTISR	3	P01031	N-Term(TMT10)	0.001464	30.94	0.0119196	2	1095.64	0.585028	0	1.16916	3	21.1342	1.17051	3	2.40546	1.14747	3	0.241513	0.997468	3	5.43346	0.897424	3	15.8289	0.928143	3	1.03581
eLVLAGNR	4	P35858	N-Term(TMT10)	0.002144	30.94	0.0143357	2	1100.66	-1.04369	0	0.793736	4	11.4604	0.543296	4	14.6427	0.718229	4	7.77431	1.05387	4	9.49593	0.866983	4	7.10897	1.2709	4	18.5622
sASNmAIVDVk	1	P01023	N-Term(TMT10); M5(Oxidation); K11(TMT10)	0.0003989	30.94	0.0155438	2	1608.91	2.16514	0	0.631116	1		0.554151	1		0.647415	1		1.29013	1		1.32793	1		1.58367	1
aFVLSSVDELEQQR	2	P04275	N-Term(TMT10)	0.0006712	30.94	0.0138928	3	1849.99	1.74885	0	1.09689	2	29.1838	0.926036	2	28.0989	1.18108	2	28.9103	0.885636	2	16.6248	1.20683	2	1.47204	0.931466	2	27.5824
qYTDSTFR	2	P00450	N-Term(TMT10)	0.002092	30.93	0.00480305	2	1246.63	0.652669	0	1.25644	2	1.94411	1.12463	2	8.84673	1.1798	2	1.94977	1.11766	2	5.62225	0.658868	2	18.4541	0.898016	2	5.12664
hQGVmVGMGQk	1	P63267;Q562R1;P60709;P63261	N-Term(TMT10); M5(Oxidation); K11(TMT10)	0.00136	30.93	0.0121489	3	1645.89	-0.723081	0
fGFcPMAAHEEIcTTNEGVMYR	2	P02751	N-Term(TMT10); C4(Carbamidomethyl); C13(Carbamidomethyl)	4.212e-09	30.93	0.00125121	3	2849.27	0.0507054	0	1.10215	2	4.10301	1.27463	2	13.4986	1.26212	2	11.8701	0.74888	2	2.92756	1.22013	2	18.8417	0.925979	2	7.57768
gYGNSDYk	3	P01031	N-Term(TMT10); K8(TMT10)	0.00119	30.9	0.00764061	2	1361.71	-0.563347	0	0.798466	3	13.3356	0.571696	3	38.4385	0.678993	3	42.0669	1.10881	3	9.14039	1.16137	3	17.9722	1.2519	3	9.60758
eLSSFIDkGQELcADYSENTFTEYkk	3	P02774	N-Term(TMT10); K8(TMT10); C13(Carbamidomethyl); K25(TMT10); K26(TMT10)	3.567e-06	30.86	0.0112798	6	4019.08	-0.140327	2	0.909809	3	6.00346	2.42986	3	1.74975	1.48055	3	3.00885	1.06656	3	2.99972	0.705091	3	7.61141	0.633794	3	2.73492
fQPTLLTLPR	2	P05155	N-Term(TMT10)	0.0007539	30.81	0.0119084	2	1414.87	2.14475	0	0.526535	2	43.1487	0.877404	2	7.22817	0.835171	2	183.668	0.974619	2	24.5192	1.0938	2	14.1278	1.30489	2	22.9274
tLDEFTIIQNLQPQYQFR	1	P00736	N-Term(TMT10)	3.133e-08	30.79	0.0147978	2	2483.31	-0.189892	0	1.07493	1		1.18239	1		0.982331	1		0.889119	1		0.823719	1		1.15316	1
mLTPEHVFIHPGWk	2	P09871	N-Term(TMT10); K14(TMT10)	0.0001063	30.77	0.0171694	4	2150.2	-0.320258	0	1.04714	2	20.4184	1.26949	2	6.06135	0.984309	2	5.74432	0.894518	2	14.3548	0.954845	2	24.286	1.06605	2	12.0582
ekLQDEDLGFL	4	P00751	N-Term(TMT10); K2(TMT10)	0.003029	30.74	0.0164872	2	1764.98	-0.00801515	1	0.954111	4	1.09773	1.37773	4	4.032	0.840948	4	3.68617	0.99043	4	1.68706	0.881639	4	3.71915	1.07035	4	2.75752
vYAYYNLEEScTR	3	P01024	N-Term(TMT10); C11(Carbamidomethyl)	1.685e-06	30.74	0.00354201	2	1896.9	-2.25622	0	1.25973	3	13.5671	0.958441	3	12.4315	1.32865	3	4.86782	1.03008	3	14.4566	1.18922	3	17.7845	0.769759	3	7.3831
iSEITNIVSk	3	P20742	N-Term(TMT10); K10(TMT10)	0.001241	30.73	0.0169901	3	1561.96	-0.194215	0	0.94153	3	10.2606	1.16166	3	5.69435	0.58334	3	11.5816	1.08577	3	11.0624	0.793111	3	21.6188	1.4048	3	8.70836
kPVAFSDYIHPVcLPDR	1	P00734	N-Term(TMT10); K1(TMT10); C13(Carbamidomethyl)	2.885e-05	30.73	0.0178354	4	2472.35	0.244248	0	0.551028	1		1.59941	1		1.04338	1		0.559347	1		1.30142	1		1.35696	1
vGDYGSLSGR	1	Q9UBR2	N-Term(TMT10)	0.0001558	30.72	0.00694726	2	1239.65	-0.885863	0	1.04	1		0.818672	1		1.0527	1		1.03235	1		1.15448	1		0.952289	1
vYFAGFPR	2	P07225	N-Term(TMT10)	0.002178	30.71	0.00912869	2	1185.66	0.375945	0	1.00654	2	8.57091	1.14801	2	4.42664	0.941757	2	10.734	1.07881	2	2.20692	0.788587	2	0.857458	1.16459	2	10.3676
tAMNVNEIFMAIAk	2	P51148	N-Term(TMT10); K14(TMT10)	0.0001846	30.7	0.0157035	3	2011.11	-0.363972	0	1.44704	2	8.04863	1.9035	2	8.86931	0.862344	2	3.85706	0.545894	2	15.7062	1.94066	2	8.22407	0.904747	2	2.76371
sFFPENWLWR	2	P0C0L4;P0C0L5	N-Term(TMT10)	0.002063	30.69	0.0101092	2	1610.83	-1.02281	0
nLDENYcR	2	P00747	N-Term(TMT10); C7(Carbamidomethyl)	0.001937	30.68	0.00200941	2	1312.61	-2.46772	0	0.623279	2	9.34884	0.914312	2	0.244679	0.905531	2	6.908	1.27524	2	2.20216	1.09088	2	4.09784	1.13784	2	1.77735
aEcMLQQAER	1	P13796	N-Term(TMT10); C3(Carbamidomethyl)	7.008e-05	30.63	0.00441134	2	1464.72	2.88507	0	0.75567	1		0.757494	1		0.837104	1		1.20051	1		0.955	1		1.07414	1
aQIWDTAGQER	1	P62491	N-Term(TMT10)	0.000112	30.62	0.00706574	2	1503.77	-3.85993	0	1.08566	1		1.1055	1		1.19223	1		1.13347	1		0.83855	1		0.957899	1
kPDGYDYYAFSk	1	Q92954	N-Term(TMT10); K1(TMT10); K12(TMT10)	1.328e-05	30.62	0.0136113	3	2141.15	-0.794177	0	1.98846	1		1.26002	1		1.32264	1		1.03839	1		0.583612	1		0.398027	1
tAAISGYSFk	1	P03951	N-Term(TMT10); K10(TMT10)	6.417e-05	30.62	0.014565	2	1502.86	-0.20989	0	1.25461	1		2.88426	1		1.29088	1		0.555644	1		0.757341	1		0.660237	1
sLTEEAENWGDGEPNNkk	3	P14151	N-Term(TMT10); K17(TMT10); K18(TMT10)	2.786e-09	30.6	0.0128467	3	2705.4	1.22102	1	1.12246	3	9.82534	1.16846	3	29.1324	1.09968	3	3.10313	1.0242	3	8.89816	0.849922	3	9.70733	1.01736	3	0.591364
lSIQSSPk	2	P00488	N-Term(TMT10); K8(TMT10)	0.001845	30.6	0.0242563	2	1317.81	-1.01797	0	1.17541	2	2.36981	1.09169	2	2.9193	1.40503	2	24.9713	0.92119	2	8.8217	0.849365	2	13.7596	1.11549	2	7.44325
vLEDNSALDk	2	P27487	N-Term(TMT10); K10(TMT10)	8.285e-05	30.59	0.0180269	2	1561.88	-1.54944	0	0.951748	2	15.5088	1.05564	2	0.00916925	1.0864	2	8.47348	1.19002	2	15.2719	1.27757	2	41.0519	0.928485	2	15.6976
eSLLPVAk	1	Q16851	N-Term(TMT10); K8(TMT10)	0.001841	30.59	0.00938444	2	1314.84	-0.639252	0	1.18698	1		0.934676	1		1.19853	1		0.769324	1		0.980196	1		0.985618	1
vMPAcLPSPDYMVTAR	1	P08519	N-Term(TMT10); C5(Carbamidomethyl)	2.476e-05	30.59	0.00728931	2	2037.02	0.792819	0	0.571629	1		3.73537	1		1.13392	1		0.700813	1		0.786132	1		0.829688	1
tVIGPDGHkEVTk	4	P02671	N-Term(TMT10); K9(TMT10); K13(TMT10)	0.0007131	30.57	0.0124534	4	2068.24	0.444071	1	1.44641	4	10.4728	1.79753	4	4.45507	0.966567	4	11.7763	1.08431	4	4.56751	0.524503	4	9.82327	0.590928	4	34.8647
sccEEQNkVNcLQTR	3	P43652	N-Term(TMT10); C2(Carbamidomethyl); C3(Carbamidomethyl); K8(TMT10); C11(Carbamidomethyl)	6.838e-07	30.55	0.00524224	3	2384.15	-2.2967	1	0.451111	3	4.26023	1.55347	3	6.47919	1.72845	3	4.57979	1.37922	3	4.36411	0.836037	3	8.34721	0.949408	3	3.51804
aGEVQEPELR	3	P25311	N-Term(TMT10)	0.0005593	30.55	0.0103964	2	1356.73	0.884968	0	0.649645	3	7.99314	0.577132	3	20.2436	0.749311	3	25.0423	1.52109	3	23.5046	1.05972	3	14.2323	1.13472	3	5.62462
sLSSEMYVk	2	P12259	N-Term(TMT10); K9(TMT10)	0.0001509	30.54	0.013467	2	1501.83	-0.494036	0	1.42135	2	10.4532	1.2797	2	13.943	1.45328	2	1.14279	0.833344	2	21.1799	0.894183	2	0.347354	0.740857	2	10.5807
dDPDAPLQPVTPLQLFEGR	1	P0C0L4;P0C0L5	N-Term(TMT10)	5.456e-06	30.5	0.0143937	2	2337.22	-1.92128	0
vSSQcADTR	2	P04275	N-Term(TMT10); C5(Carbamidomethyl)	0.002137	30.47	0.00480124	2	1252.62	0.329674	0	0.704387	2	32.4897	1.0816	2	45.5744	1.28612	2	36.9994	1.47337	2	30.5519	0.862593	2	16.6583	1.00386	2	13.0161
gTQEQDFYVTSETVVR	1	P05154	N-Term(TMT10)	1.617e-05	30.47	0.00812173	3	2088.05	2.23572	0	1.17066	1		1.0185	1		1.83747	1		0.907767	1		1.30654	1		0.705105	1
eILNSLDk	1	P20742	N-Term(TMT10); K8(TMT10)	0.002353	30.34	0.023811	2	1389.83	-1.85924	0	0.727724	1		0.547459	1		0.460073	1		1.21877	1		1.03436	1		1.5822	1
gNVATEISTERDLGQcDR	2	P04114	N-Term(TMT10); C16(Carbamidomethyl)	7.974e-07	30.31	0.00693675	3	2250.11	3.66792	1	1.17366	2	1.85007	4.33782	2	8.42265	2.74624	2	7.98206	0.531049	2	18.0223	0.370244	2	31.167	0.172745	2	43.9302
kPDVSHGEmVSGFGPIYNYk	1	P04003	N-Term(TMT10); K1(TMT10); M9(Oxidation); K20(TMT10)	8.638e-06	30.29	0.0161825	4	2928.54	-3.91713	0	1.07973	1		0.644093	1		0.737733	1		0.968275	1		0.976648	1		1.12537	1
tGTHGLLVk	4	P01023	N-Term(TMT10); K9(TMT10)	0.0002831	30.26	0.00734674	2	1383.87	-0.677621	0	0.474668	4	28.7001	0.377886	4	23.9393	0.447588	4	25.4516	1.61976	4	11.7309	1.35848	4	11.3197	1.67566	4	4.37663
fTcTVTHTDLPSPLk	2	P01871	N-Term(TMT10); C3(Carbamidomethyl); K15(TMT10)	1.106e-05	30.26	0.016436	3	2175.19	1.73528	0	0.564665	2	12.0148	0.648976	2	19.0348	0.614713	2	24.8219	1.09044	2	12.4299	1.06508	2	8.4652	1.74211	2	15.6352
eFTRPEEIIFLR	2	P23142	N-Term(TMT10)	0.0001644	30.25	0.0205333	3	1779	0.632187	0	0.871313	2	1.8676	1.36809	2	7.18856	1.15072	2	40.899	0.984093	2	15.9438	0.973837	2	26.2606	0.869115	2	25.3597
kDNEQHVFk	11	P00751	N-Term(TMT10); K1(TMT10); K9(TMT10)	0.0001525	30.24	0.0182151	3	1832.06	0.700348	1	0.877242	11	10.869	1.22227	11	10.7256	0.783133	11	10.145	0.929665	11	5.4027	0.882729	11	11.3773	1.19692	11	9.02614
kATTVTGTPcQEWAAQEPHR	1	P08519	N-Term(TMT10); K1(TMT10); C10(Carbamidomethyl)	1.654e-05	30.24	0.0142882	4	2726.4	-2.9401	1	0.845756	1		1.28129	1		0.583168	1		0.770416	1		1.12508	1		1.65216	1
vYALPEDLVEVNPk	1	P13796	N-Term(TMT10); K14(TMT10)	0.001575	30.23	0.0192055	3	2044.17	-0.271387	0	0.901768	1		1.16231	1		0.979819	1		1.11228	1		1.08887	1		0.915847	1
qLAPIWDk	1	P07237	N-Term(TMT10); K8(TMT10)	0.002055	30.2	0.0133221	2	1428.86	0.0451859	0	1.03506	1		0.996032	1		1.31112	1		0.966675	1		0.976946	1		1.10098	1
yEVQGEVFTkPQLWP	3	P02741	N-Term(TMT10); K10(TMT10)	3.442e-05	30.2	0.0187656	3	2279.25	-0.125331	0	0.217621	3	20.3453	0.229925	3	105.766	0.216824	3	79.3876	1.32553	3	3.09554	0.998002	3	1.82529	1.39185	3	15.9837
tLLPVSkPEIR	6	P01031	N-Term(TMT10); K7(TMT10)	0.0001139	30.19	0.00708324	3	1711.09	-0.811251	0	1.01106	6	4.35961	1.18354	6	8.03059	0.930169	6	5.96592	0.965508	6	7.99219	0.906216	6	15.322	1.091	6	6.54626
eTAASLLQAGYk	3	P00734	N-Term(TMT10); K12(TMT10)	6.939e-07	30.08	0.0175733	2	1709.98	0.47453	0	0.770041	3	0.504611	0.514496	3	30.3099	0.586846	3	18.3944	1.11292	3	3.61405	1.22585	3	5.72642	1.40806	3	12.964
vEYITGPGVTTYk	2	O00187	N-Term(TMT10); K13(TMT10)	0.0004892	30.05	0.0181399	3	1886.07	1.56646	0	1.05872	2	20.3459	1.1187	2	29.6227	1.24559	2	12.1649	0.73952	2	12.4831	0.935311	2	8.90953	0.909694	2	14.1382
lcYVALDFENEmATAASSSSLEk	1	P63267	N-Term(TMT10); C2(Carbamidomethyl); M12(Oxidation); K23(TMT10)	0.0004842	30.03	0.0132084	3	3010.52	14.0581	0	1.51707	1		1.6892	1		1.52917	1		0.495296	1		1.82735	1		0.757787	1
tDcLSLPSFENAIPMGEk	2	P08603	N-Term(TMT10); C3(Carbamidomethyl); K18(TMT10)	1.419e-08	30.02	0.0146822	2	2467.26	-0.0531895	0	0.856815	2	26.962	0.790057	2	17.4208	0.898728	2	34.1832	0.960942	2	6.10622	0.862284	2	11.1786	1.1737	2	22.2013
gEAcDIPHcTDNcGFPHR	2	O75882	N-Term(TMT10); C4(Carbamidomethyl); C9(Carbamidomethyl); C13(Carbamidomethyl)	2.74e-05	29.99	0.000999931	4	2372.02	1.79744	0	0.969886	2	10.2279	0.690763	2	18.4736	1.02001	2	3.32052	1.37767	2	13.8026	1.23605	2	6.69706	0.866139	2	0.873711
qGSFQGGFR	5	P0C0L4;P0C0L5	N-Term(TMT10)	0.001945	29.98	0.00954385	2	1212.63	-0.773562	0
cLAPLEGAR	4	P04217	N-Term(TMT10); C1(Carbamidomethyl)	0.002543	29.97	0.0120832	2	1215.67	0.931057	0	0.580817	4	27.7442	1.29091	4	8.64998	0.53132	4	38.444	1.58319	4	10.9619	0.90946	4	1.62855	0.912357	4	31.5692
vLATLcGQESTDTER	1	O00187	N-Term(TMT10); C6(Carbamidomethyl)	9.848e-05	29.94	0.00968285	3	1908.96	2.25281	0	1.06825	1		0.945833	1		1.33793	1		0.931255	1		1.19063	1		0.833849	1
sGIEcQLWR	3	P00734	N-Term(TMT10); C5(Carbamidomethyl)	0.0006697	29.92	0.0118157	2	1377.72	1.47716	0	0.737194	3	15.6946	1.14762	3	8.66932	1.10478	3	14.2677	1.04492	3	0.0533916	1.08668	3	5.48553	1.10986	3	1.5053
vLLDGVQNPR	1	P01024	N-Term(TMT10)	0.0007488	29.92	0.0145659	2	1339.79	0.383165	0	0.842515	1		0.712452	1		0.846996	1		1.26641	1		1.00623	1		1.13948	1
kATVVYQGER	4	P02749	N-Term(TMT10); K1(TMT10)	4.15e-05	29.92	0.0174179	2	1608.95	2.21886	1	1.59063	4	10.6136	2.65674	4	15.2356	1.60092	4	11.5563	0.806039	4	7.8051	0.509128	4	42.4438	0.483651	4	46.9059
mDNEcTTk	2	P03951	N-Term(TMT10); C5(Carbamidomethyl); K8(TMT10)	0.0009914	29.9	0.00404201	2	1456.72	0.355558	0	0.78451	2	12.3064	0.992013	2	48.6821	0.955811	2	11.3333	1.18307	2	34.6173	0.900272	2	12.2323	1.18923	2	2.74672
cPNPPVQENFDVNk	1	P05090	N-Term(TMT10); C1(Carbamidomethyl); K14(TMT10)	0.0006383	29.9	0.0144796	3	2116.09	0.691091	0	1.02049	1		0.956358	1		1.1701	1		1.04659	1		1.33757	1		0.95396	1
cINQLLck	2	P49908	N-Term(TMT10); C1(Carbamidomethyl); C7(Carbamidomethyl); K8(TMT10)	0.001079	29.89	0.0217951	2	1506.86	1.52724	0	0.599947	2	33.6148	0.723786	2	4.40305	0.663781	2	9.39257	1.07949	2	19.7146	1.16252	2	15.0243	1.61758	2	2.48435
aALSGANVLTLIEk	1	Q07954	N-Term(TMT10); K14(TMT10)	2.918e-05	29.86	0.0128579	3	1858.14	-1.27712	0	0.99561	1		1.19319	1		1.01502	1		1.33721	1		0.985308	1		0.756152	1
gTYGLScQR	1	P04114	N-Term(TMT10); C7(Carbamidomethyl)	0.0001093	29.81	0.00595491	2	1270.64	-0.00505257	0	1.73822	1		2.10296	1		2.4599	1		0.755745	1		0.553921	1		0.340892	1
yEELQITAGR	1	P04264	N-Term(TMT10)	0.0003749	29.79	0.0182096	2	1408.77	4.21035	0	0.764272	1		0.689318	1		0.969201	1		0.854688	1		1.3377	1		1.22083	1
kVPLDSSPATcHNNIMk	1	P04275	N-Term(TMT10); K1(TMT10); C11(Carbamidomethyl); K17(TMT10)	0.0003645	29.79	0.0219879	4	2599.43	-1.16273	1	0.966605	1		1.59399	1		1.10301	1		0.946216	1		0.808754	1		1.09638	1
gDSTFESk	3	P02671	N-Term(TMT10); K8(TMT10)	0.001249	29.75	0.0109633	2	1328.71	1.49339	0	1.25366	3	7.18764	1.27362	3	1.67937	1.04932	3	1.72543	1.08489	3	11.2867	0.745375	3	0.0537965	0.786083	3	0.971882
eQQcVIMAENRk	4	P00747	N-Term(TMT10); C4(Carbamidomethyl); K12(TMT10)	1.326e-05	29.7	0.0199838	2	1964.05	2.78395	1	1.55488	4	4.11081	2.51277	4	3.55438	2.13537	4	6.80891	0.711881	4	2.58247	0.521034	4	11.9984	0.510298	4	11.3417
sLLSNVEGDNAVPMQHNNRPTQPLk	2	P00915	N-Term(TMT10); K25(TMT10)	1.216e-05	29.67	0.0179105	4	3217.7	-6.25886	0	1.19368	2	10.0646	1.79805	2	33.7175	1.68254	2	1.4301	0.929121	2	28.5204	0.903166	2	4.81954	0.638471	2	1.94714
eQLQDmGLVDLFSPEk	2	P01008	N-Term(TMT10); M6(Oxidation); K16(TMT10)	2.105e-05	29.66	0.0181681	3	2323.24	5.20643	0	1.453	2	28.1119	1.00852	2	25.3602	1.48828	2	49.155	0.984369	2	28.4779	0.944811	2	2.10189	0.697807	2	16.1314
cLPVcGkPVNPVEQR	2	P00736	N-Term(TMT10); C1(Carbamidomethyl); C5(Carbamidomethyl); K7(TMT10)	0.0001419	29.66	0.021142	3	2211.22	1.02368	0	0.268966	2	15.6674	0.930078	2	0.132799	0.747128	2	0.754039	1.36004	2	3.04764	0.962246	2	4.09546	1.65657	2	4.00709
dVDEcSLkPSIcGTAVck	4	P07225	N-Term(TMT10); C5(Carbamidomethyl); K8(TMT10); C12(Carbamidomethyl); C17(Carbamidomethyl); K18(TMT10)	9.868e-07	29.64	0.0172742	4	2726.42	2.63697	0	0.156592	4	18.14	0.403835	4	12.0676	0.43984	4	14.5114	1.52016	4	4.05601	1.20719	4	3.20892	1.71618	4	6.40869
eSSSHHPGIAEFPSR	1	P02671	N-Term(TMT10)	0.0001625	29.64	0.00983215	3	1866.94	3.50204	0	1.65801	1		1.23085	1		1.35521	1		0.767255	1		1.06901	1		0.835239	1
scDVESNPGIFLPPGTQAEFNLR	1	P04278	N-Term(TMT10); C2(Carbamidomethyl)	3.035e-07	29.62	0.00938639	3	2777.36	-6.53954	0	1.0961	1		1.40816	1		1.27648	1		0.918811	1		0.986789	1		0.836071	1
dFNIPGFPTVR	1	O00391	N-Term(TMT10)	0.001115	29.61	0.0205664	3	1491.81	-1.65281	0	0.89347	1		0.873568	1		0.839237	1		1.057	1		1.51136	1		1.11032	1
dQTIRFDHVITNMNNNYEPR	1	P02746	N-Term(TMT10)	7.077e-05	29.59	0.0098361	4	2706.33	0.334583	1	1.21294	1		1.79718	1		1.59292	1		0.997865	1		2.13299	1		0.343006	1
dQGHGHQR	2	P01042	N-Term(TMT10)	0.002517	29.59	0.00725344	2	1163.59	0.4852	0	0.658596	2	5.78473	0.904462	2	14.7563	0.745108	2	2.95547	0.939331	2	2.97686	0.923376	2	3.91742	1.45685	2	0.506543
dGAGDVAFVk	2	P02787	N-Term(TMT10); K10(TMT10)	0.000126	29.55	0.0216844	2	1436.82	0.321535	0	1.252	2	5.38414	1.08919	2	7.30072	1.30779	2	6.18035	1.092	2	6.41743	0.980924	2	13.6378	0.758746	2	6.10499
fSDASYQSINIPVTQNMVPSSR	2	P01031	N-Term(TMT10)	1.666e-07	29.54	0.0120067	3	2670.33	-3.54302	0	1.05313	2	0.677929	3.78922	2	6.16231	2.9981	2	2.96855	0.506322	2	12.9307	0.536918	2	1.69634	0.277407	2	9.8358
lAIPQQSDFHNNR	2	P07333	N-Term(TMT10)	0.0004224	29.49	0.01417	3	1768.93	-1.08089	0	1.15529	2	10.9147	1.02286	2	16.029	1.56754	2	3.02298	0.967554	2	35.0378	0.952148	2	9.61263	0.742976	2	20.709
fEVQVTVPk	4	P01023	N-Term(TMT10); K9(TMT10)	0.0004313	29.45	0.0251405	2	1504.91	-1.62048	0	0.517368	4	11.9439	0.518032	4	3.6894	0.573469	4	15.9194	1.49707	4	15.5271	1.21242	4	4.51136	1.61114	4	4.66377
gEWPWQVTLHTTSPTQR	1	P03951	N-Term(TMT10)	7.102e-07	29.44	0.0172351	3	2253.16	0.333426	0	1.11085	1		1.52501	1		1.24659	1		1.108	1		0.917513	1		0.806925	1
tLVLIGASGVGR	1	Q00013	N-Term(TMT10)	1.222e-05	29.43	0.0157925	2	1371.85	0.471991	0	1.37918	1		1.86579	1		0.788278	1		0.483898	1		2.01424	1		1.03477	1
sGFSFGFk	1	P07358	N-Term(TMT10); K8(TMT10)	0.001205	29.42	0.0249147	2	1334.75	1.07258	0	1.89319	1		1.30555	1		1.59385	1		0.76105	1		0.691535	1		0.716048	1
tLYSSSPR	4	P05155	N-Term(TMT10)	0.002239	29.4	0.0118834	2	1139.63	-0.466435	0	1.45038	4	25.1526	2.3347	4	46.769	1.6195	4	16.4058	0.766061	4	25.8806	0.43585	4	79.0778	0.314188	4	124.509
qEATTVScFR	2	P26927	N-Term(TMT10); C8(Carbamidomethyl)	3.834e-05	29.38	0.00778581	2	1427.72	0.297258	0	0.65865	2	1.52816	0.865344	2	27.9708	1.10266	2	20.2242	1.43297	2	11.2375	1.22576	2	25.5195	1.07531	2	19.536
kAFDIcPLVk	4	P01031	N-Term(TMT10); K1(TMT10); C6(Carbamidomethyl); K10(TMT10)	8.349e-06	29.37	0.0182088	3	1878.15	-0.698598	1	0.959864	4	9.47751	1.05935	4	8.83695	1.1259	4	8.28099	0.883683	4	23.4974	1.06335	4	16.6043	1.15695	4	5.18153
vAVIVSNDHAGk	3	Q9Y6R7	N-Term(TMT10); K12(TMT10)	0.0002311	29.36	0.0185984	3	1667.99	2.88833	0	0.929087	3	6.98351	0.759106	3	23.8981	1.08398	3	0.301163	0.99384	3	15.7536	0.758462	3	9.4035	1.00842	3	4.9312
sGAQATWTELPWPHEkVDGALcMEk	3	P02790	N-Term(TMT10); K16(TMT10); C22(Carbamidomethyl); K25(TMT10)	3.023e-07	29.36	0.0206262	4	3528.83	1.73163	1	1.44003	3	3.1526	4.10487	3	1.10643	2.15869	3	3.17489	0.538644	3	1.62343	0.490274	3	2.49596	0.220951	3	0.251133
kEFQEGLk	3	P06276	N-Term(TMT10); K1(TMT10); K8(TMT10)	0.0002403	29.33	0.0172104	3	1666.02	1.24505	1	0.973362	3	19.6168	0.725293	3	15.6745	0.746427	3	25.6302	0.910661	3	5.35574	0.954902	3	8.28094	1.57783	3	14.2086
dSQEEEkTEALTSAk	4	P06396	N-Term(TMT10); K7(TMT10); K15(TMT10)	2.146e-07	29.29	0.0219035	2	2353.27	-0.279803	1	0.981165	4	6.64308	0.547917	4	4.93444	0.632044	4	2.95626	0.978331	4	0.919305	1.06666	4	2.99484	1.50053	4	7.10768
rPASPISTIQPk	5	P07360	N-Term(TMT10); K12(TMT10)	7.059e-06	29.25	0.0144403	3	1753.08	1.4727	0	1.19366	5	34.7169	1.13076	5	46.4242	1.31234	5	24.7436	0.983296	5	11.9072	0.783579	5	25.684	0.992273	5	14.5145
gkEGWIHTVcINGR	2	P08603	N-Term(TMT10); K2(TMT10); C10(Carbamidomethyl)	0.0003423	29.22	0.0227979	4	2085.14	0.753226	1	1.03258	2	18.3918	1.82794	2	28.5648	1.73721	2	31.8654	0.965713	2	33.1085	0.671718	2	12.0122	0.606952	2	4.17904
tLPEPcHSk	2	P03952	N-Term(TMT10); C6(Carbamidomethyl); K9(TMT10)	0.001924	29.19	0.0212689	3	1526.84	0.635183	0	0.747837	2	20.8273	1.04746	2	12.6298	0.908167	2	4.03925	0.923357	2	11.9049	0.817427	2	0.828543	1.2243	2	18.2043
iLLAELEQLkGQGk	6	P08670	N-Term(TMT10); K10(TMT10); K14(TMT10)	0.0001033	29.18	0.00724688	4	2227.4	0.422897	1	1.27273	5	10.965	2.64857	6	23.0972	0.402824	4	54.5235	0.258861	6	113.536	2.72976	6	37.5867	0.617722	6	8.52205
aNPTVTLFPPSSEELQANk	1	B9A064	N-Term(TMT10); K19(TMT10)	5.75e-06	29.18	0.0225861	3	2501.36	-1.29195	0	1.14229	1		0.855934	1		1.2415	1		1.04347	1		1.30591	1		1.01975	1
fVPAEMGTHTVSVk	1	P21333	N-Term(TMT10); K14(TMT10)	0.000353	29.18	0.0236128	3	1961.09	0.807906	0	1.03293	1		1.28241	1		0.930364	1		1.0384	1		0.920566	1		1.04385	1
gSLHANGR	7	P00450	N-Term(TMT10)	0.001958	29.16	0.00958577	2	1040.58	1.86569	0	0.699657	7	28.4072	0.833789	7	23.8253	0.981249	7	54.8704	1.38716	7	31.5145	1.12436	7	17.5588	1.08045	7	7.08851
iLSGDPYcEk	2	P43251	N-Term(TMT10); C8(Carbamidomethyl); K10(TMT10)	0.0001088	29.14	0.0170049	2	1639.88	0.387568	0	0.596339	2	38.2792	0.538227	2	15.9589	0.638068	2	50.0929	1.15745	2	19.402	1.14246	2	0.421136	1.33289	2	18.0094
vGFYESDVmGR	2	P01023	N-Term(TMT10); M9(Oxidation)	0.003032	29.13	0.00397085	2	1504.73	-0.00931832	0	0.545169	2	15.0981	0.404412	2	12.4333	0.547239	2	21.7923	1.61394	2	11.7718	1.15951	2	8.45648	1.60317	2	5.70937
aTEDEGSEQkIPEATNR	14	P01008	N-Term(TMT10); K10(TMT10)	2.208e-07	29.13	0.0162499	3	2333.2	0.595759	1	1.57496	14	5.72178	1.73184	14	8.82536	1.38415	14	5.73891	1.00763	14	6.90901	0.588854	14	11.539	0.708987	14	5.17252
kIISDYHQQFR	3	P04114	N-Term(TMT10); K1(TMT10)	6.072e-06	29.11	0.0273719	3	1893.08	1.33028	1	0.91827	3	5.24171	0.730723	3	11.3345	1.01691	3	23.8829	0.827305	3	2.46794	0.92334	3	24.1135	1.12893	3	14.1607
akPSAPVVSGPAVR	2	O00241	N-Term(TMT10); K2(TMT10)	4.469e-05	29.1	0.0193767	3	1794.1	-2.11003	0	1.07074	2	2.11423	0.939011	2	2.68436	0.809596	2	24.1866	1.11001	2	1.05087	0.827214	2	10.0605	1.13392	2	8.69736
qLGcPTAVTAIGR	1	Q86VB7	N-Term(TMT10); C4(Carbamidomethyl)	0.0006791	29.08	0.0210111	2	1572.87	1.14832	0	0.633258	1		0.806726	1		1.06095	1		1.28137	1		1.00865	1		1.1012	1
gQESSTDIk	5	Q9NZP8	N-Term(TMT10); K9(TMT10)	0.000501	29.07	0.0222983	2	1422.79	3.61745	0	0.794922	5	7.04325	0.546963	5	5.66951	0.841534	5	15.1106	1.19445	5	4.45473	1.14833	5	11.096	1.13363	5	18.2223
iVSSAmEPDREYHFGQAVR	2	P08603	N-Term(TMT10); M6(Oxidation)	3.751e-05	29.07	0.0122641	3	2437.21	-1.28883	1	1.08788	2	22.4	1.18299	2	0.386242	1.18062	2	4.45963	0.91331	2	9.71583	0.967377	2	0.293772	0.882086	2	17.6956
dYFMPcPGR	16	P02790	N-Term(TMT10); C6(Carbamidomethyl)	0.002756	29.05	0.00261348	2	1371.64	0.424693	0	0.895942	16	11.4506	0.946046	16	11.3789	0.856013	16	16.9939	1.17882	16	7.68993	0.928718	16	17.452	1.20946	16	11.1967
aLQIEAcNk	1	O95980	N-Term(TMT10); C7(Carbamidomethyl); K9(TMT10)	0.0004075	29.05	0.0259481	2	1504.85	-1.25585	0	0.871582	1		0.880731	1		0.958421	1		0.98842	1		1.18685	1		1.10062	1
aAQEEYVk	1	P04075	N-Term(TMT10); K8(TMT10)	0.001273	29.04	0.0213926	2	1395.79	1.79529	0	0.788208	1		0.766504	1		0.77884	1		1.06577	1		1.22113	1		0.962354	1
vFDEFkPLVEEPQNLIk	4	P02768	N-Term(TMT10); K6(TMT10); K17(TMT10)	4.54e-07	29.04	0.0171515	3	2732.58	-0.716449	0	2.17175	4	5.61862	1.71904	4	7.19375	1.66514	4	5.29158	0.64163	4	5.39676	0.776454	4	7.57554	0.779664	4	3.26671
yHFVTPLTSMVVTkPEDNEDER	1	Q06033	N-Term(TMT10); K14(TMT10)	1.212e-07	29.03	0.0175036	4	3065.57	0.257566	0	1.58238	1		1.33105	1		1.30377	1		0.569767	1		0.782194	1		0.867417	1
fTPTETNk	4	P02748	N-Term(TMT10); K8(TMT10)	0.001947	29.02	0.0214914	2	1395.79	-0.391108	0	0.631818	4	19.3209	0.47498	4	24.2427	0.48976	4	24.3168	1.06399	4	7.94145	0.904286	4	6.56304	1.58582	4	4.08769
skLPGIVAEGR	4	P01008	N-Term(TMT10); K2(TMT10)	1.841e-05	29.02	0.0125314	3	1584.99	0.798266	1	1.32753	4	7.69294	0.885494	4	6.55426	1.04141	4	1.63711	0.947043	4	3.43567	0.706413	4	15.116	1.06797	4	2.223
sIPTcTDFEVIQFPLR	1	Q14515	N-Term(TMT10); C5(Carbamidomethyl)	3.211e-05	29.02	0.0204262	3	2152.14	3.37456	0	0.868427	1		0.741271	1		0.996677	1		1.05499	1		1.24497	1		0.951353	1
gEPGDPVNLLR	2	O75636	N-Term(TMT10)	3.414e-05	29.01	0.0212897	2	1395.78	3.09912	0	1.48126	2	15.7779	0.561334	2	0.890962	1.23848	2	9.33753	0.975655	2	1.15862	1.02539	2	12.8712	0.869317	2	2.76102
rVEPYGENFNk	6	P06727	N-Term(TMT10); K11(TMT10)	3.009e-06	28.99	0.0211356	3	1810.98	-0.534636	1	0.471418	6	34.0948	0.479126	6	18.7126	0.426625	6	34.478	1.68463	6	15.8376	1.01249	6	2.1827	1.52802	6	10.1121
cLDPcVISQEIMEk	1	P36980	N-Term(TMT10); C1(Carbamidomethyl); C5(Carbamidomethyl); K14(TMT10)	0.0001857	28.99	0.0172239	3	2180.12	0.937195	0	2.46148	1		0.710438	1		0.879541	1		1.09876	1		0.695601	1		1.08152	1
sWYLEDNINk	2	P12259	N-Term(TMT10); K10(TMT10)	0.001217	28.96	0.0193127	3	1739.94	-0.474725	0	0.908007	2	25.7775	0.836465	2	28.8314	0.906934	2	22.554	0.995776	2	40.2991	1.04657	2	2.65613	1.32352	2	8.39737
lGNWSAmPSck	2	P02749	N-Term(TMT10); M7(Oxidation); C10(Carbamidomethyl); K11(TMT10)	0.001018	28.96	0.013214	2	1724.89	0.234287	0	0.923995	2	1.32349	1.17736	2	10.3342	0.905273	2	10.0884	0.973247	2	5.27529	1.00771	2	7.76707	1.21925	2	6.55981
rTPITVVk	1	P06396	N-Term(TMT10); K8(TMT10)	0.002378	28.92	0.00897631	3	1371.91	-0.747331	1	1.06164	1		1.63314	1		1.14821	1		0.99707	1		0.91932	1		0.984074	1
nMQDMVEDYR	1	P04264	N-Term(TMT10)	0.0001222	28.87	0.00129411	2	1529.69	-3.81001	0	0.67635	1		0.675487	1		0.840967	1		1.49223	1		1.55368	1		0.877539	1
hVcGALLk	2	P43652	N-Term(TMT10); C3(Carbamidomethyl); K8(TMT10)	0.001732	28.86	0.0157971	3	1355.82	0.929568	0	0.399282	2	53.7829	0.500658	2	28.6731	0.511889	2	55.0801	1.23668	2	4.68371	1.15749	2	0.529839	1.50528	2	10.3983
sPLNDFQVLR	1	P26927	N-Term(TMT10)	0.0001719	28.85	0.0207855	2	1417.8	-1.57578	0	0.838053	1		0.737699	1		0.834711	1		1.08713	1		1.04157	1		1.41451	1
lkELTLEDLk	1	P08571	N-Term(TMT10); K2(TMT10); K10(TMT10)	1.824e-05	28.83	0.013681	3	1889.19	-0.401556	1	0.873082	1		0.792901	1		0.547223	1		0.993378	1		0.839007	1		1.45941	1
aSPDWGYDDkNGPEQWSk	1	P00915	N-Term(Acetyl); K10(TMT10); K18(TMT10)	0.0004675	28.81	0.00637884	2	2580.24	0.938424	1	1.39164	1		1.98057	1		2.26398	1		1.0672	1		0.922849	1		0.294628	1
vTQEFHMk	3	P04114	N-Term(TMT10); K8(TMT10)	0.001523	28.81	0.0276197	3	1477.82	-0.241147	0	0.637249	3	17.154	0.481914	3	61.4779	0.553333	3	32.0843	0.959372	3	1.71492	1.40216	3	8.97701	1.26942	3	8.10228
sLPGFSHMAPLPk	1	Q13790	N-Term(TMT10); K13(TMT10)	0.00297	28.79	0.0269544	3	1840.05	-0.712421	0	0.532113	1		0.546449	1		0.485605	1		1.48783	1		1.1459	1		1.46062	1
lYYGDDEk	4	P07357	N-Term(TMT10); K8(TMT10)	0.002548	28.73	0.016411	2	1460.77	0.686519	0	0.893803	4	12.8627	0.550074	4	14.1967	0.752916	4	15.1025	1.11706	4	6.14118	1.07073	4	5.645	1.17347	4	20.5587
iTHLPGALLDk	1	P40197	N-Term(TMT10); K11(TMT10)	0.0002039	28.69	0.0194022	3	1636.02	0.00933859	0	0.560409	1		0.507941	1		0.435978	1		0.692986	1		1.3645	1		1.56441	1
sTVLTIPEIIIk	2	P00488	N-Term(TMT10); K12(TMT10)	0.0005025	28.69	0.00818004	3	1785.15	0.567422	0	1.02439	2	3.28763	1.07244	2	8.68151	1.32848	2	39.8939	1.00135	2	0.689559	0.967067	2	5.22657	1.06048	2	23.0935
tDTSHHDQDHPTFNk	6	P01009	N-Term(TMT10); K15(TMT10)	7.793e-05	28.68	0.0102317	4	2238.09	0.377124	0	0.396228	6	35.5024	0.455885	6	32.5623	0.670988	6	37.6545	1.99864	6	7.84223	0.869532	6	13.8622	0.849618	6	3.84677
dVDGAYMTk	1	P04264	N-Term(TMT10); K9(TMT10)	0.0005276	28.64	0.0191482	2	1457.77	0.473884	0	0.933587	1		0.994429	1		1.29114	1		0.642672	1		1.80871	1		0.90088	1
aISGLTIDGHAVGAk	2	Q9Y6R7	N-Term(TMT10); K15(TMT10)	5.027e-05	28.63	0.0220027	3	1868.1	0.247883	0	1.06554	2	56.386	0.880342	2	31.5236	0.951555	2	59.5765	0.993613	2	38.3483	0.928896	2	26.3407	1.01305	2	40.4247
fTVNNLAEPQk	3	P12259	N-Term(TMT10); K11(TMT10)	0.0006213	28.62	0.0313282	3	1718.98	-1.68643	0	0.713764	3	4.15856	0.852679	3	35.2286	0.97575	3	50.9333	0.938897	3	16.4431	1.28942	3	7.69561	1.28525	3	18.9489
eHSSLAFWk	3	P02749	N-Term(TMT10); K9(TMT10)	0.0006871	28.56	0.0267486	2	1562.87	-2.47302	0	1.26379	3	1.02098	1.26019	3	1.08511	1.31579	3	0.621191	1.30886	3	1.17814	0.735319	3	5.35927	0.666939	3	5.3401
sLTLGIEPVSPTSLR	1	Q6EMK4	N-Term(TMT10)	5.868e-05	28.56	0.0245196	2	1799.05	-1.28825	0	0.99746	1		1.36242	1		1.23861	1		0.876069	1		1.06789	1		0.951875	1
vAQLEAQcQEPckDTVQIHDITGk	1	P02679	N-Term(TMT10); C8(Carbamidomethyl); C12(Carbamidomethyl); K13(TMT10); K24(TMT10)	5.943e-07	28.54	0.0235131	4	3455.82	0.222218	1	0.44209	1		0.594805	1		0.456211	1		0.856783	1		0.946118	1		1.26767	1
lQSTTVmNPYMk	2	P04114	N-Term(TMT10); M7(Oxidation); K12(TMT10)	0.0007409	28.53	0.0215332	3	1887.01	-0.394615	0	1.11381	2	17.3094	0.978159	2	19.4232	1.21187	2	4.45906	0.968386	2	8.82243	1.21657	2	6.40156	1.15766	2	2.53018
dIPmNPMcIYR	8	P01008	N-Term(TMT10); M4(Oxidation); C8(Carbamidomethyl)	0.003011	28.51	0.00697598	3	1654.8	0.651785	0	1.37197	8	7.65214	2.10228	8	23.6729	1.62547	8	12.0646	0.873896	8	7.16714	0.694225	8	22.175	0.50457	8	37.4894
eIPVLVTQISSTNHPVk	1	Q6UX71	N-Term(TMT10); K17(TMT10)	1.687e-06	28.47	0.0211216	3	2320.37	0.86095	0	1.15723	1		1.11001	1		1.06033	1		0.884373	1		0.809466	1		1.16342	1
iIYGGSVTGATck	1	P60174	N-Term(TMT10); C12(Carbamidomethyl); K13(TMT10)	5.828e-05	28.41	0.0260302	3	1784.99	-1.8393	0	1.66396	1		1.957	1		1.58044	1		0.49848	1		0.980031	1		0.847511	1
gDSGGPLIVHkR	12	P00751	N-Term(TMT10); K11(TMT10)	0.0001165	28.38	0.026138	3	1694.01	0.193388	1	1.43916	12	9.95882	1.85924	12	15.208	1.68527	12	13.724	0.971402	12	18.3199	0.539885	12	29.3185	0.689921	12	33.4985
gSFSTTVTGR	2	P08519	N-Term(TMT10)	6.175e-05	28.36	0.0150258	2	1241.67	1.55323	0	0.467746	2	21.5209	2.73922	2	19.7202	0.635872	2	26.4864	1.05819	2	4.02467	0.979315	2	4.2822	0.929217	2	2.91098
eTLFSVmPGLk	2	Q14624	N-Term(TMT10); M7(Oxidation); K11(TMT10)	0.001266	28.31	0.0288501	2	1695.97	-0.496031	0	1.16836	2	19.7991	1.00164	2	41.211	0.974329	2	44.4974	0.967954	2	1.57508	0.842776	2	12.2623	0.91714	2	66.0268
lIANTLcNSR	2	Q14520	N-Term(TMT10); C7(Carbamidomethyl)	0.0001	28.3	0.0258844	2	1390.77	0.742694	0	1.24408	2	35.6663	1.64651	2	21.0009	1.54446	2	12.5871	0.905688	2	14.0895	0.779402	2	11.8212	0.704114	2	46.3851
tLDGGLNVIQLETAVGAAIk	1	Q16851	N-Term(TMT10); K20(TMT10)	0.0001187	28.29	0.021793	3	2441.44	1.78651	0	1.5771	1		1.35674	1		0.914274	1		0.577497	1		2.22794	1		0.821903	1
kEScGYDTcYDWEk	2	P13671	N-Term(TMT10); K1(TMT10); C4(Carbamidomethyl); C9(Carbamidomethyl); K14(TMT10)	4.283e-09	28.26	0.00828501	3	2528.21	0.752512	1	0.645401	2	24.625	0.893643	2	1.2746	0.957038	2	13.1046	1.21718	2	6.09547	1.05579	2	3.70732	1.27952	2	23.2695
gFQALGDAADIR	2	P01033	N-Term(TMT10)	0.0001614	28.23	0.0246515	2	1462.79	2.65028	0	0.888465	2	43.2973	0.767635	2	9.21924	0.978676	2	12.531	1.04683	2	6.325	1.51795	2	24.2368	0.999401	2	6.88304
wYQMGIVSWGEGcDRDGk	1	P00734	N-Term(TMT10); C13(Carbamidomethyl); K18(TMT10)	5.467e-06	28.22	0.0100943	3	2602.26	1.2222	1	1.05258	1		1.11781	1		0.948479	1		0.940928	1		0.845936	1		1.25026	1
yTHLScDk	2	P05156	N-Term(TMT10); C6(Carbamidomethyl); K8(TMT10)	0.001341	28.21	0.0178189	2	1481.78	-0.998786	0	0.656774	2	36.2544	1.00528	2	30.9908	1.02583	2	31.5101	1.28406	2	12.403	0.922127	2	7.30385	1.17229	2	17.0723
hYEGSTVPEkk	10	P00738	N-Term(TMT10); K10(TMT10); K11(TMT10)	0.0002939	28.21	0.0295221	4	1962.13	0.366236	1	0.301906	6	93.4277	0.243862	8	111.116	0.377261	6	83.8472	1.31209	10	15.2522	0.528751	10	22.9742	2.41301	10	18.699
aIGESFIMk	1	Q76LX8	N-Term(TMT10); K9(TMT10)	0.0003467	28.21	0.0228022	2	1453.85	-1.2806	0	1.29826	1		1.33338	1		1.28665	1		0.955665	1		0.923927	1		0.754557	1
sccEEQNk	3	P43652	N-Term(TMT10); C2(Carbamidomethyl); C3(Carbamidomethyl); K8(TMT10)	0.0009357	28.2	0.0062056	2	1512.72	-0.192972	0	0.161977	3	19.5833	0.209887	3	18.0479	0.314302	3	10.3976	1.28416	3	2.19935	1.33156	3	2.07357	1.76482	3	5.19707
eTLLQDFR	3	P02760	N-Term(TMT10)	0.002828	28.2	0.0273198	2	1250.69	-0.489477	0	0.933488	3	3.38418	0.973706	3	16.1595	1.00524	3	19.3991	1.19079	3	10.6513	0.992335	3	15.9881	1.1438	3	16.4517
gPVLQLHDLkR	3	P43121	N-Term(TMT10); K10(TMT10)	9.474e-05	28.19	0.023666	4	1734.08	1.41768	1	1.11019	3	6.65412	1.92923	3	2.68765	1.67886	3	3.78813	1.05889	3	12.5906	0.879564	3	2.34981	0.585434	3	22.8971
rEQPGVYTk	1	P03952	N-Term(TMT10); K9(TMT10)	4.781e-05	28.15	0.0322294	3	1535.89	-0.0852486	1	1.84986	1		2.7081	1		2.12134	1		0.708249	1		0.408248	1		0.295391	1
qGDVEcQR	1	P13671	N-Term(TMT10); C6(Carbamidomethyl)	0.002152	28.15	0.00382772	2	1220.59	0.509572	0	0.546984	1		0.90716	1		0.794901	1		1.35381	1		0.998115	1		1.31513	1
dGSTIPIAk	2	Q96KN2	N-Term(TMT10); K9(TMT10)	0.0004953	28.1	0.0368618	2	1359.82	0.0304453	0	1.33201	2	11.7652	1.09081	2	9.42714	1.39847	2	4.74419	0.911321	2	13.8401	0.877456	2	13.9734	0.793653	2	1.15847
qITASSFk	2	P12259	N-Term(TMT10); K8(TMT10)	0.001792	28.1	0.0233097	2	1339.8	0.839615	0	1.26553	2	50.1046	1.29125	2	50.2255	1.11582	2	41.6786	0.850159	2	20.8657	0.685473	2	21.3275	0.951377	2	74.7332
fLNVLSPR	1	P17936	N-Term(TMT10)	0.002835	28.1	0.0346935	2	1174.72	1.18044	0	1.46253	1		1.42945	1		1.46147	1		0.857001	1		0.75533	1		0.944319	1
tGDEITYQcR	2	P08603	N-Term(TMT10); C9(Carbamidomethyl)	7.714e-05	28.1	0.00503365	2	1471.7	-0.425404	0	1.24356	2	2.85819	2.65037	2	6.98256	1.96833	2	4.22343	1.10526	2	1.8288	0.607316	2	20.4622	0.271557	2	19.4627
gPEVQLVAHSPWLkDSLSR	4	P0C0L4;P0C0L5	N-Term(TMT10); K14(TMT10)	7.322e-06	28.08	0.0305747	4	2577.46	0.204862	1
tDASDVkPc	4	P02749	N-Term(TMT10); K7(TMT10); C9(Carbamidomethyl)	0.0009684	28.05	0.018096	2	1450.76	0.356398	0	0.482096	4	12.6353	1.13787	4	6.2815	0.823227	4	11.5644	1.30319	4	1.60958	0.868691	4	2.44651	1.55022	4	8.25432
lYPTYSTk	1	P80108	N-Term(TMT10); K8(TMT10)	0.00215	28.04	0.0254399	2	1430.83	-2.92161	0	1.49513	1		1.71304	1		1.39529	1		0.975963	1		0.597515	1		0.78608	1
gQESSTDIkAPEGFAVR	4	Q9NZP8	N-Term(TMT10); K9(TMT10)	2.128e-06	28.02	0.0287914	3	2250.21	-0.658721	1	1.46951	4	33.6371	1.54404	4	32.6975	1.41848	4	15.5819	1.02925	4	10.7476	0.679567	4	51.8718	0.627319	4	50.8917
tYcSEPEkVDkDNEDFQESNR	4	P00450	N-Term(TMT10); C3(Carbamidomethyl); K8(TMT10); K11(TMT10)	1.13e-05	28.02	0.0110433	3	3277.59	0.715997	2	0.71985	4	1.56581	1.26411	4	2.38093	0.620803	4	5.04689	0.726709	4	1.53546	0.814148	4	3.39314	1.6972	4	3.56807
sLDFTELDVAAEkIDR	1	P01019	N-Term(TMT10); K13(TMT10)	2.688e-08	28.02	0.0296591	3	2280.25	0.307234	1	2.21578	1		3.46078	1		2.30226	1		0.509107	1		0.368489	1		0.303054	1
tIVTTLQDSIR	1	P07996	N-Term(TMT10)	0.0003264	28.02	0.0340764	2	1475.86	1.13181	0	0.937691	1		1.0999	1		0.966831	1		0.808237	1		1.25686	1		0.841121	1
nAIWIDcGIHAR	1	Q96IY4	N-Term(TMT10); C7(Carbamidomethyl)	0.0006436	28	0.0212376	3	1654.87	0.656099	0	1.05538	1		1.02007	1		1.29466	1		1.09104	1		1.20657	1		0.86614	1
vDLLNQEIEFLk	2	P35908	N-Term(TMT10); K12(TMT10)	0.0002801	27.98	0.0308092	3	1919.12	-1.61881	0	1.18397	2	13.8121	0.956822	2	6.18511	1.31538	2	26.065	0.53624	2	14.4551	1.22556	2	0.99627	1.12019	2	20.2477
eGMLSIMSYR	1	P01031	N-Term(TMT10)	7.991e-05	27.96	0.0131964	2	1415.73	2.57007	0	1.33084	1		1.68062	1		1.3248	1		1.08824	1		0.614848	1		0.503205	1
sQIFSTASDNQPTVTIk	1	P11021	N-Term(TMT10); K17(TMT10)	3.746e-05	27.95	0.032626	3	2295.25	-2.19691	0	1.21211	1		0.892104	1		0.975944	1		0.71519	1		1.30506	1		1.09496	1
vFDLELHPAcR	1	Q15113	N-Term(TMT10); C10(Carbamidomethyl)	0.0001136	27.94	0.0184798	3	1585.84	-0.0559662	0	0.965509	1		1.31504	1		1.24084	1		1.50537	1		0.716968	1		0.755756	1
lYTLVTYVPVTTFk	2	P62899	N-Term(TMT10); K14(TMT10)	0.0001109	27.93	0.0251261	3	2103.25	0.53148	0	1.45788	2	24.3201	1.35798	2	11.3342	0.897028	2	26.027	0.667045	2	37.206	1.81415	2	14.116	0.839437	2	10.7161
vLIAAHGNSLR	1	P15259	N-Term(TMT10)	0.000166	27.93	0.0259314	3	1379.83	0.636041	0	0.913282	1		0.812348	1		0.938753	1		1.01251	1		1.19962	1		1.35122	1
tTcWDGkLEYPTcAk	1	P08603;Q03591	N-Term(TMT10); C3(Carbamidomethyl); K7(TMT10); C13(Carbamidomethyl); K15(TMT10)	1.587e-07	27.91	0.0271837	3	2517.31	-0.161156	1
kATEDEGSEQkIPEATNR	2	P01008	N-Term(TMT10); K1(TMT10); K11(TMT10)	1.745e-06	27.9	0.029598	4	2690.46	0.705244	2	1.37856	2	10.4368	1.65991	2	22.8547	1.15118	2	16.5429	1.01952	2	3.53694	0.719859	2	6.56976	0.862392	2	12.7254
rQDNEILIFWSk	1	P02741	N-Term(TMT10); K12(TMT10)	0.0006337	27.87	0.0349473	3	2007.14	-3.48652	1	0.611991	1		0.515274	1		0.523654	1		1.24332	1		1.11157	1		1.15938	1
vNDESTEGkTSYR	1	P04114	N-Term(TMT10); K9(TMT10)	0.000145	27.86	0.022097	3	1944.01	0.552351	1	0.494544	1		5.56887	1		1.17016	1		0.779644	1		0.412839	1		0.412582	1
dYQELMNVk	3	P35908	N-Term(TMT10); K9(TMT10)	0.0003329	27.86	0.0261072	2	1597.86	-1.70005	0	1.30434	3	0.83399	0.792295	3	12.0481	1.15769	3	1.57175	0.796274	3	9.58906	1.40146	3	1.5609	0.946759	3	1.34009
wVFkEEDPIHLR	1	P08637	N-Term(TMT10); K4(TMT10)	0.001042	27.79	0.0320207	4	2027.15	0.262885	1	0.911207	1		1.25559	1		0.915396	1		0.973744	1		0.900857	1		1.3319	1
vVLSQGSk	3	P04278	N-Term(TMT10); K8(TMT10)	0.001745	27.74	0.0346631	2	1275.8	-1.57702	0	0.992842	3	27.4096	1.08554	3	19.8146	1.09176	3	6.89775	0.895758	3	6.8182	0.797265	3	0.442084	1.12639	3	7.45119
lFQVEYAIEAIk	1	P28066	N-Term(TMT10); K12(TMT10)	0.0005361	27.74	0.0294468	3	1882.11	-1.27662	0	1.27361	1		1.3869	1		0.756541	1		0.584945	1		1.67648	1		0.922062	1
vSLNILPPEEEEETHk	1	Q86YW5	N-Term(TMT10); K16(TMT10)	1.85e-05	27.73	0.0333937	3	2322.26	-0.377762	0	1.15133	1		1.10237	1		1.04615	1		0.95834	1		0.927999	1		0.774047	1
sVIPSDGPSVAcVkk	2	P02787	N-Term(TMT10); C12(Carbamidomethyl); K14(TMT10); K15(TMT10)	0.0002507	27.73	0.0274908	3	2231.31	1.42859	1	1.27102	2	27.1304	2.84367	2	40.1684	1.63962	2	37.2494	0.606293	2	31.8613	0.535224	2	29.6896	0.626298	2	108.322
[truncated: 2,072 more rows]
