# Supplementary material for: Tandem mass tag-based serum proteomic profiling revealed diabetic foot ulcer pathogenesis and potential therapeutic targets
Source: Bioengineered. 2022 Jan 22;13(2):3171–82. doi: 10.1080/21655979.2022.2027173 (PMC8974021; doi:10.1080/21655979.2022.2027173)
Supplement: Supplemental Material [file KBIE_A_2027173_SM8090.zip › supplementary/Supplementary File 2.xlsx]

## Sheet: sheet1
Accession	Protein Name	Gene Name	Function	Description	Coverage	Unique Peptides	Peptides	PSMs	AAs	MW [kDa]	calc. pI	HC-1/REF	HC-1/REF Count	HC-1/REF Variability [%]	HC-2/REF	HC-2/REF Count	HC-2/REF Variability [%]	HC-3/REF	HC-3/REF Count	HC-3/REF Variability [%]	DFU-1/REF	DFU-1/REF Count	DFU-1/REF Variability [%]	DFU-2/REF	DFU-2/REF Count	DFU-2/REF Variability [%]	DFU-3/REF	DFU-3/REF Count	DFU-3/REF Variability [%]	Identified or Quantified
P04114	Apolipoprotein B-100	APOB	FUNCTION: Apolipoprotein B is a major protein constituent of chylomicrons (apo B-48), LDL (apo B-100) and VLDL (apo B-100). Apo B-100 functions as a recognition signal for the cellular binding and internalization of LDL particles by the apoB/E receptor.	Apolipoprotein B-100 OS=Homo sapiens OX=9606 GN=APOB PE=1 SV=2 - [APOB_HUMAN]	53.23	255	255	1106	4563	515.283	7.04932	1.12503	1095	32.8602	1.07922	1094	46.906	1.01691	1091	32.1208	0.913276	1106	24.8033	0.995775	1106	26.602	0.907408	1105	31.644	Quantified
P01011	Alpha-1-antichymotrypsin	SERPINA3	FUNCTION: Although its physiological function is unclear, it can inhibit neutrophil cathepsin G and mast cell chymase, both of which can convert angiotensin-1 to the active angiotensin-2. {ECO:0000269|PubMed:2404007}.	Alpha-1-antichymotrypsin OS=Homo sapiens OX=9606 GN=SERPINA3 PE=1 SV=2 - [AACT_HUMAN]	38.53	22	22	438	423	47.6205	5.51611	0.93005	428	23.5318	0.989973	425	23.3712	0.920503	421	22.8096	0.971305	431	13.9351	0.950751	426	20.4505	1.09549	432	21.8196	Quantified
P0C0L5	Complement C4-B	C4B	FUNCTION: Non-enzymatic component of the C3 and C5 convertases and thus essential for the propagation of the classical complement pathway. Covalently binds to immunoglobulins and immune complexes and enhances the solubilization of immune aggregates and the clearance of IC through CR1 on erythrocytes. C4A isotype is responsible for effective binding to form amide bonds with immune aggregates or pr…	Complement C4-B OS=Homo sapiens OX=9606 GN=C4B PE=1 SV=2 - [CO4B_HUMAN]	52.06	4	84	645	1744	192.631	7.26904	0.705422	20	43.3561	0.680511	20	26.5317	0.635221	20	52.195	1.16027	20	24.4866	0.977819	20	18.1907	1.29301	20	46.551	Quantified
P0C0L4	Complement C4-A	C4A	FUNCTION: Non-enzymatic component of C3 and C5 convertases and thus essential for the propagation of the classical complement pathway. Covalently binds to immunoglobulins and immune complexes and enhances the solubilization of immune aggregates and the clearance of IC through CR1 on erythrocytes. C4A isotype is responsible for effective binding to form amide bonds with immune aggregates or protei…	Complement C4-A OS=Homo sapiens OX=9606 GN=C4A PE=1 SV=2 - [CO4A_HUMAN]	49.83	3	83	642	1744	192.664	7.07861	0.708055	17	47.7623	0.697526	17	31.0944	0.788565	17	47.3211	1.12643	17	10.6636	1.05939	17	15.2485	1.255	17	22.6035	Quantified
P02774	Vitamin D-binding protein	GC	FUNCTION: Involved in vitamin D transport and storage, scavenging of extracellular G-actin, enhancement of the chemotactic activity of C5 alpha for neutrophils in inflammation and macrophage activation. {ECO:0000305|PubMed:16302727}.	Vitamin D-binding protein OS=Homo sapiens OX=9606 GN=GC PE=1 SV=2 - [VTDB_HUMAN]	64.98	35	35	315	474	52.8829	5.45264	0.773776	301	53.1379	1.00121	304	40.4351	0.937126	304	37.7113	1.20161	307	26.616	1.02071	304	26.656	1.11247	307	29.1631	Quantified
P08603	Complement factor H	CFH	FUNCTION: Glycoprotein that plays an essential role in maintaining a well-balanced immune response by modulating complement activation. Acts as a soluble inhibitor of complement, where its binding to self markers such as glycan structures prevents complement activation and amplification on cell surfaces (PubMed:21285368, PubMed:25402769). Accelerates the decay of the complement alternative pathwa…	Complement factor H OS=Homo sapiens OX=9606 GN=CFH PE=1 SV=4 - [CFAH_HUMAN]	53.53	52	60	345	1231	139.005	6.60986	0.893677	316	40.6462	1.0891	316	38.8369	1.05042	316	25.8406	1.08691	316	19.1172	0.987386	316	23.5897	1.07587	316	25.3721	Quantified
Q14624	Inter-alpha-trypsin inhibitor heavy chain H4	ITIH4	FUNCTION: Type II acute-phase protein (APP) involved in inflammatory responses to trauma. May also play a role in liver development or regeneration. {ECO:0000269|PubMed:19263524}.	Inter-alpha-trypsin inhibitor heavy chain H4 OS=Homo sapiens OX=9606 GN=ITIH4 PE=1 SV=4 - [ITIH4_HUMAN]	35.16	31	31	280	930	103.293	6.97607	1.12337	280	28.8147	1.19753	280	29.5051	1.14029	280	25.4843	1.05993	280	22.9781	0.867051	280	38.5153	0.934963	280	36.0073	Quantified
P01008	Antithrombin-III	SERPINC1	FUNCTION: Most important serine protease inhibitor in plasma that regulates the blood coagulation cascade. AT-III inhibits thrombin, matriptase-3/TMPRSS7, as well as factors IXa, Xa and XIa. Its inhibitory activity is greatly enhanced in the presence of heparin. {ECO:0000269|PubMed:15853774}.	Antithrombin-III OS=Homo sapiens OX=9606 GN=SERPINC1 PE=1 SV=1 - [ANT3_HUMAN]	53.02	31	31	197	464	52.5689	6.7124	1.34301	196	28.6575	1.42075	195	47.3545	1.37338	194	27.6988	0.894505	196	37.4529	0.753877	193	63.1696	0.738923	191	43.0065	Quantified
P02765	Alpha-2-HS-glycoprotein	AHSG	FUNCTION: Promotes endocytosis, possesses opsonic properties and influences the mineral phase of bone. Shows affinity for calcium and barium ions.	Alpha-2-HS-glycoprotein OS=Homo sapiens OX=9606 GN=AHSG PE=1 SV=2 - [FETUA_HUMAN]	54.22	15	15	222	367	39.3157	5.71924	1.13252	221	18.4541	1.46698	222	31.8252	1.20376	220	26.2563	0.986747	222	14.879	0.888022	216	18.1009	0.938297	222	29.297	Quantified
P01024	Complement C3	C3	FUNCTION: C3 plays a central role in the activation of the complement system. Its processing by C3 convertase is the central reaction in both classical and alternative complement pathways. After activation C3b can bind covalently, via its reactive thioester, to cell surface carbohydrates or immune aggregates.; FUNCTION: Derived from proteolytic degradation of complement C3, C3a anaphylatoxin is a…	Complement C3 OS=Homo sapiens OX=9606 GN=C3 PE=1 SV=2 - [CO3_HUMAN]	42.45	74	74	248	1663	187.03	6.40479	0.935082	247	32.1949	0.868848	247	33.3676	0.890259	247	36.5677	1.12697	248	18.4607	0.944207	248	16.9339	1.13708	248	27.1373	Quantified
P19827	Inter-alpha-trypsin inhibitor heavy chain H1	ITIH1	FUNCTION: May act as a carrier of hyaluronan in serum or as a binding protein between hyaluronan and other matrix protein, including those on cell surfaces in tissues to regulate the localization, synthesis and degradation of hyaluronan which are essential to cells undergoing biological processes.; FUNCTION: Contains a potential peptide which could stimulate a broad spectrum of phagocytotic cells.	Inter-alpha-trypsin inhibitor heavy chain H1 OS=Homo sapiens OX=9606 GN=ITIH1 PE=1 SV=3 - [ITIH1_HUMAN]	27	23	23	191	911	101.326	6.78564	1.13075	191	27.9296	1.07223	191	31.3739	1.10446	191	22.6002	0.958343	191	23.1977	0.982088	191	23.1305	1.03823	191	22.2715	Quantified
P00751	Complement factor B	CFB	FUNCTION: Factor B which is part of the alternate pathway of the complement system is cleaved by factor D into 2 fragments: Ba and Bb. Bb, a serine protease, then combines with complement factor 3b to generate the C3 or C5 convertase. It has also been implicated in proliferation and differentiation of preactivated B-lymphocytes, rapid spreading of peripheral blood monocytes, stimulation of lympho…	Complement factor B OS=Homo sapiens OX=9606 GN=CFB PE=1 SV=2 - [CFAB_HUMAN]	46.47	46	46	311	764	85.4785	7.06396	0.944754	311	35.8953	1.16777	311	45.4026	0.961396	311	34.808	1.02448	311	22.0825	0.904424	311	26.9727	1.03776	310	30.7195	Quantified
P02790	Hemopexin	HPX	FUNCTION: Binds heme and transports it to the liver for breakdown and iron recovery, after which the free hemopexin returns to the circulation.	Hemopexin OS=Homo sapiens OX=9606 GN=HPX PE=1 SV=2 - [HEMO_HUMAN]	61.26	29	29	368	462	51.6433	7.02002	1.08544	346	38.2791	1.04724	346	55.1158	1.12845	346	45.2849	1.05139	346	17.8949	0.84754	343	28.2753	0.995038	341	38.4686	Quantified
P02751	Fibronectin	FN1	FUNCTION: Fibronectins bind cell surfaces and various compounds including collagen, fibrin, heparin, DNA, and actin. Fibronectins are involved in cell adhesion, cell motility, opsonization, wound healing, and maintenance of cell shape. Involved in osteoblast compaction through the fibronectin fibrillogenesis cell-mediated matrix assembly process, essential for osteoblast mineralization. Participa…	Fibronectin OS=Homo sapiens OX=9606 GN=FN1 PE=1 SV=5 - [FINC_HUMAN]	31.33	64	64	214	2477	272.15	5.50342	1.29409	214	24.9734	1.19331	214	26.1333	1.19218	214	20.2235	0.800894	214	20.7991	0.82274	214	28.0372	1.00695	214	20.2533	Quantified
P00747	Plasminogen	PLG	FUNCTION: Plasmin dissolves the fibrin of blood clots and acts as a proteolytic factor in a variety of other processes including embryonic development, tissue remodeling, tumor invasion, and inflammation. In ovulation, weakens the walls of the Graafian follicle. It activates the urokinase-type plasminogen activator, collagenases and several complement zymogens, such as C1 and C5. Cleavage of fibr…	Plasminogen OS=Homo sapiens OX=9606 GN=PLG PE=1 SV=2 - [PLMN_HUMAN]	58.77	50	50	213	810	90.5102	7.23975	0.960168	213	39.8882	1.08446	212	54.9928	1.17693	212	41.932	1.06311	213	23.3182	0.985272	212	27.0202	0.949712	213	38.9632	Quantified
P00450	Ceruloplasmin	CP	FUNCTION: Ceruloplasmin is a blue, copper-binding (6-7 atoms per molecule) glycoprotein. It has ferroxidase activity oxidizing Fe(2+) to Fe(3+) without releasing radical oxygen species. It is involved in iron transport across the cell membrane. Provides Cu(2+) ions for the ascorbate-mediated deaminase degradation of the heparan sulfate chains of GPC1. May also play a role in fetal lung developmen…	Ceruloplasmin OS=Homo sapiens OX=9606 GN=CP PE=1 SV=1 - [CERU_HUMAN]	50.33	55	55	277	1065	122.128	5.71924	0.941681	277	44.3509	0.990827	277	61.0009	0.948365	277	50.8619	1.01476	277	25.6989	0.924567	277	22.4284	1.08045	273	42.9402	Quantified
P00734	Prothrombin	F2	FUNCTION: Thrombin, which cleaves bonds after Arg and Lys, converts fibrinogen to fibrin and activates factors V, VII, VIII, XIII, and, in complex with thrombomodulin, protein C. Functions in blood homeostasis, inflammation and wound healing. {ECO:0000269|PubMed:2856554}.	Prothrombin OS=Homo sapiens OX=9606 GN=F2 PE=1 SV=2 - [THRB_HUMAN]	50.8	29	29	132	622	69.9921	5.89697	0.801177	132	49.3059	0.977734	132	52.3875	1.03939	132	30.197	1.06135	132	24.8062	1.05533	132	23.1665	1.0902	132	29.421	Quantified
P01031	Complement C5	C5	FUNCTION: Activation of C5 by a C5 convertase initiates the spontaneous assembly of the late complement components, C5-C9, into the membrane attack complex. C5b has a transient binding site for C6. The C5b-C6 complex is the foundation upon which the lytic complex is assembled.; FUNCTION: Derived from proteolytic degradation of complement C5, C5 anaphylatoxin is a mediator of local inflammatory pr…	Complement C5 OS=Homo sapiens OX=9606 GN=C5 PE=1 SV=4 - [CO5_HUMAN]	36.28	63	63	190	1676	188.186	6.52197	0.95224	187	29.0958	0.980124	189	31.1035	0.949899	189	22.6711	1.10806	190	21.9393	0.947238	190	17.9531	1.03786	190	17.8384	Quantified
P10643	Complement component C7	C7	FUNCTION: Constituent of the membrane attack complex (MAC) that plays a key role in the innate and adaptive immune response by forming pores in the plasma membrane of target cells. C7 serves as a membrane anchor.	Complement component C7 OS=Homo sapiens OX=9606 GN=C7 PE=1 SV=2 - [CO7_HUMAN]	50.89	38	38	124	843	93.4573	6.48096	0.824679	124	50.5446	0.850835	124	29.2084	0.879423	124	37.0498	1.11662	124	18.983	1.03516	124	15.0351	1.01923	124	16.8117	Quantified
P01042	Kininogen-1	KNG1	FUNCTION: (1) Kininogens are inhibitors of thiol proteases; (2) HMW-kininogen plays an important role in blood coagulation by helping to position optimally prekallikrein and factor XI next to factor XII; (3) HMW-kininogen inhibits the thrombin- and plasmin-induced aggregation of thrombocytes; (4) the active peptide bradykinin that is released from HMW-kininogen shows a variety of physiological ef…	Kininogen-1 OS=Homo sapiens OX=9606 GN=KNG1 PE=1 SV=2 - [KNG1_HUMAN]	50.47	36	36	207	644	71.9122	6.81494	1.01067	207	39.8389	1.23857	207	45.5518	1.05663	205	34.2244	0.985743	207	16.7065	0.899307	205	25.2208	1.06259	207	33.9324	Quantified
P19823	Inter-alpha-trypsin inhibitor heavy chain H2	ITIH2	FUNCTION: May act as a carrier of hyaluronan in serum or as a binding protein between hyaluronan and other matrix protein, including those on cell surfaces in tissues to regulate the localization, synthesis and degradation of hyaluronan which are essential to cells undergoing biological processes.	Inter-alpha-trypsin inhibitor heavy chain H2 OS=Homo sapiens OX=9606 GN=ITIH2 PE=1 SV=2 - [ITIH2_HUMAN]	32.77	36	36	227	946	106.397	6.85889	1.22779	227	30.1921	1.25703	227	39.9019	1.19313	227	25.4594	0.948261	227	25.3292	0.877279	227	29.9827	0.975388	227	26.874	Quantified
P60709	Actin, cytoplasmic 1	ACTB	FUNCTION: Actin is a highly conserved protein that polymerizes to produce filaments that form cross-linked networks in the cytoplasm of cells (PubMed:29581253). Actin exists in both monomeric (G-actin) and polymeric (F-actin) forms, both forms playing key functions, such as cell motility and contraction (PubMed:29581253). In addition to their role in the cytoplasmic cytoskeleton, G- and F-actin a…	Actin, cytoplasmic 1 OS=Homo sapiens OX=9606 GN=ACTB PE=1 SV=1 - [ACTB_HUMAN]	41.07	1	13	81	375	41.7097	5.47803	0.606804	4	8.00779	1.22939	4	2.1249	1.26257	4	8.26116	1.50576	4	3.2905	1.03273	4	3.03648	0.598661	4	12.5387	Quantified
P63261	Actin, cytoplasmic 2	ACTG1	FUNCTION: Actins are highly conserved proteins that are involved in various types of cell motility and are ubiquitously expressed in all eukaryotic cells. {ECO:0000305|PubMed:29581253}.	Actin, cytoplasmic 2 OS=Homo sapiens OX=9606 GN=ACTG1 PE=1 SV=1 - [ACTG_HUMAN]	41.07	1	13	79	375	41.7658	5.47803	0.814486	2	15.9187	1.0703	2	10.0701	1.64436	2	25.4572	1.179	2	13.6612	1.27134	2	5.15916	0.66925	2	28.3654	Quantified
P01023	Alpha-2-macroglobulin	A2M	FUNCTION: Is able to inhibit all four classes of proteinases by a unique 'trapping' mechanism. This protein has a peptide stretch, called the 'bait region' which contains specific cleavage sites for different proteinases. When a proteinase cleaves the bait region, a conformational change is induced in the protein which traps the proteinase. The entrapped enzyme remains active against low molecula…	Alpha-2-macroglobulin OS=Homo sapiens OX=9606 GN=A2M PE=1 SV=3 - [A2MG_HUMAN]	34.74	39	45	156	1474	163.188	6.45557	0.492667	125	85.0955	0.446824	133	82.7856	0.553535	128	84.8291	1.73094	136	24.1259	1.24852	136	15.8862	1.47613	136	42.7928	Quantified
P02760	Protein AMBP	AMBP	FUNCTION: Inter-alpha-trypsin inhibitor inhibits trypsin, plasmin, and lysosomal granulocytic elastase. Inhibits calcium oxalate crystallization. {ECO:0000269|PubMed:7676539}.; FUNCTION: Trypstatin is a trypsin inhibitor. {ECO:0000250}.	Protein AMBP OS=Homo sapiens OX=9606 GN=AMBP PE=1 SV=1 - [AMBP_HUMAN]	39.77	15	15	68	352	38.974	6.25244	0.718173	68	63.9922	0.972935	68	44.2205	0.953401	68	63.8993	1.19175	68	27.9638	0.98255	68	28.1668	1.16898	68	41.1968	Quantified
P13671	Complement component C6	C6	FUNCTION: Constituent of the membrane attack complex (MAC) that plays a key role in the innate and adaptive immune response by forming pores in the plasma membrane of target cells.	Complement component C6 OS=Homo sapiens OX=9606 GN=C6 PE=1 SV=3 - [CO6_HUMAN]	37.26	40	40	112	934	104.718	6.75635	0.914172	112	52.5097	1.06203	112	35.1278	1.07225	112	30.6449	1.09729	112	18.8435	0.971773	112	21.6422	1.0102	112	27.9214	Quantified
P10909	Clusterin	CLU	FUNCTION: [Isoform 1]: Functions as extracellular chaperone that prevents aggregation of non native proteins (PubMed:11123922, PubMed:19535339). Prevents stress-induced aggregation of blood plasma proteins (PubMed:11123922, PubMed:12176985, PubMed:17260971, PubMed:19996109). Inhibits formation of amyloid fibrils by APP, APOC2, B2M, CALCA, CSN3, SNCA and aggregation-prone LYZ variants (in vitro) (…	Clusterin OS=Homo sapiens OX=9606 GN=CLU PE=1 SV=1 - [CLUS_HUMAN]	39.87	20	20	121	449	52.461	6.26514	0.964673	121	20.2664	1.14017	121	26.674	0.988695	121	20.2015	1.10644	121	17.1991	0.838179	121	23.3152	1.09003	120	24.6683	Quantified
P00738	Haptoglobin	HP	FUNCTION: As a result of hemolysis, hemoglobin is found to accumulate in the kidney and is secreted in the urine. Haptoglobin captures, and combines with free plasma hemoglobin to allow hepatic recycling of heme iron and to prevent kidney damage. Haptoglobin also acts as an antioxidant, has antibacterial activity, and plays a role in modulating many aspects of the acute phase response. Hemoglobin…	Haptoglobin OS=Homo sapiens OX=9606 GN=HP PE=1 SV=1 - [HPT_HUMAN]	44.09	12	20	137	406	45.1766	6.58057	0.40678	59	85.7763	0.415614	62	79.8845	0.515286	54	80.2136	1.32589	67	17.7598	0.617853	67	32.8268	1.83282	67	39.8049	Quantified
P04004	Vitronectin	VTN	FUNCTION: Vitronectin is a cell adhesion and spreading factor found in serum and tissues. Vitronectin interact with glycosaminoglycans and proteoglycans. Is recognized by certain members of the integrin family and serves as a cell-to-substrate adhesion molecule. Inhibitor of the membrane-damaging effect of the terminal cytolytic complement pathway.; FUNCTION: Somatomedin-B is a growth hormone-dep…	Vitronectin OS=Homo sapiens OX=9606 GN=VTN PE=1 SV=1 - [VTNC_HUMAN]	24.48	11	11	112	478	54.2712	5.79541	1.04934	112	24.444	1.05562	112	24.5591	1.07845	112	26.7648	1.08261	112	13.5958	0.976186	112	20.2004	1.01953	112	29.8601	Quantified
P06727	Apolipoprotein A-IV	APOA4	FUNCTION: May have a role in chylomicrons and VLDL secretion and catabolism. Required for efficient activation of lipoprotein lipase by ApoC-II; potent activator of LCAT. Apoa-IV is a major component of HDL and chylomicrons.	Apolipoprotein A-IV OS=Homo sapiens OX=9606 GN=APOA4 PE=1 SV=3 - [APOA4_HUMAN]	77.27	39	39	142	396	45.3715	5.37646	0.559444	142	47.8177	0.727105	142	42.4552	0.587285	142	53.2508	1.52506	142	20.0986	0.918514	142	15.984	1.42889	142	21.5142	Quantified
P05155	Plasma protease C1 inhibitor	SERPING1	FUNCTION: Activation of the C1 complex is under control of the C1-inhibitor. It forms a proteolytically inactive stoichiometric complex with the C1r or C1s proteases. May play a potentially crucial role in regulating important physiological pathways including complement activation, blood coagulation, fibrinolysis and the generation of kinins. Very efficient inhibitor of FXIIa. Inhibits chymotryps…	Plasma protease C1 inhibitor OS=Homo sapiens OX=9606 GN=SERPING1 PE=1 SV=2 - [IC1_HUMAN]	29.6	17	17	126	500	55.1194	6.55127	0.815752	126	35.6608	0.796724	126	60.1803	0.827917	126	38.4365	1.01492	126	17.3935	1.05145	126	18.6922	1.20127	126	22.7633	Quantified
P04003	C4b-binding protein alpha chain	C4BPA	FUNCTION: Controls the classical pathway of complement activation. It binds as a cofactor to C3b/C4b inactivator (C3bINA), which then hydrolyzes the complement fragment C4b. It also accelerates the degradation of the C4bC2a complex (C3 convertase) by dissociating the complement fragment C2a. Alpha chain binds C4b. It interacts also with anticoagulant protein S and with serum amyloid P component.	C4b-binding protein alpha chain OS=Homo sapiens OX=9606 GN=C4BPA PE=1 SV=2 - [C4BPA_HUMAN]	46.23	23	23	120	597	66.9894	7.29834	0.715244	120	30.7287	0.654623	120	35.0099	0.735362	119	38.0016	1.31051	120	16.7719	1.01979	120	21.7469	1.31094	120	23.5257	Quantified
P02749	Beta-2-glycoprotein 1	APOH	FUNCTION: Binds to various kinds of negatively charged substances such as heparin, phospholipids, and dextran sulfate. May prevent activation of the intrinsic blood coagulation cascade by binding to phospholipids on the surface of damaged cells.	Beta-2-glycoprotein 1 OS=Homo sapiens OX=9606 GN=APOH PE=1 SV=3 - [APOH_HUMAN]	53.62	17	17	104	345	38.2727	7.97217	0.729828	104	54.854	1.13787	104	45.0464	0.903472	104	25.9084	1.25885	104	25.118	0.9565	104	28.1538	1.20965	104	27.4887	Quantified
P25311	Zinc-alpha-2-glycoprotein	AZGP1	FUNCTION: Stimulates lipid degradation in adipocytes and causes the extensive fat losses associated with some advanced cancers. May bind polyunsaturated fatty acids.	Zinc-alpha-2-glycoprotein OS=Homo sapiens OX=9606 GN=AZGP1 PE=1 SV=2 - [ZA2G_HUMAN]	56.38	22	22	117	298	34.2371	6.04932	0.833511	116	40.8269	0.931307	116	65.5866	0.828118	114	44.2601	1.08933	117	20.7048	0.963189	117	19.484	1.23001	117	38.7233	Quantified
P06396	Gelsolin	GSN	FUNCTION: Calcium-regulated, actin-modulating protein that binds to the plus (or barbed) ends of actin monomers or filaments, preventing monomer exchange (end-blocking or capping). It can promote the assembly of monomers into filaments (nucleation) as well as sever filaments already formed. Plays a role in ciliogenesis. {ECO:0000269|PubMed:20393563}.	Gelsolin OS=Homo sapiens OX=9606 GN=GSN PE=1 SV=1 - [GELS_HUMAN]	49.87	39	39	140	782	85.6442	6.27783	1.22323	139	19.6194	1.57111	139	26.4491	1.2892	139	20.0784	0.997261	139	14.9091	0.840815	139	19.3065	0.820132	139	22.9241	Quantified
P43652	Afamin	AFM	FUNCTION: Functions as carrier for hydrophobic molecules in body fluids (Probable). Essential for the solubility and activity of lipidated Wnt family members, including WNT1, WNT2B, WNT3, WNT3A, WNT5A, WNT7A, WNT7B, WNT8, WNT9A, WNT9B, WNT10A and WNT10B (PubMed:26902720). Binds vitamin E (PubMed:15952736, PubMed:12463752). May transport vitamin E in body fluids under conditions where the lipoprot…	Afamin OS=Homo sapiens OX=9606 GN=AFM PE=1 SV=1 - [AFAM_HUMAN]	46.91	33	33	138	599	69.024	5.89697	0.959139	138	39.8407	1.15121	138	45.9534	1.13402	138	29.2224	1.07903	138	23.0137	0.960715	138	21.3035	1.02706	138	23.6366	Quantified
P05156	Complement factor I	CFI	FUNCTION: Trypsin-like serine protease that plays an essential role in regulating the immune response by controlling all complement pathways. Inhibits these pathways by cleaving three peptide bonds in the alpha-chain of C3b and two bonds in the alpha-chain of C4b thereby inactivating these proteins (PubMed:7360115, PubMed:17320177). Essential cofactors for these reactions include factor H and C4B…	Complement factor I OS=Homo sapiens OX=9606 GN=CFI PE=1 SV=2 - [CFAI_HUMAN]	40.82	25	25	86	583	65.7066	7.50342	0.850472	84	33.5543	1.27208	86	30.0139	0.996155	86	23.7585	1.11798	86	19.3441	0.959259	86	18.1787	1.00078	86	26.331	Quantified
P04217	Alpha-1B-glycoprotein	A1BG		Alpha-1B-glycoprotein OS=Homo sapiens OX=9606 GN=A1BG PE=1 SV=4 - [A1BG_HUMAN]	49.9	16	16	114	495	54.2195	5.85889	1.01335	113	24.8799	1.23848	114	34.2383	1.06678	112	23.9575	0.92945	114	19.3459	0.904748	113	25.044	0.956149	113	30.7006	Quantified
P02768	Serum albumin	ALB	FUNCTION: Binds water, Ca(2+), Na(+), K(+), fatty acids, hormones, bilirubin and drugs (Probable). Its main function is the regulation of the colloidal osmotic pressure of blood (Probable). Major zinc transporter in plasma, typically binds about 80% of all plasma zinc (PubMed:19021548). Major calcium and magnesium transporter in plasma, binds approximately 45% of circulating calcium and magnesium…	Serum albumin OS=Homo sapiens OX=9606 GN=ALB PE=1 SV=2 - [ALBU_HUMAN]	62.4	37	37	106	609	69.3215	6.27783	1.58488	106	51.3682	1.43279	106	25.6058	1.74508	106	24.2974	0.867684	106	27.3197	0.850886	106	24.6581	0.846315	106	38.2244	Quantified
P07357	Complement component C8 alpha chain	C8A	FUNCTION: Constituent of the membrane attack complex (MAC) that plays a key role in the innate and adaptive immune response by forming pores in the plasma membrane of target cells. C8A inserts into the target membrane, but does not form pores by itself. {ECO:0000269|PubMed:17872444, ECO:0000269|PubMed:7440581}.	Complement component C8 alpha chain OS=Homo sapiens OX=9606 GN=C8A PE=1 SV=2 - [CO8A_HUMAN]	30.82	17	17	61	584	65.121	6.46826	0.867194	61	37.4977	0.887109	61	48.7016	0.96557	61	30.1277	1.17319	61	23.2689	1.04809	61	27.3176	1.02089	61	20.0895	Quantified
P04196	Histidine-rich glycoprotein	HRG	FUNCTION: Plasma glycoprotein that binds a number of ligands such as heme, heparin, heparan sulfate, thrombospondin, plasminogen, and divalent metal ions. Binds heparin and heparin/glycosaminoglycans in a zinc-dependent manner. Binds heparan sulfate on the surface of liver, lung, kidney and heart endothelial cells. Binds to N-sulfated polysaccharide chains on the surface of liver endothelial cell…	Histidine-rich glycoprotein OS=Homo sapiens OX=9606 GN=HRG PE=1 SV=1 - [HRG_HUMAN]	37.14	17	17	88	525	59.5409	7.50342	1.11568	88	28.5628	1.14794	88	21.0644	1.35473	84	15.3744	0.921256	88	17.4152	0.953653	88	20.7594	0.917754	88	21.5119	Quantified
P02748	Complement component C9	C9	FUNCTION: Constituent of the membrane attack complex (MAC) that plays a key role in the innate and adaptive immune response by forming pores in the plasma membrane of target cells (PubMed:9634479, PubMed:9212048, PubMed:26841934). C9 is the pore-forming subunit of the MAC (PubMed:4055801, PubMed:26841934, PubMed:30111885). {ECO:0000269|PubMed:26841934, ECO:0000269|PubMed:30111885, ECO:0000269|Pub…	Complement component C9 OS=Homo sapiens OX=9606 GN=C9 PE=1 SV=2 - [CO9_HUMAN]	40.61	24	24	83	559	63.1327	5.59229	0.932325	83	35.5493	0.869714	83	42.6134	0.919614	83	35.7623	1.07923	83	17.8543	0.856754	83	20.2799	1.06042	83	20.0665	Quantified
P07996	Thrombospondin-1	THBS1	FUNCTION: Adhesive glycoprotein that mediates cell-to-cell and cell-to-matrix interactions. Binds heparin. May play a role in dentinogenesis and/or maintenance of dentin and dental pulp (By similarity). Ligand for CD36 mediating antiangiogenic properties. Plays a role in ER stress response, via its interaction with the activating transcription factor 6 alpha (ATF6) which produces adaptive ER stre…	Thrombospondin-1 OS=Homo sapiens OX=9606 GN=THBS1 PE=1 SV=2 - [TSP1_HUMAN]	27.52	30	30	64	1170	129.3	4.94482	0.93671	64	35.4064	1.12861	64	34.7671	0.999912	64	22.8185	0.815039	64	19.3278	1.04807	64	22.9239	0.868812	64	25.3723	Quantified
P05546	Heparin cofactor 2	SERPIND1	FUNCTION: Thrombin inhibitor activated by the glycosaminoglycans, heparin or dermatan sulfate. In the presence of the latter, HC-II becomes the predominant thrombin inhibitor in place of antithrombin III (AT-III). Also inhibits chymotrypsin, but in a glycosaminoglycan-independent manner. {ECO:0000269|PubMed:1939083}.; FUNCTION: Peptides at the N-terminal of HC-II have chemotactic activity for bot…	Heparin cofactor 2 OS=Homo sapiens OX=9606 GN=SERPIND1 PE=1 SV=3 - [HEP2_HUMAN]	40.28	19	19	69	499	57.0342	6.90283	1.01534	69	33.1996	0.904931	69	59.7117	0.962274	69	23.0449	1.08352	69	29.5001	0.953281	69	28.3566	1.00663	69	19.7704	Quantified
Q96PD5	N-acetylmuramoyl-L-alanine amidase	PGLYRP2	FUNCTION: May play a scavenger role by digesting biologically active peptidoglycan (PGN) into biologically inactive fragments. Has no direct bacteriolytic activity. {ECO:0000269|PubMed:14506276}.	N-acetylmuramoyl-L-alanine amidase OS=Homo sapiens OX=9606 GN=PGLYRP2 PE=1 SV=1 - [PGRP2_HUMAN]	28.3	10	10	38	576	62.1779	7.54736	0.956265	38	24.7025	1.17081	38	33.8166	1.1167	38	26.4984	1.15705	38	16.3573	0.961414	38	20.421	0.961535	38	22.4887	Quantified
P06681	Complement C2	C2	FUNCTION: Component C2 which is part of the classical pathway of the complement system is cleaved by activated factor C1 into two fragments: C2b and C2a. C2a, a serine protease, then combines with complement factor C4b to generate the C3 or C5 convertase.	Complement C2 OS=Homo sapiens OX=9606 GN=C2 PE=1 SV=2 - [CO2_HUMAN]	41.62	32	32	80	752	83.2143	7.41553	0.964154	79	18.4502	0.90505	79	34.9923	0.90422	79	27.6536	1.12332	80	22.7445	0.907728	80	21.3475	1.09971	80	22.8593	Quantified
P36955	Pigment epithelium-derived factor	SERPINF1	FUNCTION: Neurotrophic protein; induces extensive neuronal differentiation in retinoblastoma cells. Potent inhibitor of angiogenesis. As it does not undergo the S (stressed) to R (relaxed) conformational transition characteristic of active serpins, it exhibits no serine protease inhibitory activity. {ECO:0000269|PubMed:7592790, ECO:0000269|PubMed:8226833}.	Pigment epithelium-derived factor OS=Homo sapiens OX=9606 GN=SERPINF1 PE=1 SV=4 - [PEDF_HUMAN]	38.76	17	17	60	418	46.2833	6.37939	0.950474	60	25.0204	1.03097	60	24.7567	0.860777	60	25.5181	1.07345	60	15.7557	0.913136	60	18.0276	1.18864	60	19.6574	Quantified
P04406	Glyceraldehyde-3-phosphate dehydrogenase	GAPDH	FUNCTION: Has both glyceraldehyde-3-phosphate dehydrogenase and nitrosylase activities, thereby playing a role in glycolysis and nuclear functions, respectively. Participates in nuclear events including transcription, RNA transport, DNA replication and apoptosis. Nuclear functions are probably due to the nitrosylase activity that mediates cysteine S-nitrosylation of nuclear target proteins such a…	Glyceraldehyde-3-phosphate dehydrogenase OS=Homo sapiens OX=9606 GN=GAPDH PE=1 SV=3 - [G3P_HUMAN]	20.6	4	4	51	335	36.0304	8.45557	1.43866	51	17.7796	1.37136	51	18.1782	0.780002	50	42.5084	0.596441	50	34.0789	2.07986	51	21.6661	0.835047	51	16.7783	Quantified
P03952	Plasma kallikrein	KLKB1	FUNCTION: The enzyme cleaves Lys-Arg and Arg-Ser bonds. It activates, in a reciprocal reaction, factor XII after its binding to a negatively charged surface. It also releases bradykinin from HMW kininogen and may also play a role in the renin-angiotensin system by converting prorenin into renin.	Plasma kallikrein OS=Homo sapiens OX=9606 GN=KLKB1 PE=1 SV=1 - [KLKB1_HUMAN]	38.4	28	28	78	638	71.3228	8.22119	1.05521	78	40.9204	1.21125	78	34.6354	1.16032	78	24.2936	0.993757	78	23.952	0.913162	78	20.9029	1.02857	78	27.2284	Quantified
P20742	Pregnancy zone protein	PZP	FUNCTION: Is able to inhibit all four classes of proteinases by a unique 'trapping' mechanism. This protein has a peptide stretch, called the 'bait region' which contains specific cleavage sites for different proteinases. When a proteinase cleaves the bait region, a conformational change is induced in the protein which traps the proteinase. The entrapped enzyme remains active against low molecula…	Pregnancy zone protein OS=Homo sapiens OX=9606 GN=PZP PE=1 SV=4 - [PZP_HUMAN]	19.91	21	27	59	1482	163.76	6.37939	0.9224	39	21.8747	1.07802	39	38.2294	0.652938	39	27.6438	1.16962	39	15.6427	0.914218	39	21.3045	1.13664	39	15.6765	Quantified
Q06033	Inter-alpha-trypsin inhibitor heavy chain H3	ITIH3	FUNCTION: May act as a carrier of hyaluronan in serum or as a binding protein between hyaluronan and other matrix protein, including those on cell surfaces in tissues to regulate the localization, synthesis and degradation of hyaluronan which are essential to cells undergoing biological processes.	Inter-alpha-trypsin inhibitor heavy chain H3 OS=Homo sapiens OX=9606 GN=ITIH3 PE=1 SV=2 - [ITIH3_HUMAN]	21.24	19	19	88	890	99.7865	5.74463	0.889408	88	30.5697	0.831834	88	31.0824	0.934574	88	25.8101	1.08903	88	18.1001	0.97512	88	20.8623	1.06664	88	17.8896	Quantified
P05543	Thyroxine-binding globulin	SERPINA7	FUNCTION: Major thyroid hormone transport protein in serum.	Thyroxine-binding globulin OS=Homo sapiens OX=9606 GN=SERPINA7 PE=1 SV=2 - [THBG_HUMAN]	32.05	12	12	53	415	46.2946	6.30322	1.10613	53	20.341	1.17289	53	25.0778	1.1244	53	23.3519	0.993945	53	11.2786	0.825815	53	19.4305	0.907655	53	25.6137	Quantified
P51884	Lumican	LUM		Lumican OS=Homo sapiens OX=9606 GN=LUM PE=1 SV=2 - [LUM_HUMAN]	35.21	11	11	45	338	38.4048	6.60986	0.828034	45	14.1248	1.08998	45	22.4456	0.914579	45	21.4076	0.957861	45	15.4214	0.959828	45	10.4038	1.06997	45	11.555	Quantified
P35858	Insulin-like growth factor-binding protein complex acid labile subunit	IGFALS	FUNCTION: Involved in protein-protein interactions that result in protein complexes, receptor-ligand binding or cell adhesion.	Insulin-like growth factor-binding protein complex acid labile subunit OS=Homo sapiens OX=9606 GN=IGFALS PE=1 SV=1 - [ALS_HUMAN]	27.77	15	15	39	605	65.9938	6.78564	1.0467	39	46.8098	1.0297	39	39.8541	1.25248	39	17.1447	1	39	24.78	0.870193	39	18.4141	0.960368	39	24.689	Quantified
P00736	Complement C1r subcomponent	C1R	FUNCTION: C1r B chain is a serine protease that combines with C1q and C1s to form C1, the first component of the classical pathway of the complement system.	Complement C1r subcomponent OS=Homo sapiens OX=9606 GN=C1R PE=1 SV=2 - [C1R_HUMAN]	37.73	23	24	64	705	80.0668	6.21436	1.07014	62	36.8535	1.21674	62	34.0622	1.07913	62	24.4442	1.04145	62	19.8154	0.869826	62	25.9856	1.0371	62	26.3076	Quantified
P02671	Fibrinogen alpha chain	FGA	FUNCTION: Cleaved by the protease thrombin to yield monomers which, together with fibrinogen beta (FGB) and fibrinogen gamma (FGG), polymerize to form an insoluble fibrin matrix. Fibrin has a major function in hemostasis as one of the primary components of blood clots. In addition, functions during the early stages of wound repair to stabilize the lesion and guide cell migration during re-epithel…	Fibrinogen alpha chain OS=Homo sapiens OX=9606 GN=FGA PE=1 SV=2 - [FIBA_HUMAN]	25.17	20	20	45	866	94.9144	6.01123	1.14191	45	34.7423	1.27362	45	45.0115	1.03718	45	28.0118	1.08675	45	17.2862	0.76871	45	47.5361	0.755863	44	47.0815	Quantified
P01009	Alpha-1-antitrypsin	SERPINA1	FUNCTION: Inhibitor of serine proteases. Its primary target is elastase, but it also has a moderate affinity for plasmin and thrombin. Irreversibly inhibits trypsin, chymotrypsin and plasminogen activator. The aberrant form inhibits insulin-induced NO synthesis in platelets, decreases coagulation time and has proteolytic activity against insulin and plasmin.; FUNCTION: [Short peptide from AAT]: r…	Alpha-1-antitrypsin OS=Homo sapiens OX=9606 GN=SERPINA1 PE=1 SV=3 - [A1AT_HUMAN]	41.15	18	18	67	418	46.707	5.59229	0.428735	66	61.5475	0.417425	66	50.8491	0.427787	63	63.381	1.62501	66	17.3039	0.889477	66	13.5402	1.01372	66	20.382	Quantified
P09871	Complement C1s subcomponent	C1S	FUNCTION: C1s B chain is a serine protease that combines with C1q and C1r to form C1, the first component of the classical pathway of the complement system. C1r activates C1s so that it can, in turn, activate C2 and C4.	Complement C1s subcomponent OS=Homo sapiens OX=9606 GN=C1S PE=1 SV=1 - [C1S_HUMAN]	30.09	17	17	51	688	76.6348	4.95752	0.956535	50	18.6835	0.937783	50	32.1467	0.965453	50	29.1687	0.984204	50	12.9668	0.932585	51	21.5117	1.12202	51	24.9972	Quantified
P29622	Kallistatin	SERPINA4	FUNCTION: Inhibits human amidolytic and kininogenase activities of tissue kallikrein. Inhibition is achieved by formation of an equimolar, heat- and SDS-stable complex between the inhibitor and the enzyme, and generation of a small C-terminal fragment of the inhibitor due to cleavage at the reactive site by tissue kallikrein. {ECO:0000269|PubMed:8227002}.	Kallistatin OS=Homo sapiens OX=9606 GN=SERPINA4 PE=1 SV=3 - [KAIN_HUMAN]	37.94	15	15	51	427	48.5112	7.75244	1.17419	50	23.0714	1.20366	50	29.3625	1.14918	50	35.4867	0.916796	50	23.2177	0.952759	50	21.243	1.04809	50	18.6697	Quantified
P04275	von Willebrand factor	VWF	FUNCTION: Important in the maintenance of hemostasis, it promotes adhesion of platelets to the sites of vascular injury by forming a molecular bridge between sub-endothelial collagen matrix and platelet-surface receptor complex GPIb-IX-V. Also acts as a chaperone for coagulation factor VIII, delivering it to the site of injury, stabilizing its heterodimeric structure and protecting it from premat…	von Willebrand factor OS=Homo sapiens OX=9606 GN=VWF PE=1 SV=4 - [VWF_HUMAN]	14.11	37	38	59	2813	309.058	5.47803	0.978697	58	37.6073	0.957508	58	33.8694	1.0139	58	16.7169	1.00207	58	20.7048	0.980727	58	22.2987	1.0963	58	22.3818	Quantified
P00739	Haptoglobin-related protein	HPR	FUNCTION: Primate-specific plasma protein associated with apolipoprotein L-I (apoL-I)-containing high-density lipoprotein (HDL). This HDL particle, termed trypanosome lytic factor-1 (TLF-1), mediates human innate immune protection against many species of African trypanosomes. Binds hemoglobin with high affinity and may contribute to the clearance of cell-free hemoglobin to allow hepatic recycling…	Haptoglobin-related protein OS=Homo sapiens OX=9606 GN=HPR PE=2 SV=2 - [HPTR_HUMAN]	25.57	2	10	73	348	39.0047	7.09326	0.501509	3	49.5078	0.465019	3	64.8857	0.454615	3	118.022	2.55373	3	27.7149	0.734275	3	31.8599	1.08587	3	4.46864	Quantified
P07358	Complement component C8 beta chain	C8B	FUNCTION: Constituent of the membrane attack complex (MAC) that plays a key role in the innate and adaptive immune response by forming pores in the plasma membrane of target cells.	Complement component C8 beta chain OS=Homo sapiens OX=9606 GN=C8B PE=1 SV=3 - [CO8B_HUMAN]	41.96	20	20	48	591	67.0035	8.1333	1.19596	48	43.4276	0.943884	48	43.3941	1.12022	48	34.9338	0.997037	48	29.7429	0.969353	48	23.3451	0.926831	48	22.7824	Quantified
P02750	Leucine-rich alpha-2-glycoprotein	LRG1		Leucine-rich alpha-2-glycoprotein OS=Homo sapiens OX=9606 GN=LRG1 PE=1 SV=2 - [A2GL_HUMAN]	33.14	10	10	43	347	38.1541	6.94678	0.447276	40	67.1666	0.376818	39	82.535	0.426116	39	69.4016	1.5522	43	20.871	1.02119	43	9.56924	1.29467	43	19.625	Quantified
P01019	Angiotensinogen	AGT	FUNCTION: Essential component of the renin-angiotensin system (RAS), a potent regulator of blood pressure, body fluid and electrolyte homeostasis.; FUNCTION: [Angiotensin-2]: acts directly on vascular smooth muscle as a potent vasoconstrictor, affects cardiac contractility and heart rate through its action on the sympathetic nervous system, and alters renal sodium and water absorption through its…	Angiotensinogen OS=Homo sapiens OX=9606 GN=AGT PE=1 SV=1 - [ANGT_HUMAN]	19.79	11	11	40	485	53.1205	6.31592	1.05006	40	16.2954	0.771673	39	28.5853	0.850743	38	19.593	1.16363	40	16.8991	0.885224	39	16.9448	1.18737	40	18.2138	Quantified
P12259	Coagulation factor V	F5	FUNCTION: Central regulator of hemostasis. It serves as a critical cofactor for the prothrombinase activity of factor Xa that results in the activation of prothrombin to thrombin.	Coagulation factor V OS=Homo sapiens OX=9606 GN=F5 PE=1 SV=4 - [FA5_HUMAN]	16.19	33	33	58	2224	251.546	6.04932	1.21076	57	34.2724	1.25535	57	34.2011	1.14816	57	34.7847	0.950881	58	25.0978	0.894183	58	28.7437	0.783332	58	36.3153	Quantified
P02649	Apolipoprotein E	APOE	FUNCTION: APOE is an apolipoprotein, a protein associating with lipid particles, that mainly functions in lipoprotein-mediated lipid transport between organs via the plasma and interstitial fluids (PubMed:6860692, PubMed:1911868, PubMed:14754908). APOE is a core component of plasma lipoproteins and is involved in their production, conversion and clearance (PubMed:6860692, PubMed:2762297, PubMed:1…	Apolipoprotein E OS=Homo sapiens OX=9606 GN=APOE PE=1 SV=1 - [APOE_HUMAN]	65.93	21	21	50	317	36.1318	5.73193	0.936678	50	36.8197	0.800587	50	35.8184	0.974397	50	34.222	1.35372	50	14.4141	0.989574	50	22.3695	0.95978	50	28.715	Quantified
O75882	Attractin	ATRN	FUNCTION: Involved in the initial immune cell clustering during inflammatory response and may regulate chemotactic activity of chemokines. May play a role in melanocortin signaling pathways that regulate energy homeostasis and hair color. Low-affinity receptor for agouti (By similarity). Has a critical role in normal myelination in the central nervous system (By similarity). {ECO:0000250, ECO:000…	Attractin OS=Homo sapiens OX=9606 GN=ATRN PE=1 SV=2 - [ATRN_HUMAN]	15.82	26	26	51	1429	158.432	7.31299	1.1308	51	46.8951	0.960487	51	41.7311	1.05663	51	36.4085	1.05896	51	25.6792	0.850061	51	32.9395	1.08968	51	36.0054	Quantified
P08185	Corticosteroid-binding globulin	SERPINA6	FUNCTION: Major transport protein for glucocorticoids and progestins in the blood of almost all vertebrate species. {ECO:0000269|PubMed:18513745}.	Corticosteroid-binding globulin OS=Homo sapiens OX=9606 GN=SERPINA6 PE=1 SV=1 - [CBG_HUMAN]	22.96	8	8	31	405	45.1119	6.03662	0.824883	31	34.7487	0.734738	31	40.5453	0.746004	31	35.4166	1.05029	31	16.1344	0.922639	31	24.346	1.3491	31	13.7172	Quantified
Q9Y6R7	IgGFc-binding protein	FCGBP	FUNCTION: May be involved in the maintenance of the mucosal structure as a gel-like component of the mucosa. {ECO:0000269|PubMed:9182547}.	IgGFc-binding protein OS=Homo sapiens OX=9606 GN=FCGBP PE=1 SV=3 - [FCGBP_HUMAN]	9.62	27	27	40	5405	571.639	5.33838	0.836904	38	46.8211	0.817043	39	35.6248	0.849875	40	46.8751	1.11087	40	26.1738	0.907585	40	23.596	1.27857	40	24.1313	Quantified
P08697	Alpha-2-antiplasmin	SERPINF2	FUNCTION: Serine protease inhibitor. The major targets of this inhibitor are plasmin and trypsin, but it also inactivates matriptase-3/TMPRSS7 and chymotrypsin. {ECO:0000269|PubMed:15853774}.	Alpha-2-antiplasmin OS=Homo sapiens OX=9606 GN=SERPINF2 PE=1 SV=3 - [A2AP_HUMAN]	30.96	15	15	43	491	54.5311	6.29053	1.12455	43	41.7666	0.925061	43	52.778	0.933019	43	36.2158	1.1807	43	29.0044	0.85315	43	22.4009	1.05113	43	37.2602	Quantified
P22792	Carboxypeptidase N subunit 2	CPN2	FUNCTION: The 83 kDa subunit binds and stabilizes the catalytic subunit at 37 degrees Celsius and keeps it in circulation. Under some circumstances it may be an allosteric modifier of the catalytic subunit.	Carboxypeptidase N subunit 2 OS=Homo sapiens OX=9606 GN=CPN2 PE=1 SV=3 - [CPN2_HUMAN]	19.27	9	9	29	545	60.5181	5.98584	0.988689	28	19.8774	1.14717	28	15.94	1.07896	28	15.9381	1.03601	29	11.614	0.919027	29	17.7117	1.06476	29	16.2327	Quantified
P49908	Selenoprotein P	SELENOP	FUNCTION: Might be responsible for some of the extracellular antioxidant defense properties of selenium or might be involved in the transport of selenium. May supply selenium to tissues such as brain and testis.	Selenoprotein P OS=Homo sapiens OX=9606 GN=SELENOP PE=1 SV=3 - [SEPP1_HUMAN]	16.01	8	8	26	381	43.1563	7.86963	0.964441	26	20.8553	0.872979	26	26.0019	0.91479	26	25.4595	1.14226	26	18.5391	0.971131	26	12.3379	1.17885	26	19.947	Quantified
P14618	Pyruvate kinase PKM	PKM	FUNCTION: Glycolytic enzyme that catalyzes the transfer of a phosphoryl group from phosphoenolpyruvate (PEP) to ADP, generating ATP. Stimulates POU5F1-mediated transcriptional activation. Plays a general role in caspase independent cell death of tumor cells. The ratio between the highly active tetrameric form and nearly inactive dimeric form determines whether glucose carbons are channeled to bio…	Pyruvate kinase PKM OS=Homo sapiens OX=9606 GN=PKM PE=1 SV=4 - [KPYM_HUMAN]	21.28	9	9	24	531	57.9	7.84033	1.4688	24	24.1244	1.24618	24	20.6118	0.809487	24	43.9748	0.765852	24	46.1341	1.8656	24	35.1282	0.887853	24	12.8043	Quantified
P05160	Coagulation factor XIII B chain	F13B	FUNCTION: The B chain of factor XIII is not catalytically active, but is thought to stabilize the A subunits and regulate the rate of transglutaminase formation by thrombin. {ECO:0000303|PubMed:21742792, ECO:0000303|PubMed:3021194}.	Coagulation factor XIII B chain OS=Homo sapiens OX=9606 GN=F13B PE=1 SV=3 - [F13B_HUMAN]	33.43	20	20	36	661	75.4612	6.39209	0.859282	36	18.6446	1.12599	36	40.4723	1.15971	36	25.8398	1.12562	36	16.246	0.985161	36	24.3719	1.02614	36	18.6648	Quantified
P68871	Hemoglobin subunit beta	HBB	FUNCTION: Involved in oxygen transport from the lung to the various peripheral tissues. {ECO:0000269|PubMed:28066926}.; FUNCTION: LVV-hemorphin-7 potentiates the activity of bradykinin, causing a decrease in blood pressure.; FUNCTION: [Spinorphin]: functions as an endogenous inhibitor of enkephalin-degrading enzymes such as DPP3, and as a selective antagonist of the P2RX3 receptor which is involv…	Hemoglobin subunit beta OS=Homo sapiens OX=9606 GN=HBB PE=1 SV=2 - [HBB_HUMAN]	60.54	7	7	13	147	15.9883	7.28369	0.529664	13	39.1215	0.489358	13	27.091	0.699266	13	51.3302	1.49674	13	9.18076	0.986137	13	10.4429	1.34073	13	16.5843	Quantified
P07360	Complement component C8 gamma chain	C8G	FUNCTION: C8 is a constituent of the membrane attack complex. C8 binds to the C5B-7 complex, forming the C5B-8 complex. C5-B8 binds C9 and acts as a catalyst in the polymerization of C9. The gamma subunit seems to be able to bind retinol.	Complement component C8 gamma chain OS=Homo sapiens OX=9606 GN=C8G PE=1 SV=3 - [CO8G_HUMAN]	57.92	9	9	28	202	22.2635	8.30908	1.28431	28	40.237	1.08639	28	39.6386	1.32165	28	26.5336	0.961937	28	12.548	0.857061	28	23.2996	0.901745	28	20.0791	Quantified
P02787	Serotransferrin	TF	FUNCTION: Transferrins are iron binding transport proteins which can bind two Fe(3+) ions in association with the binding of an anion, usually bicarbonate. It is responsible for the transport of iron from sites of absorption and heme degradation to those of storage and utilization. Serum transferrin may also have a further role in stimulating cell proliferation.	Serotransferrin OS=Homo sapiens OX=9606 GN=TF PE=1 SV=3 - [TRFE_HUMAN]	39.83	31	31	55	698	77.0136	7.12256	1.48892	55	36.9491	1.43681	55	34.6435	1.65774	55	20.1175	0.901513	55	25.131	0.915159	55	16.7411	0.591075	55	34.208	Quantified
P00742	Coagulation factor X	F10	FUNCTION: Factor Xa is a vitamin K-dependent glycoprotein that converts prothrombin to thrombin in the presence of factor Va, calcium and phospholipid during blood clotting.	Coagulation factor X OS=Homo sapiens OX=9606 GN=F10 PE=1 SV=2 - [FA10_HUMAN]	24.59	12	12	30	488	54.6965	5.93506	0.621309	30	62.8618	0.809921	30	49.6286	0.876693	30	39.8916	1.05805	30	15.1007	1.11359	30	26.0228	1.31778	30	38.8815	Quantified
Q03591	Complement factor H-related protein 1	CFHR1	FUNCTION: Involved in complement regulation. The dimerized forms have avidity for tissue-bound complement fragments and efficiently compete with the physiological complement inhibitor CFH. Can associate with lipoproteins and may play a role in lipid metabolism. {ECO:0000269|PubMed:23487775}.	Complement factor H-related protein 1 OS=Homo sapiens OX=9606 GN=CFHR1 PE=1 SV=2 - [FHR1_HUMAN]	36.67	2	12	38	330	37.626	7.38623	1.03549	6	19.2071	1.60543	6	67.0594	1.07731	6	63.5542	0.885902	6	14.3981	0.933053	6	50.8244	0.793491	6	28.0541	Quantified
Q04756	Hepatocyte growth factor activator	HGFAC	FUNCTION: Activates hepatocyte growth factor (HGF) by converting it from a single chain to a heterodimeric form.	Hepatocyte growth factor activator OS=Homo sapiens OX=9606 GN=HGFAC PE=1 SV=1 - [HGFA_HUMAN]	20.15	11	11	25	655	70.6361	7.23975	1.10733	25	26.2884	1.23772	25	13.7534	1.36803	25	20.4732	0.895836	25	23.8798	0.885986	25	23.5041	0.954068	24	13.9761	Quantified
P01871	Immunoglobulin heavy constant mu	IGHM	FUNCTION: Constant region of immunoglobulin heavy chains. Immunoglobulins, also known as antibodies, are membrane-bound or secreted glycoproteins produced by B lymphocytes. In the recognition phase of humoral immunity, the membrane-bound immunoglobulins serve as receptors which, upon binding of a specific antigen, trigger the clonal expansion and differentiation of B lymphocytes into immunoglobul…	Immunoglobulin heavy constant mu OS=Homo sapiens OX=9606 GN=IGHM PE=1 SV=4 - [IGHM_HUMAN]	30.68	14	14	39	453	49.4086	6.771	0.616866	38	55.9683	0.568057	39	61.6362	0.654552	38	56.2627	1.31456	39	24.4475	0.968218	39	16.1138	1.62501	39	26.2638	Quantified
P08571	Monocyte differentiation antigen CD14	CD14	FUNCTION: Coreceptor for bacterial lipopolysaccharide (PubMed:1698311, PubMed:23264655). In concert with LBP, binds to monomeric lipopolysaccharide and delivers it to the LY96/TLR4 complex, thereby mediating the innate immune response to bacterial lipopolysaccharide (LPS) (PubMed:20133493, PubMed:23264655). Acts via MyD88, TIRAP and TRAF6, leading to NF-kappa-B activation, cytokine secretion and …	Monocyte differentiation antigen CD14 OS=Homo sapiens OX=9606 GN=CD14 PE=1 SV=2 - [CD14_HUMAN]	29.33	9	9	18	375	40.0507	6.22705	0.971537	18	24.3978	1.03485	18	20.3534	0.977702	18	15.5182	1.14045	18	18.3528	0.965021	18	19.9873	1.0428	18	28.3433	Quantified
P04264	Keratin, type II cytoskeletal 1	KRT1	FUNCTION: May regulate the activity of kinases such as PKC and SRC via binding to integrin beta-1 (ITB1) and the receptor of activated protein C kinase 1 (RACK1). In complex with C1QBP is a high affinity receptor for kininogen-1/HMWK. {ECO:0000269|PubMed:17956333, ECO:0000269|PubMed:21544310}.	Keratin, type II cytoskeletal 1 OS=Homo sapiens OX=9606 GN=KRT1 PE=1 SV=6 - [K2C1_HUMAN]	22.36	13	15	30	644	65.999	8.11865	0.970815	27	23.552	0.994429	27	24.2907	1.24492	27	14.273	0.685127	27	42.1221	1.52798	27	12.5314	0.865301	27	17.1626	Quantified
P08519	Apolipoprotein(a)	LPA	FUNCTION: Apo(a) is the main constituent of lipoprotein(a) (Lp(a)). It has serine proteinase activity and is able of autoproteolysis. Inhibits tissue-type plasminogen activator 1. Lp(a) may be a ligand for megalin/Gp 330. {ECO:0000269|PubMed:2531657}.	Apolipoprotein(a) OS=Homo sapiens OX=9606 GN=LPA PE=1 SV=1 - [APOA_HUMAN]	20.91	15	15	30	4548	500.995	5.88428	0.554331	30	97.3763	2.0055	30	64.6123	0.678789	30	59.8244	1.07482	30	23.8467	0.91927	30	22.1905	0.87729	30	24.5279	Quantified
Q16610	Extracellular matrix protein 1	ECM1	FUNCTION: Involved in endochondral bone formation as negative regulator of bone mineralization. Stimulates the proliferation of endothelial cells and promotes angiogenesis. Inhibits MMP9 proteolytic activity. {ECO:0000269|PubMed:11165938, ECO:0000269|PubMed:11292659, ECO:0000269|PubMed:16512877}.	Extracellular matrix protein 1 OS=Homo sapiens OX=9606 GN=ECM1 PE=1 SV=2 - [ECM1_HUMAN]	28.52	14	14	27	540	60.6353	6.7124	0.848996	27	23.7313	0.883627	27	35.8921	0.925575	27	30.5925	1.02669	27	19.7963	1.07202	27	21.5949	0.958069	27	24.3666	Quantified
P0DOY2	Immunoglobulin lambda constant 2	IGLC2	FUNCTION: Constant region of immunoglobulin light chains. Immunoglobulins, also known as antibodies, are membrane-bound or secreted glycoproteins produced by B lymphocytes. In the recognition phase of humoral immunity, the membrane-bound immunoglobulins serve as receptors which, upon binding of a specific antigen, trigger the clonal expansion and differentiation of B lymphocytes into immunoglobul…	Immunoglobulin lambda constant 2 OS=Homo sapiens OX=9606 GN=IGLC2 PE=1 SV=1 - [IGLC2_HUMAN]	66.98	4	6	20	106	11.2865	7.23975	0.465942	15	87.589	0.458391	15	69.8538	0.564671	15	60.52	1.58914	15	18.2634	0.898162	15	7.19753	1.60048	15	24.8839	Quantified
P02743	Serum amyloid P-component	APCS	FUNCTION: Can interact with DNA and histones and may scavenge nuclear material released from damaged circulating cells. May also function as a calcium-dependent lectin.	Serum amyloid P-component OS=Homo sapiens OX=9606 GN=APCS PE=1 SV=2 - [SAMP_HUMAN]	31.84	9	9	29	223	25.3711	6.53662	0.932698	29	24.3851	1.13097	29	99.2917	1.05838	29	42.6131	1.14622	29	19.6643	0.872098	29	22.0517	1.05367	29	37.4092	Quantified
Q9BXR6	Complement factor H-related protein 5	CFHR5	FUNCTION: Involved in complement regulation. The dimerized forms have avidity for tissue-bound complement fragments and efficiently compete with the physiological complement inhibitor CFH. {ECO:0000269|PubMed:23487775}.	Complement factor H-related protein 5 OS=Homo sapiens OX=9606 GN=CFHR5 PE=1 SV=1 - [FHR5_HUMAN]	21.27	10	11	28	569	64.3771	7.06396	0.781814	25	27.9179	1.05934	25	32.7426	0.998485	25	16.6357	1.13249	25	19.7527	1.0045	25	9.62484	1.04819	25	11.5774	Quantified
O00391	Sulfhydryl oxidase 1	QSOX1	FUNCTION: Catalyzes the oxidation of sulfhydryl groups in peptide and protein thiols to disulfides with the reduction of oxygen to hydrogen peroxide (PubMed:17331072, PubMed:18393449, PubMed:23704371, PubMed:30367560, PubMed:23867277). Plays a role in disulfide bond formation in a variety of extracellular proteins (PubMed:17331072, PubMed:30367560, PubMed:22801504, PubMed:23867277). In fibroblast…	Sulfhydryl oxidase 1 OS=Homo sapiens OX=9606 GN=QSOX1 PE=1 SV=3 - [QSOX1_HUMAN]	23.16	14	14	19	747	82.5255	8.92432	0.888786	19	16.7788	0.972166	19	20.7032	0.912451	19	19.0958	1.12142	19	19.7465	1.03134	19	28.3346	0.951279	19	22.4454	Quantified
P02753	Retinol-binding protein 4	RBP4	FUNCTION: Retinol-binding protein that mediates retinol transport in blood plasma (PubMed:5541771). Delivers retinol from the liver stores to the peripheral tissues (Probable). Transfers the bound all-trans retinol to STRA6, that then facilitates retinol transport across the cell membrane (PubMed:22665496). {ECO:0000269|PubMed:22665496, ECO:0000305, ECO:0000305|PubMed:5541771}.	Retinol-binding protein 4 OS=Homo sapiens OX=9606 GN=RBP4 PE=1 SV=3 - [RET4_HUMAN]	45.27	8	8	46	201	22.9953	6.07471	1.16365	46	23.1928	1.24844	46	23.4445	1.12338	46	10.8485	1.11805	46	22.957	0.812928	46	12.5801	1.01462	46	18.9639	Quantified
P0DPH7	Tubulin alpha-3C chain	TUBA3C	FUNCTION: Tubulin is the major constituent of microtubules. It binds two moles of GTP, one at an exchangeable site on the beta chain and one at a non-exchangeable site on the alpha chain.	Tubulin alpha-3C chain OS=Homo sapiens OX=9606 GN=TUBA3C PE=1 SV=1 - [TBA3C_HUMAN]	7.78	3	3	13	450	49.9276	5.09717	1.10521	13	41.3574	1.15585	13	28.3415	0.703415	13	36.2727	0.681297	13	86.2224	1.29599	13	28.1355	0.959771	13	21.0641	Quantified
P23142	Fibulin-1	FBLN1	FUNCTION: Incorporated into fibronectin-containing matrix fibers. May play a role in cell adhesion and migration along protein fibers within the extracellular matrix (ECM). Could be important for certain developmental processes and contribute to the supramolecular organization of ECM architecture, in particular to those of basement membranes. Has been implicated in a role in cellular transformati…	Fibulin-1 OS=Homo sapiens OX=9606 GN=FBLN1 PE=1 SV=4 - [FBLN1_HUMAN]	19.06	12	12	25	703	77.1624	5.22412	0.819734	25	19.047	0.936136	25	21.3765	0.980348	25	22.5805	1.16607	25	21.7579	1.03826	25	21.5209	1.00737	25	16.5071	Quantified
Q12805	EGF-containing fibulin-like extracellular matrix protein 1	EFEMP1	FUNCTION: Binds EGFR, the EGF receptor, inducing EGFR autophosphorylation and the activation of downstream signaling pathways. May play a role in cell adhesion and migration. May function as a negative regulator of chondrocyte differentiation. In the olfactory epithelium, it may regulate glial cell migration, differentiation and the ability of glial cells to support neuronal neurite outgrowth. {E…	EGF-containing fibulin-like extracellular matrix protein 1 OS=Homo sapiens OX=9606 GN=EFEMP1 PE=1 SV=2 - [FBLN3_HUMAN]	21.3	8	8	16	493	54.6042	5.07178	0.673846	16	45.1001	0.70441	16	91.8622	0.850105	16	52.1044	1.24528	16	18.7048	1.17925	16	11.8284	1.10068	16	30.004	Quantified
Q9UK55	Protein Z-dependent protease inhibitor	SERPINA10	FUNCTION: Inhibits activity of the coagulation protease factor Xa in the presence of PROZ, calcium and phospholipids. Also inhibits factor XIa in the absence of cofactors. {ECO:0000269|PubMed:11049983}.	Protein Z-dependent protease inhibitor OS=Homo sapiens OX=9606 GN=SERPINA10 PE=1 SV=1 - [ZPI_HUMAN]	18.92	9	9	17	444	50.6742	8.26514	1.082	17	11.4021	1.10173	17	25.3557	0.902663	17	22.7687	0.995974	17	13.9707	0.886518	17	17.6901	1.01876	17	25.6266	Quantified
P01860	Immunoglobulin heavy constant gamma 3	IGHG3	FUNCTION: Constant region of immunoglobulin heavy chains. Immunoglobulins, also known as antibodies, are membrane-bound or secreted glycoproteins produced by B lymphocytes. In the recognition phase of humoral immunity, the membrane-bound immunoglobulins serve as receptors which, upon binding of a specific antigen, trigger the clonal expansion and differentiation of B lymphocytes into immunoglobul…	Immunoglobulin heavy constant gamma 3 OS=Homo sapiens OX=9606 GN=IGHG3 PE=1 SV=2 - [IGHG3_HUMAN]	25.46	3	8	25	377	41.2604	7.89893	0.625162	8	60.7961	0.593273	8	40.2491	0.705703	8	45.6849	1.31108	8	19.9249	1.04676	8	12.5014	1.36475	8	14.6172	Quantified
P05154	Plasma serine protease inhibitor	SERPINA5	FUNCTION: Heparin-dependent serine protease inhibitor acting in body fluids and secretions. Inactivates serine proteases by binding irreversibly to their serine activation site. Involved in the regulation of intravascular and extravascular proteolytic activities. Plays hemostatic roles in the blood plasma. Acts as a procoagulant and proinflammatory factor by inhibiting the anticoagulant activated…	Plasma serine protease inhibitor OS=Homo sapiens OX=9606 GN=SERPINA5 PE=1 SV=3 - [IPSP_HUMAN]	22.17	9	9	19	406	45.6457	9.26123	1.30618	18	22.3555	1.45552	18	16.749	1.36881	18	20.9722	0.864219	18	7.09371	0.82896	18	28.0084	0.850728	18	25.0025	Quantified
B9A064	Immunoglobulin lambda-like polypeptide 5	IGLL5		Immunoglobulin lambda-like polypeptide 5 OS=Homo sapiens OX=9606 GN=IGLL5 PE=2 SV=2 - [IGLL5_HUMAN]	34.58	4	6	25	214	23.0486	8.83643	0.241994	20	91.7	0.239766	20	94.8656	0.26254	20	68.413	1.70219	20	13.1265	1.00522	20	8.49454	1.8727	20	16.434	Quantified
P35527	Keratin, type I cytoskeletal 9	KRT9	FUNCTION: May serve an important special function either in the mature palmar and plantar skin tissue or in the morphogenetic program of the formation of these tissues. Plays a role in keratin filament assembly. {ECO:0000269|PubMed:10218578, ECO:0000269|PubMed:7507869}.	Keratin, type I cytoskeletal 9 OS=Homo sapiens OX=9606 GN=KRT9 PE=1 SV=3 - [K1C9_HUMAN]	19.26	11	12	20	623	62.0268	5.23682	1.02015	17	12.3864	0.974405	17	27.8431	1.10068	17	19.2598	0.554727	17	34.157	1.85053	17	21.0694	0.961798	17	20.2599	Quantified
P06733	Alpha-enolase	ENO1	FUNCTION: Glycolytic enzyme the catalyzes the conversion of 2-phosphoglycerate to phosphoenolpyruvate (PubMed:29775581, PubMed:1369209). In addition to glycolysis, involved in various processes such as growth control, hypoxia tolerance and allergic responses (PubMed:2005901, PubMed:10802057, PubMed:12666133, PubMed:29775581). May also function in the intravascular and pericellular fibrinolytic sy…	Alpha-enolase OS=Homo sapiens OX=9606 GN=ENO1 PE=1 SV=2 - [ENOA_HUMAN]	17.05	6	6	27	434	47.1393	7.38623	1.55238	27	23.0152	1.46216	27	18.815	1.17595	27	34.0993	0.649499	27	46.222	1.66039	27	18.8882	0.826706	27	17.3726	Quantified
Q14520	Hyaluronan-binding protein 2	HABP2	FUNCTION: Cleaves the alpha-chain at multiple sites and the beta-chain between 'Lys-53' and 'Lys-54' but not the gamma-chain of fibrinogen and therefore does not initiate the formation of the fibrin clot and does not cause the fibrinolysis directly. It does not cleave (activate) prothrombin and plasminogen but converts the inactive single chain urinary plasminogen activator (pro-urokinase) to the…	Hyaluronan-binding protein 2 OS=Homo sapiens OX=9606 GN=HABP2 PE=1 SV=1 - [HABP2_HUMAN]	25.18	16	16	37	560	62.6304	6.53662	0.925521	37	35.462	0.921802	37	52.1777	1.01353	37	26.04	1.0246	37	22.3189	1.05733	37	15.8268	1.08188	37	34.1359	Quantified
P01034	Cystatin-C	CST3	FUNCTION: As an inhibitor of cysteine proteinases, this protein is thought to serve an important physiological role as a local regulator of this enzyme activity.	Cystatin-C OS=Homo sapiens OX=9606 GN=CST3 PE=1 SV=1 - [CYTC_HUMAN]	36.99	5	5	12	146	15.7891	8.74854	0.798654	12	16.7175	0.907671	12	11.5738	0.82233	12	20.5954	1.26684	12	11.4067	0.996378	12	23.766	1.09829	12	11.6958	Quantified
Q6EMK4	Vasorin	VASN	FUNCTION: May act as an inhibitor of TGF-beta signaling. {ECO:0000269|PubMed:15247411}.	Vasorin OS=Homo sapiens OX=9606 GN=VASN PE=1 SV=1 - [VASN_HUMAN]	8.47	4	4	8	673	71.6675	7.38623	0.947828	8	7.03325	0.942932	8	11.881	1.08912	8	4.17607	1.14103	8	11.1832	1.08766	8	9.20756	0.948094	8	9.9649	Quantified
P18428	Lipopolysaccharide-binding protein	LBP	FUNCTION: Plays a role in the innate immune response. Binds to the lipid A moiety of bacterial lipopolysaccharides (LPS), a glycolipid present in the outer membrane of all Gram-negative bacteria (PubMed:7517398, PubMed:24120359). Acts as an affinity enhancer for CD14, facilitating its association with LPS. Promotes the release of cytokines in response to bacterial lipopolysaccharide (PubMed:75173…	Lipopolysaccharide-binding protein OS=Homo sapiens OX=9606 GN=LBP PE=1 SV=3 - [LBP_HUMAN]	14.97	7	7	15	481	53.3499	6.69775	0.894516	15	17.9275	0.902939	15	17.6133	0.826073	15	19.7428	1.02305	15	10.4962	0.969345	15	6.04791	1.1259	15	15.4691	Quantified
P02746	Complement C1q subcomponent subunit B	C1QB	FUNCTION: C1q associates with the proenzymes C1r and C1s to yield C1, the first component of the serum complement system. The collagen-like regions of C1q interact with the Ca(2+)-dependent C1r(2)C1s(2) proenzyme complex, and efficient activation of C1 takes place on interaction of the globular heads of C1q with the Fc regions of IgG or IgM antibody present in immune complexes.	Complement C1q subcomponent subunit B OS=Homo sapiens OX=9606 GN=C1QB PE=1 SV=3 - [C1QB_HUMAN]	22.92	6	6	17	253	26.7045	8.63135	1.51001	17	16.7872	1.53668	17	25.2901	1.65893	17	13.8545	0.677682	17	17.5489	0.699398	17	22.5732	0.636555	17	30.382	Quantified
P07225	Vitamin K-dependent protein S	PROS1	FUNCTION: Anticoagulant plasma protein; it is a cofactor to activated protein C in the degradation of coagulation factors Va and VIIIa. It helps to prevent coagulation and stimulating fibrinolysis.	Vitamin K-dependent protein S OS=Homo sapiens OX=9606 GN=PROS1 PE=1 SV=1 - [PROS_HUMAN]	26.04	19	19	45	676	75.0739	5.66846	0.818056	45	36.7283	0.688784	45	58.6611	0.804329	45	33.9383	1.12842	45	21.6905	0.982101	45	19.7457	1.29397	45	26.4023	Quantified
P19338	Nucleolin	NCL	FUNCTION: Nucleolin is the major nucleolar protein of growing eukaryotic cells. It is found associated with intranucleolar chromatin and pre-ribosomal particles. It induces chromatin decondensation by binding to histone H1. It is thought to play a role in pre-rRNA transcription and ribosome assembly. May play a role in the process of transcriptional elongation. Binds RNA oligonucleotides with 5'-…	Nucleolin OS=Homo sapiens OX=9606 GN=NCL PE=1 SV=3 - [NUCL_HUMAN]	3.1	1	1	6	710	76.5684	4.70361	1.74918	6	34.1427	1.3645	6	11.3228	0.630109	6	33.94	0.385043	6	104.075	2.31596	6	23.15	1.03454	6	8.61525	Quantified
Q96IY4	Carboxypeptidase B2	CPB2	FUNCTION: Cleaves C-terminal arginine or lysine residues from biologically active peptides such as kinins or anaphylatoxins in the circulation thereby regulating their activities. Down-regulates fibrinolysis by removing C-terminal lysine residues from fibrin that has already been partially degraded by plasmin. {ECO:0000269|PubMed:10574983}.	Carboxypeptidase B2 OS=Homo sapiens OX=9606 GN=CPB2 PE=1 SV=2 - [CBPB2_HUMAN]	20.33	9	9	20	423	48.3934	7.7085	1.11718	20	37.5402	1.13902	20	42.9697	1.26615	20	19.8972	1.09091	20	17.0563	0.872118	20	30.0344	0.87374	20	41.7006	Quantified
O75636	Ficolin-3	FCN3	FUNCTION: May function in innate immunity through activation of the lectin complement pathway. Calcium-dependent and GlcNAc-binding lectin. Has affinity with GalNAc, GlcNAc, D-fucose, as mono/oligosaccharide and lipopolysaccharides from S.typhimurium and S.minnesota. {ECO:0000269|PubMed:11907111, ECO:0000269|PubMed:17215869}.	Ficolin-3 OS=Homo sapiens OX=9606 GN=FCN3 PE=1 SV=2 - [FCN3_HUMAN]	27.42	9	9	18	299	32.882	6.66846	1.51298	18	19.5476	0.703934	18	19.4618	1.31635	18	14.5657	0.974913	18	28.3731	0.872076	18	20.6016	0.919288	18	14.5094	Quantified
P19320	Vascular cell adhesion protein 1	VCAM1	FUNCTION: Important in cell-cell recognition. Appears to function in leukocyte-endothelial cell adhesion. Interacts with integrin alpha-4/beta-1 (ITGA4/ITGB1) on leukocytes, and mediates both adhesion and signal transduction. The VCAM1/ITGA4/ITGB1 interaction may play a pathophysiologic role both in immune responses and in leukocyte emigration to sites of inflammation.	Vascular cell adhesion protein 1 OS=Homo sapiens OX=9606 GN=VCAM1 PE=1 SV=1 - [VCAM1_HUMAN]	19.62	14	14	19	739	81.2243	5.22412	0.971645	19	13.2054	1.01388	19	29.001	0.836611	19	27.1274	1.23259	19	22.0791	0.913544	19	6.01102	1.10931	19	9.41214	Quantified
P32119	Peroxiredoxin-2	PRDX2	FUNCTION: Thiol-specific peroxidase that catalyzes the reduction of hydrogen peroxide and organic hydroperoxides to water and alcohols, respectively. Plays a role in cell protection against oxidative stress by detoxifying peroxides and as sensor of hydrogen peroxide-mediated signaling events. Might participate in the signaling cascades of growth factors and tumor necrosis factor-alpha by regulati…	Peroxiredoxin-2 OS=Homo sapiens OX=9606 GN=PRDX2 PE=1 SV=5 - [PRDX2_HUMAN]	32.32	7	8	12	198	21.8782	5.97314	1.31327	11	15.7474	1.31968	11	29.1548	1.44556	11	14.4475	0.8812	11	19.676	0.936133	11	14.9624	0.687751	11	18.1786	Quantified
P00748	Coagulation factor XII	F12	FUNCTION: Factor XII is a serum glycoprotein that participates in the initiation of blood coagulation, fibrinolysis, and the generation of bradykinin and angiotensin. Prekallikrein is cleaved by factor XII to form kallikrein, which then cleaves factor XII first to alpha-factor XIIa and then trypsin cleaves it to beta-factor XIIa. Alpha-factor XIIa activates factor XI to factor XIa. {ECO:0000269|P…	Coagulation factor XII OS=Homo sapiens OX=9606 GN=F12 PE=1 SV=3 - [FA12_HUMAN]	22.44	14	14	23	615	67.7479	7.73779	1.04148	23	35.3986	1.29949	23	26.564	1.22615	23	23.1974	1.11819	23	13.4831	0.906602	23	19.8924	0.882138	23	25.7996	Quantified
P02747	Complement C1q subcomponent subunit C	C1QC	FUNCTION: C1q associates with the proenzymes C1r and C1s to yield C1, the first component of the serum complement system. The collagen-like regions of C1q interact with the Ca(2+)-dependent C1r(2)C1s(2) proenzyme complex, and efficient activation of C1 takes place on interaction of the globular heads of C1q with the Fc regions of IgG or IgM antibody present in immune complexes.	Complement C1q subcomponent subunit C OS=Homo sapiens OX=9606 GN=C1QC PE=1 SV=3 - [C1QC_HUMAN]	21.63	4	4	15	245	25.7571	8.41162	1.42151	15	14.6664	1.4467	15	24.0464	1.6278	15	18.5688	0.766013	15	14.77	0.623494	15	44.962	0.660939	15	46.8162	Quantified
P05452	Tetranectin	CLEC3B	FUNCTION: Tetranectin binds to plasminogen and to isolated kringle 4. May be involved in the packaging of molecules destined for exocytosis.	Tetranectin OS=Homo sapiens OX=9606 GN=CLEC3B PE=1 SV=3 - [TETN_HUMAN]	40.59	9	9	21	202	22.5223	5.66846	1.05584	21	26.8889	1.25543	21	15.0407	1.04686	21	47.4451	0.955447	21	11.4324	0.856784	21	11.0689	0.885488	21	30.2249	Quantified
P36980	Complement factor H-related protein 2	CFHR2	FUNCTION: Involved in complement regulation. The dimerized forms have avidity for tissue-bound complement fragments and efficiently compete with the physiological complement inhibitor CFH. Can associate with lipoproteins and may play a role in lipid metabolism. {ECO:0000269|PubMed:23487775}.	Complement factor H-related protein 2 OS=Homo sapiens OX=9606 GN=CFHR2 PE=1 SV=1 - [FHR2_HUMAN]	34.44	6	9	17	270	30.6306	6.37939	0.813592	8	22.8526	0.905933	8	29.4011	1.02292	8	25.9464	1.09787	8	8.33168	0.88803	8	19.7902	1.25234	8	22.3965	Quantified
Q92954	Proteoglycan 4	PRG4	FUNCTION: Plays a role in boundary lubrication within articulating joints. Prevents protein deposition onto cartilage from synovial fluid by controlling adhesion-dependent synovial growth and inhibiting the adhesion of synovial cells to the cartilage surface.; FUNCTION: Isoform F plays a role as a growth factor acting on the primitive cells of both hematopoietic and endothelial cell lineages.	Proteoglycan 4 OS=Homo sapiens OX=9606 GN=PRG4 PE=1 SV=3 - [PRG4_HUMAN]	13.11	20	20	33	1404	150.968	9.51025	1.03103	33	46.0553	0.948269	33	32.9642	0.965586	33	43.3012	0.999164	33	16.8206	1.15357	33	23.1306	1.14196	33	30.36	Quantified
P01876	Immunoglobulin heavy constant alpha 1	IGHA1	FUNCTION: Constant region of immunoglobulin heavy chains. Immunoglobulins, also known as antibodies, are membrane-bound or secreted glycoproteins produced by B lymphocytes. In the recognition phase of humoral immunity, the membrane-bound immunoglobulins serve as receptors which, upon binding of a specific antigen, trigger the clonal expansion and differentiation of B lymphocytes into immunoglobul…	Immunoglobulin heavy constant alpha 1 OS=Homo sapiens OX=9606 GN=IGHA1 PE=1 SV=2 - [IGHA1_HUMAN]	15.3	3	6	23	353	37.6306	6.50732	0.489501	12	71.5185	0.388892	12	87.9816	0.564081	12	61.5904	1.28827	12	12.8456	0.932436	12	17.3534	1.66328	12	20.7537	Quantified
P63267	Actin, gamma-enteric smooth muscle	ACTG2	FUNCTION: Actins are highly conserved proteins that are involved in various types of cell motility and are ubiquitously expressed in all eukaryotic cells.	Actin, gamma-enteric smooth muscle OS=Homo sapiens OX=9606 GN=ACTG2 PE=1 SV=1 - [ACTH_HUMAN]	21.81	1	7	22	376	41.8498	5.47803	1.51707	1		1.6892	1		1.52917	1		0.495296	1		1.82735	1		0.757787	1		Quantified
P02788	Lactotransferrin	LTF	FUNCTION: Transferrins are iron binding transport proteins which can bind two Fe(3+) ions in association with the binding of an anion, usually bicarbonate.; FUNCTION: Lactotransferrin is a major iron-binding and multifunctional protein found in exocrine fluids such as breast milk and mucosal secretions. Has antimicrobial activity, which depends on the extracellular cation concentration. Antimicro…	Lactotransferrin OS=Homo sapiens OX=9606 GN=LTF PE=1 SV=6 - [TRFL_HUMAN]	21.83	13	13	13	710	78.1319	8.11865	0.82286	13	12.2246	0.835739	13	21.1747	0.870508	13	25.4556	1.1319	13	22.5136	1.02818	13	14.252	1.21823	13	18.7438	Quantified
Q96KN2	Beta-Ala-His dipeptidase	CNDP1		Beta-Ala-His dipeptidase OS=Homo sapiens OX=9606 GN=CNDP1 PE=1 SV=4 - [CNDP1_HUMAN]	21.1	9	9	18	507	56.6701	5.30029	1.26084	18	21.1359	1.00041	18	29.748	1.194	18	20.325	1.01543	18	12.6974	0.942943	18	16.0496	0.942263	18	15.8475	Quantified
P48740	Mannan-binding lectin serine protease 1	MASP1	FUNCTION: Functions in the lectin pathway of complement, which performs a key role in innate immunity by recognizing pathogens through patterns of sugar moieties and neutralizing them. The lectin pathway is triggered upon binding of mannan-binding lectin (MBL) and ficolins to sugar moieties which leads to activation of the associated proteases MASP1 and MASP2. Functions as an endopeptidase and ma…	Mannan-binding lectin serine protease 1 OS=Homo sapiens OX=9606 GN=MASP1 PE=1 SV=3 - [MASP1_HUMAN]	13.73	9	9	19	699	79.1952	5.49072	0.949349	19	25.3881	0.974999	19	29.8322	1.01741	19	20.4655	1.12178	19	7.41031	1.00499	19	19.2456	1.04374	19	21.0047	Quantified
P06276	Cholinesterase	BCHE	FUNCTION: Esterase with broad substrate specificity. Contributes to the inactivation of the neurotransmitter acetylcholine. Can degrade neurotoxic organophosphate esters. {ECO:0000269|PubMed:19452557, ECO:0000269|PubMed:19542320}.	Cholinesterase OS=Homo sapiens OX=9606 GN=BCHE PE=1 SV=1 - [CHLE_HUMAN]	16.94	10	10	19	602	68.3743	7.41553	1.22965	16	60.6201	0.974501	16	53.4266	0.966149	16	50.082	0.833211	16	15.0863	0.957144	16	15.6024	1.10904	16	53.3319	Quantified
P06576	ATP synthase subunit beta, mitochondrial	ATP5F1B	FUNCTION: Mitochondrial membrane ATP synthase (F(1)F(0) ATP synthase or Complex V) produces ATP from ADP in the presence of a proton gradient across the membrane which is generated by electron transport complexes of the respiratory chain. F-type ATPases consist of two structural domains, F(1) - containing the extramembraneous catalytic core, and F(0) - containing the membrane proton channel, link…	ATP synthase subunit beta, mitochondrial OS=Homo sapiens OX=9606 GN=ATP5F1B PE=1 SV=3 - [ATPB_HUMAN]	10.59	4	4	10	529	56.5246	5.40186	1.50573	10	13.5439	1.6576	10	23.3173	0.675889	10	37.7407	0.450486	10	53.6393	1.89775	10	36.8604	0.974667	10	7.34395	Quantified
P01857	Immunoglobulin heavy constant gamma 1	IGHG1	FUNCTION: Constant region of immunoglobulin heavy chains. Immunoglobulins, also known as antibodies, are membrane-bound or secreted glycoproteins produced by B lymphocytes. In the recognition phase of humoral immunity, the membrane-bound immunoglobulins serve as receptors which, upon binding of a specific antigen, trigger the clonal expansion and differentiation of B lymphocytes into immunoglobul…	Immunoglobulin heavy constant gamma 1 OS=Homo sapiens OX=9606 GN=IGHG1 PE=1 SV=1 - [IGHG1_HUMAN]	15.45	1	5	11	330	36.0832	8.19189	1.14604	2	6.14614	1.33296	2	28.3716	1.18363	2	3.50156	1.10429	2	2.49036	0.849464	2	0.0125093	0.809152	2	3.08913	Quantified
P00915	Carbonic anhydrase 1	CA1	FUNCTION: Reversible hydration of carbon dioxide. Can hydrates cyanamide to urea. {ECO:0000269|PubMed:10550681}.	Carbonic anhydrase 1 OS=Homo sapiens OX=9606 GN=CA1 PE=1 SV=2 - [CAH1_HUMAN]	50.19	9	9	16	261	28.8524	7.12256	1.18869	16	20.5153	1.20166	16	37.4696	1.32675	16	35.379	1.01035	16	9.76124	1.04125	16	20.6113	0.722802	16	17.2504	Quantified
P35908	Keratin, type II cytoskeletal 2 epidermal	KRT2	FUNCTION: Probably contributes to terminal cornification (PubMed:1380918). Associated with keratinocyte activation, proliferation and keratinization (PubMed:12598329). Plays a role in the establishment of the epidermal barrier on plantar skin (By similarity). {ECO:0000250|UniProtKB:Q3TTY5, ECO:0000269|PubMed:12598329, ECO:0000269|PubMed:1380918}.	Keratin, type II cytoskeletal 2 epidermal OS=Homo sapiens OX=9606 GN=KRT2 PE=1 SV=2 - [K22E_HUMAN]	20.19	9	14	18	639	65.3932	8.00146	1.26028	12	14.2385	0.837344	12	19.5643	1.16384	12	20.623	0.655361	12	30.9334	1.31828	12	10.2513	0.963319	12	10.0084	Quantified
P04075	Fructose-bisphosphate aldolase A	ALDOA	FUNCTION: Plays a key role in glycolysis and gluconeogenesis. In addition, may also function as scaffolding protein (By similarity). {ECO:0000250}.	Fructose-bisphosphate aldolase A OS=Homo sapiens OX=9606 GN=ALDOA PE=1 SV=2 - [ALDOA_HUMAN]	25	7	7	14	364	39.3953	8.08936	1.29541	14	20.0946	1.21578	14	21.3208	0.865234	14	34.0451	0.77187	14	30.9667	1.5931	14	54.6951	0.919762	14	18.8883	Quantified
P00740	Coagulation factor IX	F9	FUNCTION: Factor IX is a vitamin K-dependent plasma protein that participates in the intrinsic pathway of blood coagulation by converting factor X to its active form in the presence of Ca(2+) ions, phospholipids, and factor VIIIa. {ECO:0000269|PubMed:1730085, ECO:0000269|PubMed:19846852, ECO:0000269|PubMed:20121197, ECO:0000269|PubMed:20121198, ECO:0000269|PubMed:2592373, ECO:0000269|PubMed:82958…	Coagulation factor IX OS=Homo sapiens OX=9606 GN=F9 PE=1 SV=2 - [FA9_HUMAN]	23.21	9	9	17	461	51.745	5.46533	0.984736	17	50.6566	0.935896	17	39.1357	0.929883	17	35.0555	1.12395	17	24.6774	1.03579	17	13.9469	1.12754	17	38.1591	Quantified
P08670	Vimentin	VIM	FUNCTION: Vimentins are class-III intermediate filaments found in various non-epithelial cells, especially mesenchymal cells. Vimentin is attached to the nucleus, endoplasmic reticulum, and mitochondria, either laterally or terminally. {ECO:0000269|PubMed:21746880}.; FUNCTION: Involved with LARP6 in the stabilization of type I collagen mRNAs for CO1A1 and CO1A2. {ECO:0000269|PubMed:21746880}.	Vimentin OS=Homo sapiens OX=9606 GN=VIM PE=1 SV=4 - [VIME_HUMAN]	8.58	3	4	12	466	53.6191	5.12256	1.50643	10	20.2754	1.40367	11	102.664	0.612951	9	38.2275	0.295918	11	95.3003	2.52084	11	29.7461	0.661068	11	20.9349	Quantified
P02656	Apolipoprotein C-III	APOC3	FUNCTION: Component of triglyceride-rich very low density lipoproteins (VLDL) and high density lipoproteins (HDL) in plasma (PubMed:18201179, PubMed:22510806). Plays a multifaceted role in triglyceride homeostasis (PubMed:18201179, PubMed:22510806). Intracellularly, promotes hepatic very low density lipoprotein 1 (VLDL1) assembly and secretion; extracellularly, attenuates hydrolysis and clearance…	Apolipoprotein C-III OS=Homo sapiens OX=9606 GN=APOC3 PE=1 SV=1 - [APOC3_HUMAN]	34.34	3	3	7	99	10.8455	5.41455	0.567082	7	154.025	0.42949	7	114.168	0.504014	7	253.209	1.73156	7	35.2067	1.06129	7	10.4626	1.53977	7	18.7346	Quantified
P03951	Coagulation factor XI	F11	FUNCTION: Factor XI triggers the middle phase of the intrinsic pathway of blood coagulation by activating factor IX.	Coagulation factor XI OS=Homo sapiens OX=9606 GN=F11 PE=1 SV=1 - [FA11_HUMAN]	30.88	18	19	26	625	70.0636	8.104	0.922963	22	32.7441	1.171	22	22.9053	1.03758	22	18.9152	1.11147	22	19.2397	0.91998	22	15.4883	1.10608	22	18.0704	Quantified
O43866	CD5 antigen-like	CD5L	FUNCTION: Secreted protein that acts as a key regulator of lipid synthesis: mainly expressed by macrophages in lymphoid and inflamed tissues and regulates mechanisms in inflammatory responses, such as infection or atherosclerosis. Able to inhibit lipid droplet size in adipocytes. Following incorporation into mature adipocytes via CD36-mediated endocytosis, associates with cytosolic FASN, inhibiti…	CD5 antigen-like OS=Homo sapiens OX=9606 GN=CD5L PE=1 SV=1 - [CD5L_HUMAN]	25.65	7	7	23	347	38.0629	5.46533	0.732149	23	39.563	0.692199	23	15.631	0.833982	23	64.035	1.24377	23	14.381	1.15416	23	16.6662	1.24006	23	23.7418	Quantified
Q86VB7	Scavenger receptor cysteine-rich type 1 protein M130	CD163	FUNCTION: Acute phase-regulated receptor involved in clearance and endocytosis of hemoglobin/haptoglobin complexes by macrophages and may thereby protect tissues from free hemoglobin-mediated oxidative damage. May play a role in the uptake and recycling of iron, via endocytosis of hemoglobin/haptoglobin and subsequent breakdown of heme. Binds hemoglobin/haptoglobin complexes in a calcium-dependen…	Scavenger receptor cysteine-rich type 1 protein M130 OS=Homo sapiens OX=9606 GN=CD163 PE=1 SV=2 - [C163A_HUMAN]	10.64	11	11	13	1156	125.369	5.94775	0.812511	13	17.6806	1.07151	13	21.2474	1.10216	13	19.2836	1.06111	13	28.5188	1.03293	13	8.02102	0.99509	13	15.1073	Quantified
P27169	Serum paraoxonase/arylesterase 1	PON1	FUNCTION: Hydrolyzes the toxic metabolites of a variety of organophosphorus insecticides. Capable of hydrolyzing a broad spectrum of organophosphate substrates and lactones, and a number of aromatic carboxylic acid esters. Mediates an enzymatic protection of low density lipoproteins against oxidative modification and the consequent series of events leading to atheroma formation. {ECO:0000269|PubM…	Serum paraoxonase/arylesterase 1 OS=Homo sapiens OX=9606 GN=PON1 PE=1 SV=3 - [PON1_HUMAN]	12.96	5	5	12	355	39.7062	5.22412	1.1365	7	19.4985	1.10603	7	45.3285	1.0723	7	39.0455	1.00325	7	9.44806	0.806748	7	10.7219	1.00022	7	27.9653	Quantified
P02776	Platelet factor 4	PF4	FUNCTION: Released during platelet aggregation. Neutralizes the anticoagulant effect of heparin because it binds more strongly to heparin than to the chondroitin-4-sulfate chains of the carrier molecule. Chemotactic for neutrophils and monocytes. Inhibits endothelial cell proliferation, the short form is a more potent inhibitor than the longer form. {ECO:0000269|PubMed:7644496}.	Platelet factor 4 OS=Homo sapiens OX=9606 GN=PF4 PE=1 SV=2 - [PLF4_HUMAN]	34.65	3	3	11	101	10.8379	8.6167	1.14488	11	25.2066	1.54081	11	19.4936	1.50723	11	20.2639	0.863988	11	22.114	0.743413	11	23.4838	0.692656	11	36.8124	Quantified
P04278	Sex hormone-binding globulin	SHBG	FUNCTION: Functions as an androgen transport protein, but may also be involved in receptor mediated processes. Each dimer binds one molecule of steroid. Specific for 5-alpha-dihydrotestosterone, testosterone, and 17-beta-estradiol. Regulates the plasma metabolic clearance rate of steroid hormones by controlling their plasma concentration.	Sex hormone-binding globulin OS=Homo sapiens OX=9606 GN=SHBG PE=1 SV=2 - [SHBG_HUMAN]	19.9	7	7	16	402	43.7518	6.7124	0.834544	16	24.1586	0.880059	16	53.4567	0.880049	16	41.2236	1.12356	16	15.6551	0.967434	16	14.3987	1.10228	16	19.89	Quantified
Q15848	Adiponectin	ADIPOQ	FUNCTION: Important adipokine involved in the control of fat metabolism and insulin sensitivity, with direct anti-diabetic, anti-atherogenic and anti-inflammatory activities. Stimulates AMPK phosphorylation and activation in the liver and the skeletal muscle, enhancing glucose utilization and fatty-acid combustion. Antagonizes TNF-alpha by negatively regulating its expression in various tissues s…	Adiponectin OS=Homo sapiens OX=9606 GN=ADIPOQ PE=1 SV=1 - [ADIPO_HUMAN]	23.36	5	5	8	244	26.397	5.74463	1.13502	8	17.8678	0.883832	8	14.6322	1.243	8	11.7762	1.30523	8	13.8593	0.727894	8	29.1774	0.746685	8	18.6302	Quantified
P04070	Vitamin K-dependent protein C	PROC	FUNCTION: Protein C is a vitamin K-dependent serine protease that regulates blood coagulation by inactivating factors Va and VIIIa in the presence of calcium ions and phospholipids (PubMed:25618265). Exerts a protective effect on the endothelial cell barrier function (PubMed:25651845). {ECO:0000269|PubMed:25618265, ECO:0000269|PubMed:25651845}.	Vitamin K-dependent protein C OS=Homo sapiens OX=9606 GN=PROC PE=1 SV=1 - [PROC_HUMAN]	14.32	5	5	8	461	52.0375	6.27783	0.944592	8	21.1044	1.11066	8	31.3798	1.20129	8	13.7855	1.04032	8	9.93666	0.984456	8	26.1755	1.01508	8	26.9798	Quantified
Q08380	Galectin-3-binding protein	LGALS3BP	FUNCTION: Promotes integrin-mediated cell adhesion. May stimulate host defense against viruses and tumor cells. {ECO:0000269|PubMed:11146440, ECO:0000269|PubMed:8034587, ECO:0000269|PubMed:9501082}.	Galectin-3-binding protein OS=Homo sapiens OX=9606 GN=LGALS3BP PE=1 SV=1 - [LG3BP_HUMAN]	10.09	5	5	9	585	65.2893	5.2749	0.790893	9	37.9294	0.847962	9	27.8285	0.952404	9	22.2694	1.08069	9	13.9559	1.18808	9	16.4884	1.11304	9	24.4648	Quantified
Q9NZP8	Complement C1r subcomponent-like protein	C1RL	FUNCTION: Mediates the proteolytic cleavage of HP/haptoglobin in the endoplasmic reticulum. {ECO:0000269|PubMed:15358180, ECO:0000269|PubMed:15385675, ECO:0000269|PubMed:15527420}.	Complement C1r subcomponent-like protein OS=Homo sapiens OX=9606 GN=C1RL PE=1 SV=2 - [C1RL_HUMAN]	20.12	10	11	26	487	53.4643	7.1958	0.934272	24	31.6141	0.937324	24	63.176	0.98751	24	28.3081	1.15531	24	16.6584	0.938412	24	18.4583	0.997226	24	23.5939	Quantified
P00488	Coagulation factor XIII A chain	F13A1	FUNCTION: Factor XIII is activated by thrombin and calcium ion to a transglutaminase that catalyzes the formation of gamma-glutamyl-epsilon-lysine cross-links between fibrin chains, thus stabilizing the fibrin clot. Also cross-link alpha-2-plasmin inhibitor, or fibronectin, to the alpha chains of fibrin. {ECO:0000269|PubMed:27363989}.	Coagulation factor XIII A chain OS=Homo sapiens OX=9606 GN=F13A1 PE=1 SV=4 - [F13A_HUMAN]	9.56	6	6	11	732	83.2146	6.0874	1.13083	11	8.11541	1.13698	11	9.38988	1.65855	11	12.8185	0.977553	11	8.09515	0.931561	11	15.4723	0.96966	11	10.9208	Quantified
P11226	Mannose-binding protein C	MBL2	FUNCTION: Calcium-dependent lectin involved in innate immune defense. Binds mannose, fucose and N-acetylglucosamine on different microorganisms and activates the lectin complement pathway. Binds to late apoptotic cells, as well as to apoptotic blebs and to necrotic cells, but not to early apoptotic cells, facilitating their uptake by macrophages. May bind DNA. {ECO:0000269|PubMed:14515269}.	Mannose-binding protein C OS=Homo sapiens OX=9606 GN=MBL2 PE=1 SV=2 - [MBL2_HUMAN]	21.77	5	5	12	248	26.127	5.49072	0.847727	12	39.4658	1.33955	12	25.0915	1.28688	12	25.8726	1.04523	12	21.4913	1.0894	12	19.3244	0.798163	12	25.5881	Quantified
P13796	Plastin-2	LCP1	FUNCTION: Actin-binding protein (PubMed:16636079, PubMed:17294403, PubMed:28493397). Plays a role in the activation of T-cells in response to costimulation through TCR/CD3 and CD2 or CD28 (PubMed:17294403). Modulates the cell surface expression of IL2RA/CD25 and CD69 (PubMed:17294403). {ECO:0000269|PubMed:16636079, ECO:0000269|PubMed:17294403, ECO:0000269|PubMed:28493397}.	Plastin-2 OS=Homo sapiens OX=9606 GN=LCP1 PE=1 SV=6 - [PLSL_HUMAN]	21.05	11	11	14	627	70.2439	5.42725	0.936082	14	20.4584	0.843251	14	15.8956	0.957011	14	16.9104	0.924558	14	29.3794	1.13468	14	26.3702	1.03807	14	13.3079	Quantified
P07737	Profilin-1	PFN1	FUNCTION: Binds to actin and affects the structure of the cytoskeleton. At high concentrations, profilin prevents the polymerization of actin, whereas it enhances it at low concentrations. By binding to PIP2, it inhibits the formation of IP3 and DG. Inhibits androgen receptor (AR) and HTT aggregation and binding of G-actin is essential for its inhibition of AR. {ECO:0000269|PubMed:18573880}.	Profilin-1 OS=Homo sapiens OX=9606 GN=PFN1 PE=1 SV=2 - [PROF1_HUMAN]	25	4	4	13	140	15.0446	8.26514	1.70457	13	30.2593	1.71754	13	13.5788	0.636815	13	22.0912	0.607993	13	63.4065	2.15887	13	41.9685	0.975069	13	6.60745	Quantified
P01859	Immunoglobulin heavy constant gamma 2	IGHG2	FUNCTION: Constant region of immunoglobulin heavy chains. Immunoglobulins, also known as antibodies, are membrane-bound or secreted glycoproteins produced by B lymphocytes. In the recognition phase of humoral immunity, the membrane-bound immunoglobulins serve as receptors which, upon binding of a specific antigen, trigger the clonal expansion and differentiation of B lymphocytes into immunoglobul…	Immunoglobulin heavy constant gamma 2 OS=Homo sapiens OX=9606 GN=IGHG2 PE=1 SV=2 - [IGHG2_HUMAN]	15.64	2	5	17	326	35.8778	7.59131	0.60141	6	24.01	0.712331	6	42.0316	0.715776	6	32.9431	1.45432	6	20.2062	1.15619	6	2.81044	1.34507	6	13.0826	Quantified
P02775	Platelet basic protein	PPBP	FUNCTION: LA-PF4 stimulates DNA synthesis, mitosis, glycolysis, intracellular cAMP accumulation, prostaglandin E2 secretion, and synthesis of hyaluronic acid and sulfated glycosaminoglycan. It also stimulates the formation and secretion of plasminogen activator by human synovial cells. NAP-2 is a ligand for CXCR1 and CXCR2, and NAP-2, NAP-2(73), NAP-2(74), NAP-2(1-66), and most potent NAP-2(1-63)…	Platelet basic protein OS=Homo sapiens OX=9606 GN=PPBP PE=1 SV=3 - [CXCL7_HUMAN]	51.56	6	6	42	128	13.8854	8.79248	1.26701	42	16.3646	1.8304	42	29.6222	1.71031	42	16.4202	0.771905	42	16.2438	0.607113	42	35.5053	0.479709	42	32.2383	Quantified
P01834	Immunoglobulin kappa constant	IGKC	FUNCTION: Constant region of immunoglobulin light chains. Immunoglobulins, also known as antibodies, are membrane-bound or secreted glycoproteins produced by B lymphocytes. In the recognition phase of humoral immunity, the membrane-bound immunoglobulins serve as receptors which, upon binding of a specific antigen, trigger the clonal expansion and differentiation of B lymphocytes into immunoglobul…	Immunoglobulin kappa constant OS=Homo sapiens OX=9606 GN=IGKC PE=1 SV=2 - [IGKC_HUMAN]	47.66	3	3	6	107	11.7578	6.52197	0.826164	6	17.3675	0.742957	6	64.6798	0.755963	6	52.6091	1.45245	6	14.4624	0.913749	6	17.1401	1.34125	6	53.5886	Quantified
P15169	Carboxypeptidase N catalytic chain	CPN1	FUNCTION: Protects the body from potent vasoactive and inflammatory peptides containing C-terminal Arg or Lys (such as kinins or anaphylatoxins) which are released into the circulation.	Carboxypeptidase N catalytic chain OS=Homo sapiens OX=9606 GN=CPN1 PE=1 SV=1 - [CBPN_HUMAN]	15.07	6	6	12	458	52.2533	7.34229	1.0886	12	21.8237	1.17137	12	16.1486	1.16244	12	34.3274	1.04161	12	7.67823	0.907727	12	8.43921	1.03035	12	8.17986	Quantified
P49747	Cartilage oligomeric matrix protein	COMP	FUNCTION: May play a role in the structural integrity of cartilage via its interaction with other extracellular matrix proteins such as the collagens and fibronectin. Can mediate the interaction of chondrocytes with the cartilage extracellular matrix through interaction with cell surface integrin receptors. Could play a role in the pathogenesis of osteoarthritis. Potent suppressor of apoptosis in…	Cartilage oligomeric matrix protein OS=Homo sapiens OX=9606 GN=COMP PE=1 SV=2 - [COMP_HUMAN]	10.04	4	5	7	757	82.8076	4.60205	0.632106	4	48.7525	0.760727	4	64.3582	0.854599	4	40.5724	1.06706	4	0.828017	1.24062	4	14.5338	1.21298	4	18.5638	Quantified
P05062	Fructose-bisphosphate aldolase B	ALDOB		Fructose-bisphosphate aldolase B OS=Homo sapiens OX=9606 GN=ALDOB PE=1 SV=2 - [ALDOB_HUMAN]	17.86	7	7	11	364	39.4481	7.86963	0.900343	11	24.0872	0.750674	11	46.1651	2.40275	11	44.7932	0.889238	11	14.3089	0.995109	11	14.8279	0.765344	11	18.3331	Quantified
Q02985	Complement factor H-related protein 3	CFHR3	FUNCTION: Might be involved in complement regulation.	Complement factor H-related protein 3 OS=Homo sapiens OX=9606 GN=CFHR3 PE=1 SV=2 - [FHR3_HUMAN]	13.33	4	5	15	330	37.2987	7.54736	0.593126	7	41.978	0.799168	7	12.3767	0.58865	7	48.1029	1.35813	7	12.5198	0.938823	7	5.57514	1.4244	7	22.4398	Quantified
P22891	Vitamin K-dependent protein Z	PROZ	FUNCTION: Appears to assist hemostasis by binding thrombin and promoting its association with phospholipid vesicles. Inhibits activity of the coagulation protease factor Xa in the presence of SERPINA10, calcium and phospholipids.	Vitamin K-dependent protein Z OS=Homo sapiens OX=9606 GN=PROZ PE=1 SV=2 - [PROZ_HUMAN]	17	7	7	12	400	44.7147	5.97314	1.25473	12	14.1766	1.0288	12	15.726	1.29787	12	16.3724	0.935875	12	27.2886	1.02631	12	20.7241	0.845434	12	31.6912	Quantified
P02745	Complement C1q subcomponent subunit A	C1QA	FUNCTION: C1q associates with the proenzymes C1r and C1s to yield C1, the first component of the serum complement system. The collagen-like regions of C1q interact with the Ca(2+)-dependent C1r(2)C1s(2) proenzyme complex, and efficient activation of C1 takes place on interaction of the globular heads of C1q with the Fc regions of IgG or IgM antibody present in immune complexes.	Complement C1q subcomponent subunit A OS=Homo sapiens OX=9606 GN=C1QA PE=1 SV=2 - [C1QA_HUMAN]	8.57	2	2	12	245	26.0002	9.11475	1.31829	12	14.1071	1.88876	12	17.1313	1.49921	12	11.7436	0.735803	12	12.7945	0.643995	12	18.965	0.860777	12	19.4022	Quantified
P78371	T-complex protein 1 subunit beta	CCT2	FUNCTION: Component of the chaperonin-containing T-complex (TRiC), a molecular chaperone complex that assists the folding of proteins upon ATP hydrolysis (PubMed:25467444). The TRiC complex mediates the folding of WRAP53/TCAB1, thereby regulating telomere maintenance (PubMed:25467444). As part of the TRiC complex may play a role in the assembly of BBSome, a complex involved in ciliogenesis regula…	T-complex protein 1 subunit beta OS=Homo sapiens OX=9606 GN=CCT2 PE=1 SV=4 - [TCPB_HUMAN]	7.29	2	2	4	535	57.4521	6.45557	1.61398	4	12.7902	1.42952	4	5.24272	0.718783	4	25.4529	0.446526	4	46.008	2.1147	4	9.50131	0.97124	4	2.23434	Quantified
P02741	C-reactive protein	CRP	FUNCTION: Displays several functions associated with host defense: it promotes agglutination, bacterial capsular swelling, phagocytosis and complement fixation through its calcium-dependent binding to phosphorylcholine. Can interact with DNA and histones and may scavenge nuclear material released from damaged circulating cells.	C-reactive protein OS=Homo sapiens OX=9606 GN=CRP PE=1 SV=1 - [CRP_HUMAN]	20.98	4	4	11	224	25.0227	5.63037	0.473425	11	106.874	0.496216	11	115.893	0.523654	11	136.047	1.32553	11	9.51421	1.03179	11	8.25764	1.15938	11	27.599	Quantified
P40197	Platelet glycoprotein V	GP5	FUNCTION: The GPIb-V-IX complex functions as the vWF receptor and mediates vWF-dependent platelet adhesion to blood vessels. The adhesion of platelets to injured vascular surfaces in the arterial circulation is a critical initiating event in hemostasis.	Platelet glycoprotein V OS=Homo sapiens OX=9606 GN=GP5 PE=1 SV=1 - [GPV_HUMAN]	8.75	5	5	8	560	60.9207	9.62744	0.984288	8	12.0909	1.02513	8	15.5558	1.00904	8	6.43328	0.984067	8	14.3696	1.02247	8	21.2124	0.911497	8	14.9123	Quantified
Q9BWP8	Collectin-11	COLEC11	FUNCTION: Lectin that plays a role in innate immunity, apoptosis and embryogenesis (PubMed:23954398, PubMed:25912189, PubMed:21258343). Calcium-dependent lectin that binds self and non-self glycoproteins presenting high mannose oligosaccharides with at least one terminal alpha-1,2-linked mannose epitope (PubMed:25912189). Primarily recognizes the terminal disaccharide of the glycan (PubMed:259121…	Collectin-11 OS=Homo sapiens OX=9606 GN=COLEC11 PE=1 SV=1 - [COL11_HUMAN]	9.23	2	2	3	271	28.647	5.41455	1.11288	3	5.4457	1.18815	3	13.4702	1.14693	3	14.1285	1.06586	3	13.015	0.904804	3	14.5745	0.820528	3	2.05151	Quantified
P02647	Apolipoprotein A-I	APOA1	FUNCTION: Participates in the reverse transport of cholesterol from tissues to the liver for excretion by promoting cholesterol efflux from tissues and by acting as a cofactor for the lecithin cholesterol acyltransferase (LCAT). As part of the SPAP complex, activates spermatozoa motility. {ECO:0000269|PubMed:1909888}.	Apolipoprotein A-I OS=Homo sapiens OX=9606 GN=APOA1 PE=1 SV=1 - [APOA1_HUMAN]	38.58	10	10	17	267	30.7589	5.75732	0.760414	17	25.9696	0.725527	17	51.1253	0.811719	17	48.4306	1.74353	17	23.2158	0.953905	17	21.4513	1.1278	17	30.5963	Quantified
Q6UXB8	Peptidase inhibitor 16	PI16	FUNCTION: May inhibit cardiomyocyte growth. {ECO:0000250|UniProtKB:Q9ET66}.	Peptidase inhibitor 16 OS=Homo sapiens OX=9606 GN=PI16 PE=1 SV=1 - [PI16_HUMAN]	12.96	6	6	11	463	49.4395	5.38916	0.753782	11	15.6832	1.09244	11	29.0737	0.94241	11	30.7393	1.07194	11	22.5884	1.06275	11	10.2668	1.13689	11	42.002	Quantified
P43251	Biotinidase	BTD	FUNCTION: Catalytic release of biotin from biocytin, the product of biotin-dependent carboxylases degradation.	Biotinidase OS=Homo sapiens OX=9606 GN=BTD PE=1 SV=2 - [BTD_HUMAN]	16.21	7	7	14	543	61.0933	6.25244	1.16486	14	9.79101	0.821478	14	42.0217	1.03349	14	21.8538	1.15002	14	18.1147	1.00792	14	9.96787	1.02853	14	9.35611	Quantified
P00746	Complement factor D	CFD	FUNCTION: Factor D cleaves factor B when the latter is complexed with factor C3b, activating the C3bbb complex, which then becomes the C3 convertase of the alternate pathway. Its function is homologous to that of C1s in the classical pathway.	Complement factor D OS=Homo sapiens OX=9606 GN=CFD PE=1 SV=5 - [CFAD_HUMAN]	26.48	5	5	6	253	27.0159	7.7085	0.8765	6	18.7847	1.08511	6	37.0959	1.03871	6	44.5769	1.20329	6	11.0821	1.05771	6	8.5661	1.17536	6	7.88721	Quantified
P07477	Trypsin-1	PRSS1	FUNCTION: Has activity against the synthetic substrates Boc-Phe-Ser-Arg-Mec, Boc-Leu-Thr-Arg-Mec, Boc-Gln-Ala-Arg-Mec and Boc-Val-Pro-Arg-Mec. The single-chain form is more active than the two-chain form against all of these substrates. {ECO:0000269|PubMed:7945238}.	Trypsin-1 OS=Homo sapiens OX=9606 GN=PRSS1 PE=1 SV=1 - [TRY1_HUMAN]	7.29	1	2	31	247	26.5411	6.50732	0.826043	11	5.41675	0.991889	11	13.9819	0.808698	11	13.3588	0.459809	11	6.95359	1.29358	11	3.97705	1.51911	11	10.9617	Quantified
P12955	Xaa-Pro dipeptidase	PEPD	FUNCTION: Splits dipeptides with a prolyl or hydroxyprolyl residue in the C-terminal position. Plays an important role in collagen metabolism because the high level of iminoacids in collagen.	Xaa-Pro dipeptidase OS=Homo sapiens OX=9606 GN=PEPD PE=1 SV=3 - [PEPD_HUMAN]	8.72	4	4	7	493	54.5129	5.99854	1.15253	7	43.9746	1.19201	7	136.419	1.3912	7	35.2639	0.840619	7	31.7697	0.991318	7	34.2893	0.717375	7	28.5051	Quantified
Q9Y490	Talin-1	TLN1	FUNCTION: Probably involved in connections of major cytoskeletal structures to the plasma membrane. High molecular weight cytoskeletal protein concentrated at regions of cell-substratum contact and, in lymphocytes, at cell-cell contacts (By similarity). {ECO:0000250}.	Talin-1 OS=Homo sapiens OX=9606 GN=TLN1 PE=1 SV=3 - [TLN1_HUMAN]	6.45	12	15	16	2541	269.599	6.07471	1.07739	13	20.9643	1.18408	13	36.5107	1.10056	13	33.086	0.913653	13	21.6105	0.905811	13	30.2264	0.862141	13	14.8919	Quantified
P07195	L-lactate dehydrogenase B chain	LDHB		L-lactate dehydrogenase B chain OS=Homo sapiens OX=9606 GN=LDHB PE=1 SV=2 - [LDHB_HUMAN]	21.26	5	6	8	334	36.6151	6.04932	1.02893	7	8.81711	1.26868	7	14.9377	1.61144	7	9.83653	0.912598	7	1.96652	0.874694	7	22.8024	0.927609	7	20.1157	Quantified
P14151	L-selectin	SELL	FUNCTION: Calcium-dependent lectin that mediates cell adhesion by binding to glycoproteins on neighboring cells (PubMed:12403782, PubMed:28489325, PubMed:28011641). Mediates the adherence of lymphocytes to endothelial cells of high endothelial venules in peripheral lymph nodes. Promotes initial tethering and rolling of leukocytes in endothelia (PubMed:12403782, PubMed:28011641). {ECO:0000269|PubM…	L-selectin OS=Homo sapiens OX=9606 GN=SELL PE=1 SV=2 - [LYAM1_HUMAN]	10.22	5	5	15	372	42.1589	6.59521	1.07216	15	16.5891	0.939624	15	31.9887	1.07691	15	19.7587	1.03006	15	12.0572	0.973842	15	20.6148	0.994507	15	7.44073	Quantified
Q07954	Prolow-density lipoprotein receptor-related protein 1	LRP1	FUNCTION: Endocytic receptor involved in endocytosis and in phagocytosis of apoptotic cells. Required for early embryonic development. Involved in cellular lipid homeostasis. Involved in the plasma clearance of chylomicron remnants and activated LRPAP1 (alpha 2-macroglobulin), as well as the local metabolism of complexes between plasminogen activators and their endogenous inhibitors. May modulate…	Prolow-density lipoprotein receptor-related protein 1 OS=Homo sapiens OX=9606 GN=LRP1 PE=1 SV=2 - [LRP1_HUMAN]	2.66	12	12	13	4544	504.276	5.38916	0.927192	13	9.72144	1.03828	13	19.5396	1.00295	13	11.6523	0.972848	13	18.3256	1.08028	13	13.7065	1.05006	13	22.5321	Quantified
P61769	Beta-2-microglobulin	B2M	FUNCTION: Component of the class I major histocompatibility complex (MHC). Involved in the presentation of peptide antigens to the immune system. Exogenously applied M.tuberculosis EsxA or EsxA-EsxB (or EsxA expressed in host) binds B2M and decreases its export to the cell surface (total protein levels do not change), probably leading to defects in class I antigen presentation (PubMed:25356553). …	Beta-2-microglobulin OS=Homo sapiens OX=9606 GN=B2M PE=1 SV=1 - [B2MG_HUMAN]	25.21	4	4	19	119	13.7059	6.52197	0.795599	19	10.3272	0.888506	19	19.7525	0.89338	19	19.1785	1.55297	19	23.3478	0.809982	19	18.8517	0.976777	19	32.4583	Quantified
P07333	Macrophage colony-stimulating factor 1 receptor	CSF1R	FUNCTION: Tyrosine-protein kinase that acts as cell-surface receptor for CSF1 and IL34 and plays an essential role in the regulation of survival, proliferation and differentiation of hematopoietic precursor cells, especially mononuclear phagocytes, such as macrophages and monocytes. Promotes the release of proinflammatory chemokines in response to IL34 and CSF1, and thereby plays an important rol…	Macrophage colony-stimulating factor 1 receptor OS=Homo sapiens OX=9606 GN=CSF1R PE=1 SV=2 - [CSF1R_HUMAN]	3.09	2	2	5	972	107.915	6.3667	1.1293	5	7.52042	1.05846	5	10.887	1.1132	5	36.9284	0.811808	5	11.6204	1.0887	5	16.3537	0.917298	5	35.4451	Quantified
P13645	Keratin, type I cytoskeletal 10	KRT10	FUNCTION: Plays a role in the establishment of the epidermal barrier on plantar skin. {ECO:0000250|UniProtKB:P02535}.; FUNCTION: (Microbial infection) Acts as a mediator of S.aureus adherence to desquamated nasal epithelial cells via clfB, and hence may play a role in nasal colonization. {ECO:0000269|PubMed:15385531}.; FUNCTION: (Microbial infection) Binds S.pneumoniae PsrP, mediating adherence o…	Keratin, type I cytoskeletal 10 OS=Homo sapiens OX=9606 GN=KRT10 PE=1 SV=6 - [K1C10_HUMAN]	13.7	6	8	11	584	58.7917	5.21143	1.03123	7	16.3352	0.827879	7	22.9815	1.27242	7	7.74603	0.667945	7	43.0662	1.40629	7	18.8313	0.97491	7	9.22485	Quantified
P13591	Neural cell adhesion molecule 1	NCAM1	FUNCTION: This protein is a cell adhesion molecule involved in neuron-neuron adhesion, neurite fasciculation, outgrowth of neurites, etc.; FUNCTION: (Microbial infection) Acts as a receptor for rabies virus. {ECO:0000269|PubMed:9696812}.	Neural cell adhesion molecule 1 OS=Homo sapiens OX=9606 GN=NCAM1 PE=1 SV=3 - [NCAM1_HUMAN]	8.74	7	7	14	858	94.5152	4.86865	1.11675	14	13.4559	1.24499	14	9.66408	1.15637	14	7.97609	0.967475	14	10.1783	0.969142	14	12.2715	0.919923	14	11.8531	Quantified
P20851	C4b-binding protein beta chain	C4BPB	FUNCTION: Controls the classical pathway of complement activation. It binds as a cofactor to C3b/C4b inactivator (C3bINA), which then hydrolyzes the complement fragment C4b. It also accelerates the degradation of the C4bC2a complex (C3 convertase) by dissociating the complement fragment C2a. It also interacts with anticoagulant protein S and with serum amyloid P component. The beta chain binds pr…	C4b-binding protein beta chain OS=Homo sapiens OX=9606 GN=C4BPB PE=1 SV=1 - [C4BPB_HUMAN]	30.16	8	8	15	252	28.3384	5.13525	0.522005	15	27.5107	0.723539	15	43.2843	0.593798	15	39.3182	1.2055	15	14.8236	1.14009	15	15.7458	1.58848	15	17.8823	Quantified
P22352	Glutathione peroxidase 3	GPX3	FUNCTION: Protects cells and enzymes from oxidative damage, by catalyzing the reduction of hydrogen peroxide, lipid peroxides and organic hydroperoxide, by glutathione.	Glutathione peroxidase 3 OS=Homo sapiens OX=9606 GN=GPX3 PE=1 SV=2 - [GPX3_HUMAN]	22.57	5	5	9	226	25.5369	8.1333	1.27382	9	12.4329	1.22791	9	21.9532	1.22303	9	8.80588	0.897395	9	13.0459	0.855119	9	12.6084	0.924821	9	14.4777	Quantified
Q9NPH3	Interleukin-1 receptor accessory protein	IL1RAP	FUNCTION: Coreceptor for IL1RL2 in the IL-36 signaling system (By similarity). Coreceptor with IL1R1 in the IL-1 signaling system. Associates with IL1R1 bound to IL1B to form the high affinity interleukin-1 receptor complex which mediates interleukin-1-dependent activation of NF-kappa-B and other pathways. Signaling involves the recruitment of adapter molecules such as TOLLIP, MYD88, and IRAK1 or…	Interleukin-1 receptor accessory protein OS=Homo sapiens OX=9606 GN=IL1RAP PE=1 SV=2 - [IL1AP_HUMAN]	4.56	3	3	6	570	65.3767	8.11865	1.07157	5	6.18465	1.1011	5	13.0092	1.13353	5	16.0009	0.960006	5	5.58745	0.804763	5	6.61168	1.03945	5	15.1026	Quantified
P00918	Carbonic anhydrase 2	CA2	FUNCTION: Essential for bone resorption and osteoclast differentiation (By similarity). Reversible hydration of carbon dioxide. Can hydrate cyanamide to urea. Involved in the regulation of fluid secretion into the anterior chamber of the eye. Contributes to intracellular pH regulation in the duodenal upper villous epithelium during proton-coupled peptide absorption. Stimulates the chloride-bicarb…	Carbonic anhydrase 2 OS=Homo sapiens OX=9606 GN=CA2 PE=1 SV=2 - [CAH2_HUMAN]	23.85	5	5	7	260	29.2279	7.40088	1.19443	7	21.7144	0.972768	7	19.8054	1.2929	7	10.1013	1.08328	7	21.0681	1.02913	7	11.29	0.708646	7	12.1985	Quantified
P11021	Endoplasmic reticulum chaperone BiP	HSPA5	FUNCTION: Endoplasmic reticulum chaperone that plays a key role in protein folding and quality control in the endoplasmic reticulum lumen (PubMed:2294010, PubMed:23769672, PubMed:23990668, PubMed:28332555). Involved in the correct folding of proteins and degradation of misfolded proteins via its interaction with DNAJC10/ERdj5, probably to facilitate the release of DNAJC10/ERdj5 from its substrate…	Endoplasmic reticulum chaperone BiP OS=Homo sapiens OX=9606 GN=HSPA5 PE=1 SV=2 - [BIP_HUMAN]	18.35	10	11	13	654	72.2884	5.16064	0.962753	12	16.4925	0.918795	12	13.2938	1.00188	12	15.4831	1.01731	12	20.6375	0.988709	12	15.7611	1.02078	12	14.0347	Quantified
P02452	Collagen alpha-1(I) chain	COL1A1	FUNCTION: Type I collagen is a member of group I collagen (fibrillar forming collagen).	Collagen alpha-1(I) chain OS=Homo sapiens OX=9606 GN=COL1A1 PE=1 SV=5 - [CO1A1_HUMAN]	3.76	7	7	16	1464	138.857	5.79541	0.41179	16	43.2532	0.376275	16	65.8521	0.459234	16	46.9939	0.393992	16	62.798	0.563345	16	24.9095	0.395826	16	64.7826	Quantified
Q13201	Multimerin-1	MMRN1	FUNCTION: Carrier protein for platelet (but not plasma) factor V/Va. Plays a role in the storage and stabilization of factor V in platelets. Upon release following platelet activation, may limit platelet and plasma factor Va-dependent thrombin generation. Ligand for integrin alpha-IIb/beta-3 and integrin alpha-V/beta-3 on activated platelets, and may function as an extracellular matrix or adhesiv…	Multimerin-1 OS=Homo sapiens OX=9606 GN=MMRN1 PE=1 SV=3 - [MMRN1_HUMAN]	3.75	4	4	6	1228	138.023	7.92822	1.10074	6	14.6058	1.2044	6	9.24489	0.995819	6	9.31891	1.02744	6	6.41241	0.934588	6	22.6662	0.932305	6	17.6696	Quantified
P15144	Aminopeptidase N	ANPEP	FUNCTION: Broad specificity aminopeptidase which plays a role in the final digestion of peptides generated from hydrolysis of proteins by gastric and pancreatic proteases. Also involved in the processing of various peptides including peptide hormones, such as angiotensin III and IV, neuropeptides, and chemokines. May also be involved the cleavage of peptides bound to major histocompatibility comp…	Aminopeptidase N OS=Homo sapiens OX=9606 GN=ANPEP PE=1 SV=4 - [AMPN_HUMAN]	5.48	5	5	6	967	109.471	5.47803	1.00544	6	29.4765	1.14063	6	48.4681	1.00082	6	29.1961	0.969576	6	14.6671	0.953635	6	25.1149	1.03507	6	13.5431	Quantified
P01880	Immunoglobulin heavy constant delta	IGHD	FUNCTION: Constant region of immunoglobulin heavy chains. Immunoglobulins, also known as antibodies, are membrane-bound or secreted glycoproteins produced by B lymphocytes. In the recognition phase of humoral immunity, the membrane-bound immunoglobulins serve as receptors which, upon binding of a specific antigen, trigger the clonal expansion and differentiation of B lymphocytes into immunoglobul…	Immunoglobulin heavy constant delta OS=Homo sapiens OX=9606 GN=IGHD PE=1 SV=3 - [IGHD_HUMAN]	10.94	4	4	7	384	42.3263	8.11865	0.67297	7	41.2665	0.546027	7	32.2057	0.754224	7	24.9308	1.25688	7	30.0252	1.22508	7	13.1182	0.975282	7	18.0066	Quantified
Q14515	SPARC-like protein 1	SPARCL1		SPARC-like protein 1 OS=Homo sapiens OX=9606 GN=SPARCL1 PE=1 SV=2 - [SPRL1_HUMAN]	12.65	7	7	9	664	75.1613	4.80518	0.724642	9	24.709	0.853227	9	21.0828	0.718031	9	51.6357	0.867478	9	23.8426	1.22125	9	13.1548	1.35097	9	29.4144	Quantified
Q15582	Transforming growth factor-beta-induced protein ig-h3	TGFBI	FUNCTION: Plays a role in cell adhesion (PubMed:8024701). May play a role in cell-collagen interactions (By similarity). {ECO:0000250|UniProtKB:O11780, ECO:0000269|PubMed:8024701}.	Transforming growth factor-beta-induced protein ig-h3 OS=Homo sapiens OX=9606 GN=TGFBI PE=1 SV=1 - [BGH3_HUMAN]	9.96	7	7	10	683	74.634	7.7085	1.21694	10	25.923	1.04492	10	14.6699	0.994366	10	11.6589	0.934595	10	19.4185	1.03276	10	24.9406	0.941135	10	20.5356	Quantified
P05141	ADP/ATP translocase 2	SLC25A5	FUNCTION: Catalyzes the exchange of cytoplasmic ADP with mitochondrial ATP across the mitochondrial inner membrane. As part of the mitotic spindle-associated MMXD complex it may play a role in chromosome segregation. {ECO:0000269|PubMed:20797633}.	ADP/ATP translocase 2 OS=Homo sapiens OX=9606 GN=SLC25A5 PE=1 SV=7 - [ADT2_HUMAN]	9.4	3	3	5	298	32.8312	9.68604	1.51014	5	28.3557	1.79164	5	28.9881	1.19599	5	8.87557	0.425187	5	81.8347	2.41656	5	3.41681	0.821353	5	6.34977	Quantified
P14625	Endoplasmin	HSP90B1	FUNCTION: Molecular chaperone that functions in the processing and transport of secreted proteins (By similarity). When associated with CNPY3, required for proper folding of Toll-like receptors (By similarity). Functions in endoplasmic reticulum associated degradation (ERAD) (PubMed:18264092). Has ATPase activity (By similarity). {ECO:0000250|UniProtKB:P08113, ECO:0000269|PubMed:18264092}.	Endoplasmin OS=Homo sapiens OX=9606 GN=HSP90B1 PE=1 SV=1 - [ENPL_HUMAN]	4.36	5	5	9	803	92.4113	4.84326	1.09586	9	29.27	1.20851	9	51.3863	1.16071	9	65.4393	0.897795	9	26.5034	1.11338	9	40.9858	0.924659	9	19.7139	Quantified
P27918	Properdin	CFP	FUNCTION: A positive regulator of the alternate pathway (AP) of complement (PubMed:20382442, PubMed:28264884). It binds to and stabilizes the C3- and C5-convertase enzyme complexes (PubMed:20382442, PubMed:28264884). Inhibits CFI-CFH mediated degradation of Complement C3 beta chain (C3b) (PubMed:31507604). {ECO:0000269|PubMed:20382442, ECO:0000269|PubMed:28264884, ECO:0000269|PubMed:31507604}.	Properdin OS=Homo sapiens OX=9606 GN=CFP PE=1 SV=2 - [PROP_HUMAN]	17.06	7	7	17	469	51.242	7.89893	1.30428	12	14.7494	1.57329	12	31.7924	1.43121	12	30.4361	0.878318	12	22.5757	0.863867	12	18.7814	0.745668	12	26.9002	Quantified
P23528	Cofilin-1	CFL1	FUNCTION: Binds to F-actin and exhibits pH-sensitive F-actin depolymerizing activity. Regulates actin cytoskeleton dynamics. Important for normal progress through mitosis and normal cytokinesis. Plays a role in the regulation of cell morphology and cytoskeletal organization. Required for the up-regulation of atypical chemokine receptor ACKR2 from endosomal compartment to cell membrane, increasing…	Cofilin-1 OS=Homo sapiens OX=9606 GN=CFL1 PE=1 SV=3 - [COF1_HUMAN]	19.88	3	3	6	166	18.4907	8.08936	1.36547	6	19.753	1.46881	6	37.0565	1.06163	6	45.6058	0.611481	6	90.1811	1.34398	6	70.088	0.986839	6	33.3653	Quantified
Q9UGM5	Fetuin-B	FETUB	FUNCTION: Protease inhibitor required for egg fertilization. Required to prevent premature zona pellucida hardening before fertilization, probably by inhibiting the protease activity of ASTL, a protease that mediates the cleavage of ZP2 and triggers zona pellucida hardening (By similarity). {ECO:0000250}.	Fetuin-B OS=Homo sapiens OX=9606 GN=FETUB PE=1 SV=2 - [FETUB_HUMAN]	18.59	7	7	9	382	42.028	6.82959	0.852521	9	38.1878	1.13811	9	31.7563	1.14298	9	16.4675	0.953442	9	33.8536	0.931308	9	8.67168	1.17053	9	9.71124	Quantified
Q562R1	Beta-actin-like protein 2	ACTBL2	FUNCTION: Actins are highly conserved proteins that are involved in various types of cell motility and are ubiquitously expressed in all eukaryotic cells. {ECO:0000250}.	Beta-actin-like protein 2 OS=Homo sapiens OX=9606 GN=ACTBL2 PE=1 SV=2 - [ACTBL_HUMAN]	12.77	1	4	10	376	41.976	5.59229	0.84283	2	49.3221	1.271	2	13.523				0.778297	2	9.84104	1.69577	2	23.2559	1.36586	2	37.6528	Quantified
P07359	Platelet glycoprotein Ib alpha chain	GP1BA	FUNCTION: GP-Ib, a surface membrane protein of platelets, participates in the formation of platelet plugs by binding to the A1 domain of vWF, which is already bound to the subendothelium.	Platelet glycoprotein Ib alpha chain OS=Homo sapiens OX=9606 GN=GP1BA PE=1 SV=2 - [GP1BA_HUMAN]	9.51	5	5	8	652	71.4952	6.29053	0.874986	8	10.5303	0.984458	8	19.0802	0.821601	8	28.6257	1.01659	8	13.9682	1.05805	8	22.1175	1.0462	8	14.3176	Quantified
Q96KK5	Histone H2A type 1-H	HIST1H2AH	FUNCTION: Core component of nucleosome. Nucleosomes wrap and compact DNA into chromatin, limiting DNA accessibility to the cellular machineries which require DNA as a template. Histones thereby play a central role in transcription regulation, DNA repair, DNA replication and chromosomal stability. DNA accessibility is regulated via a complex set of post-translational modifications of histones, als…	Histone H2A type 1-H OS=Homo sapiens OX=9606 GN=HIST1H2AH PE=1 SV=3 - [H2A1H_HUMAN]	20.31	2	2	6	128	13.8978	10.8872	1.61715	6	3.58997	1.48208	6	11.0803	0.739453	6	38.5925	0.536025	6	44.3972	2.09962	6	21.8533	0.876656	6	7.16627	Quantified
P35237	Serpin B6	SERPINB6	FUNCTION: May be involved in the regulation of serine proteinases present in the brain or extravasated from the blood (By similarity). Inhibitor of cathepsin G, kallikrein-8 and thrombin. May play an important role in the inner ear in the protection against leakage of lysosomal content during stress and loss of this protection results in cell death and sensorineural hearing loss. {ECO:0000250, EC…	Serpin B6 OS=Homo sapiens OX=9606 GN=SERPINB6 PE=1 SV=3 - [SPB6_HUMAN]	6.12	1	1	1	376	42.5941	5.2749	1.68482	1		1.2722	1		1.14725	1		0.588634	1		2.04113	1		0.850867	1		Quantified
O60814	Histone H2B type 1-K	H2BC12	FUNCTION: Core component of nucleosome. Nucleosomes wrap and compact DNA into chromatin, limiting DNA accessibility to the cellular machineries which require DNA as a template. Histones thereby play a central role in transcription regulation, DNA repair, DNA replication and chromosomal stability. DNA accessibility is regulated via a complex set of post-translational modifications of histones, als…	Histone H2B type 1-K OS=Homo sapiens OX=9606 GN=H2BC12 PE=1 SV=3 - [H2B1K_HUMAN]	15.87	2	2	6	126	13.8816	10.3159	1.12675	6	21.1459	0.99348	6	33.0143	2.81322	6	59.1946	0.568898	6	49.8618	1.09629	6	10.6885	0.739618	6	19.3186	Quantified
O95445	Apolipoprotein M	APOM	FUNCTION: Probably involved in lipid transport. Can bind sphingosine-1-phosphate, myristic acid, palmitic acid and stearic acid, retinol, all-trans-retinoic acid and 9-cis-retinoic acid. {ECO:0000269|PubMed:17525477, ECO:0000269|PubMed:19733574}.	Apolipoprotein M OS=Homo sapiens OX=9606 GN=APOM PE=1 SV=2 - [APOM_HUMAN]	17.55	4	4	7	188	21.2394	6.01123	0.972201	7	31.0169	1.16954	7	6.74843	1.22232	7	6.65883	0.998891	7	13.4871	0.98671	7	16.0279	0.900688	7	22.2779	Quantified
P08294	Extracellular superoxide dismutase [Cu-Zn]	SOD3	FUNCTION: Protect the extracellular space from toxic effect of reactive oxygen intermediates by converting superoxide radicals into hydrogen peroxide and oxygen.	Extracellular superoxide dismutase [Cu-Zn] OS=Homo sapiens OX=9606 GN=SOD3 PE=1 SV=2 - [SODE_HUMAN]	12.08	2	2	3	240	25.8347	6.60986	1.03801	3	20.126	0.70195	3	11.0202	1.14755	3	5.64204	1.44371	3	1.71649	0.963738	3	0.742523	0.87517	3	26.105	Quantified
P26927	Hepatocyte growth factor-like protein	MST1		Hepatocyte growth factor-like protein OS=Homo sapiens OX=9606 GN=MST1 PE=1 SV=2 - [HGFL_HUMAN]	25.18	14	14	17	711	80.2675	7.6792	0.819648	17	31.646	1.04132	17	40.863	1.01297	17	29.2985	1.19499	17	15.8216	1.05037	17	16.5137	1.10168	17	23.2501	Quantified
P00558	Phosphoglycerate kinase 1	PGK1	FUNCTION: Catalyzes one of the two ATP producing reactions in the glycolytic pathway via the reversible conversion of 1,3-diphosphoglycerate to 3-phosphoglycerate (PubMed:30323285, PubMed:7391028). In addition to its role as a glycolytic enzyme, it seems that PGK-1 acts as a polymerase alpha cofactor protein (primer recognition protein) (PubMed:2324090). May play a role in sperm motility (PubMed:…	Phosphoglycerate kinase 1 OS=Homo sapiens OX=9606 GN=PGK1 PE=1 SV=3 - [PGK1_HUMAN]	6.24	3	3	4	417	44.5861	8.104	1.07402	4	9.04777	1.17835	4	14.4393	1.10567	4	12.6892	0.951311	4	19.0729	1.09407	4	23.042	0.751549	4	15.4977	Quantified
Q12841	Follistatin-related protein 1	FSTL1	FUNCTION: May modulate the action of some growth factors on cell proliferation and differentiation. Binds heparin (By similarity). {ECO:0000250}.	Follistatin-related protein 1 OS=Homo sapiens OX=9606 GN=FSTL1 PE=1 SV=1 - [FSTL1_HUMAN]	14.61	5	5	5	308	34.9629	5.51611	0.851385	5	65.6598	1.01675	5	9.11846	0.779443	5	31.3592	1.09395	5	17.8996	1.02642	5	5.37343	1.22203	5	13.3094	Quantified
P80108	Phosphatidylinositol-glycan-specific phospholipase D	GPLD1	FUNCTION: This protein hydrolyzes the inositol phosphate linkage in proteins anchored by phosphatidylinositol glycans (GPI-anchor) thus releasing these proteins from the membrane.	Phosphatidylinositol-glycan-specific phospholipase D OS=Homo sapiens OX=9606 GN=GPLD1 PE=1 SV=3 - [PHLD_HUMAN]	8.69	7	7	8	840	92.278	6.3667	1.02529	8	19.1849	1.03327	8	20.9464	0.99775	8	25.7122	0.978594	8	15.4331	0.977497	8	8.68291	1.12145	8	12.7535	Quantified
Q99623	Prohibitin-2	PHB2	FUNCTION: Acts as a mediator of transcriptional repression by nuclear hormone receptors via recruitment of histone deacetylases (PubMed:10359819). Functions as an estrogen receptor (ER)-selective coregulator that potentiates the inhibitory activities of antiestrogens and represses the activity of estrogens (PubMed:10359819). Competes with NCOA1 for modulation of ER transcriptional activity (PubMe…	Prohibitin-2 OS=Homo sapiens OX=9606 GN=PHB2 PE=1 SV=2 - [PHB2_HUMAN]	4.01	1	1	2	299	33.2759	9.83252	1.60889	2	5.96398	1.7572	2	12.6135	0.674554	2	48.417	0.464836	2	48.0953	2.31434	2	17.9956	0.840954	2	8.78712	Quantified
P02763	Alpha-1-acid glycoprotein 1	ORM1	FUNCTION: Functions as transport protein in the blood stream. Binds various ligands in the interior of its beta-barrel domain. Also binds synthetic drugs and influences their distribution and availability in the body. Appears to function in modulating the activity of the immune system during the acute-phase reaction. {ECO:0000269|PubMed:17008009, ECO:0000269|PubMed:17321687}.	Alpha-1-acid glycoprotein 1 OS=Homo sapiens OX=9606 GN=ORM1 PE=1 SV=1 - [A1AG1_HUMAN]	15.92	3	4	6	201	23.4968	5.021	0.4484	4	24.8016	0.420927	4	42.6525	0.441343	4	29.8076	1.13558	4	6.96935	0.777042	4	11.0936	1.51045	4	10.3132	Quantified
P36222	Chitinase-3-like protein 1	CHI3L1	FUNCTION: Carbohydrate-binding lectin with a preference for chitin. Has no chitinase activity. May play a role in tissue remodeling and in the capacity of cells to respond to and cope with changes in their environment. Plays a role in T-helper cell type 2 (Th2) inflammatory response and IL-13-induced inflammation, regulating allergen sensitization, inflammatory cell apoptosis, dendritic cell accu…	Chitinase-3-like protein 1 OS=Homo sapiens OX=9606 GN=CHI3L1 PE=1 SV=2 - [CH3L1_HUMAN]	11.49	3	3	5	383	42.5984	8.45557	0.473215	5	139.247	0.550593	5	74.6609	0.527881	5	154.316	1.2699	5	15.0119	1.20708	5	25.1558	1.20353	5	35.7919	Quantified
P16070	CD44 antigen	CD44	FUNCTION: Cell-surface receptor that plays a role in cell-cell interactions, cell adhesion and migration, helping them to sense and respond to changes in the tissue microenvironment (PubMed:16541107, PubMed:19703720, PubMed:22726066). Participates thereby in a wide variety of cellular functions including the activation, recirculation and homing of T-lymphocytes, hematopoiesis, inflammation and re…	CD44 antigen OS=Homo sapiens OX=9606 GN=CD44 PE=1 SV=3 - [CD44_HUMAN]	5.26	4	4	7	742	81.4874	5.32568	0.910968	7	20.3117	1.06839	7	16.5077	0.90744	7	13.2396	1.0438	7	8.60805	1.03066	7	4.63959	0.947848	7	11.4367	Quantified
O00187	Mannan-binding lectin serine protease 2	MASP2	FUNCTION: Serum protease that plays an important role in the activation of the complement system via mannose-binding lectin. After activation by auto-catalytic cleavage it cleaves C2 and C4, leading to their activation and to the formation of C3 convertase. {ECO:0000269|PubMed:10946292}.	Mannan-binding lectin serine protease 2 OS=Homo sapiens OX=9606 GN=MASP2 PE=1 SV=4 - [MASP2_HUMAN]	10.2	6	6	8	686	75.6536	5.63037	1.00407	8	22.0853	0.932795	8	17.2187	1.23051	8	13.2248	0.949067	8	19.212	0.988974	8	11.4912	0.977707	8	16.4939	Quantified
P08637	Low affinity immunoglobulin gamma Fc region receptor III-A	FCGR3A	FUNCTION: Receptor for the Fc region of IgG. Binds complexed or aggregated IgG and also monomeric IgG. Mediates antibody-dependent cellular cytotoxicity (ADCC) and other antibody-dependent responses, such as phagocytosis. {ECO:0000269|PubMed:21768335, ECO:0000269|PubMed:22023369}.	Low affinity immunoglobulin gamma Fc region receptor III-A OS=Homo sapiens OX=9606 GN=FCGR3A PE=1 SV=2 - [FCG3A_HUMAN]	15.35	4	4	8	254	29.0707	8.07471	1.03893	8	26.4478	1.35771	8	25.4638	0.925094	8	24.4577	1.00046	8	17.7618	0.867253	8	10.1034	1.05971	8	22.3538	Quantified
O14983	Sarcoplasmic/endoplasmic reticulum calcium ATPase 1	ATP2A1	FUNCTION: Key regulator of striated muscle performance by acting as the major Ca(2+) ATPase responsible for the reuptake of cytosolic Ca(2+) into the sarcoplasmic reticulum. Catalyzes the hydrolysis of ATP coupled with the translocation of calcium from the cytosol to the sarcoplasmic reticulum lumen (By similarity). Contributes to calcium sequestration involved in muscular excitation/contraction …	Sarcoplasmic/endoplasmic reticulum calcium ATPase 1 OS=Homo sapiens OX=9606 GN=ATP2A1 PE=1 SV=1 - [AT2A1_HUMAN]	1.6	1	1	2	1001	110.182	5.16064	1.26759	2	19.8274	1.34482	2	58.711	0.660522	2	16.5438	0.568376	2	107.242	1.57893	2	21.4644	0.966251	2	8.79328	Quantified
P10412	Histone H1.4	H1-4	FUNCTION: Histone H1 protein binds to linker DNA between nucleosomes forming the macromolecular structure known as the chromatin fiber. Histones H1 are necessary for the condensation of nucleosome chains into higher-order structured fibers. Acts also as a regulator of individual gene transcription through chromatin remodeling, nucleosome spacing and DNA methylation (By similarity). {ECO:0000250}.	Histone H1.4 OS=Homo sapiens OX=9606 GN=H1-4 PE=1 SV=2 - [H14_HUMAN]	9.13	1	2	3	219	21.852	11.0337	1.39844	1		0.681603	1		5.02975	1		0.415364	1		0.854949	1		0.468863	1		Quantified
Q02539	Histone H1.1	H1-1	FUNCTION: Histone H1 protein binds to linker DNA between nucleosomes forming the macromolecular structure known as the chromatin fiber. Histones H1 are necessary for the condensation of nucleosome chains into higher-order structured fibers. Acts also as a regulator of individual gene transcription through chromatin remodeling, nucleosome spacing and DNA methylation (By similarity). {ECO:0000250}.	Histone H1.1 OS=Homo sapiens OX=9606 GN=H1-1 PE=1 SV=3 - [H11_HUMAN]	9.77	1	2	3	215	21.8289	10.9897	1.17163	1		0.896346	1		1.29452	1		1.33662	1		1.13208	1		0.69695	1		Quantified
Q9UBP4	Dickkopf-related protein 3	DKK3	FUNCTION: Antagonizes canonical Wnt signaling by inhibiting LRP5/6 interaction with Wnt and by forming a ternary complex with the transmembrane protein KREMEN that promotes internalization of LRP5/6. DKKs play an important role in vertebrate development, where they locally inhibit Wnt regulated processes such as antero-posterior axial patterning, limb development, somitogenesis and eye formation.…	Dickkopf-related protein 3 OS=Homo sapiens OX=9606 GN=DKK3 PE=1 SV=2 - [DKK3_HUMAN]	10	2	2	2	350	38.3651	4.65283	0.833072	2	70.1634	0.714079	2	106.544	0.951671	2	57.4139	1.02965	2	30.0766	1.26988	2	13.1661	0.991904	2	57.9302	Quantified
P15121	Aldo-keto reductase family 1 member B1	AKR1B1	FUNCTION: Catalyzes the NADPH-dependent reduction of a wide variety of carbonyl-containing compounds to their corresponding alcohols. Displays enzymatic activity towards endogenous metabolites such as aromatic and aliphatic aldehydes, ketones, monosacharides, bile acids and xenobiotics substrates. Key enzyme in the polyol pathway, catalyzes reduction of glucose to sorbitol during hyperglycemia (P…	Aldo-keto reductase family 1 member B1 OS=Homo sapiens OX=9606 GN=AKR1B1 PE=1 SV=3 - [ALDR_HUMAN]	3.16	1	1	4	316	35.8305	6.97607	1.69867	4	0.511022	1.93486	4	8.27332	0.381437	4	29.3574	0.278072	4	21.7147	2.35189	4	15.4535	1.16235	4	9.39491	Quantified
P62937	Peptidyl-prolyl cis-trans isomerase A	PPIA	FUNCTION: PPIases accelerate the folding of proteins. It catalyzes the cis-trans isomerization of proline imidic peptide bonds in oligopeptides. {ECO:0000269|PubMed:20676357}.	Peptidyl-prolyl cis-trans isomerase A OS=Homo sapiens OX=9606 GN=PPIA PE=1 SV=2 - [PPIA_HUMAN]	40.61	5	6	8	165	18.0009	7.81104	1.17568	6	11.9528	1.30079	6	14.9544	1.13942	6	26.5148	0.902081	6	11.7243	1.03911	6	51.8268	0.867381	6	6.21582	Quantified
P62491	Ras-related protein Rab-11A	RAB11A	FUNCTION: The small GTPases Rab are key regulators of intracellular membrane trafficking, from the formation of transport vesicles to their fusion with membranes. Rabs cycle between an inactive GDP-bound form and an active GTP-bound form that is able to recruit to membranes different set of downstream effectors directly responsible for vesicle formation, movement, tethering and fusion. The small …	Ras-related protein Rab-11A OS=Homo sapiens OX=9606 GN=RAB11A PE=1 SV=3 - [RB11A_HUMAN]	16.2	3	3	5	216	24.3784	6.56592	1.39286	5	6.7677	2.12206	5	10.7286	0.598828	5	41.6875	0.43104	5	58.095	2.52921	5	24.686	0.693717	5	1.31049	Quantified
P22105	Tenascin-X	TNXB	FUNCTION: Appears to mediate interactions between cells and the extracellular matrix. Substrate-adhesion molecule that appears to inhibit cell migration. Accelerates collagen fibril formation. May play a role in supporting the growth of epithelial tumors. {ECO:0000269|PubMed:17033827}.	Tenascin-X OS=Homo sapiens OX=9606 GN=TNXB PE=1 SV=5 - [TENX_HUMAN]	1.86	6	6	8	4244	458.1	5.17334	1.10722	8	26.7814	1.29521	8	34.2172	1.13329	8	23.1375	1.0221	8	38.1238	0.962189	8	20.1704	0.849483	8	13.399	Quantified
Q9NZK5	Adenosine deaminase 2	ADA2	FUNCTION: Adenosine deaminase that may contribute to the degradation of extracellular adenosine, a signaling molecule that controls a variety of cellular responses. Requires elevated adenosine levels for optimal enzyme activity. Binds to cell surfaces via proteoglycans and may play a role in the regulation of cell proliferation and differentiation, independently of its enzyme activity. {ECO:00002…	Adenosine deaminase 2 OS=Homo sapiens OX=9606 GN=ADA2 PE=1 SV=2 - [ADA2_HUMAN]	9.98	6	6	7	511	58.8952	7.91357	0.709077	7	29.583	0.612043	7	29.5802	0.576109	7	25.0222	1.15157	7	5.44453	1.01215	7	6.34091	1.50603	7	14.3572	Quantified
P20073	Annexin A7	ANXA7	FUNCTION: Calcium/phospholipid-binding protein which promotes membrane fusion and is involved in exocytosis.	Annexin A7 OS=Homo sapiens OX=9606 GN=ANXA7 PE=1 SV=3 - [ANXA7_HUMAN]	1.64	1	1	1	488	52.7058	5.68115	1.38824	1		1.59807	1		0.671438	1		0.61759	1		2.028	1		0.842736	1		Quantified
P35443	Thrombospondin-4	THBS4	FUNCTION: Adhesive glycoprotein that mediates cell-to-cell and cell-to-matrix interactions and is involved in various processes including cellular proliferation, migration, adhesion and attachment, inflammatory response to CNS injury, regulation of vascular inflammation and adaptive responses of the heart to pressure overload and in myocardial function and remodeling. Binds to structural extracel…	Thrombospondin-4 OS=Homo sapiens OX=9606 GN=THBS4 PE=1 SV=2 - [TSP4_HUMAN]	2.08	1	2	4	961	105.802	4.67822	1.00355	1		2.16275	1		1.38193	1		0.922353	1		0.872036	1		0.751507	1		Quantified
P10645	Chromogranin-A	CHGA	FUNCTION: [Pancreastatin]: Strongly inhibits glucose induced insulin release from the pancreas.; FUNCTION: [Catestatin]: Inhibits catecholamine release from chromaffin cells and noradrenergic neurons by acting as a non-competitive nicotinic cholinergic antagonist (PubMed:15326220). Displays antibacterial activity against Gram-positive bacteria S.aureus and M.luteus, and Gram-negative bacteria E.c…	Chromogranin-A OS=Homo sapiens OX=9606 GN=CHGA PE=1 SV=7 - [CMGA_HUMAN]	4.81	2	2	4	457	50.6577	4.60205	0.637607	4	7.87436	0.599019	4	23.6638	0.683577	4	24.2002	0.87098	4	10.5832	1.13426	4	5.89332	1.24378	4	10.4786	Quantified
P35542	Serum amyloid A-4 protein	SAA4	FUNCTION: Major acute phase reactant. {ECO:0000250|UniProtKB:P05366}.	Serum amyloid A-4 protein OS=Homo sapiens OX=9606 GN=SAA4 PE=1 SV=2 - [SAA4_HUMAN]	15.38	2	2	5	130	14.7373	9.0708	1.71852	5	42.0529	1.59778	5	60.358	1.83936	5	26.8683	0.849159	5	6.04352	0.596523	5	171.279	0.589088	5	64.4699	Quantified
P26599	Polypyrimidine tract-binding protein 1	PTBP1	FUNCTION: Plays a role in pre-mRNA splicing and in the regulation of alternative splicing events. Activates exon skipping of its own pre-mRNA during muscle cell differentiation. Binds to the polypyrimidine tract of introns. May promote RNA looping when bound to two separate polypyrimidine tracts in the same pre-mRNA. May promote the binding of U2 snRNP to pre-mRNA. Cooperates with RAVER1 to modul…	Polypyrimidine tract-binding protein 1 OS=Homo sapiens OX=9606 GN=PTBP1 PE=1 SV=1 - [PTBP1_HUMAN]	4.33	1	1	1	531	57.1856	9.17334	1.24675	1		1.26147	1		0.97103	1		0.784384	1		1.30702	1		1.02531	1		Quantified
Q15063	Periostin	POSTN	FUNCTION: Induces cell attachment and spreading and plays a role in cell adhesion (PubMed:12235007). Enhances incorporation of BMP1 in the fibronectin matrix of connective tissues, and subsequent proteolytic activation of lysyl oxidase LOX (By similarity). {ECO:0000250|UniProtKB:Q62009, ECO:0000269|PubMed:12235007}.	Periostin OS=Homo sapiens OX=9606 GN=POSTN PE=1 SV=2 - [POSTN_HUMAN]	8.97	6	6	6	836	93.2553	7.53271	0.942994	6	13.1138	1.07803	6	50.9725	1.05661	6	16.0747	1.02204	6	4.10829	0.929563	6	15.6105	1.17941	6	12.7108	Quantified
Q04695	Keratin, type I cytoskeletal 17	KRT17	FUNCTION: Type I keratin involved in the formation and maintenance of various skin appendages, specifically in determining shape and orientation of hair (By similarity). Required for the correct growth of hair follicles, in particular for the persistence of the anagen (growth) state (By similarity). Modulates the function of TNF-alpha in the specific context of hair cycling. Regulates protein syn…	Keratin, type I cytoskeletal 17 OS=Homo sapiens OX=9606 GN=KRT17 PE=1 SV=2 - [K1C17_HUMAN]	9.95	2	4	6	432	48.076	5.021	1.25547	2	93.198	0.86453	2	54.7171	0.985877	2	39.6473	0.546763	2	110.147	2.05745	2	79.3302	0.913658	2	15.7252	Quantified
P54289	Voltage-dependent calcium channel subunit alpha-2/delta-1	CACNA2D1	FUNCTION: The alpha-2/delta subunit of voltage-dependent calcium channels regulates calcium current density and activation/inactivation kinetics of the calcium channel. Plays an important role in excitation-contraction coupling (By similarity). {ECO:0000250}.	Voltage-dependent calcium channel subunit alpha-2/delta-1 OS=Homo sapiens OX=9606 GN=CACNA2D1 PE=1 SV=3 - [CA2D1_HUMAN]	3.54	4	4	5	1103	124.49	5.2749	0.931036	5	18.9861	1.60332	5	21.8553	1.0287	5	22.5024	0.971823	5	15.0215	1.03305	5	14.0458	0.984651	5	18.4558	Quantified
P05388	60S acidic ribosomal protein P0	RPLP0	FUNCTION: Ribosomal protein P0 is the functional equivalent of E.coli protein L10.	60S acidic ribosomal protein P0 OS=Homo sapiens OX=9606 GN=RPLP0 PE=1 SV=1 - [RLA0_HUMAN]	9.46	2	2	3	317	34.2518	5.97314	1.6282	3	2.24277	1.32604	3	7.53847	0.778568	3	19.5237	0.50235	3	28.0348	1.81595	3	21.9323	1.01249	3	6.5892	Quantified
P16930	Fumarylacetoacetase	FAH		Fumarylacetoacetase OS=Homo sapiens OX=9606 GN=FAH PE=1 SV=2 - [FAAA_HUMAN]	10.02	4	4	4	419	46.3442	6.94678	0.923169	4	26.0745	0.927293	4	17.0896	1.01205	4	10.5888	1.06687	4	16.9779	0.993372	4	9.06165	0.90789	4	9.26606	Quantified
P48637	Glutathione synthetase	GSS		Glutathione synthetase OS=Homo sapiens OX=9606 GN=GSS PE=1 SV=1 - [GSHB_HUMAN]	5.91	3	3	3	474	52.3523	5.92236	0.989089	3	2.84505	0.960808	3	12.591	1.14471	3	25.9968	1.03347	3	0.522521	0.998461	3	3.93565	0.852015	3	0.000949971	Quantified
P04350	Tubulin beta-4A chain	TUBB4A	FUNCTION: Tubulin is the major constituent of microtubules. It binds two moles of GTP, one at an exchangeable site on the beta chain and one at a non-exchangeable site on the alpha chain.	Tubulin beta-4A chain OS=Homo sapiens OX=9606 GN=TUBB4A PE=1 SV=2 - [TBB4A_HUMAN]	5.86	2	2	2	444	49.5539	4.88135	1.48165	2	0.333293	1.97786	2	12.1005	0.626787	2	27.9405	0.43802	2	4.1198	2.04445	2	10.8843	0.866521	2	30.982	Quantified
O94985	Calsyntenin-1	CLSTN1	FUNCTION: Induces KLC1 association with vesicles and functions as a cargo in axonal anterograde transport. Complex formation with APBA2 and APP, stabilizes APP metabolism and enhances APBA2-mediated suppression of beta-APP40 secretion, due to the retardation of intracellular APP maturation. In complex with APBA2 and C99, a C-terminal APP fragment, abolishes C99 interaction with PSEN1 and thus APP…	Calsyntenin-1 OS=Homo sapiens OX=9606 GN=CLSTN1 PE=1 SV=1 - [CSTN1_HUMAN]	1.12	1	1	2	981	109.724	4.90674	1.11922	2	10.3939	1.00771	2	2.56283	0.995988	2	6.90442	1.02831	2	1.24547	0.981162	2	3.83469	1.00544	2	2.44076	Quantified
O14791	Apolipoprotein L1	APOL1	FUNCTION: May play a role in lipid exchange and transport throughout the body. May participate in reverse cholesterol transport from peripheral cells to the liver.	Apolipoprotein L1 OS=Homo sapiens OX=9606 GN=APOL1 PE=1 SV=5 - [APOL1_HUMAN]	13.32	6	6	6	398	43.9469	5.80811	1.40446	6	16.888	0.909116	6	20.1951	1.08384	6	22.4022	0.893477	6	14.7436	0.919896	6	14.5775	1.06129	6	21.2831	Quantified
A1L4H1	Soluble scavenger receptor cysteine-rich domain-containing protein SSC5D	SSC5D	FUNCTION: Binds to extracellular matrix proteins. Binds to pathogen-associated molecular patterns (PAMPs) present on the cell walls of Gram-positive and Gram-negative bacteria and fungi, behaving as a pattern recognition receptor (PRR). Induces bacterial and fungal aggregation and subsequent inhibition of PAMP-induced cytokine release. Does not possess intrinsic bactericidal activity. May play a …	Soluble scavenger receptor cysteine-rich domain-containing protein SSC5D OS=Homo sapiens OX=9606 GN=SSC5D PE=1 SV=3 - [SRCRL_HUMAN]	2.61	3	3	5	1573	165.639	6.12549	0.754705	5	8.42317	0.675648	5	24.4992	0.816763	5	20.8358	1.14415	5	9.57901	1.3818	5	17.3876	1.15806	5	13.1239	Quantified
P10721	Mast/stem cell growth factor receptor Kit	KIT	FUNCTION: Tyrosine-protein kinase that acts as cell-surface receptor for the cytokine KITLG/SCF and plays an essential role in the regulation of cell survival and proliferation, hematopoiesis, stem cell maintenance, gametogenesis, mast cell development, migration and function, and in melanogenesis. In response to KITLG/SCF binding, KIT can activate several signaling pathways. Phosphorylates PIK3R…	Mast/stem cell growth factor receptor Kit OS=Homo sapiens OX=9606 GN=KIT PE=1 SV=1 - [KIT_HUMAN]	4.71	5	5	5	976	109.794	6.97607	0.937843	5	4.10825	1.1972	5	29.2748	1.17815	5	12.5859	1.18289	5	26.6161	0.905444	5	10.2289	0.855905	5	13.9824	Quantified
Q8NBP7	Proprotein convertase subtilisin/kexin type 9	PCSK9	FUNCTION: Crucial player in the regulation of plasma cholesterol homeostasis. Binds to low-density lipid receptor family members: low density lipoprotein receptor (LDLR), very low density lipoprotein receptor (VLDLR), apolipoprotein E receptor (LRP1/APOER) and apolipoprotein receptor 2 (LRP8/APOER2), and promotes their degradation in intracellular acidic compartments (PubMed:18039658). Acts via a…	Proprotein convertase subtilisin/kexin type 9 OS=Homo sapiens OX=9606 GN=PCSK9 PE=1 SV=3 - [PCSK9_HUMAN]	4.05	3	3	3	692	74.2391	6.60986	0.65222	3	9.78456	0.935038	3	54.3596	0.918304	3	21.398	1.13295	3	0.926606	0.843284	3	3.17364	1.27318	3	0.958958	Quantified
P31146	Coronin-1A	CORO1A	FUNCTION: May be a crucial component of the cytoskeleton of highly motile cells, functioning both in the invagination of large pieces of plasma membrane, as well as in forming protrusions of the plasma membrane involved in cell locomotion. In mycobacteria-infected cells, its retention on the phagosomal membrane prevents fusion between phagosomes and lysosomes. {ECO:0000269|PubMed:10338208}.	Coronin-1A OS=Homo sapiens OX=9606 GN=CORO1A PE=1 SV=4 - [COR1A_HUMAN]	7.59	4	4	4	461	50.9938	6.68311	0.879186	4	28.6172	0.989942	4	27.7734	0.908661	4	7.68253	0.95778	4	24.1871	0.950809	4	13.9644	1.05651	4	16.2018	Quantified
P68104	Elongation factor 1-alpha 1	EEF1A1	FUNCTION: This protein promotes the GTP-dependent binding of aminoacyl-tRNA to the A-site of ribosomes during protein biosynthesis. With PARP1 and TXK, forms a complex that acts as a T helper 1 (Th1) cell-specific transcription factor and binds the promoter of IFN-gamma to directly regulate its transcription, and is thus involved importantly in Th1 cytokine production. {ECO:0000269|PubMed:1717797…	Elongation factor 1-alpha 1 OS=Homo sapiens OX=9606 GN=EEF1A1 PE=1 SV=1 - [EF1A1_HUMAN]	11.69	3	3	8	462	50.1091	9.01221	1.27971	8	30.2362	1.15188	8	44.7001	1.06054	8	35.9489	0.703897	8	18.3129	1.39333	8	24.439	0.794988	8	30.9211	Quantified
Q8NBJ4	Golgi membrane protein 1	GOLM1	FUNCTION: Unknown. Cellular response protein to viral infection.	Golgi membrane protein 1 OS=Homo sapiens OX=9606 GN=GOLM1 PE=1 SV=1 - [GOLM1_HUMAN]	12.47	5	5	5	401	45.3058	4.97021	0.687649	5	12.4251	0.572901	5	22.1409	0.753987	5	22.1619	1.0273	5	13.4955	1.21978	5	6.89831	1.41098	5	12.4224	Quantified
P0DOX2	Immunoglobulin alpha-2 heavy chain		FUNCTION: Immunoglobulins, also known as antibodies, are membrane-bound or secreted glycoproteins produced by B lymphocytes. In the recognition phase of humoral immunity, the membrane-bound immunoglobulins serve as receptors which, upon binding of a specific antigen, trigger the clonal expansion and differentiation of B lymphocytes into immunoglobulins-secreting plasma cells. Secreted immunoglobu…	Immunoglobulin alpha-2 heavy chain OS=Homo sapiens OX=9606 PE=1 SV=2 - [IGA2_HUMAN]	10.99	2	5	13	455	48.9032	6.66846	0.950929	2	26.1156	0.690668	2	39.3046	1.04027	2	8.03836	0.987177	2	10.4647	1.28589	2	24.0626	0.885592	2	25.8672	Quantified
O75083	WD repeat-containing protein 1	WDR1	FUNCTION: Induces disassembly of actin filaments in conjunction with ADF/cofilin family proteins (PubMed:15629458). Enhances cofilin-mediated actin severing (By similarity). Involved in cytokinesis. Involved in chemotactic cell migration by restricting lamellipodial membrane protrusions (PubMed:18494608). Involved in myocardium sarcomere organization. Required for cardiomyocyte growth and mainten…	WD repeat-containing protein 1 OS=Homo sapiens OX=9606 GN=WDR1 PE=1 SV=4 - [WDR1_HUMAN]	3.63	1	1	1	606	66.1519	6.65381	1.52377	1		1.55716	1		0.593617	1		0.513472	1		2.05621	1		1.17188	1		Quantified
Q15485	Ficolin-2	FCN2	FUNCTION: May function in innate immunity through activation of the lectin complement pathway. Calcium-dependent and GlcNAc-binding lectin. Enhances phagocytosis of S.typhimurium by neutrophils, suggesting an opsonic effect via the collagen region. {ECO:0000269|PubMed:10679061, ECO:0000269|PubMed:17215869}.	Ficolin-2 OS=Homo sapiens OX=9606 GN=FCN2 PE=1 SV=2 - [FCN2_HUMAN]	11.18	4	4	4	313	33.9795	6.771	1.01589	4	31.0571	1.05485	4	78.3338	1.06763	4	47.3016	1.13811	4	3.28046	0.933295	4	25.3609	1.12262	4	46.7313	Quantified
P18206	Vinculin	VCL	FUNCTION: Actin filament (F-actin)-binding protein involved in cell-matrix adhesion and cell-cell adhesion. Regulates cell-surface E-cadherin expression and potentiates mechanosensing by the E-cadherin complex. May also play important roles in cell morphology and locomotion. {ECO:0000269|PubMed:20484056}.	Vinculin OS=Homo sapiens OX=9606 GN=VCL PE=1 SV=4 - [VINC_HUMAN]	7.85	10	10	10	1134	123.722	5.65576	0.916324	10	27.4753	0.926844	10	21.824	1.07716	10	20.358	1.06995	10	9.24253	0.963555	10	16.7482	0.990454	10	14.6609	Quantified
P43121	Cell surface glycoprotein MUC18	MCAM	FUNCTION: Plays a role in cell adhesion, and in cohesion of the endothelial monolayer at intercellular junctions in vascular tissue. Its expression may allow melanoma cells to interact with cellular elements of the vascular system, thereby enhancing hematogeneous tumor spread. Could be an adhesion molecule active in neural crest cells during embryonic development. Acts as surface receptor that tr…	Cell surface glycoprotein MUC18 OS=Homo sapiens OX=9606 GN=MCAM PE=1 SV=2 - [MUC18_HUMAN]	11.46	7	7	10	646	71.5626	5.75732	1.06267	10	17.4629	1.30178	10	54.0859	1.3212	10	30.751	1.03746	10	17.0261	0.886561	10	28.0178	0.802136	10	15.1093	Quantified
P17936	Insulin-like growth factor-binding protein 3	IGFBP3	FUNCTION: IGF-binding proteins prolong the half-life of the IGFs and have been shown to either inhibit or stimulate the growth promoting effects of the IGFs on cell culture. They alter the interaction of IGFs with their cell surface receptors. Also exhibits IGF-independent antiproliferative and apoptotic effects mediated by its receptor TMEM219/IGFBP-3R. {ECO:0000269|PubMed:20353938}.	Insulin-like growth factor-binding protein 3 OS=Homo sapiens OX=9606 GN=IGFBP3 PE=1 SV=2 - [IBP3_HUMAN]	21.65	7	7	13	291	31.6537	8.68994	1.33616	13	21.2806	1.00694	13	55.6566	1.61145	13	23.5501	1.08184	13	15.2003	0.765475	13	15.1684	0.863056	13	33.926	Quantified
Q15113	Procollagen C-endopeptidase enhancer 1	PCOLCE	FUNCTION: Binds to the C-terminal propeptide of type I procollagen and enhances procollagen C-proteinase activity.; FUNCTION: C-terminal processed part of PCPE (CT-PCPE) may have an metalloproteinase inhibitory activity.	Procollagen C-endopeptidase enhancer 1 OS=Homo sapiens OX=9606 GN=PCOLCE PE=1 SV=2 - [PCOC1_HUMAN]	7.13	3	3	3	449	47.942	7.43018	0.857106	3	17.7952	1.25554	3	6.87267	1.12375	3	14.7743	1.48912	3	1.60965	0.846737	3	25.0444	1.02296	3	23.6191	Quantified
Q13790	Apolipoprotein F	APOF	FUNCTION: Minor apolipoprotein that associates with LDL. Inhibits cholesteryl ester transfer protein (CETP) activity and appears to be an important regulator of cholesterol transport. Also associates to a lesser degree with VLDL, Apo-AI and Apo-AII. {ECO:0000269|PubMed:9880564}.	Apolipoprotein F OS=Homo sapiens OX=9606 GN=APOF PE=1 SV=2 - [APOF_HUMAN]	7.98	2	2	3	326	35.377	5.64307	0.707618	3	9.275	0.906309	3	7.46881	1.1006	3	7.12337	1.03837	3	5.22328	1.1459	3	12.2553	1.10422	3	2.78589	Quantified
P33151	Cadherin-5	CDH5	FUNCTION: Cadherins are calcium-dependent cell adhesion proteins (By similarity). They preferentially interact with themselves in a homophilic manner in connecting cells; cadherins may thus contribute to the sorting of heterogeneous cell types (PubMed:21269602). This cadherin may play a important role in endothelial cell biology through control of the cohesion and organization of the intercellula…	Cadherin-5 OS=Homo sapiens OX=9606 GN=CDH5 PE=1 SV=5 - [CADH5_HUMAN]	7.27	6	6	8	784	87.474	5.42725	0.997978	8	44.7657	0.959856	8	48.2474	1.02029	8	10.8026	1.13234	8	11.0577	0.855963	8	27.754	1.02738	8	23.4193	Quantified
P27797	Calreticulin	CALR	FUNCTION: Calcium-binding chaperone that promotes folding, oligomeric assembly and quality control in the endoplasmic reticulum (ER) via the calreticulin/calnexin cycle. This lectin interacts transiently with almost all of the monoglucosylated glycoproteins that are synthesized in the ER. Interacts with the DNA-binding domain of NR3C1 and mediates its nuclear export. Involved in maternal gene exp…	Calreticulin OS=Homo sapiens OX=9606 GN=CALR PE=1 SV=1 - [CALR_HUMAN]	6.71	3	3	4	417	48.1118	4.43701	0.67427	4	9.35272	0.59839	4	24.3272	0.91761	4	7.08816	1.08692	4	12.4628	1.12774	4	3.95284	1.2223	4	12.6592	Quantified
P58546	Myotrophin	MTPN	FUNCTION: Promotes dimerization of NF-kappa-B subunits and regulates NF-kappa-B transcription factor activity (By similarity). Plays a role in the regulation of the growth of actin filaments. Inhibits the activity of the F-actin-capping protein complex formed by the CAPZA1 and CAPZB heterodimer. Promotes growth of cardiomyocytes, but not cardiomyocyte proliferation. Promotes cardiac muscle hypert…	Myotrophin OS=Homo sapiens OX=9606 GN=MTPN PE=1 SV=2 - [MTPN_HUMAN]	14.41	1	1	1	118	12.8866	5.51611	1.47846	1		1.36197	1		1.15725	1		1.36742	1		0.486918	1		0.483027	1		Quantified
P05109	Protein S100-A8	S100A8	FUNCTION: S100A8 is a calcium- and zinc-binding protein which plays a prominent role in the regulation of inflammatory processes and immune response. It can induce neutrophil chemotaxis and adhesion. Predominantly found as calprotectin (S100A8/A9) which has a wide plethora of intra- and extracellular functions. The intracellular functions include: facilitating leukocyte arachidonic acid trafficki…	Protein S100-A8 OS=Homo sapiens OX=9606 GN=S100A8 PE=1 SV=1 - [S10A8_HUMAN]	39.78	5	5	6	93	10.8276	7.03467	0.641209	6	16.3331	0.773843	6	11.1007	0.649833	6	34.065	1.29384	6	25.6101	1.11342	6	9.00212	0.954025	6	12.5596	Quantified
P12814	Alpha-actinin-1	ACTN1	FUNCTION: F-actin cross-linking protein which is thought to anchor actin to a variety of intracellular structures. This is a bundling protein.	Alpha-actinin-1 OS=Homo sapiens OX=9606 GN=ACTN1 PE=1 SV=2 - [ACTN1_HUMAN]	2.91	3	3	3	892	102.993	5.41455	1.0176	3	12.4137	1.09564	3	17.6103	1.85871	3	25.8175	0.946695	3	23.8919	0.883721	3	8.27738	0.720366	3	15.314	Quantified
Q92820	Gamma-glutamyl hydrolase	GGH	FUNCTION: Hydrolyzes the polyglutamate sidechains of pteroylpolyglutamates. Progressively removes gamma-glutamyl residues from pteroylpoly-gamma-glutamate to yield pteroyl-alpha-glutamate (folic acid) and free glutamate. May play an important role in the bioavailability of dietary pteroylpolyglutamates and in the metabolism of pteroylpolyglutamates and antifolates.	Gamma-glutamyl hydrolase OS=Homo sapiens OX=9606 GN=GGH PE=1 SV=2 - [GGH_HUMAN]	15.09	4	4	6	318	35.9412	7.10791	0.871004	6	14.4345	0.846	6	21.8912	0.834844	6	52.0941	0.959161	6	13.4587	1.00834	6	15.1427	1.06377	6	18.5468	Quantified
P02652	Apolipoprotein A-II	APOA2	FUNCTION: May stabilize HDL (high density lipoprotein) structure by its association with lipids, and affect the HDL metabolism.	Apolipoprotein A-II OS=Homo sapiens OX=9606 GN=APOA2 PE=1 SV=1 - [APOA2_HUMAN]	21	4	4	8	100	11.1679	6.62451	0.45185	8	35.4233	0.365039	8	44.4477	0.682012	8	30.6182	2.04551	8	9.77683	0.893422	8	13.9098	1.35096	8	13.7198	Quantified
Q14764	Major vault protein	MVP	FUNCTION: Required for normal vault structure. Vaults are multi-subunit structures that may act as scaffolds for proteins involved in signal transduction. Vaults may also play a role in nucleo-cytoplasmic transport. Down-regulates IFNG-mediated STAT1 signaling and subsequent activation of JAK. Down-regulates SRC activity and signaling through MAP kinases. {ECO:0000269|PubMed:15133037, ECO:0000269…	Major vault protein OS=Homo sapiens OX=9606 GN=MVP PE=1 SV=4 - [MVP_HUMAN]	0.9	1	1	2	893	99.2659	5.47803	1.75312	2	1.05726	1.98437	2	2.31943	0.599908	2	18.6822	0.396274	2	4.36472	2.28782	2	4.27362	0.967883	2	0.459724	Quantified
O75144	ICOS ligand	ICOSLG	FUNCTION: Ligand for the T-cell-specific cell surface receptor ICOS. Acts as a costimulatory signal for T-cell proliferation and cytokine secretion; induces also B-cell proliferation and differentiation into plasma cells. Could play an important role in mediating local tissue responses to inflammatory conditions, as well as in modulating the secondary immune response by co-stimulating memory T-ce…	ICOS ligand OS=Homo sapiens OX=9606 GN=ICOSLG PE=1 SV=2 - [ICOSL_HUMAN]	6.62	2	2	2	302	33.3277	5.31299	0.998226	2	0.300482	1.16215	2	12.4887	1.07259	2	17.4848	1.08353	2	9.32981	0.935626	2	8.82547	0.936949	2	17.4492	Quantified
P05090	Apolipoprotein D	APOD	FUNCTION: APOD occurs in the macromolecular complex with lecithin-cholesterol acyltransferase. It is probably involved in the transport and binding of bilin. Appears to be able to transport a variety of ligands in a number of different contexts.	Apolipoprotein D OS=Homo sapiens OX=9606 GN=APOD PE=1 SV=1 - [APOD_HUMAN]	31.22	6	6	10	189	21.2618	5.14795	1.07477	10	25.8282	0.874641	10	32.2675	1.06282	10	17.0794	0.887521	10	23.333	1.02262	10	23.7628	1.12028	10	19.4482	Quantified
P19652	Alpha-1-acid glycoprotein 2	ORM2	FUNCTION: Functions as transport protein in the blood stream. Binds various hydrophobic ligands in the interior of its beta-barrel domain. Also binds synthetic drugs and influences their distribution and availability. Appears to function in modulating the activity of the immune system during the acute-phase reaction. {ECO:0000269|PubMed:21349832}.	Alpha-1-acid glycoprotein 2 OS=Homo sapiens OX=9606 GN=ORM2 PE=1 SV=2 - [A1AG2_HUMAN]	16.92	2	3	4	201	23.5876	5.10986	0.646227	2	76.2368	0.478047	2	55.4714	0.59321	2	88.557	1.01952	2	1.45552	0.910775	2	32.2708	1.0906	2	21.588	Quantified
P30043	Flavin reductase (NADPH)	BLVRB	FUNCTION: Broad specificity oxidoreductase that catalyzes the NADPH-dependent reduction of a variety of flavins, such as riboflavin, FAD or FMN, biliverdins, methemoglobin and PQQ (pyrroloquinoline quinone). Contributes to heme catabolism and metabolizes linear tetrapyrroles. Can also reduce the complexed Fe(3+) iron to Fe(2+) in the presence of FMN and NADPH. In the liver, converts biliverdin to…	Flavin reductase (NADPH) OS=Homo sapiens OX=9606 GN=BLVRB PE=1 SV=3 - [BLVRB_HUMAN]	4.85	1	1	1	206	22.1054	7.6499	1.1433	1		1.00686	1		1.37667	1		1.25598	1		1.0286	1		0.63677	1		Quantified
Q16706	Alpha-mannosidase 2	MAN2A1	FUNCTION: Catalyzes the first committed step in the biosynthesis of complex N-glycans. It controls conversion of high mannose to complex N-glycans; the final hydrolytic step in the N-glycan maturation pathway. {ECO:0000250|UniProtKB:P28494}.	Alpha-mannosidase 2 OS=Homo sapiens OX=9606 GN=MAN2A1 PE=1 SV=2 - [MA2A1_HUMAN]	3.23	4	4	6	1144	131.057	7.57666	0.927049	6	21.5638	0.963009	6	38.5999	0.856735	6	44.6648	0.926219	6	32.5575	1.21912	6	14.0092	1.18191	6	18.1602	Quantified
P09486	SPARC	SPARC	FUNCTION: Appears to regulate cell growth through interactions with the extracellular matrix and cytokines. Binds calcium and copper, several types of collagen, albumin, thrombospondin, PDGF and cell membranes. There are two calcium binding sites; an acidic domain that binds 5 to 8 Ca(2+) with a low affinity and an EF-hand loop that binds a Ca(2+) ion with a high affinity.	SPARC OS=Homo sapiens OX=9606 GN=SPARC PE=1 SV=1 - [SPRC_HUMAN]	25.74	8	8	15	303	34.6097	4.84326	0.916254	15	48.2436	1.07796	15	30.6194	1.00944	15	45.3193	1.04564	15	18.0548	1.05269	15	26.2044	0.962672	15	31.2457	Quantified
P09960	Leukotriene A-4 hydrolase	LTA4H	FUNCTION: Epoxide hydrolase that catalyzes the final step in the biosynthesis of the proinflammatory mediator leukotriene B4. Has also aminopeptidase activity. {ECO:0000269|PubMed:11917124, ECO:0000269|PubMed:12207002, ECO:0000269|PubMed:15078870, ECO:0000269|PubMed:18804029, ECO:0000269|PubMed:1897988, ECO:0000269|PubMed:1975494, ECO:0000269|PubMed:2244921}.	Leukotriene A-4 hydrolase OS=Homo sapiens OX=9606 GN=LTA4H PE=1 SV=2 - [LKHA4_HUMAN]	8.51	5	5	6	611	69.2412	6.17627	1.18611	6	21.0713	0.941787	6	28.6732	1.00009	6	12.9307	1.00014	6	11.7848	0.946749	6	10.2209	0.908684	6	10.1054	Quantified
P52272	Heterogeneous nuclear ribonucleoprotein M	HNRNPM	FUNCTION: Pre-mRNA binding protein in vivo, binds avidly to poly(G) and poly(U) RNA homopolymers in vitro. Involved in splicing. Acts as a receptor for carcinoembryonic antigen in Kupffer cells, may initiate a series of signaling events leading to tyrosine phosphorylation of proteins and induction of IL-1 alpha, IL-6, IL-10 and tumor necrosis factor alpha cytokines.	Heterogeneous nuclear ribonucleoprotein M OS=Homo sapiens OX=9606 GN=HNRNPM PE=1 SV=3 - [HNRPM_HUMAN]	3.15	1	1	1	730	77.4643	8.70459	1.29287	1		1.2518	1		1.05731	1		0.803058	1		0.950003	1		1.04569	1		Quantified
P02538	Keratin, type II cytoskeletal 6A	KRT6A	FUNCTION: Epidermis-specific type I keratin involved in wound healing. Involved in the activation of follicular keratinocytes after wounding, while it does not play a major role in keratinocyte proliferation or migration. Participates in the regulation of epithelial migration by inhibiting the activity of SRC during wound repair. {ECO:0000250|UniProtKB:P50446}.	Keratin, type II cytoskeletal 6A OS=Homo sapiens OX=9606 GN=KRT6A PE=1 SV=3 - [K2C6A_HUMAN]	10.82	1	6	6	564	60.0083	8.00146	1.2166	1		0.99431	1		1.05622	1		0.704024	1		1.16908	1		0.971537	1		Quantified
P30044	Peroxiredoxin-5, mitochondrial	PRDX5	FUNCTION: Thiol-specific peroxidase that catalyzes the reduction of hydrogen peroxide and organic hydroperoxides to water and alcohols, respectively. Plays a role in cell protection against oxidative stress by detoxifying peroxides and as sensor of hydrogen peroxide-mediated signaling events. {ECO:0000269|PubMed:10514471, ECO:0000269|PubMed:10521424, ECO:0000269|PubMed:10751410}.	Peroxiredoxin-5, mitochondrial OS=Homo sapiens OX=9606 GN=PRDX5 PE=1 SV=4 - [PRDX5_HUMAN]	5.14	1	1	1	214	22.0725	8.70459	1.22681	1		0.828707	1		4.85671	1		0.408108	1		0.842143	1		0.531193	1		Quantified
Q13103	Secreted phosphoprotein 24	SPP2	FUNCTION: Could coordinate an aspect of bone turnover. {ECO:0000250}.	Secreted phosphoprotein 24 OS=Homo sapiens OX=9606 GN=SPP2 PE=1 SV=1 - [SPP24_HUMAN]	14.69	3	3	4	211	24.3218	8.32373	1.2368	4	1.34405	0.980438	4	24.5853	1.17208	4	8.11639	0.94722	4	3.19924	1.07199	4	2.98868	0.842906	4	14.5235	Quantified
P10114	Ras-related protein Rap-2a	RAP2A	FUNCTION: Small GTP-binding protein which cycles between a GDP-bound inactive and a GTP-bound active form. In its active form interacts with and regulates several effectors including MAP4K4, MINK1 and TNIK. Part of a signaling complex composed of NEDD4, RAP2A and TNIK which regulates neuronal dendrite extension and arborization during development. More generally, it is part of several signaling c…	Ras-related protein Rap-2a OS=Homo sapiens OX=9606 GN=RAP2A PE=1 SV=1 - [RAP2A_HUMAN]	6.01	1	1	1	183	20.6023	4.81787	1.603	1		1.99862	1		0.545259	1		0.410003	1		2.28907	1		0.951795	1		Quantified
A0A075B6S2	Immunoglobulin kappa variable 2D-29	IGKV2D-29	FUNCTION: V region of the variable domain of immunoglobulin light chains that participates in the antigen recognition (PubMed:24600447). Immunoglobulins, also known as antibodies, are membrane-bound or secreted glycoproteins produced by B lymphocytes. In the recognition phase of humoral immunity, the membrane-bound immunoglobulins serve as receptors which, upon binding of a specific antigen, trig…	Immunoglobulin kappa variable 2D-29 OS=Homo sapiens OX=9606 GN=IGKV2D-29 PE=3 SV=1 - [KVD29_HUMAN]	10.83	1	1	2	120	13.1347	7.12256	0.395575	2	51.483	0.485158	2	10.9046	0.654368	2	61.6263	1.31826	2	17.5846	1.53996	2	78.3008	1.36745	2	50.0877	Quantified
P00338	L-lactate dehydrogenase A chain	LDHA		L-lactate dehydrogenase A chain OS=Homo sapiens OX=9606 GN=LDHA PE=1 SV=2 - [LDHA_HUMAN]	6.33	1	2	4	332	36.6654	8.26514	1.54622	3	2.41249	1.5339	3	6.59576	0.831175	3	35.2514	0.550903	3	16.1802	1.52187	3	7.62404	1.17623	3	14.0018	Quantified
P08123	Collagen alpha-2(I) chain	COL1A2	FUNCTION: Type I collagen is a member of group I collagen (fibrillar forming collagen).	Collagen alpha-2(I) chain OS=Homo sapiens OX=9606 GN=COL1A2 PE=1 SV=7 - [CO1A2_HUMAN]	1.46	2	2	3	1366	129.235	8.95361	0.634419	2	1.38239	0.699055	3	6.60345	0.721695	2	0.680958	1.27636	2	6.71384	0.830843	3	52.5557	0.961321	2	7.50213	Quantified
P10809	60 kDa heat shock protein, mitochondrial	HSPD1	FUNCTION: Chaperonin implicated in mitochondrial protein import and macromolecular assembly. Together with Hsp10, facilitates the correct folding of imported proteins. May also prevent misfolding and promote the refolding and proper assembly of unfolded polypeptides generated under stress conditions in the mitochondrial matrix (PubMed:1346131, PubMed:11422376). The functional units of these chape…	60 kDa heat shock protein, mitochondrial OS=Homo sapiens OX=9606 GN=HSPD1 PE=1 SV=2 - [CH60_HUMAN]	5.58	2	2	3	573	61.0164	5.87158	1.6993	3	5.40131	1.61973	3	34.9132	1.40202	3	8.70718	0.52907	3	76.5688	2.13947	3	15.1947	0.905253	3	18.4407	Quantified
P08238	Heat shock protein HSP 90-beta	HSP90AB1	FUNCTION: Molecular chaperone that promotes the maturation, structural maintenance and proper regulation of specific target proteins involved for instance in cell cycle control and signal transduction. Undergoes a functional cycle that is linked to its ATPase activity. This cycle probably induces conformational changes in the client proteins, thereby causing their activation. Interacts dynamicall…	Heat shock protein HSP 90-beta OS=Homo sapiens OX=9606 GN=HSP90AB1 PE=1 SV=4 - [HS90B_HUMAN]	5.25	3	3	10	724	83.2121	5.03369	1.15646	9	15.7208	1.09854	9	6.42777	0.934203	9	20.361	0.943425	9	15.9532	1.40883	9	18.5229	1.04675	9	16.6513	Quantified
Q9BTY2	Plasma alpha-L-fucosidase	FUCA2	FUNCTION: Alpha-L-fucosidase is responsible for hydrolyzing the alpha-1,6-linked fucose joined to the reducing-end N-acetylglucosamine of the carbohydrate moieties of glycoproteins.	Plasma alpha-L-fucosidase OS=Homo sapiens OX=9606 GN=FUCA2 PE=1 SV=2 - [FUCO2_HUMAN]	3.64	2	2	3	467	54.0321	6.25244	0.982424	3	26.4983	1.12934	3	9.14959	1.17768	3	0.684726	1.10496	3	0.0500137	1	3	2.11004	0.942919	3	9.55039	Quantified
P13598	Intercellular adhesion molecule 2	ICAM2	FUNCTION: ICAM proteins are ligands for the leukocyte adhesion protein LFA-1 (integrin alpha-L/beta-2). ICAM2 may play a role in lymphocyte recirculation by blocking LFA-1-dependent cell adhesion. It mediates adhesive interactions important for antigen-specific immune response, NK-cell mediated clearance, lymphocyte recirculation, and other cellular interactions important for immune response and …	Intercellular adhesion molecule 2 OS=Homo sapiens OX=9606 GN=ICAM2 PE=1 SV=2 - [ICAM2_HUMAN]	11.27	4	4	8	275	30.6346	7.43018	0.850405	8	10.171	0.841707	8	14.065	0.850692	8	6.52354	0.951661	8	11.2876	1.07069	8	4.71367	1.34693	8	7.99936	Quantified
P24821	Tenascin	TNC	FUNCTION: Extracellular matrix protein implicated in guidance of migrating neurons as well as axons during development, synaptic plasticity as well as neuronal regeneration. Promotes neurite outgrowth from cortical neurons grown on a monolayer of astrocytes. Ligand for integrins alpha-8/beta-1, alpha-9/beta-1, alpha-V/beta-3 and alpha-V/beta-6. In tumors, stimulates angiogenesis by elongation, mi…	Tenascin OS=Homo sapiens OX=9606 GN=TNC PE=1 SV=3 - [TENA_HUMAN]	2.59	6	6	6	2201	240.7	4.89404	0.827374	6	20.2278	1.08227	6	24.0242	0.853794	6	26.3154	0.986366	6	13.8141	1.02406	6	12.8375	1.05381	6	21.4647	Quantified
P18065	Insulin-like growth factor-binding protein 2	IGFBP2	FUNCTION: Inhibits IGF-mediated growth and developmental rates. IGF-binding proteins prolong the half-life of the IGFs and have been shown to either inhibit or stimulate the growth promoting effects of the IGFs on cell culture. They alter the interaction of IGFs with their cell surface receptors. {ECO:0000269|PubMed:19081843}.	Insulin-like growth factor-binding protein 2 OS=Homo sapiens OX=9606 GN=IGFBP2 PE=1 SV=2 - [IBP2_HUMAN]	15.38	5	5	5	325	34.7912	7.50342	1.0902	5	22.4519	1.19169	5	13.0852	1.17523	5	8.71432	1.30646	5	18.6133	0.892526	5	9.13473	0.71244	5	11.406	Quantified
Q86UD1	Out at first protein homolog	OAF		Out at first protein homolog OS=Homo sapiens OX=9606 GN=OAF PE=2 SV=1 - [OAF_HUMAN]	7.69	2	2	3	273	30.6686	6.84424	0.322144	3	99.0056	0.376629	3	60.5995	0.326626	3	69.7306	1.16643	3	17.2974	1.0837	3	1.71335	1.0782	3	23.7503	Quantified
P07858	Cathepsin B	CTSB	FUNCTION: Thiol protease which is believed to participate in intracellular degradation and turnover of proteins (PubMed:12220505). Cleaves matrix extracellular phosphoglycoprotein MEPE (PubMed:12220505). Involved in the solubilization of cross-linked TG/thyroglobulin in the thyroid follicle lumen (By similarity). Has also been implicated in tumor invasion and metastasis (PubMed:3972105). {ECO:000…	Cathepsin B OS=Homo sapiens OX=9606 GN=CTSB PE=1 SV=3 - [CATB_HUMAN]	5.01	1	1	1	339	37.7968	6.30322	1.46281	1		1.12474	1		1.66942	1		1.09781	1		0.882473	1		0.612554	1		Quantified
Q9UNW1	Multiple inositol polyphosphate phosphatase 1	MINPP1	FUNCTION: Acts as a phosphoinositide 5- and phosphoinositide 6-phosphatase and regulates cellular levels of inositol pentakisphosphate (InsP5) and inositol hexakisphosphate (InsP6). Also acts as a 2,3-bisphosphoglycerate 3-phosphatase, by mediating the dephosphorylation of 2,3-bisphosphoglycerate (2,3-BPG) to produce phospho-D-glycerate without formation of 3-phosphoglycerate. May play a role in …	Multiple inositol polyphosphate phosphatase 1 OS=Homo sapiens OX=9606 GN=MINPP1 PE=1 SV=1 - [MINP1_HUMAN]	15.61	7	7	7	487	55.0161	7.81104	0.995001	7	14.9106	0.705342	7	6.71603	0.869401	7	19.9077	1.01288	7	9.6375	1.04749	7	23.9581	1.13122	7	14.2083	Quantified
P21333	Filamin-A	FLNA	FUNCTION: Promotes orthogonal branching of actin filaments and links actin filaments to membrane glycoproteins. Anchors various transmembrane proteins to the actin cytoskeleton and serves as a scaffold for a wide range of cytoplasmic signaling proteins. Interaction with FLNB may allow neuroblast migration from the ventricular zone into the cortical plate. Tethers cell surface-localized furin, mod…	Filamin-A OS=Homo sapiens OX=9606 GN=FLNA PE=1 SV=4 - [FLNA_HUMAN]	3.55	10	10	11	2647	280.564	6.06201	1.14275	11	15.8519	1.32717	11	31.2363	0.930364	11	33.7106	0.980834	11	25.1305	0.832318	11	18.4612	0.975494	11	19.7955	Quantified
P05362	Intercellular adhesion molecule 1	ICAM1	FUNCTION: ICAM proteins are ligands for the leukocyte adhesion protein LFA-1 (integrin alpha-L/beta-2). During leukocyte trans-endothelial migration, ICAM1 engagement promotes the assembly of endothelial apical cups through ARHGEF26/SGEF and RHOG activation. {ECO:0000269|PubMed:11173916, ECO:0000269|PubMed:17875742}.; FUNCTION: (Microbial infection) Acts as a receptor for major receptor group rhi…	Intercellular adhesion molecule 1 OS=Homo sapiens OX=9606 GN=ICAM1 PE=1 SV=2 - [ICAM1_HUMAN]	6.39	3	3	4	532	57.789	7.98682	0.796352	4	18.5054	0.814959	4	46.8616	0.700527	4	37.6756	0.844582	4	2.6061	1.03106	4	12.1435	1.22455	4	18.7973	Quantified
P60900	Proteasome subunit alpha type-6	PSMA6	FUNCTION: Component of the 20S core proteasome complex involved in the proteolytic degradation of most intracellular proteins. This complex plays numerous essential roles within the cell by associating with different regulatory particles. Associated with two 19S regulatory particles, forms the 26S proteasome and thus participates in the ATP-dependent degradation of ubiquitinated proteins. The 26S…	Proteasome subunit alpha type-6 OS=Homo sapiens OX=9606 GN=PSMA6 PE=1 SV=1 - [PSA6_HUMAN]	7.32	1	1	1	246	27.3818	6.75635	1.28287	1		1.16585	1		0.62881	1		0.587158	1		1.90158	1		1.24529	1		Quantified
Q9UHG3	Prenylcysteine oxidase 1	PCYOX1	FUNCTION: Involved in the degradation of prenylated proteins. Cleaves the thioether bond of prenyl-L-cysteines, such as farnesylcysteine and geranylgeranylcysteine.	Prenylcysteine oxidase 1 OS=Homo sapiens OX=9606 GN=PCYOX1 PE=1 SV=3 - [PCYOX_HUMAN]	8.51	4	4	4	505	56.6037	6.17627	1.2011	4	27.4768	1.20503	4	15.0222	1.19125	4	1.65043	0.901185	4	14.5286	0.817836	4	14.1591	0.770397	4	24.8926	Quantified
O00533	Neural cell adhesion molecule L1-like protein	CHL1	FUNCTION: Extracellular matrix and cell adhesion protein that plays a role in nervous system development and in synaptic plasticity. Both soluble and membranous forms promote neurite outgrowth of cerebellar and hippocampal neurons and suppress neuronal cell death. Plays a role in neuronal positioning of pyramidal neurons and in regulation of both the number of interneurons and the efficacy of GAB…	Neural cell adhesion molecule L1-like protein OS=Homo sapiens OX=9606 GN=CHL1 PE=1 SV=4 - [NCHL1_HUMAN]	5.22	4	4	5	1208	134.987	5.75732	1.24972	5	16.4627	1.29876	5	5.67602	1.3312	5	17.4802	0.952593	5	16.9825	0.916762	5	5.45014	0.816609	5	34.0444	Quantified
P11597	Cholesteryl ester transfer protein	CETP	FUNCTION: Involved in the transfer of neutral lipids, including cholesteryl ester and triglyceride, among lipoprotein particles. Allows the net movement of cholesteryl ester from high density lipoproteins/HDL to triglyceride-rich very low density lipoproteins/VLDL, and the equimolar transport of triglyceride from VLDL to HDL (PubMed:3600759, PubMed:24293641, PubMed:3281933). Regulates the reverse…	Cholesteryl ester transfer protein OS=Homo sapiens OX=9606 GN=CETP PE=1 SV=2 - [CETP_HUMAN]	7.71	4	4	4	493	54.7212	6.0874	1.42294	4	37.401	1.03655	4	8.72565	1.26585	4	30.1304	0.844127	4	8.6193	0.821218	4	14.7308	0.827786	4	35.801	Quantified
P80188	Neutrophil gelatinase-associated lipocalin	LCN2	FUNCTION: Iron-trafficking protein involved in multiple processes such as apoptosis, innate immunity and renal development (PubMed:12453413, PubMed:27780864, PubMed:20581821). Binds iron through association with 2,5-dihydroxybenzoic acid (2,5-DHBA), a siderophore that shares structural similarities with bacterial enterobactin, and delivers or removes iron from the cell, depending on the context. …	Neutrophil gelatinase-associated lipocalin OS=Homo sapiens OX=9606 GN=LCN2 PE=1 SV=2 - [NGAL_HUMAN]	21.72	3	3	4	198	22.5737	8.90967	0.952215	4	22.7811	0.839743	4	24.5842	0.872595	4	17.1385	0.815143	4	0.207376	1.06177	4	13.9296	1.09724	4	15.4882	Quantified
P09172	Dopamine beta-hydroxylase	DBH	FUNCTION: Conversion of dopamine to noradrenaline. {ECO:0000269|PubMed:27148966, ECO:0000269|PubMed:3443096, ECO:0000269|PubMed:7961964, ECO:0000269|PubMed:8546710}.	Dopamine beta-hydroxylase OS=Homo sapiens OX=9606 GN=DBH PE=1 SV=3 - [DOPO_HUMAN]	2.76	2	2	4	617	69.0207	6.41748	0.83206	4	3.91258	1.55705	4	5.82953	1.19744	4	10.5275	1.0301	4	14.3564	0.915547	4	13.7314	0.917229	4	13.475	Quantified
P08253	72 kDa type IV collagenase	MMP2	FUNCTION: Ubiquitinous metalloproteinase that is involved in diverse functions such as remodeling of the vasculature, angiogenesis, tissue repair, tumor invasion, inflammation, and atherosclerotic plaque rupture. As well as degrading extracellular matrix proteins, can also act on several nonmatrix proteins such as big endothelial 1 and beta-type CGRP promoting vasoconstriction. Also cleaves KISS …	72 kDa type IV collagenase OS=Homo sapiens OX=9606 GN=MMP2 PE=1 SV=2 - [MMP2_HUMAN]	6.97	4	4	4	660	73.8347	5.46533	1.05064	4	5.75548	1.11343	4	10.9494	1.00619	4	14.4526	1.08033	4	11.5857	0.9778	4	13.3444	1.00175	4	2.01217	Quantified
Q9H0U4	Ras-related protein Rab-1B	RAB1B	FUNCTION: The small GTPases Rab are key regulators of intracellular membrane trafficking, from the formation of transport vesicles to their fusion with membranes. Rabs cycle between an inactive GDP-bound form and an active GTP-bound form that is able to recruit to membranes different set of downstream effectors directly responsible for vesicle formation, movement, tethering and fusion (PubMed:943…	Ras-related protein Rab-1B OS=Homo sapiens OX=9606 GN=RAB1B PE=1 SV=1 - [RAB1B_HUMAN]	7.96	1	2	2	201	22.1572	5.73193	1.47779	1		1.26256	1		1.94204	1		0.713381	1		1.03615	1		0.529593	1		Quantified
P24043	Laminin subunit alpha-2	LAMA2	FUNCTION: Binding to cells via a high affinity receptor, laminin is thought to mediate the attachment, migration and organization of cells into tissues during embryonic development by interacting with other extracellular matrix components.	Laminin subunit alpha-2 OS=Homo sapiens OX=9606 GN=LAMA2 PE=1 SV=4 - [LAMA2_HUMAN]	1.38	4	4	5	3122	343.684	6.40479	1.00347	5	19.8125	1.0674	5	16.3625	0.970019	5	7.05058	0.944277	5	6.17958	0.914555	5	11.959	1.00796	5	9.8948	Quantified
Q9NPY3	Complement component C1q receptor	CD93	FUNCTION: Receptor (or element of a larger receptor complex) for C1q, mannose-binding lectin (MBL2) and pulmonary surfactant protein A (SPA). May mediate the enhancement of phagocytosis in monocytes and macrophages upon interaction with soluble defense collagens. May play a role in intercellular adhesion.	Complement component C1q receptor OS=Homo sapiens OX=9606 GN=CD93 PE=1 SV=3 - [C1QR1_HUMAN]	4.29	2	2	2	652	68.5154	5.43994	0.713899	2	5.4568	1.34579	2	39.4023	0.950329	2	28.7006	1.05805	2	13.1768	1.02894	2	11.9421	0.887688	2	40.2566	Quantified
P11279	Lysosome-associated membrane glycoprotein 1	LAMP1	FUNCTION: Presents carbohydrate ligands to selectins. Also implicated in tumor cell metastasis.; FUNCTION: Acts as a receptor for Lassa virus protein. {ECO:0000269|PubMed:24970085}.	Lysosome-associated membrane glycoprotein 1 OS=Homo sapiens OX=9606 GN=LAMP1 PE=1 SV=3 - [LAMP1_HUMAN]	2.16	1	1	1	417	44.8538	8.74854	0.90682	1		1.01913	1		1.16929	1		1.07632	1		1.16938	1		0.912268	1		Quantified
P27487	Dipeptidyl peptidase 4	DPP4	FUNCTION: Cell surface glycoprotein receptor involved in the costimulatory signal essential for T-cell receptor (TCR)-mediated T-cell activation. Acts as a positive regulator of T-cell coactivation, by binding at least ADA, CAV1, IGF2R, and PTPRC. Its binding to CAV1 and CARD11 induces T-cell proliferation and NF-kappa-B activation in a T-cell receptor/CD3-dependent manner. Its interaction with A…	Dipeptidyl peptidase 4 OS=Homo sapiens OX=9606 GN=DPP4 PE=1 SV=2 - [DPP4_HUMAN]	4.57	4	4	5	766	88.2225	6.03662	1.22061	5	23.7279	1.0557	5	19.9276	1.18576	5	14.4205	1.07418	5	25.8125	0.945916	5	10.4462	0.998723	5	4.79335	Quantified
P45880	Voltage-dependent anion-selective channel protein 2	VDAC2	FUNCTION: Forms a channel through the mitochondrial outer membrane that allows diffusion of small hydrophilic molecules. The channel adopts an open conformation at low or zero membrane potential and a closed conformation at potentials above 30-40 mV. The open state has a weak anion selectivity whereas the closed state is cation-selective.	Voltage-dependent anion-selective channel protein 2 OS=Homo sapiens OX=9606 GN=VDAC2 PE=1 SV=2 - [VDAC2_HUMAN]	6.46	1	1	1	294	31.5465	7.56201	1.25897	1		1.24438	1		0.556079	1		0.82092	1		2.1876	1		0.977477	1		Quantified
P12111	Collagen alpha-3(VI) chain	COL6A3	FUNCTION: Collagen VI acts as a cell-binding protein.	Collagen alpha-3(VI) chain OS=Homo sapiens OX=9606 GN=COL6A3 PE=1 SV=5 - [CO6A3_HUMAN]	2.64	7	7	7	3177	343.457	6.68311	0.906055	7	19.0763	0.852581	7	20.7771	0.81965	7	17.5385	1.00758	7	8.45794	0.962612	7	12.3929	1.13219	7	21.2763	Quantified
P26038	Moesin	MSN	FUNCTION: Ezrin-radixin-moesin (ERM) family protein that connects the actin cytoskeleton to the plasma membrane and thereby regulates the structure and function of specific domains of the cell cortex. Tethers actin filaments by oscillating between a resting and an activated state providing transient interactions between moesin and the actin cytoskeleton (PubMed:10212266). Once phosphorylated on i…	Moesin OS=Homo sapiens OX=9606 GN=MSN PE=1 SV=3 - [MOES_HUMAN]	8.32	2	4	4	577	67.7778	6.40479	0.705616	2	53.4675	0.498001	2	50.9333	0.733764	2	65.9765	1.30596	2	38.9337	1.37802	2	20.3456	0.934069	2	5.87128	Quantified
P15311	Ezrin	EZR	FUNCTION: Probably involved in connections of major cytoskeletal structures to the plasma membrane. In epithelial cells, required for the formation of microvilli and membrane ruffles on the apical pole. Along with PLEKHG6, required for normal macropinocytosis. {ECO:0000269|PubMed:17881735, ECO:0000269|PubMed:18270268, ECO:0000269|PubMed:19111582}.	Ezrin OS=Homo sapiens OX=9606 GN=EZR PE=1 SV=4 - [EZRI_HUMAN]	7.17	1	3	3	586	69.3697	6.26514	0.992915	1		1.41571	1		5.04325	1		0.630596	1		0.823479	1		0.40099	1		Quantified
Q05682	Caldesmon	CALD1	FUNCTION: Actin- and myosin-binding protein implicated in the regulation of actomyosin interactions in smooth muscle and nonmuscle cells (could act as a bridge between myosin and actin filaments). Stimulates actin binding of tropomyosin which increases the stabilization of actin filament structure. In muscle tissues, inhibits the actomyosin ATPase by binding to F-actin. This inhibition is attenua…	Caldesmon OS=Homo sapiens OX=9606 GN=CALD1 PE=1 SV=3 - [CALD1_HUMAN]	1.26	1	1	1	793	93.1754	5.65576	0.350368	1		0.410357	1		0.250823	1		1.5143	1		0.735527	1		1.72096	1		Quantified
Q16851	UTP--glucose-1-phosphate uridylyltransferase	UGP2	FUNCTION: Plays a central role as a glucosyl donor in cellular metabolic pathways.	UTP--glucose-1-phosphate uridylyltransferase OS=Homo sapiens OX=9606 GN=UGP2 PE=1 SV=5 - [UGPA_HUMAN]	9.45	4	4	5	508	56.9047	8.14795	1.09661	5	35.2368	0.934676	5	33.5029	0.943571	5	5.62911	0.779131	5	10.2347	1.44737	5	2.92778	0.990777	5	6.04139	Quantified
O00151	PDZ and LIM domain protein 1	PDLIM1	FUNCTION: Cytoskeletal protein that may act as an adapter that brings other proteins (like kinases) to the cytoskeleton (PubMed:10861853). Involved in assembly, disassembly and directioning of stress fibers in fibroblasts. Required for the localization of ACTN1 and PALLD to stress fibers. Required for cell migration and in maintaining cell polarity of fibroblasts (By similarity). {ECO:0000250|Uni…	PDZ and LIM domain protein 1 OS=Homo sapiens OX=9606 GN=PDLIM1 PE=1 SV=4 - [PDLI1_HUMAN]	3.04	1	1	1	329	36.049	7.02002	1.69865	1		2.11236	1		1.00599	1		0.602634	1		0.456191	1		0.577514	1		Quantified
Q99536	Synaptic vesicle membrane protein VAT-1 homolog	VAT1	FUNCTION: Possesses ATPase activity (By similarity). Plays a part in calcium-regulated keratinocyte activation in epidermal repair mechanisms. Has no effect on cell proliferation. Negatively regulates mitochondrial fusion in cooperation with mitofusin proteins (MFN1-2). {ECO:0000250, ECO:0000269|PubMed:12898150, ECO:0000269|PubMed:17105775, ECO:0000269|PubMed:19508442}.	Synaptic vesicle membrane protein VAT-1 homolog OS=Homo sapiens OX=9606 GN=VAT1 PE=1 SV=2 - [VAT1_HUMAN]	6.87	2	2	3	393	41.8934	6.29053	1.39813	3	3.89202	2.12314	3	11.7523	0.851033	3	38.7152	0.624128	3	16.1962	1.53	3	46.3184	0.962835	3	15.1547	Quantified
P54108	Cysteine-rich secretory protein 3	CRISP3		Cysteine-rich secretory protein 3 OS=Homo sapiens OX=9606 GN=CRISP3 PE=1 SV=1 - [CRIS3_HUMAN]	17.55	5	5	7	245	27.612	7.79639	1.02688	7	20.1309	1.39664	7	42.6357	1.16459	7	17.9854	1.00441	7	12.9507	0.8	7	14.9206	1.04841	7	20.4705	Quantified
P63104	14-3-3 protein zeta/delta	YWHAZ	FUNCTION: Adapter protein implicated in the regulation of a large spectrum of both general and specialized signaling pathways. Binds to a large number of partners, usually by recognition of a phosphoserine or phosphothreonine motif. Binding generally results in the modulation of the activity of the binding partner. Induces ARHGEF7 activity on RAC1 as well as lamellipodia and membrane ruffle forma…	14-3-3 protein zeta/delta OS=Homo sapiens OX=9606 GN=YWHAZ PE=1 SV=1 - [1433Z_HUMAN]	11.84	2	3	3	245	27.7277	4.79248	0.798767	2	3.18535	0.955895	2	7.96977	0.991326	2	28.2567	1.15196	2	37.8056	1.22134	2	9.07445	0.982974	2	19.6345	Quantified
P24592	Insulin-like growth factor-binding protein 6	IGFBP6	FUNCTION: IGF-binding proteins prolong the half-life of the IGFs and have been shown to either inhibit or stimulate the growth promoting effects of the IGFs on cell culture. They alter the interaction of IGFs with their cell surface receptors.	Insulin-like growth factor-binding protein 6 OS=Homo sapiens OX=9606 GN=IGFBP6 PE=1 SV=1 - [IBP6_HUMAN]	12.08	3	3	5	240	25.3062	7.81104	0.802284	3	5.26884	0.807008	3	5.04551	0.992933	3	16.7168	1.36361	3	1.64256	1.02563	3	21.603	0.835923	3	13.1342	Quantified
P33908	Mannosyl-oligosaccharide 1,2-alpha-mannosidase IA	MAN1A1	FUNCTION: Involved in the maturation of Asn-linked oligosaccharides. Progressively trim alpha-1,2-linked mannose residues from Man(9)GlcNAc(2) to produce Man(5)GlcNAc(2).	Mannosyl-oligosaccharide 1,2-alpha-mannosidase IA OS=Homo sapiens OX=9606 GN=MAN1A1 PE=1 SV=3 - [MA1A1_HUMAN]	13.48	10	10	15	653	72.9223	6.46826	1.02332	13	24.8655	0.951991	13	47.6062	0.967244	13	12.5171	1.08764	13	8.06883	0.933293	13	14.6343	1.01455	13	34.7595	Quantified
P40227	T-complex protein 1 subunit zeta	CCT6A	FUNCTION: Component of the chaperonin-containing T-complex (TRiC), a molecular chaperone complex that assists the folding of proteins upon ATP hydrolysis (PubMed:25467444). The TRiC complex mediates the folding of WRAP53/TCAB1, thereby regulating telomere maintenance (PubMed:25467444). The TRiC complex plays a role in the folding of actin and tubulin (Probable). {ECO:0000269|PubMed:25467444, ECO:…	T-complex protein 1 subunit zeta OS=Homo sapiens OX=9606 GN=CCT6A PE=1 SV=3 - [TCPZ_HUMAN]	2.45	1	1	2	531	57.9876	6.68311	1.10552	2	36.0255	1.35707	2	11.8524	0.999477	2	43.1552	0.993811	2	67.0192	1.20423	2	32.3344	0.864617	2	21.8088	Quantified
P31327	Carbamoyl-phosphate synthase [ammonia], mitochondrial	CPS1	FUNCTION: Involved in the urea cycle of ureotelic animals where the enzyme plays an important role in removing excess ammonia from the cell.	Carbamoyl-phosphate synthase [ammonia], mitochondrial OS=Homo sapiens OX=9606 GN=CPS1 PE=1 SV=2 - [CPSM_HUMAN]	1.67	1	1	2	1500	164.835	6.7417	1.86317	2	13.594	1.46654	2	19.2444	0.806898	2	2.02394	0.467289	2	12.122	2.21268	2	26.235	0.928228	2	17.2994	Quantified
Q9H4A9	Dipeptidase 2	DPEP2	FUNCTION: Dipeptidase that hydrolyzes leukotriene D4 (LTD4) into leukotriene E4 (LTE4). Does not hydrolyze cystinyl-bis-glycine. {ECO:0000250|UniProtKB:Q8C255}.; FUNCTION: Independently of its dipeptidase activity can also modulate macrophage inflammatory response by acting as a regulator of NF-kappaB inflammatory signaling pathway. {ECO:0000250|UniProtKB:Q8C255}.	Dipeptidase 2 OS=Homo sapiens OX=9606 GN=DPEP2 PE=1 SV=3 - [DPEP2_HUMAN]	3.7	2	2	2	486	53.3313	6.53662	0.712506	2	41.6812	0.64671	2	23.4688	0.742414	2	33.1115	1.04463	2	9.14309	1.22456	2	0.309765	1.24249	2	28.1949	Quantified
Q76LX8	A disintegrin and metalloproteinase with thrombospondin motifs 13	ADAMTS13	FUNCTION: Cleaves the vWF multimers in plasma into smaller forms thereby controlling vWF-mediated platelet thrombus formation. {ECO:0000269|PubMed:19880749}.	A disintegrin and metalloproteinase with thrombospondin motifs 13 OS=Homo sapiens OX=9606 GN=ADAMTS13 PE=1 SV=1 - [ATS13_HUMAN]	5.68	6	6	7	1427	153.505	7.1665	1.07616	7	28.3633	1.13092	7	24.7853	1.07266	7	27.4668	1.05248	7	14.3806	1.05253	7	17.8031	0.954751	7	18.6741	Quantified
P41271	Neuroblastoma suppressor of tumorigenicity 1	NBL1	FUNCTION: Possible candidate as a tumor suppressor gene of neuroblastoma. May play an important role in preventing cells from entering the final stage (G1/S) of the transformation process.	Neuroblastoma suppressor of tumorigenicity 1 OS=Homo sapiens OX=9606 GN=NBL1 PE=1 SV=2 - [NBL1_HUMAN]	9.94	2	2	2	181	19.3952	5.2876	0.629121	2	30.6199	0.630575	2	7.06044	0.703929	2	17.5229	1.31357	2	0.188436	0.904411	2	7.32157	1.44896	2	4.97119	Quantified
P40926	Malate dehydrogenase, mitochondrial	MDH2		Malate dehydrogenase, mitochondrial OS=Homo sapiens OX=9606 GN=MDH2 PE=1 SV=3 - [MDHM_HUMAN]	3.25	1	1	1	338	35.4807	8.67529	1.37379	1		1.84258	1		1.0066	1		0.588563	1		1.93569	1		0.803749	1		Quantified
P62829	60S ribosomal protein L23	RPL23		60S ribosomal protein L23 OS=Homo sapiens OX=9606 GN=RPL23 PE=1 SV=1 - [RL23_HUMAN]	7.14	1	1	1	140	14.8561	10.5063	0.895496	1		0.916605	1		1.17295	1		0.619681	1		1.32296	1		1.25767	1		Quantified
Q99969	Retinoic acid receptor responder protein 2	RARRES2	FUNCTION: Adipocyte-secreted protein (adipokine) that regulates adipogenesis, metabolism and inflammation through activation of the chemokine-like receptor 1 (CMKLR1). Its other ligands include G protein-coupled receptor 1 (GPR1) and chemokine receptor-like 2 (CCRL2). Positively regulates adipocyte differentiation, modulates the expression of adipocyte genes involved in lipid and glucose metaboli…	Retinoic acid receptor responder protein 2 OS=Homo sapiens OX=9606 GN=RARRES2 PE=1 SV=1 - [RARR2_HUMAN]	14.72	2	2	3	163	18.6058	9.08545	0.716515	3	22.8796	0.848276	3	1.40044	0.954524	3	2.29851	1.2953	3	19.1771	1.02105	3	9.46748	1.11723	3	15.1086	Quantified
Q7Z7G0	Target of Nesh-SH3	ABI3BP		Target of Nesh-SH3 OS=Homo sapiens OX=9606 GN=ABI3BP PE=1 SV=1 - [TARSH_HUMAN]	2.42	2	2	4	1075	118.569	9.43701	0.96379	4	11.3717	0.941166	4	1.70444	0.887528	4	19.3819	0.954712	4	16.5897	1.04062	4	9.08752	1.14455	4	28.4157	Quantified
P07307	Asialoglycoprotein receptor 2	ASGR2	FUNCTION: Mediates the endocytosis of plasma glycoproteins to which the terminal sialic acid residue on their complex carbohydrate moieties has been removed. The receptor recognizes terminal galactose and N-acetylgalactosamine units. After ligand binding to the receptor, the resulting complex is internalized and transported to a sorting organelle, where receptor and ligand are disassociated. The …	Asialoglycoprotein receptor 2 OS=Homo sapiens OX=9606 GN=ASGR2 PE=1 SV=2 - [ASGR2_HUMAN]	7.07	3	3	3	311	35.07	6.25244	0.575935	3	3.58584	0.624273	3	31.3838	0.686115	3	21.2256	1.18696	3	10.2716	1.11589	3	1.38083	1.33341	3	2.96469	Quantified
P15090	Fatty acid-binding protein, adipocyte	FABP4	FUNCTION: Lipid transport protein in adipocytes. Binds both long chain fatty acids and retinoic acid. Delivers long-chain fatty acids and retinoic acid to their cognate receptors in the nucleus. {ECO:0000250|UniProtKB:P04117}.	Fatty acid-binding protein, adipocyte OS=Homo sapiens OX=9606 GN=FABP4 PE=1 SV=3 - [FABP4_HUMAN]	6.82	1	1	1	132	14.7095	7.13721	0.616511	1		0.586583	1		3.50791	1		1.25432	1		0.996897	1		0.646961	1		Quantified
P52209	6-phosphogluconate dehydrogenase, decarboxylating	PGD	FUNCTION: Catalyzes the oxidative decarboxylation of 6-phosphogluconate to ribulose 5-phosphate and CO(2), with concomitant reduction of NADP to NADPH. {ECO:0000250}.	6-phosphogluconate dehydrogenase, decarboxylating OS=Homo sapiens OX=9606 GN=PGD PE=1 SV=3 - [6PGD_HUMAN]	4.76	2	2	2	483	53.106	7.2251	1.16011	1		1.09374	1		1.14401	1		0.849364	1		1.1144	1		1.00791	1		Quantified
Q9Y5Y7	Lymphatic vessel endothelial hyaluronic acid receptor 1	LYVE1	FUNCTION: Ligand-specific transporter trafficking between intracellular organelles (TGN) and the plasma membrane. Plays a role in autocrine regulation of cell growth mediated by growth regulators containing cell surface retention sequence binding (CRS). May act as a hyaluronan (HA) transporter, either mediating its uptake for catabolism within lymphatic endothelial cells themselves, or its transp…	Lymphatic vessel endothelial hyaluronic acid receptor 1 OS=Homo sapiens OX=9606 GN=LYVE1 PE=1 SV=2 - [LYVE1_HUMAN]	3.73	1	1	1	322	35.191	8.27979	0.810324	1		0.78312	1		0.771288	1		0.91823	1		0.957866	1		1.32683	1		Quantified
P41091	Eukaryotic translation initiation factor 2 subunit 3	EIF2S3	FUNCTION: As a subunit of eukaryotic initiation factor 2 (eIF-2), involved in the early steps of protein synthesis. In the presence of GTP, eIF-2 forms a ternary complex with initiator tRNA Met-tRNAi and then recruits the 40S ribosomal complex and initiation factors eIF-1, eIF-1A and eIF-3 to form the 43S pre-initiation complex (43S PIC), a step that determines the rate of protein translation. Th…	Eukaryotic translation initiation factor 2 subunit 3 OS=Homo sapiens OX=9606 GN=EIF2S3 PE=1 SV=3 - [IF2G_HUMAN]	3.39	1	1	2	472	51.0772	8.39697	1.3726	2	3.60715	1.49324	2	1.61454	0.864659	2	15.027	0.549159	2	3.40518	1.66654	2	6.19857	0.952456	2	12.0843	Quantified
P18031	Tyrosine-protein phosphatase non-receptor type 1	PTPN1	FUNCTION: Tyrosine-protein phosphatase which acts as a regulator of endoplasmic reticulum unfolded protein response. Mediates dephosphorylation of EIF2AK3/PERK; inactivating the protein kinase activity of EIF2AK3/PERK. May play an important role in CKII- and p60c-src-induced signal transduction cascades. May regulate the EFNA5-EPHA3 signaling pathway which modulates cell reorganization and cell-c…	Tyrosine-protein phosphatase non-receptor type 1 OS=Homo sapiens OX=9606 GN=PTPN1 PE=1 SV=1 - [PTN1_HUMAN]	2.53	1	1	1	435	49.9348	6.26514	1.56498	1		1.79023	1		0.588192	1		0.425689	1		2.20099	1		1.04814	1		Quantified
P19367	Hexokinase-1	HK1	FUNCTION: Catalyzes the phosphorylation of various hexoses, such as D-glucose, D-glucosamine, D-fructose, D-mannose and 2-deoxy-D-glucose, to hexose 6-phosphate (D-glucose 6-phosphate, D-glucosamine 6-phosphate, D-fructose 6-phosphate, D-mannose 6-phosphate and 2-deoxy-D-glucose 6-phosphate, respectively) (PubMed:1637300, PubMed:25316723, PubMed:27374331). Does not phosphorylate N-acetyl-D-glucos…	Hexokinase-1 OS=Homo sapiens OX=9606 GN=HK1 PE=1 SV=3 - [HXK1_HUMAN]	1.2	1	1	2	917	102.42	6.80029	1.41213	2	13.9277	2.00704	2	33.2273	0.917136	2	5.84845	0.671107	2	3.7166	1.39133	2	11.6224	0.848113	2	4.43733	Quantified
P15259	Phosphoglycerate mutase 2	PGAM2	FUNCTION: Interconversion of 3- and 2-phosphoglycerate with 2,3-bisphosphoglycerate as the primer of the reaction. Can also catalyze the reaction of EC 5.4.2.4 (synthase), but with a reduced activity.	Phosphoglycerate mutase 2 OS=Homo sapiens OX=9606 GN=PGAM2 PE=1 SV=3 - [PGAM2_HUMAN]	18.18	4	4	4	253	28.7478	8.88037	1.027	4	15.4976	0.868979	4	11.1931	1.74845	4	43.6776	0.927239	4	19.3558	1.07875	4	13.7625	0.922683	4	15.6096	Quantified
P07237	Protein disulfide-isomerase	P4HB	FUNCTION: This multifunctional protein catalyzes the formation, breakage and rearrangement of disulfide bonds. At the cell surface, seems to act as a reductase that cleaves disulfide bonds of proteins attached to the cell. May therefore cause structural modifications of exofacial proteins. Inside the cell, seems to form/rearrange disulfide bonds of nascent proteins. At high concentrations, functi…	Protein disulfide-isomerase OS=Homo sapiens OX=9606 GN=P4HB PE=1 SV=3 - [PDIA1_HUMAN]	4.72	3	3	3	508	57.0807	4.86865	0.883965	3	23.7194	0.996032	3	19.8553	1.25093	3	6.97529	0.987004	3	3.08624	0.976946	3	5.74515	1.16789	3	0.825597	Quantified
Q6UWP8	Suprabasin	SBSN		Suprabasin OS=Homo sapiens OX=9606 GN=SBSN PE=1 SV=2 - [SBSN_HUMAN]	2.37	1	1	2	590	60.5046	7.00537	0.958548	2	16.2352	0.747297	2	99.0491	0.857096	2	22.8081	1.58485	2	46.2136	0.904197	2	20.2969	0.851231	2	4.29388	Quantified
Q14019	Coactosin-like protein	COTL1	FUNCTION: Binds to F-actin in a calcium-independent manner. Has no direct effect on actin depolymerization. Acts as a chaperone for ALOX5 (5LO), influencing both its stability and activity in leukotrienes synthesis. {ECO:0000269|PubMed:11583571, ECO:0000269|PubMed:19807693}.	Coactosin-like protein OS=Homo sapiens OX=9606 GN=COTL1 PE=1 SV=3 - [COTL1_HUMAN]	11.97	2	2	2	142	15.935	5.66846	0.915968	2	16.6727	0.72354	2	62.9852	0.697315	2	39.3895	1.04187	2	0.27189	0.938424	2	13.0685	1.33038	2	2.87498	Quantified
P04040	Catalase	CAT	FUNCTION: Occurs in almost all aerobically respiring organisms and serves to protect cells from the toxic effects of hydrogen peroxide. Promotes growth of cells including T-cells, B-cells, myeloid leukemia cells, melanoma cells, mastocytoma cells and normal and transformed fibroblast cells. {ECO:0000269|PubMed:7882369}.	Catalase OS=Homo sapiens OX=9606 GN=CAT PE=1 SV=3 - [CATA_HUMAN]	9.3	6	6	6	527	59.7188	7.38623	0.916527	6	8.0126	1.07586	6	15.2405	1.21146	6	34.9951	1.1156	6	9.76708	1.08387	6	3.77165	0.873583	6	18.166	Quantified
P62750	60S ribosomal protein L23a	RPL23A	FUNCTION: Component of the ribosome, a large ribonucleoprotein complex responsible for the synthesis of proteins in the cell. Binds a specific region on the 26S rRNA. May promote p53/TP53 degradation possibly through the stimulation of MDM2-mediated TP53 polyubiquitination (PubMed:26203195). {ECO:0000250, ECO:0000269|PubMed:26203195}.	60S ribosomal protein L23a OS=Homo sapiens OX=9606 GN=RPL23A PE=1 SV=1 - [RL23A_HUMAN]	9.62	1	1	4	156	17.6841	10.4478	1.34336	4	8.54747	1.32853	4	9.56545	0.69294	4	30.6272	0.61058	4	6.08046	1.64172	4	11.1537	0.978384	4	1.51224	Quantified
P62917	60S ribosomal protein L8	RPL8	FUNCTION: Component of the large ribosomal subunit. {ECO:0000305|PubMed:12962325}.	60S ribosomal protein L8 OS=Homo sapiens OX=9606 GN=RPL8 PE=1 SV=2 - [RL8_HUMAN]	4.28	1	1	2	257	28.0073	11.0337	1.42197	2	18.8798	1.36617	2	19.2979	0.993343	2	10.7276	0.553563	2	20.825	1.57867	2	4.05828	0.976145	2	7.18259	Quantified
Q14118	Dystroglycan	DAG1	FUNCTION: The dystroglycan complex is involved in a number of processes including laminin and basement membrane assembly, sarcolemmal stability, cell survival, peripheral nerve myelination, nodal structure, cell migration, and epithelial polarization.; FUNCTION: Alpha-dystroglycan is an extracellular peripheral glycoprotein that acts as a receptor for both extracellular matrix proteins containing…	Dystroglycan OS=Homo sapiens OX=9606 GN=DAG1 PE=1 SV=2 - [DAG1_HUMAN]	2.46	2	2	2	895	97.3807	8.55811	0.718131	2	6.61944	0.84496	2	39.1322	0.760258	2	14.214	1.36738	2	7.54592	0.918664	2	7.12815	1.19806	2	1.59377	Quantified
P23141	Liver carboxylesterase 1	CES1	FUNCTION: Involved in the detoxification of xenobiotics and in the activation of ester and amide prodrugs. Hydrolyzes aromatic and aliphatic esters, but has no catalytic activity toward amides or a fatty acyl-CoA ester. Hydrolyzes the methyl ester group of cocaine to form benzoylecgonine. Catalyzes the transesterification of cocaine to form cocaethylene. Displays fatty acid ethyl ester synthase a…	Liver carboxylesterase 1 OS=Homo sapiens OX=9606 GN=CES1 PE=1 SV=2 - [EST1_HUMAN]	1.59	1	1	1	567	62.4812	6.59521	1.30605	1		0.889064	1		1.05447	1		1.05554	1		0.879842	1		0.813154	1		Quantified
Q9H4B7	Tubulin beta-1 chain	TUBB1	FUNCTION: Tubulin is the major constituent of microtubules. It binds two moles of GTP, one at an exchangeable site on the beta chain and one at a non-exchangeable site on the alpha chain (By similarity). {ECO:0000250}.	Tubulin beta-1 chain OS=Homo sapiens OX=9606 GN=TUBB1 PE=1 SV=1 - [TBB1_HUMAN]	4.88	1	1	1	451	50.2946	5.17334	1.29524	1		0.938744	1		1.02153	1		0.586485	1		1.00275	1		1.51931	1		Quantified
P01825	Immunoglobulin heavy variable 4-59	IGHV4-59	FUNCTION: V region of the variable domain of immunoglobulin heavy chains that participates in the antigen recognition (PubMed:24600447). Immunoglobulins, also known as antibodies, are membrane-bound or secreted glycoproteins produced by B lymphocytes. In the recognition phase of humoral immunity, the membrane-bound immunoglobulins serve as receptors which, upon binding of a specific antigen, trig…	Immunoglobulin heavy variable 4-59 OS=Homo sapiens OX=9606 GN=IGHV4-59 PE=1 SV=2 - [HV459_HUMAN]	7.76	1	1	1	116	12.9276	9.29053	0.571927	1		0.543619	1		0.480695	1		1.17848	1		0.975094	1		2.00326	1		Quantified
P29401	Transketolase	TKT	FUNCTION: Catalyzes the transfer of a two-carbon ketol group from a ketose donor to an aldose acceptor, via a covalent intermediate with the cofactor thiamine pyrophosphate. {ECO:0000269|PubMed:27259054}.	Transketolase OS=Homo sapiens OX=9606 GN=TKT PE=1 SV=3 - [TKT_HUMAN]	7.22	4	4	4	623	67.8347	7.66455	1.00437	4	22.7129	0.981785	4	26.3772	1.31226	4	5.98943	1.0579	4	16.1638	1.04348	4	14.3222	0.940263	4	22.4315	Quantified
P26992	Ciliary neurotrophic factor receptor subunit alpha	CNTFR	FUNCTION: Binds to CNTF. The alpha subunit provides the receptor specificity. Receptor for heterodimeric neurotropic cytokine composed of CLCF1/CLC and CRLF1/CLF-1 (PubMed:26858303). {ECO:0000269|PubMed:26858303}.	Ciliary neurotrophic factor receptor subunit alpha OS=Homo sapiens OX=9606 GN=CNTFR PE=1 SV=2 - [CNTFR_HUMAN]	2.42	1	1	1	372	40.6075	6.75635	1.13155	1		0.827836	1		0.952443	1		0.941053	1		0.991041	1		1.18253	1		Quantified
P25705	ATP synthase subunit alpha, mitochondrial	ATP5F1A	FUNCTION: Mitochondrial membrane ATP synthase (F(1)F(0) ATP synthase or Complex V) produces ATP from ADP in the presence of a proton gradient across the membrane which is generated by electron transport complexes of the respiratory chain. F-type ATPases consist of two structural domains, F(1) - containing the extramembraneous catalytic core, and F(0) - containing the membrane proton channel, link…	ATP synthase subunit alpha, mitochondrial OS=Homo sapiens OX=9606 GN=ATP5F1A PE=1 SV=1 - [ATPA_HUMAN]	5.06	3	3	3	553	59.7136	9.12939	1.02273	3	8.10271	0.736463	3	1.28698	4.13782	3	0.414822	0.771176	3	6.40777	1.16116	3	24.8679	0.524673	3	24.4681	Quantified
Q12913	Receptor-type tyrosine-protein phosphatase eta	PTPRJ	FUNCTION: Tyrosine phosphatase which dephosphorylates or contributes to the dephosphorylation of CTNND1, FLT3, PDGFRB, MET, RET (variant MEN2A), KDR, LYN, SRC, MAPK1, MAPK3, EGFR, TJP1, OCLN, PIK3R1 and PIK3R2. Plays a role in cell adhesion, migration, proliferation and differentiation. Involved in vascular development. Regulator of macrophage adhesion and spreading. Positively affects cell-matri…	Receptor-type tyrosine-protein phosphatase eta OS=Homo sapiens OX=9606 GN=PTPRJ PE=1 SV=3 - [PTPRJ_HUMAN]	1.05	1	1	1	1337	145.851	5.57959	1.07576	1		1.14214	1		1.3526	1		0.880343	1		1.09176	1		0.979891	1		Quantified
Q06830	Peroxiredoxin-1	PRDX1	FUNCTION: Thiol-specific peroxidase that catalyzes the reduction of hydrogen peroxide and organic hydroperoxides to water and alcohols, respectively. Plays a role in cell protection against oxidative stress by detoxifying peroxides and as sensor of hydrogen peroxide-mediated signaling events. Might participate in the signaling cascades of growth factors and tumor necrosis factor-alpha by regulati…	Peroxiredoxin-1 OS=Homo sapiens OX=9606 GN=PRDX1 PE=1 SV=1 - [PRDX1_HUMAN]	10.05	1	2	2	199	22.0963	8.1333	0.511463	1		0.542536	1		0.59192	1		0.97032	1		0.976296	1		1.54436	1		Quantified
P08709	Coagulation factor VII	F7	FUNCTION: Initiates the extrinsic pathway of blood coagulation. Serine protease that circulates in the blood in a zymogen form. Factor VII is converted to factor VIIa by factor Xa, factor XIIa, factor IXa, or thrombin by minor proteolysis. In the presence of tissue factor and calcium ions, factor VIIa then converts factor X to factor Xa by limited proteolysis. Factor VIIa will also convert factor…	Coagulation factor VII OS=Homo sapiens OX=9606 GN=F7 PE=1 SV=1 - [FA7_HUMAN]	2.36	1	1	2	466	51.5604	7.2251	0.972683	2	3.55731	1.05676	2	12.8255	1.03565	2	5.25376	1.10791	2	12.5975	0.904273	2	2.60231	1.10849	2	6.65958	Quantified
P0CG48	Polyubiquitin-C	UBC	FUNCTION: [Ubiquitin]: Exists either covalently attached to another protein, or free (unanchored). When covalently bound, it is conjugated to target proteins via an isopeptide bond either as a monomer (monoubiquitin), a polymer linked via different Lys residues of the ubiquitin (polyubiquitin chains) or a linear polymer linked via the initiator Met of the ubiquitin (linear polyubiquitin chains). …	Polyubiquitin-C OS=Homo sapiens OX=9606 GN=UBC PE=1 SV=3 - [UBC_HUMAN]	11.82	1	1	2	685	76.9915	7.66455	1.3762	2	5.02739	1.42769	2	2.29159	2.37028	2	17.0643	0.554534	2	18.6811	0.844436	2	2.22616	0.710934	2	0.646118	Quantified
P15151	Poliovirus receptor	PVR	FUNCTION: Mediates NK cell adhesion and triggers NK cell effector functions. Binds two different NK cell receptors: CD96 and CD226. These interactions accumulates at the cell-cell contact site, leading to the formation of a mature immunological synapse between NK cell and target cell. This may trigger adhesion and secretion of lytic granules and IFN-gamma and activate cytotoxicity of activated NK…	Poliovirus receptor OS=Homo sapiens OX=9606 GN=PVR PE=1 SV=2 - [PVR_HUMAN]	6	2	2	2	417	45.2738	6.52197	1.23036	2	35.8722	1.0288	2	35.4586	0.923487	2	35.7619	0.975126	2	38.5505	0.924196	2	28.9124	0.974759	2	3.62343	Quantified
Q10471	Polypeptide N-acetylgalactosaminyltransferase 2	GALNT2	FUNCTION: Catalyzes the initial reaction in O-linked oligosaccharide biosynthesis, the transfer of an N-acetyl-D-galactosamine residue to a serine or threonine residue on the protein receptor. Has a broad spectrum of substrates for peptides such as EA2, Muc5AC, Muc1a, Muc1b. Probably involved in O-linked glycosylation of the immunoglobulin A1 (IgA1) hinge region. {ECO:0000269|PubMed:12438318, ECO…	Polypeptide N-acetylgalactosaminyltransferase 2 OS=Homo sapiens OX=9606 GN=GALNT2 PE=1 SV=1 - [GALT2_HUMAN]	2.63	2	2	2	571	64.6915	8.35303	0.999139	2	7.34728	1.02659	2	0.856825	0.983173	2	8.58905	1.09778	2	3.36142	1.0224	2	4.06616	1.00653	2	0.0522214	Quantified
Q9HBW9	Adhesion G protein-coupled receptor L4	ADGRL4	FUNCTION: Endothelial orphan receptor that acts as a key regulator of angiogenesis. {ECO:0000269|PubMed:23871637}.	Adhesion G protein-coupled receptor L4 OS=Homo sapiens OX=9606 GN=ADGRL4 PE=1 SV=3 - [AGRL4_HUMAN]	1.01	1	1	1	690	77.7598	7.60596	0.825209	1		0.991912	1		0.99648	1		0.714394	1		1.1387	1		1.26825	1		Quantified
Q01459	Di-N-acetylchitobiase	CTBS	FUNCTION: Involved in the degradation of asparagine-linked glycoproteins. Hydrolyze of N-acetyl-beta-D-glucosamine (1-4)N-acetylglucosamine chitobiose core from the reducing end of the bond, it requires prior cleavage by glycosylasparaginase.	Di-N-acetylchitobiase OS=Homo sapiens OX=9606 GN=CTBS PE=1 SV=1 - [DIAC_HUMAN]	5.71	3	3	4	385	43.7316	6.63916	0.983602	4	24.5337	0.929637	4	28.0237	0.883978	4	32.6081	1.07	4	6.19481	0.892761	4	18.089	0.881742	4	21.8539	Quantified
P55056	Apolipoprotein C-IV	APOC4	FUNCTION: May participate in lipoprotein metabolism.	Apolipoprotein C-IV OS=Homo sapiens OX=9606 GN=APOC4 PE=1 SV=1 - [APOC4_HUMAN]	20.47	3	3	3	127	14.5435	8.92432	0.86123	3	17.7145	0.527255	3	21.9536	0.99749	3	5.47007	1.41968	3	22.6185	1.10542	3	51.4414	1.14419	3	16.6709	Quantified
P02675	Fibrinogen beta chain	FGB	FUNCTION: Cleaved by the protease thrombin to yield monomers which, together with fibrinogen alpha (FGA) and fibrinogen gamma (FGG), polymerize to form an insoluble fibrin matrix. Fibrin has a major function in hemostasis as one of the primary components of blood clots. In addition, functions during the early stages of wound repair to stabilize the lesion and guide cell migration during re-epithe…	Fibrinogen beta chain OS=Homo sapiens OX=9606 GN=FGB PE=1 SV=2 - [FIBB_HUMAN]	9.98	5	5	5	491	55.8923	8.26514	0.701237	5	13.6096	0.592772	5	10.2706	0.509469	5	5.07742	1.00348	5	16.006	0.807535	5	19.1416	1.06606	5	11.6336	Quantified
P09668	Pro-cathepsin H	CTSH	FUNCTION: Important for the overall degradation of proteins in lysosomes.	Pro-cathepsin H OS=Homo sapiens OX=9606 GN=CTSH PE=1 SV=4 - [CATH_HUMAN]	3.88	1	1	1	335	37.369	8.07471	0.831752	1		1.33377	1		1.41602	1		1.18962	1		0.881863	1		0.69825	1		Quantified
P05164	Myeloperoxidase	MPO	FUNCTION: Part of the host defense system of polymorphonuclear leukocytes. It is responsible for microbicidal activity against a wide range of organisms. In the stimulated PMN, MPO catalyzes the production of hypohalous acids, primarily hypochlorous acid in physiologic situations, and other toxic intermediates that greatly enhance PMN microbicidal activity. {ECO:0000269|PubMed:9922160}.	Myeloperoxidase OS=Homo sapiens OX=9606 GN=MPO PE=1 SV=1 - [PERM_HUMAN]	5.77	4	4	5	745	83.8148	8.96826	0.857436	5	29.9241	0.92641	5	15.964	0.827005	5	17.0036	1.02315	5	9.6801	1.17963	5	18.9607	1.03147	5	25.4275	Quantified
Q9H299	SH3 domain-binding glutamic acid-rich-like protein 3	SH3BGRL3	FUNCTION: Could act as a modulator of glutaredoxin biological activity.	SH3 domain-binding glutamic acid-rich-like protein 3 OS=Homo sapiens OX=9606 GN=SH3BGRL3 PE=1 SV=1 - [SH3L3_HUMAN]	18.28	2	2	2	93	10.4313	4.93213	0.964092	2	14.4265	1.38513	2	34.4206	0.714384	2	55.0532	1.49555	2	10.6428	0.704112	2	35.8289	0.91656	2	4.6645	Quantified
O95497	Pantetheinase	VNN1	FUNCTION: Amidohydrolase that hydrolyzes specifically one of the carboamide linkages in D-pantetheine thus recycling pantothenic acid (vitamin B5) and releasing cysteamine. {ECO:0000269|PubMed:10567687, ECO:0000269|PubMed:11491533, ECO:0000269|PubMed:25478849}.	Pantetheinase OS=Homo sapiens OX=9606 GN=VNN1 PE=1 SV=2 - [VNN1_HUMAN]	2.92	1	1	1	513	56.9751	5.5542	0.562863	1		0.367561	1		0.708912	1		1.67131	1		1.42606	1		0.969199	1		Quantified
P05091	Aldehyde dehydrogenase, mitochondrial	ALDH2		Aldehyde dehydrogenase, mitochondrial OS=Homo sapiens OX=9606 GN=ALDH2 PE=1 SV=2 - [ALDH2_HUMAN]	2.71	1	1	1	517	56.3456	7.04932	1.37931	1		1.95348	1		0.731297	1		0.500713	1		1.91601	1		1.00783	1		Quantified
A0A0C4DH25	Immunoglobulin kappa variable 3D-20	IGKV3D-20	FUNCTION: V region of the variable domain of immunoglobulin light chains that participates in the antigen recognition (PubMed:24600447). Immunoglobulins, also known as antibodies, are membrane-bound or secreted glycoproteins produced by B lymphocytes. In the recognition phase of humoral immunity, the membrane-bound immunoglobulins serve as receptors which, upon binding of a specific antigen, trig…	Immunoglobulin kappa variable 3D-20 OS=Homo sapiens OX=9606 GN=IGKV3D-20 PE=3 SV=1 - [KVD20_HUMAN]	7.76	1	1	1	116	12.5072	4.58936	0.621096	1		0.940276	1		1.12095	1		0.995841	1		1.06338	1		1.44974	1		Quantified
P13647	Keratin, type II cytoskeletal 5	KRT5		Keratin, type II cytoskeletal 5 OS=Homo sapiens OX=9606 GN=KRT5 PE=1 SV=3 - [K2C5_HUMAN]	8.47	2	6	6	590	62.34	7.73779	0.876872	1		0.856065	1		1.19184	1		1.00478	1		1.31174	1		0.921825	1		Quantified
P14543	Nidogen-1	NID1	FUNCTION: Sulfated glycoprotein widely distributed in basement membranes and tightly associated with laminin. Also binds to collagen IV and perlecan. It probably has a role in cell-extracellular matrix interactions.	Nidogen-1 OS=Homo sapiens OX=9606 GN=NID1 PE=1 SV=3 - [NID1_HUMAN]	2	3	3	3	1247	136.291	5.2876	0.85266	3	17.3482	1.10266	3	5.57495	1.15671	3	12.4672	1.15225	3	7.66438	0.898758	3	6.49566	0.863138	3	14.7173	Quantified
Q16891	MICOS complex subunit MIC60	IMMT	FUNCTION: Component of the MICOS complex, a large protein complex of the mitochondrial inner membrane that plays crucial roles in the maintenance of crista junctions, inner membrane architecture, and formation of contact sites to the outer membrane. Plays an important role in the maintenance of the MICOS complex stability and the mitochondrial cristae morphology (PubMed:22114354, PubMed:25781180)…	MICOS complex subunit MIC60 OS=Homo sapiens OX=9606 GN=IMMT PE=1 SV=1 - [MIC60_HUMAN]	1.72	1	1	1	758	83.6264	6.48096	1.12859	1		1.27097	1		1.14846	1		1.12228	1		1.15238	1		0.833144	1		Quantified
Q8N149	Leukocyte immunoglobulin-like receptor subfamily A member 2	LILRA2	FUNCTION: Part of the innate immune responses against microbial infection (PubMed:12529506, PubMed:27572839). Specifically recognizes a set of N-terminally truncated immunoglobulins that are produced via cleavage by proteases from a range of pathogenic bacteria and fungi, including L.pneumophila, M.hyorhinis, S.pneumoniae, S.aureus and C.albicans (PubMed:27572839). Recognizes epitopes that are in…	Leukocyte immunoglobulin-like receptor subfamily A member 2 OS=Homo sapiens OX=9606 GN=LILRA2 PE=1 SV=2 - [LIRA2_HUMAN]	2.69	1	1	1	483	52.9585	6.91748	1.12638	1		0.69937	1		0.971027	1		1.33912	1		1.2377	1		0.70755	1		Quantified
P00390	Glutathione reductase, mitochondrial	GSR	FUNCTION: Maintains high levels of reduced glutathione in the cytosol.	Glutathione reductase, mitochondrial OS=Homo sapiens OX=9606 GN=GSR PE=1 SV=2 - [GSHR_HUMAN]	2.87	2	2	2	522	56.221	8.49951	1.17035	2	15.9261	1.00469	2	9.38601	1.52398	2	15.2522	0.992685	2	32.5843	0.891348	2	9.99823	0.833039	2	12.8425	Quantified
P62318	Small nuclear ribonucleoprotein Sm D3	SNRPD3	FUNCTION: Plays role in pre-mRNA splicing as core component of the SMN-Sm complex that mediates spliceosomal snRNP assembly and as component of the spliceosomal U1, U2, U4 and U5 small nuclear ribonucleoproteins (snRNPs), the building blocks of the spliceosome (PubMed:11991638, PubMed:18984161, PubMed:19325628, PubMed:25555158, PubMed:26912367, PubMed:28502770, PubMed:28781166, PubMed:28076346). …	Small nuclear ribonucleoprotein Sm D3 OS=Homo sapiens OX=9606 GN=SNRPD3 PE=1 SV=1 - [SMD3_HUMAN]	7.14	1	1	1	126	13.9073	10.3159	1.83979	1		1.86295	1		0.415925	1		0.257926	1		2.67358	1		1.04538	1		Quantified
Q01518	Adenylyl cyclase-associated protein 1	CAP1	FUNCTION: Directly regulates filament dynamics and has been implicated in a number of complex developmental and morphological processes, including mRNA localization and the establishment of cell polarity.	Adenylyl cyclase-associated protein 1 OS=Homo sapiens OX=9606 GN=CAP1 PE=1 SV=5 - [CAP1_HUMAN]	4.42	2	2	2	475	51.8687	8.06006	0.87179	2	28.9195	0.727699	2	48.7876	0.607097	2	45.2904	1.03674	2	30.5498	0.910907	2	12.4189	1.26339	2	53.332	Quantified
P61626	Lysozyme C	LYZ	FUNCTION: Lysozymes have primarily a bacteriolytic function; those in tissues and body fluids are associated with the monocyte-macrophage system and enhance the activity of immunoagents.	Lysozyme C OS=Homo sapiens OX=9606 GN=LYZ PE=1 SV=1 - [LYSC_HUMAN]	18.92	3	3	3	148	16.5263	9.15869	1.24747	3	11.3795	0.902653	3	59.8473	0.985595	3	56.0531	1.02879	3	33.9774	0.930247	3	29.3691	0.998558	3	75.5823	Quantified
P02655	Apolipoprotein C-II	APOC2	FUNCTION: Component of chylomicrons, very low-density lipoproteins (VLDL), low-density lipoproteins (LDL), and high-density lipoproteins (HDL) in plasma. Plays an important role in lipoprotein metabolism as an activator of lipoprotein lipase. Both proapolipoprotein C-II and apolipoprotein C-II can activate lipoprotein lipase. In normolipidemic individuals, it is mainly distributed in the HDL, whe…	Apolipoprotein C-II OS=Homo sapiens OX=9606 GN=APOC2 PE=1 SV=1 - [APOC2_HUMAN]	8.91	1	1	2	101	11.2768	4.71631	0.785723	2	16.1152	0.394936	2	25.396	0.87874	2	25.203	1.69912	2	13.1839	0.743056	2	12.2407	1.26625	2	19.9482	Quantified
O95479	GDH/6PGL endoplasmic bifunctional protein	H6PD	FUNCTION: Bifunctional enzyme localized in the lumen of the endoplasmic reticulum that catalyzes the first two steps of the oxidative branch of the pentose phosphate pathway/shunt, an alternative to glycolysis and a major source of reducing power and metabolic intermediates for biosynthetic processes (By similarity). Has a hexose-6-phosphate dehydrogenase activity, with broad substrate specificit…	GDH/6PGL endoplasmic bifunctional protein OS=Homo sapiens OX=9606 GN=H6PD PE=1 SV=2 - [G6PE_HUMAN]	2.15	2	2	2	791	88.8364	7.29834	1.167	2	19.0321	1.1737	2	7.64171	1.19857	2	13.7758	0.857948	2	3.33789	1.09987	2	25.805	0.929814	2	23.1227	Quantified
Q8IU80	Transmembrane protease serine 6	TMPRSS6	FUNCTION: Serine protease which hydrolyzes a range of proteins including type I collagen, fibronectin and fibrinogen. Can also activate urokinase-type plasminogen activator with low efficiency. May play a specialized role in matrix remodeling processes in liver. Through the cleavage of HJV, a regulator of the expression of the iron absorption-regulating hormone hepicidin/HAMP, plays a role in iro…	Transmembrane protease serine 6 OS=Homo sapiens OX=9606 GN=TMPRSS6 PE=1 SV=3 - [TMPS6_HUMAN]	2.59	1	2	2	811	89.9418	6.68311	0.694607	1		0.945878	1		1.27013	1		1.61997	1		0.973867	1		0.961922	1		Quantified
O00410	Importin-5	IPO5	FUNCTION: Functions in nuclear protein import as nuclear transport receptor. Serves as receptor for nuclear localization signals (NLS) in cargo substrates. Is thought to mediate docking of the importin/substrate complex to the nuclear pore complex (NPC) through binding to nucleoporin and the complex is subsequently translocated through the pore by an energy requiring, Ran-dependent mechanism. At …	Importin-5 OS=Homo sapiens OX=9606 GN=IPO5 PE=1 SV=4 - [IPO5_HUMAN]	2.19	2	2	2	1097	123.55	4.94482	1.31309	2	31.9818	1.57718	2	14.4265	0.617048	2	54.8848	0.560899	2	21.6828	1.84468	2	24.65	1.11559	2	6.33902	Quantified
P22626	Heterogeneous nuclear ribonucleoproteins A2/B1	HNRNPA2B1	FUNCTION: Heterogeneous nuclear ribonucleoprotein (hnRNP) that associates with nascent pre-mRNAs, packaging them into hnRNP particles. The hnRNP particle arrangement on nascent hnRNA is non-random and sequence-dependent and serves to condense and stabilize the transcripts and minimize tangling and knotting. Packaging plays a role in various processes such as transcription, pre-mRNA processing, RN…	Heterogeneous nuclear ribonucleoproteins A2/B1 OS=Homo sapiens OX=9606 GN=HNRNPA2B1 PE=1 SV=2 - [ROA2_HUMAN]	4.53	1	1	1	353	37.4067	8.95361	1.12095	1		0.922585	1		0.793312	1		1.06829	1		1.35936	1		0.768356	1		Quantified
O95998	Interleukin-18-binding protein	IL18BP	FUNCTION: Isoform A binds to IL-18 and inhibits its activity. Functions as an inhibitor of the early TH1 cytokine response. {ECO:0000269|PubMed:10023777, ECO:0000269|PubMed:10655506, ECO:0000269|PubMed:31213488}.	Interleukin-18-binding protein OS=Homo sapiens OX=9606 GN=IL18BP PE=1 SV=2 - [I18BP_HUMAN]	8.76	2	2	2	194	21.0858	7.38623	0.285471	2	133.292	0.452741	2	46.2155	0.473352	2	87.9074	1.20981	2	6.62911	1.29586	2	16.3282	1.57986	2	18.3823	Quantified
Q00610	Clathrin heavy chain 1	CLTC	FUNCTION: Clathrin is the major protein of the polyhedral coat of coated pits and vesicles. Two different adapter protein complexes link the clathrin lattice either to the plasma membrane or to the trans-Golgi network. Acts as component of the TACC3/ch-TOG/clathrin complex proposed to contribute to stabilization of kinetochore fibers of the mitotic spindle by acting as inter-microtubule bridge (P…	Clathrin heavy chain 1 OS=Homo sapiens OX=9606 GN=CLTC PE=1 SV=5 - [CLH1_HUMAN]	1.67	3	3	5	1675	191.493	5.69385	1.30467	5	7.82491	1.41389	5	31.4799	0.860085	5	50.899	0.66168	5	48.9123	1.68977	5	15.8253	0.914901	5	21.5793	Quantified
Q99784	Noelin	OLFM1	FUNCTION: Contributes to the regulation of axonal growth in the embryonic and adult central nervous system by inhibiting interactions between RTN4R and LINGO1. Inhibits RTN4R-mediated axon growth cone collapse (By similarity). May play an important role in regulating the production of neural crest cells by the neural tube (By similarity). May be required for normal responses to olfactory stimuli …	Noelin OS=Homo sapiens OX=9606 GN=OLFM1 PE=1 SV=4 - [NOE1_HUMAN]	5.15	3	3	3	485	55.3075	6.94678	0.657001	3	28.243	0.747836	3	28.9059	0.722458	3	28.4262	1.22246	3	36.8043	1.26288	3	21.8581	1.21441	3	9.46633	Quantified
P59998	Actin-related protein 2/3 complex subunit 4	ARPC4	FUNCTION: Actin-binding component of the Arp2/3 complex, a multiprotein complex that mediates actin polymerization upon stimulation by nucleation-promoting factor (NPF) (PubMed:9230079). The Arp2/3 complex mediates the formation of branched actin networks in the cytoplasm, providing the force for cell motility (PubMed:9230079). In addition to its role in the cytoplasmic cytoskeleton, the Arp2/3 c…	Actin-related protein 2/3 complex subunit 4 OS=Homo sapiens OX=9606 GN=ARPC4 PE=1 SV=3 - [ARPC4_HUMAN]	6.55	1	1	1	168	19.6543	8.42627	1.40329	1		1.22009	1		1.28184	1		0.760957	1		1.25519	1		0.915433	1		Quantified
Q02978	Mitochondrial 2-oxoglutarate/malate carrier protein	SLC25A11	FUNCTION: Catalyzes the transport of 2-oxoglutarate across the inner mitochondrial membrane in an electroneutral exchange for malate or other dicarboxylic acids, and plays an important role in several metabolic processes, including the malate-aspartate shuttle, the oxoglutarate/isocitrate shuttle, in gluconeogenesis from lactate, and in nitrogen metabolism. Maintains mitochondrial fusion and fiss…	Mitochondrial 2-oxoglutarate/malate carrier protein OS=Homo sapiens OX=9606 GN=SLC25A11 PE=1 SV=3 - [M2OM_HUMAN]	5.1	1	1	1	314	34.0399	9.90576	3.00419	1		1.64788	1		1.32513	1		0.278848	1		0.844816	1		0.190288	1		Quantified
Q99972	Myocilin	MYOC	FUNCTION: Secreted glycoprotein regulating the activation of different signaling pathways in adjacent cells to control different processes including cell adhesion, cell-matrix adhesion, cytoskeleton organization and cell migration. Promotes substrate adhesion, spreading and formation of focal contacts. Negatively regulates cell-matrix adhesion and stress fiber assembly through Rho protein signal …	Myocilin OS=Homo sapiens OX=9606 GN=MYOC PE=1 SV=2 - [MYOC_HUMAN]	1.39	1	1	1	504	56.9365	5.5415	1.54222	1		1.66387	1		1.30404	1		0.868111	1		0.776694	1		0.866742	1		Quantified
O75594	Peptidoglycan recognition protein 1	PGLYRP1	FUNCTION: Pattern receptor that binds to murein peptidoglycans (PGN) of Gram-positive bacteria. Has bactericidal activity towards Gram-positive bacteria. May kill Gram-positive bacteria by interfering with peptidoglycan biosynthesis. Binds also to Gram-negative bacteria, and has bacteriostatic activity towards Gram-negative bacteria. Plays a role in innate immunity. {ECO:0000269|PubMed:11461926, …	Peptidoglycan recognition protein 1 OS=Homo sapiens OX=9606 GN=PGLYRP1 PE=1 SV=1 - [PGRP1_HUMAN]	7.65	1	1	1	196	21.7167	8.5874	1.02079	1		1.12206	1		1.31296	1		0.95807	1		1.00371	1		0.833033	1		Quantified
P01780	Immunoglobulin heavy variable 3-7	IGHV3-7	FUNCTION: V region of the variable domain of immunoglobulin heavy chains that participates in the antigen recognition (PubMed:24600447). Immunoglobulins, also known as antibodies, are membrane-bound or secreted glycoproteins produced by B lymphocytes. In the recognition phase of humoral immunity, the membrane-bound immunoglobulins serve as receptors which, upon binding of a specific antigen, trig…	Immunoglobulin heavy variable 3-7 OS=Homo sapiens OX=9606 GN=IGHV3-7 PE=1 SV=2 - [HV307_HUMAN]	13.68	2	2	3	117	12.9344	6.56592	0.671275	3	0.826864	0.704987	3	11.0277	0.740019	3	43.747	1.21317	3	1.03295	0.925663	3	0.327608	1.55879	3	0.182279	Quantified
P62805	Histone H4	H4C1	FUNCTION: Core component of nucleosome. Nucleosomes wrap and compact DNA into chromatin, limiting DNA accessibility to the cellular machineries which require DNA as a template. Histones thereby play a central role in transcription regulation, DNA repair, DNA replication and chromosomal stability. DNA accessibility is regulated via a complex set of post-translational modifications of histones, als…	Histone H4 OS=Homo sapiens OX=9606 GN=H4C1 PE=1 SV=2 - [H4_HUMAN]	29.13	3	3	3	103	11.3604	11.356	1.13575	3	7.1068	0.808242	3	15.795	2.97156	3	3.59933	0.666365	3	8.46789	1.19109	3	11.4156	0.620772	3	6.63004	Quantified
Q9NZ01	Very-long-chain enoyl-CoA reductase	TECR	FUNCTION: Involved in both the production of very long-chain fatty acids for sphingolipid synthesis and the degradation of the sphingosine moiety in sphingolipids through the sphingosine 1-phosphate metabolic pathway (PubMed:25049234). Catalyzes the last of the four reactions of the long-chain fatty acids elongation cycle (PubMed:12482854). This endoplasmic reticulum-bound enzymatic process, allo…	Very-long-chain enoyl-CoA reductase OS=Homo sapiens OX=9606 GN=TECR PE=1 SV=1 - [TECR_HUMAN]	2.6	1	1	1	308	36.0108	9.45166	0.938788	1		1.05401	1		0.708236	1		0.64638	1		1.48845	1		0.748903	1		Quantified
Q93070	Ecto-ADP-ribosyltransferase 4	ART4		Ecto-ADP-ribosyltransferase 4 OS=Homo sapiens OX=9606 GN=ART4 PE=2 SV=2 - [NAR4_HUMAN]	2.87	1	1	1	314	35.8545	9.21729	1.05898	1		0.933475	1		0.993576	1		0.868328	1		0.959728	1		1.07864	1		Quantified
P98160	Basement membrane-specific heparan sulfate proteoglycan core protein	HSPG2	FUNCTION: Integral component of basement membranes. Component of the glomerular basement membrane (GBM), responsible for the fixed negative electrostatic membrane charge, and which provides a barrier which is both size- and charge-selective. It serves as an attachment substrate for cells. Plays essential roles in vascularization. Critical for normal heart development and for regulating the vascul…	Basement membrane-specific heparan sulfate proteoglycan core protein OS=Homo sapiens OX=9606 GN=HSPG2 PE=1 SV=4 - [PGBM_HUMAN]	1.57	7	7	7	4391	468.532	6.50732	0.965118	7	19.7213	0.919222	7	58.7629	1.19506	7	7.40242	1.11883	7	37.6012	0.908132	7	39.7226	0.792507	7	28.3967	Quantified
P55290	Cadherin-13	CDH13	FUNCTION: Cadherins are calcium-dependent cell adhesion proteins. They preferentially interact with themselves in a homophilic manner in connecting cells; cadherins may thus contribute to the sorting of heterogeneous cell types. May act as a negative regulator of neural cell growth. {ECO:0000269|PubMed:10737605}.	Cadherin-13 OS=Homo sapiens OX=9606 GN=CDH13 PE=1 SV=1 - [CAD13_HUMAN]	4.21	3	3	5	713	78.2379	4.98291	1.10413	5	10.2517	1.44849	5	18.5283	1.16953	5	1.54537	0.976728	5	1.68732	0.950489	5	2.32708	0.878262	5	5.35245	Quantified
P35590	Tyrosine-protein kinase receptor Tie-1	TIE1	FUNCTION: Transmembrane tyrosine-protein kinase that may modulate TEK/TIE2 activity and contribute to the regulation of angiogenesis. {ECO:0000269|PubMed:20227369}.	Tyrosine-protein kinase receptor Tie-1 OS=Homo sapiens OX=9606 GN=TIE1 PE=1 SV=1 - [TIE1_HUMAN]	2.37	3	3	3	1138	125.01	7.03467	1.46742	3	67.3523	1.60756	3	9.62123	1.47511	3	1.12304	0.83866	3	3.1603	0.882124	3	106.051	0.612149	3	0.325455	Quantified
O60462	Neuropilin-2	NRP2	FUNCTION: High affinity receptor for semaphorins 3C, 3F, VEGF-165 and VEGF-145 isoforms of VEGF, and the PLGF-2 isoform of PGF.; FUNCTION: (Microbial infection) Acts as a receptor for human cytomegalovirus pentamer-dependent entry in epithelial and endothelial cells. {ECO:0000269|PubMed:30057110}.	Neuropilin-2 OS=Homo sapiens OX=9606 GN=NRP2 PE=1 SV=3 - [NRP2_HUMAN]	1.93	2	2	2	931	104.764	5.17334	1.05388	2	16.8997	1.21278	2	18.7124	1.20237	2	6.76998	0.96215	2	14.4578	0.933015	2	15.4472	1.01213	2	10.9962	Quantified
Q9Y4L1	Hypoxia up-regulated protein 1	HYOU1	FUNCTION: Has a pivotal role in cytoprotective cellular mechanisms triggered by oxygen deprivation. May play a role as a molecular chaperone and participate in protein folding. {ECO:0000269|PubMed:10037731}.	Hypoxia up-regulated protein 1 OS=Homo sapiens OX=9606 GN=HYOU1 PE=1 SV=1 - [HYOU1_HUMAN]	5.11	4	4	5	999	111.266	5.22412	0.654364	5	20.4204	0.521462	5	70.9804	0.855805	5	44.2114	1.04981	5	1.8575	1.0754	5	8.06332	1.35088	5	14.5129	Quantified
P00352	Retinal dehydrogenase 1	ALDH1A1	FUNCTION: Can convert/oxidize retinaldehyde to retinoic acid. Binds free retinal and cellular retinol-binding protein-bound retinal (By similarity). May have a broader specificity and oxidize other aldehydes in vivo (PubMed:19296407, PubMed:26373694, PubMed:25450233). {ECO:0000250|UniProtKB:P51647, ECO:0000269|PubMed:19296407, ECO:0000269|PubMed:25450233, ECO:0000269|PubMed:26373694}.	Retinal dehydrogenase 1 OS=Homo sapiens OX=9606 GN=ALDH1A1 PE=1 SV=2 - [AL1A1_HUMAN]	6.99	3	3	3	501	54.827	6.72705	1.08626	3	9.99974	1.26387	3	16.6948	0.958401	3	21.6169	1.08554	3	6.97532	1.06634	3	28.829	0.709674	3	9.32709	Quantified
Q9Y4G6	Talin-2	TLN2	FUNCTION: As a major component of focal adhesion plaques that links integrin to the actin cytoskeleton, may play an important role in cell adhesion. Recruits PIP5K1C to focal adhesion plaques and strongly activates its kinase activity (By similarity). {ECO:0000250}.	Talin-2 OS=Homo sapiens OX=9606 GN=TLN2 PE=1 SV=4 - [TLN2_HUMAN]	1.53	1	4	4	2542	271.443	5.56689	1.69772	1		1.07702	1		1.77671	1		1.14666	1		0.927671	1		0.608315	1		Quantified
P11717	Cation-independent mannose-6-phosphate receptor	IGF2R	FUNCTION: Transport of phosphorylated lysosomal enzymes from the Golgi complex and the cell surface to lysosomes. Lysosomal enzymes bearing phosphomannosyl residues bind specifically to mannose-6-phosphate receptors in the Golgi apparatus and the resulting receptor-ligand complex is transported to an acidic prelyosomal compartment where the low pH mediates the dissociation of the complex. This re…	Cation-independent mannose-6-phosphate receptor OS=Homo sapiens OX=9606 GN=IGF2R PE=1 SV=3 - [MPRI_HUMAN]	1.81	4	4	4	2491	274.199	5.93506	1.20999	4	37.1776	1.07608	4	24.0009	1.14192	4	10.4717	0.909213	4	28.1764	0.889086	4	39.6857	0.898757	4	7.65615	Quantified
Q07075	Glutamyl aminopeptidase	ENPEP	FUNCTION: Regulates central hypertension through its calcium-modulated preference to cleave N-terminal acidic residues from peptides such as angiotensin II. {ECO:0000305|PubMed:23888046}.	Glutamyl aminopeptidase OS=Homo sapiens OX=9606 GN=ENPEP PE=1 SV=3 - [AMPE_HUMAN]	1.99	2	2	2	957	109.176	5.46533	1.2499	2	14.2039	1.1533	2	23.6218	1.26393	2	36.6244	0.876027	2	12.4507	0.96161	2	8.33076	0.850929	2	42.7649	Quantified
P37837	Transaldolase	TALDO1	FUNCTION: Transaldolase is important for the balance of metabolites in the pentose-phosphate pathway.	Transaldolase OS=Homo sapiens OX=9606 GN=TALDO1 PE=1 SV=2 - [TALDO_HUMAN]	2.67	1	1	1	337	37.5165	6.81494	0.910389	1		0.931021	1		0.892813	1		0.963311	1		1.02842	1		0.97763	1		Quantified
Q14126	Desmoglein-2	DSG2	FUNCTION: Component of intercellular desmosome junctions. Involved in the interaction of plaque proteins and intermediate filaments mediating cell-cell adhesion.	Desmoglein-2 OS=Homo sapiens OX=9606 GN=DSG2 PE=1 SV=2 - [DSG2_HUMAN]	3.76	4	4	5	1118	122.218	5.23682	0.968262	5	2.9237	1.23427	5	8.25209	1.02432	5	20.5506	0.964851	5	16.7963	1.04498	5	9.0017	1.03883	5	11.0479	Quantified
P12830	Cadherin-1	CDH1	FUNCTION: Cadherins are calcium-dependent cell adhesion proteins (PubMed:11976333). They preferentially interact with themselves in a homophilic manner in connecting cells; cadherins may thus contribute to the sorting of heterogeneous cell types. CDH1 is involved in mechanisms regulating cell-cell adhesions, mobility and proliferation of epithelial cells (PubMed:11976333). Has a potent invasive s…	Cadherin-1 OS=Homo sapiens OX=9606 GN=CDH1 PE=1 SV=3 - [CADH1_HUMAN]	3.4	3	3	3	882	97.3959	4.729	0.744942	3	7.75965	0.676848	3	14.5239	0.81923	3	43.7295	1.02612	3	2.62215	1.11769	3	6.9918	1.12374	3	31.177	Quantified
P00451	Coagulation factor VIII	F8	FUNCTION: Factor VIII, along with calcium and phospholipid, acts as a cofactor for F9/factor IXa when it converts F10/factor X to the activated form, factor Xa.	Coagulation factor VIII OS=Homo sapiens OX=9606 GN=F8 PE=1 SV=1 - [FA8_HUMAN]	1.23	3	3	3	2351	266.841	7.35693	1.0918	3	8.44061	0.981988	3	11.5937	1.07623	3	6.83612	1.07348	3	20.0933	0.930279	3	24.3484	1.00798	3	18.9232	Quantified
Q14766	Latent-transforming growth factor beta-binding protein 1	LTBP1	FUNCTION: Key regulator of transforming growth factor beta (TGFB1, TGFB2 and TGFB3) that controls TGF-beta activation by maintaining it in a latent state during storage in extracellular space (PubMed:2022183, PubMed:8617200, PubMed:8939931). Associates specifically via disulfide bonds with the Latency-associated peptide (LAP), which is the regulatory chain of TGF-beta, and regulates integrin-depe…	Latent-transforming growth factor beta-binding protein 1 OS=Homo sapiens OX=9606 GN=LTBP1 PE=1 SV=4 - [LTBP1_HUMAN]	2.15	4	4	4	1721	186.673	5.96045	1.00164	4	5.72387	1.38941	4	12.1901	1.05219	4	9.4519	0.865383	4	23.0237	1.02372	4	18.6678	1.0183	4	6.71671	Quantified
Q9HBI1	Beta-parvin	PARVB	FUNCTION: Adapter protein that plays a role in integrin signaling via ILK and in activation of the GTPases CDC42 and RAC1 by guanine exchange factors, such as ARHGEF6. Is involved in the reorganization of the actin cytoskeleton and formation of lamellipodia. Plays a role in cell adhesion, cell spreading, establishment or maintenance of cell polarity, and cell migration. {ECO:0000269|PubMed:114020…	Beta-parvin OS=Homo sapiens OX=9606 GN=PARVB PE=1 SV=1 - [PARVB_HUMAN]	3.3	1	1	1	364	41.6881	6.72705	0.554211	1		0.520313	1		0.709137	1		1.37291	1		1.25477	1		1.13428	1		Quantified
Q86YW5	Trem-like transcript 1 protein	TREML1	FUNCTION: Cell surface receptor that may play a role in the innate and adaptive immune response. {ECO:0000269|PubMed:15128762}.	Trem-like transcript 1 protein OS=Homo sapiens OX=9606 GN=TREML1 PE=1 SV=2 - [TRML1_HUMAN]	7.4	2	2	2	311	32.6579	6.04932	1.08638	2	8.62549	1.08185	2	2.78607	1.17649	2	17.5408	1.15787	2	28.6011	0.918869	2	1.46595	0.732435	2	8.20624	Quantified
P11142	Heat shock cognate 71 kDa protein	HSPA8	FUNCTION: Molecular chaperone implicated in a wide variety of cellular processes, including protection of the proteome from stress, folding and transport of newly synthesized polypeptides, activation of proteolysis of misfolded proteins and the formation and dissociation of protein complexes. Plays a pivotal role in the protein quality control system, ensuring the correct folding of proteins, the…	Heat shock cognate 71 kDa protein OS=Homo sapiens OX=9606 GN=HSPA8 PE=1 SV=1 - [HSP7C_HUMAN]	5.73	3	4	4	646	70.8542	5.51611	0.995695	3	46.1369	0.889349	3	9.50219	2.6432	3	20.3456	0.862306	3	28.8381	0.905302	3	7.40085	0.755397	3	40.4221	Quantified
P06702	Protein S100-A9	S100A9	FUNCTION: S100A9 is a calcium- and zinc-binding protein which plays a prominent role in the regulation of inflammatory processes and immune response. It can induce neutrophil chemotaxis, adhesion, can increase the bactericidal activity of neutrophils by promoting phagocytosis via activation of SYK, PI3K/AKT, and ERK1/2 and can induce degranulation of neutrophils by a MAPK-dependent mechanism. Pre…	Protein S100-A9 OS=Homo sapiens OX=9606 GN=S100A9 PE=1 SV=1 - [S10A9_HUMAN]	7.02	1	1	1	114	13.2335	6.12549	0.895	1		0.747474	1		0.747298	1		1.44742	1		0.764454	1		0.938724	1		Quantified
P06744	Glucose-6-phosphate isomerase	GPI	FUNCTION: In the cytoplasm, catalyzes the conversion of glucose-6-phosphate to fructose-6-phosphate, the second step in glycolysis, and the reverse reaction during gluconeogenesis (PubMed:28803808). Besides it's role as a glycolytic enzyme, also acts as a secreted cytokine: acts as an angiogenic factor (AMF) that stimulates endothelial cell motility (PubMed:11437381). Acts as a neurotrophic facto…	Glucose-6-phosphate isomerase OS=Homo sapiens OX=9606 GN=GPI PE=1 SV=4 - [G6PI_HUMAN]	4.12	3	3	3	558	63.1072	8.32373	0.91766	3	8.51287	0.868931	3	20.2677	1.11778	3	43.5038	0.951561	3	36.3986	1.02094	3	2.13917	0.988358	3	0.463395	Quantified
Q8WWV6	High affinity immunoglobulin alpha and immunoglobulin mu Fc receptor	FCAMR	FUNCTION: Functions as a receptor for the Fc fragment of IgA and IgM. Binds IgA and IgM with high affinity and mediates their endocytosis. May function in the immune response to microbes mediated by IgA and IgM. {ECO:0000269|PubMed:11779189}.	High affinity immunoglobulin alpha and immunoglobulin mu Fc receptor OS=Homo sapiens OX=9606 GN=FCAMR PE=1 SV=1 - [FCAMR_HUMAN]	1.32	1	1	1	532	57.1079	9.23193	0.767567	1		0.68316	1		0.589712	1		1.01111	1		1.36671	1		1.33669	1		Quantified
P13473	Lysosome-associated membrane glycoprotein 2	LAMP2	FUNCTION: Plays an important role in chaperone-mediated autophagy, a process that mediates lysosomal degradation of proteins in response to various stresses and as part of the normal turnover of proteins with a long biological half-live (PubMed:8662539, PubMed:11082038, PubMed:18644871, PubMed:24880125, PubMed:27628032). Functions by binding target proteins, such as GAPDH and MLLT11, and targetin…	Lysosome-associated membrane glycoprotein 2 OS=Homo sapiens OX=9606 GN=LAMP2 PE=1 SV=2 - [LAMP2_HUMAN]	3.66	2	2	3	410	44.9323	5.63037	0.838135	3	7.85284	0.643167	3	8.3922	0.781041	3	10.3328	1.07516	3	4.30926	1.10995	3	1.32945	1.17085	3	0.44453	Quantified
P60174	Triosephosphate isomerase	TPI1	FUNCTION: Triosephosphate isomerase is an extremely efficient metabolic enzyme that catalyzes the interconversion between dihydroxyacetone phosphate (DHAP) and D-glyceraldehyde-3-phosphate (G3P) in glycolysis and gluconeogenesis. {ECO:0000269|PubMed:18562316}.; FUNCTION: It is also responsible for the non-negligible production of methylglyoxal a reactive cytotoxic side-product that modifies and c…	Triosephosphate isomerase OS=Homo sapiens OX=9606 GN=TPI1 PE=1 SV=3 - [TPIS_HUMAN]	9.44	3	3	3	286	30.7717	5.92236	1.33636	3	33.3839	0.998539	3	41.5317	1.77985	3	17.7544	0.661453	3	29.8936	0.980031	3	9.88415	0.847511	3	9.09879	Quantified
Q92859	Neogenin	NEO1	FUNCTION: Multi-functional cell surface receptor regulating cell adhesion in many diverse developmental processes, including neural tube and mammary gland formation, myogenesis and angiogenesis. Receptor for members of the BMP, netrin, and repulsive guidance molecule (RGM) families. Netrin-Neogenin interactions result in a chemoattractive axon guidance response and cell-cell adhesion, the interac…	Neogenin OS=Homo sapiens OX=9606 GN=NEO1 PE=1 SV=2 - [NEO1_HUMAN]	1.03	2	2	2	1461	159.917	6.53662	0.925318	2	10.6768	1	2	24.5192	0.919105	2	7.90232	1.18976	2	2.52911	0.84817	2	8.74228	1.06622	2	4.02528	Quantified
P39060	Collagen alpha-1(XVIII) chain	COL18A1	FUNCTION: Probably plays a major role in determining the retinal structure as well as in the closure of the neural tube. {ECO:0000269|PubMed:10942434}.; FUNCTION: [Non-collagenous domain 1]: May regulate extracellular matrix-dependent motility and morphogenesis of endothelial and non-endothelial cells; the function requires homotrimerization and implicates MAPK signaling. {ECO:0000269|PubMed:1125…	Collagen alpha-1(XVIII) chain OS=Homo sapiens OX=9606 GN=COL18A1 PE=1 SV=5 - [COIA1_HUMAN]	1.03	2	2	2	1754	178.077	6.01123	0.914115	2	9.70847	0.844016	2	18.0308	0.9511	2	36.7273	0.900887	2	27.6133	0.85713	2	19.1552	1.04717	2	11.7263	Quantified
Q8N6C8	Leukocyte immunoglobulin-like receptor subfamily A member 3	LILRA3	FUNCTION: Acts as soluble receptor for class I MHC antigens. Binds both classical and non-classical HLA class I molecules but with reduced affinities compared to LILRB1 or LILRB2. Binds with high affinity to the surface of monocytes, leading to abolish LPS-induced TNF-alpha production by monocytes. {ECO:0000269|PubMed:21559424, ECO:0000269|PubMed:24085305}.	Leukocyte immunoglobulin-like receptor subfamily A member 3 OS=Homo sapiens OX=9606 GN=LILRA3 PE=1 SV=3 - [LIRA3_HUMAN]	3.87	1	1	1	439	47.4419	8.08936	1.34888	1		0.146433	1		0.587906	1		1.00209	1		1.17401	1		1.05894	1		Quantified
P07339	Cathepsin D	CTSD	FUNCTION: Acid protease active in intracellular protein breakdown. Plays a role in APP processing following cleavage and activation by ADAM30 which leads to APP degradation (PubMed:27333034). Involved in the pathogenesis of several diseases such as breast cancer and possibly Alzheimer disease. {ECO:0000269|PubMed:27333034}.	Cathepsin D OS=Homo sapiens OX=9606 GN=CTSD PE=1 SV=1 - [CATD_HUMAN]	2.18	1	1	1	412	44.5236	6.53662	1.28322	1		1.34067	1		1.12287	1		0.911521	1		0.936807	1		0.831428	1		Quantified
Q13822	Ectonucleotide pyrophosphatase/phosphodiesterase family member 2	ENPP2	FUNCTION: Hydrolyzes lysophospholipids to produce the signaling molecule lysophosphatidic acid (LPA) in extracellular fluids (PubMed:15769751, PubMed:26371182, PubMed:27754931, PubMed:14500380, PubMed:12354767,). Major substrate is lysophosphatidylcholine (PubMed:12176993, PubMed:27754931, PubMed:14500380). Also can act on sphingosylphosphorylcholine producing sphingosine-1-phosphate, a modulator…	Ectonucleotide pyrophosphatase/phosphodiesterase family member 2 OS=Homo sapiens OX=9606 GN=ENPP2 PE=1 SV=3 - [ENPP2_HUMAN]	4.98	4	4	4	863	98.9296	7.37158	0.69492	4	33.7492	0.494075	4	49.2847	0.845635	4	69.1767	0.943425	4	14.3263	1.19391	4	15.9805	1.15398	4	23.4803	Quantified
P02792	Ferritin light chain	FTL	FUNCTION: Stores iron in a soluble, non-toxic, readily available form. Important for iron homeostasis. Iron is taken up in the ferrous form and deposited as ferric hydroxides after oxidation. Also plays a role in delivery of iron to cells. Mediates iron uptake in capsule cells of the developing kidney (By similarity). {ECO:0000250, ECO:0000269|PubMed:19923220, ECO:0000269|PubMed:20159981}.	Ferritin light chain OS=Homo sapiens OX=9606 GN=FTL PE=1 SV=2 - [FRIL_HUMAN]	4	1	1	1	175	20.0071	5.78271	1.58986	1		1.66825	1		1.22507	1		0.672637	1		0.704149	1		0.543913	1		Quantified
Q6YHK3	CD109 antigen	CD109	FUNCTION: Modulates negatively TGFB1 signaling in keratinocytes. {ECO:0000269|PubMed:16754747}.	CD109 antigen OS=Homo sapiens OX=9606 GN=CD109 PE=1 SV=2 - [CD109_HUMAN]	4.5	8	8	8	1445	161.587	5.84619	0.944191	8	18.7573	1.101	8	39.3256	1.03454	8	25.5185	1.04806	8	12.0732	0.951299	8	15.4309	1.03983	8	28.2993	Quantified
P78417	Glutathione S-transferase omega-1	GSTO1	FUNCTION: Exhibits glutathione-dependent thiol transferase and dehydroascorbate reductase activities. Has S-(phenacyl)glutathione reductase activity. Has also glutathione S-transferase activity. Participates in the biotransformation of inorganic arsenic and reduces monomethylarsonic acid (MMA) and dimethylarsonic acid. {ECO:0000269|PubMed:10783391, ECO:0000269|PubMed:11511179, ECO:0000269|PubMed:…	Glutathione S-transferase omega-1 OS=Homo sapiens OX=9606 GN=GSTO1 PE=1 SV=2 - [GSTO1_HUMAN]	3.73	1	1	1	241	27.548	6.59521	0.853012	1		0.892335	1		0.816607	1		1.14875	1		0.972056	1		0.969081	1		Quantified
P36957	Dihydrolipoyllysine-residue succinyltransferase component of 2-oxoglutarate dehydrogenase complex, mitochondrial	DLST	FUNCTION: Dihydrolipoamide succinyltransferase (E2) component of the 2-oxoglutarate dehydrogenase complex. The 2-oxoglutarate dehydrogenase complex catalyzes the overall conversion of 2-oxoglutarate to succinyl-CoA and CO(2). The 2-oxoglutarate dehydrogenase complex is mainly active in the mitochondrion (PubMed:29211711, PubMed:30929736). A fraction of the 2-oxoglutarate dehydrogenase complex als…	Dihydrolipoyllysine-residue succinyltransferase component of 2-oxoglutarate dehydrogenase complex, mitochondrial OS=Homo sapiens OX=9606 GN=DLST PE=1 SV=4 - [ODO2_HUMAN]	1.99	1	1	1	453	48.7245	8.95361	1.50296	1		2.14277	1		0.515885	1		0.536834	1		2.58045	1		0.785293	1		Quantified
P63010	AP-2 complex subunit beta	AP2B1	FUNCTION: Component of the adaptor protein complex 2 (AP-2). Adaptor protein complexes function in protein transport via transport vesicles in different membrane traffic pathways. Adaptor protein complexes are vesicle coat components and appear to be involved in cargo selection and vesicle formation. AP-2 is involved in clathrin-dependent endocytosis in which cargo proteins are incorporated into …	AP-2 complex subunit beta OS=Homo sapiens OX=9606 GN=AP2B1 PE=1 SV=1 - [AP2B1_HUMAN]	1.49	1	1	1	937	104.486	5.37646	1.07959	1		1.81562	1		0.925465	1		0.553235	1		1.99921	1		0.97733	1		Quantified
P19021	Peptidyl-glycine alpha-amidating monooxygenase	PAM	FUNCTION: Bifunctional enzyme that catalyzes the post-translational modification of inactive peptidylglycine precursors to the corresponding bioactive alpha-amidated peptides, a terminal modification in biosynthesis of many neural and endocrine peptides (PubMed:12699694). Alpha-amidation involves two sequential reactions, both of which are catalyzed by separate catalytic domains of the enzyme. Th…	Peptidyl-glycine alpha-amidating monooxygenase OS=Homo sapiens OX=9606 GN=PAM PE=1 SV=2 - [AMD_HUMAN]	0.92	1	1	1	973	108.263	6.41748	1.03008	1		1.16549	1		0.824858	1		0.914209	1		0.87439	1		1.24892	1		Quantified
Q03167	Transforming growth factor beta receptor type 3	TGFBR3	FUNCTION: Binds to TGF-beta. Could be involved in capturing and retaining TGF-beta for presentation to the signaling receptors.	Transforming growth factor beta receptor type 3 OS=Homo sapiens OX=9606 GN=TGFBR3 PE=1 SV=3 - [TGBR3_HUMAN]	2	1	1	1	851	93.4398	5.70654	1.26577	1		1.93225	1		1.49365	1		0.759327	1		0.909026	1		0.737338	1		Quantified
O00241	Signal-regulatory protein beta-1	SIRPB1	FUNCTION: Immunoglobulin-like cell surface receptor involved in the negative regulation of receptor tyrosine kinase-coupled signaling processes. Participates also in the recruitment of tyrosine kinase SYK. Triggers activation of myeloid cells when associated with TYROBP (PubMed:10604985). {ECO:0000269|PubMed:10604985}.	Signal-regulatory protein beta-1 OS=Homo sapiens OX=9606 GN=SIRPB1 PE=1 SV=5 - [SIRB1_HUMAN]	6.03	2	2	3	398	43.184	6.52197	1.08612	3	4.22988	0.956164	3	5.37163	0.950852	3	18.7513	1.10217	3	2.10191	0.885143	3	1.47312	1.06943	3	4.06549	Quantified
Q16853	Membrane primary amine oxidase	AOC3	FUNCTION: Cell adhesion protein that participates in lymphocyte extravasation and recirculation by mediating the binding of lymphocytes to peripheral lymph node vascular endothelial cells in an L-selectin-independent fashion. Has semicarbazide-sensitive (SSAO) monoamine oxidase activity. May play a role in adipogenesis. {ECO:0000269|PubMed:17400359, ECO:0000269|PubMed:19588076, ECO:0000269|PubMed…	Membrane primary amine oxidase OS=Homo sapiens OX=9606 GN=AOC3 PE=1 SV=3 - [AOC3_HUMAN]	1.31	1	1	2	763	84.5683	6.52197	0.910077	2	39.3385	0.980836	2	31.2759	0.982057	2	27.869	0.980842	2	15.9106	0.938376	2	12.0583	1.0588	2	30.4308	Quantified
O14497	AT-rich interactive domain-containing protein 1A	ARID1A	FUNCTION: Involved in transcriptional activation and repression of select genes by chromatin remodeling (alteration of DNA-nucleosome topology). Component of SWI/SNF chromatin remodeling complexes that carry out key enzymatic activities, changing chromatin structure by altering DNA-histone contacts within a nucleosome in an ATP-dependent manner. Binds DNA non-specifically. Belongs to the neural p…	AT-rich interactive domain-containing protein 1A OS=Homo sapiens OX=9606 GN=ARID1A PE=1 SV=3 - [ARI1A_HUMAN]	0.31	1	1	1	2285	241.892	6.69775	1.66216	1		2.46712	1		0.283171	1		0.23108	1		2.91858	1		0.832611	1		Quantified
Q9UBR2	Cathepsin Z	CTSZ	FUNCTION: Exhibits carboxy-monopeptidase as well as carboxy-dipeptidase activity (PubMed:10504234). Capable of producing kinin potentiating peptides (By similarity). {ECO:0000250|UniProtKB:Q9R1T3, ECO:0000269|PubMed:10504234}.	Cathepsin Z OS=Homo sapiens OX=9606 GN=CTSZ PE=1 SV=1 - [CATZ_HUMAN]	3.3	1	1	1	303	33.8462	7.10791	1.04	1		0.818672	1		1.0527	1		1.03235	1		1.15448	1		0.952289	1		Quantified
P51148	Ras-related protein Rab-5C	RAB5C	FUNCTION: Protein transport. Probably involved in vesicular traffic (By similarity). {ECO:0000250}.	Ras-related protein Rab-5C OS=Homo sapiens OX=9606 GN=RAB5C PE=1 SV=2 - [RAB5C_HUMAN]	6.48	1	1	2	216	23.4678	8.41162	1.44704	2	8.04863	1.9035	2	8.86931	0.862344	2	3.85706	0.545894	2	15.7062	1.94066	2	8.22407	0.904747	2	2.76371	Quantified
Q6UX71	Plexin domain-containing protein 2	PLXDC2	FUNCTION: May play a role in tumor angiogenesis. {ECO:0000269|PubMed:11559528}.	Plexin domain-containing protein 2 OS=Homo sapiens OX=9606 GN=PLXDC2 PE=1 SV=1 - [PXDC2_HUMAN]	6.05	3	3	3	529	59.5455	6.45557	1.16345	3	0.795096	1.19794	3	11.3399	1.17367	3	15.1428	0.765437	3	3.81952	0.845858	3	1.04175	1.00481	3	21.9898	Quantified
Q9UJJ9	N-acetylglucosamine-1-phosphotransferase subunit gamma	GNPTG	FUNCTION: Non-catalytic subunit of the N-acetylglucosamine-1-phosphotransferase complex, an enzyme that catalyzes the formation of mannose 6-phosphate (M6P) markers on high mannose type oligosaccharides in the Golgi apparatus. Binds and presents the high mannose glycans of the acceptor to the catalytic alpha and beta subunits (GNPTAB). Enhances the rate of N-acetylglucosamine-1-phosphate transfer…	N-acetylglucosamine-1-phosphotransferase subunit gamma OS=Homo sapiens OX=9606 GN=GNPTG PE=1 SV=1 - [GNPTG_HUMAN]	2.3	1	1	1	305	33.9522	6.94678	0.686585	1		1.01168	1		1.07942	1		1.14561	1		0.937156	1		1.24088	1		Quantified
P01854	Immunoglobulin heavy constant epsilon	IGHE	FUNCTION: Constant region of immunoglobulin heavy chains. Immunoglobulins, also known as antibodies, are membrane-bound or secreted glycoproteins produced by B lymphocytes. In the recognition phase of humoral immunity, the membrane-bound immunoglobulins serve as receptors which, upon binding of a specific antigen, trigger the clonal expansion and differentiation of B lymphocytes into immunoglobul…	Immunoglobulin heavy constant epsilon OS=Homo sapiens OX=9606 GN=IGHE PE=1 SV=1 - [IGHE_HUMAN]	1.87	1	1	1	428	46.9893	8.06006	0.57266	1		0.476773	1		0.66227	1		1.28885	1		1.24134	1		1.18485	1		Quantified
P02766	Transthyretin	TTR	FUNCTION: Thyroid hormone-binding protein. Probably transports thyroxine from the bloodstream to the brain. {ECO:0000269|PubMed:3714052}.	Transthyretin OS=Homo sapiens OX=9606 GN=TTR PE=1 SV=1 - [TTHY_HUMAN]	8.84	1	1	2	147	15.877	5.75732	1.35925	2	3.69272	1.69505	2	16.3435	1.79948	2	10.7496	0.882198	2	43.8129	0.864543	2	6.60708	0.473929	2	7.54765	Quantified
P01344	Insulin-like growth factor II	IGF2	FUNCTION: The insulin-like growth factors possess growth-promoting activity. Major fetal growth hormone in mammals. Plays a key role in regulating fetoplacental development. IGF-II is influenced by placental lactogen. Also involved in tissue differentiation. Positively regulates myogenic transcription factor MYOD1 function by facilitating the recruitment of transcriptional coactivators, thereby c…	Insulin-like growth factor II OS=Homo sapiens OX=9606 GN=IGF2 PE=1 SV=1 - [IGF2_HUMAN]	13.89	2	2	3	180	20.1273	9.31982	0.847028	3	12.099	1.27576	3	0.889173	1.48962	3	2.13149	1.43778	3	9.50242	0.841303	3	1.50121	0.828234	3	6.47596	Quantified
P01591	Immunoglobulin J chain	JCHAIN	FUNCTION: Serves to link two monomer units of either IgM or IgA. In the case of IgM, the J chain-joined dimer is a nucleating unit for the IgM pentamer, and in the case of IgA it induces larger polymers. It also help to bind these immunoglobulins to secretory component. {ECO:0000250|UniProtKB:P01592}.	Immunoglobulin J chain OS=Homo sapiens OX=9606 GN=JCHAIN PE=1 SV=4 - [IGJ_HUMAN]	10.69	2	2	3	159	18.087	5.23682	0.683118	3	27.079	0.806316	3	39.7763	0.610736	3	6.74422	1.1423	3	15.7532	1.01526	3	10.5516	1.61573	3	10.4236	Quantified
Q00013	55 kDa erythrocyte membrane protein	MPP1	FUNCTION: Essential regulator of neutrophil polarity. Regulates neutrophil polarization by regulating AKT1 phosphorylation through a mechanism that is independent of PIK3CG activity (By similarity). {ECO:0000250}.	55 kDa erythrocyte membrane protein OS=Homo sapiens OX=9606 GN=MPP1 PE=1 SV=2 - [EM55_HUMAN]	2.58	1	1	1	466	52.2636	7.37158	1.37918	1		1.86579	1		0.788278	1		0.483898	1		2.01424	1		1.03477	1		Quantified
P30086	Phosphatidylethanolamine-binding protein 1	PEBP1	FUNCTION: Binds ATP, opioids and phosphatidylethanolamine. Has lower affinity for phosphatidylinositol and phosphatidylcholine. Serine protease inhibitor which inhibits thrombin, neuropsin and chymotrypsin but not trypsin, tissue type plasminogen activator and elastase (By similarity). Inhibits the kinase activity of RAF1 by inhibiting its activation and by dissociating the RAF1/MEK complex and a…	Phosphatidylethanolamine-binding protein 1 OS=Homo sapiens OX=9606 GN=PEBP1 PE=1 SV=3 - [PEBP1_HUMAN]	4.28	1	1	1	187	21.0437	7.53271	0.81245	1		0.909417	1		0.617501	1		0.573451	1		0.499763	1		0.673636	1		Quantified
P52566	Rho GDP-dissociation inhibitor 2	ARHGDIB	FUNCTION: Regulates the GDP/GTP exchange reaction of the Rho proteins by inhibiting the dissociation of GDP from them, and the subsequent binding of GTP to them (PubMed:8356058, PubMed:7512369). Regulates reorganization of the actin cytoskeleton mediated by Rho family members (PubMed:8262133). {ECO:0000269|PubMed:7512369, ECO:0000269|PubMed:8262133, ECO:0000269|PubMed:8356058}.	Rho GDP-dissociation inhibitor 2 OS=Homo sapiens OX=9606 GN=ARHGDIB PE=1 SV=3 - [GDIR2_HUMAN]	6.97	2	2	2	201	22.9736	5.21143	1.1233	2	10.8037	1.1768	2	25.2378	0.78804	2	9.22716	1.12851	2	1.64291	0.719189	2	28.5867	0.84532	2	2.77928	Quantified
O95980	Reversion-inducing cysteine-rich protein with Kazal motifs	RECK	FUNCTION: Functions together with ADGRA2 to enable brain endothelial cells to selectively respond to Wnt7 signals (WNT7A or WNT7B) (PubMed:28289266, PubMed:30026314). Plays a key role in Wnt7-specific responses: required for central nervous system (CNS) angiogenesis and blood-brain barrier regulation (By similarity). Acts as a Wnt7-specific coactivator of canonical Wnt signaling by decoding Wnt l…	Reversion-inducing cysteine-rich protein with Kazal motifs OS=Homo sapiens OX=9606 GN=RECK PE=1 SV=1 - [RECK_HUMAN]	0.93	1	1	1	971	106.386	6.7417	0.871582	1		0.880731	1		0.958421	1		0.98842	1		1.18685	1		1.10062	1		Quantified
P08833	Insulin-like growth factor-binding protein 1	IGFBP1	FUNCTION: IGF-binding proteins prolong the half-life of the IGFs and have been shown to either inhibit or stimulate the growth promoting effects of the IGFs on cell culture. They alter the interaction of IGFs with their cell surface receptors. Promotes cell migration. {ECO:0000269|PubMed:15972819}.	Insulin-like growth factor-binding protein 1 OS=Homo sapiens OX=9606 GN=IGFBP1 PE=1 SV=1 - [IBP1_HUMAN]	2.7	1	1	1	259	27.8853	5.18604	0.669533	1		1.21226	1		0.786817	1		0.914213	1		0.904229	1		1.22536	1		Quantified
P02679	Fibrinogen gamma chain	FGG	FUNCTION: Together with fibrinogen alpha (FGA) and fibrinogen beta (FGB), polymerizes to form an insoluble fibrin matrix. Has a major function in hemostasis as one of the primary components of blood clots. In addition, functions during the early stages of wound repair to stabilize the lesion and guide cell migration during re-epithelialization. Was originally thought to be essential for platelet …	Fibrinogen gamma chain OS=Homo sapiens OX=9606 GN=FGG PE=1 SV=3 - [FIBG_HUMAN]	5.3	1	1	1	453	51.4789	5.61768	0.44209	1		0.594805	1		0.456211	1		0.856783	1		0.946118	1		1.26767	1		Quantified
Q9Y6Z7	Collectin-10	COLEC10	FUNCTION: Lectin that binds to various sugars: galactose > mannose = fucose > N-acetylglucosamine > N-acetylgalactosamine (PubMed:10224141). Acts as a chemoattractant, probably involved in the regulation of cell migration (PubMed:28301481). {ECO:0000269|PubMed:10224141, ECO:0000269|PubMed:28301481}.	Collectin-10 OS=Homo sapiens OX=9606 GN=COLEC10 PE=1 SV=2 - [COL10_HUMAN]	2.89	1	1	1	277	30.6853	7.32764	1.07418	1		0.902275	1		1.04694	1		0.863852	1		1.01187	1		1.00941	1		Quantified
Q9NQ79	Cartilage acidic protein 1	CRTAC1		Cartilage acidic protein 1 OS=Homo sapiens OX=9606 GN=CRTAC1 PE=1 SV=2 - [CRAC1_HUMAN]	5.9	4	4	4	661	71.3758	5.12256	1.31441	3	2.37818	1.85189	3	44.5173	1.65226	3	15.372	0.809545	3	26.6102	0.911289	3	7.43499	0.674568	3	56.1526	Quantified
P62328	Thymosin beta-4	TMSB4X	FUNCTION: Plays an important role in the organization of the cytoskeleton (By similarity). Binds to and sequesters actin monomers (G actin) and therefore inhibits actin polymerization. {ECO:0000250}.; FUNCTION: Seraspenide inhibits the entry of hematopoietic pluripotent stem cells into the S-phase. {ECO:0000250}.	Thymosin beta-4 OS=Homo sapiens OX=9606 GN=TMSB4X PE=1 SV=2 - [TYB4_HUMAN]	77.27	5	5	6	44	5.04952	5.05908	0.525347	6	38.6197	0.476992	6	29.8372	0.541289	6	5.6562	1.53355	6	21.0507	1.3309	6	15.5567	1.22733	6	29	Quantified
P98172	Ephrin-B1	EFNB1	FUNCTION: Cell surface transmembrane ligand for Eph receptors, a family of receptor tyrosine kinases which are crucial for migration, repulsion and adhesion during neuronal, vascular and epithelial development (PubMed:8070404, PubMed:7973638). Binding to Eph receptors residing on adjacent cells leads to contact-dependent bidirectional signaling into neighboring cells (PubMed:8070404, PubMed:79736…	Ephrin-B1 OS=Homo sapiens OX=9606 GN=EFNB1 PE=1 SV=1 - [EFNB1_HUMAN]	2.02	1	1	1	346	37.9825	8.93896	0.896085	1		1.12472	1		0.866486	1		1.18359	1		0.874951	1		1.1282	1		Quantified
P62899	60S ribosomal protein L31	RPL31		60S ribosomal protein L31 OS=Homo sapiens OX=9606 GN=RPL31 PE=1 SV=1 - [RL31_HUMAN]	11.2	1	1	2	125	14.4539	10.5356	1.45788	2	24.3201	1.35798	2	11.3342	0.897028	2	26.027	0.667045	2	37.206	1.81415	2	14.116	0.839437	2	10.7161	Quantified
P01772	Immunoglobulin heavy variable 3-33	IGHV3-33	FUNCTION: V region of the variable domain of immunoglobulin heavy chains that participates in the antigen recognition (PubMed:24600447). Immunoglobulins, also known as antibodies, are membrane-bound or secreted glycoproteins produced by B lymphocytes. In the recognition phase of humoral immunity, the membrane-bound immunoglobulins serve as receptors which, upon binding of a specific antigen, trig…	Immunoglobulin heavy variable 3-33 OS=Homo sapiens OX=9606 GN=IGHV3-33 PE=1 SV=2 - [HV333_HUMAN]	5.98	1	1	1	117	13.0655	8.93896	0.516225	1		0.301549	1		0.439159	1		1.32297	1		1.03101	1		2.08803	1		Quantified
P28066	Proteasome subunit alpha type-5	PSMA5	FUNCTION: Component of the 20S core proteasome complex involved in the proteolytic degradation of most intracellular proteins. This complex plays numerous essential roles within the cell by associating with different regulatory particles. Associated with two 19S regulatory particles, forms the 26S proteasome and thus participates in the ATP-dependent degradation of ubiquitinated proteins. The 26S…	Proteasome subunit alpha type-5 OS=Homo sapiens OX=9606 GN=PSMA5 PE=1 SV=3 - [PSA5_HUMAN]	4.98	1	1	1	241	26.3942	4.79248	1.27361	1		1.3869	1		0.756541	1		0.584945	1		1.67648	1		0.922062	1		Quantified
Q13421	Mesothelin	MSLN	FUNCTION: Membrane-anchored forms may play a role in cellular adhesion.; FUNCTION: Megakaryocyte-potentiating factor (MPF) potentiates megakaryocyte colony formation in vitro.	Mesothelin OS=Homo sapiens OX=9606 GN=MSLN PE=1 SV=2 - [MSLN_HUMAN]	2.7	2	2	2	630	68.9422	6.37939	0.672548	2	58.1409	0.868949	2	43.4092	0.675449	2	56.9641	1.2543	2	11.0642	1.00311	2	22.5512	1.20518	2	36.5155	Quantified
P01033	Metalloproteinase inhibitor 1	TIMP1	FUNCTION: Metalloproteinase inhibitor that functions by forming one to one complexes with target metalloproteinases, such as collagenases, and irreversibly inactivates them by binding to their catalytic zinc cofactor. Acts on MMP1, MMP2, MMP3, MMP7, MMP8, MMP9, MMP10, MMP11, MMP12, MMP13 and MMP16. Does not act on MMP14. Also functions as a growth factor that regulates cell differentiation, migra…	Metalloproteinase inhibitor 1 OS=Homo sapiens OX=9606 GN=TIMP1 PE=1 SV=1 - [TIMP1_HUMAN]	13.53	3	3	5	207	23.1555	8.104	0.845299	5	35.08	0.72145	5	12.8963	0.979309	5	12.434	1.0913	5	5.93208	1.11018	5	27.183	1.04683	5	10.0723	Quantified
P05023	Sodium/potassium-transporting ATPase subunit alpha-1	ATP1A1	FUNCTION: This is the catalytic component of the active enzyme, which catalyzes the hydrolysis of ATP coupled with the exchange of sodium and potassium ions across the plasma membrane. This action creates the electrochemical gradient of sodium and potassium ions, providing the energy for active transport of various nutrients. {ECO:0000269|PubMed:29499166, ECO:0000269|PubMed:30388404}.	Sodium/potassium-transporting ATPase subunit alpha-1 OS=Homo sapiens OX=9606 GN=ATP1A1 PE=1 SV=1 - [AT1A1_HUMAN]	3.52	3	3	3	1023	112.824	5.49072	0.624446	3	12.9943	0.628626	3	30.0103	2.95678	3	0.357948	0.645906	3	19.1564	0.962756	3	15.1619	1.2883	3	82.3873	Quantified
P04180	Phosphatidylcholine-sterol acyltransferase	LCAT	FUNCTION: Central enzyme in the extracellular metabolism of plasma lipoproteins. Synthesized mainly in the liver and secreted into plasma where it converts cholesterol and phosphatidylcholines (lecithins) to cholesteryl esters and lysophosphatidylcholines on the surface of high and low density lipoproteins (HDLs and LDLs) (PubMed:10329423, PubMed:19065001, PubMed:26195816). The cholesterol ester …	Phosphatidylcholine-sterol acyltransferase OS=Homo sapiens OX=9606 GN=LCAT PE=1 SV=1 - [LCAT_HUMAN]	2.5	1	1	1	440	49.5461	6.11279	0.654148	1		0.730704	1		0.703569	1		0.940808	1		1.19157	1		1.33192	1		Quantified
Q99445	Glycosyl-phosphatidylinositol-anchored molecule-like protein	GML	FUNCTION: May play a role in the apoptotic pathway or cell-cycle regulation induced by p53/TP53 after DNA damage.	Glycosyl-phosphatidylinositol-anchored molecule-like protein OS=Homo sapiens OX=9606 GN=GML PE=2 SV=1 - [GML_HUMAN]	3.8	1	1	1	158	17.7178	6.48096	1.06379	1		0.83567	1		0.934776	1		1.12256	1		0.810755	1		1.23023	1		Quantified
Q12860	Contactin-1	CNTN1	FUNCTION: Contactins mediate cell surface interactions during nervous system development. Involved in the formation of paranodal axo-glial junctions in myelinated peripheral nerves and in the signaling between axons and myelinating glial cells via its association with CNTNAP1. Participates in oligodendrocytes generation by acting as a ligand of NOTCH1. Its association with NOTCH1 promotes NOTCH1 …	Contactin-1 OS=Homo sapiens OX=9606 GN=CNTN1 PE=1 SV=1 - [CNTN1_HUMAN]	4.81	5	5	5	1018	113.249	5.89697	1.10174	5	4.45073	1.14505	5	9.31281	1.16141	5	14.346	1.0532	5	18.5707	0.867041	5	12.4613	0.961845	5	14.2123	Quantified
Q8IYD8	Fanconi anemia group M protein	FANCM	FUNCTION: DNA-dependent ATPase component of the Fanconi anemia (FA) core complex (PubMed:16116422). Required for the normal activation of the FA pathway, leading to monoubiquitination of the FANCI-FANCD2 complex in response to DNA damage, cellular resistance to DNA cross-linking drugs, and prevention of chromosomal breakage (PubMed:16116422, PubMed:19423727, PubMed:20347428, PubMed:20347429, PubM…	Fanconi anemia group M protein OS=Homo sapiens OX=9606 GN=FANCM PE=1 SV=2 - [FANCM_HUMAN]	0.34	1	1	3	2048	232.046	6.11279	1.11159	3	15.3401	1.25471	3	11.1081	1.08878	3	16.0135	0.635789	3	16.0086	1.17404	3	9.06334	1.11896	3	6.36054	Quantified
P17813	Endoglin	ENG	FUNCTION: Vascular endothelium glycoprotein that plays an important role in the regulation of angiogenesis (PubMed:21737454, PubMed:23300529). Required for normal structure and integrity of adult vasculature (PubMed:7894484). Regulates the migration of vascular endothelial cells (PubMed:17540773). Required for normal extraembryonic angiogenesis and for embryonic heart development (By similarity).…	Endoglin OS=Homo sapiens OX=9606 GN=ENG PE=1 SV=2 - [EGLN_HUMAN]	2.89	2	2	2	658	70.5331	6.60986	0.988362	2	7.87287	0.960889	2	20.8771	1.08909	2	2.61845	1.28521	2	27.0664	1.00121	2	6.95892	0.889041	2	10.2967	Quantified
Q6NVV9	Putative disintegrin and metalloproteinase domain-containing protein 5	ADAM5	FUNCTION: This is a non catalytic metalloprotease-like protein. {ECO:0000250, ECO:0000269|PubMed:10417343}.	Putative disintegrin and metalloproteinase domain-containing protein 5 OS=Homo sapiens OX=9606 GN=ADAM5 PE=5 SV=2 - [ADAM5_HUMAN]	1.7	1	1	1	412	47.1502	6.80029	1.11943	1		1.02155	1		1.10968	1		0.588673	1		1.28401	1		1.27332	1		Quantified
P52790	Hexokinase-3	HK3	FUNCTION: Catalyzes the phosphorylation of hexose, such as D-glucose and D-fructose, to hexose 6-phosphate (D-glucose 6-phosphate and D-fructose 6-phosphate, respectively) (PubMed:8717435). Mediates the initial step of glycolysis by catalyzing phosphorylation of D-glucose to D-glucose 6-phosphate (PubMed:8717435). {ECO:0000269|PubMed:8717435}.	Hexokinase-3 OS=Homo sapiens OX=9606 GN=HK3 PE=1 SV=2 - [HXK3_HUMAN]	1.19	1	1	2	923	98.9621	5.40186	1.44419	2	8.81349	1.43895	2	18.4142	0.817275	2	2.051	0.699531	2	16.0112	1.33772	2	15.197	1.01237	2	0.634482	Quantified
P28482	Mitogen-activated protein kinase 1	MAPK1	FUNCTION: Serine/threonine kinase which acts as an essential component of the MAP kinase signal transduction pathway. MAPK1/ERK2 and MAPK3/ERK1 are the 2 MAPKs which play an important role in the MAPK/ERK cascade. They participate also in a signaling cascade initiated by activated KIT and KITLG/SCF. Depending on the cellular context, the MAPK/ERK cascade mediates diverse biological functions such…	Mitogen-activated protein kinase 1 OS=Homo sapiens OX=9606 GN=MAPK1 PE=1 SV=3 - [MK01_HUMAN]	1.94	1	1	1	360	41.3632	6.97607	0.822948	1		0.767183	1		0.880088	1		0.977875	1		1.4377	1		1.08007	1		Quantified
P08887	Interleukin-6 receptor subunit alpha	IL6R	FUNCTION: Part of the receptor for interleukin 6. Binds to IL6 with low affinity, but does not transduce a signal (PubMed:28265003). Signal activation necessitate an association with IL6ST. Activation may lead to the regulation of the immune response, acute-phase reactions and hematopoiesis. {ECO:0000269|PubMed:28265003}.; FUNCTION: Low concentration of a soluble form of IL6 receptor acts as an a…	Interleukin-6 receptor subunit alpha OS=Homo sapiens OX=9606 GN=IL6R PE=1 SV=1 - [IL6RA_HUMAN]	3.85	2	2	2	468	51.5149	8.22119	1.12291	2	24.6896	1.00558	2	25.2162	1.128	2	22.9235	1.31932	2	71.439	0.68813	2	24.7545	0.827038	2	49.8806	Quantified
Q9NZ08	Endoplasmic reticulum aminopeptidase 1	ERAP1	FUNCTION: Aminopeptidase that plays a central role in peptide trimming, a step required for the generation of most HLA class I-binding peptides. Peptide trimming is essential to customize longer precursor peptides to fit them to the correct length required for presentation on MHC class I molecules. Strongly prefers substrates 9-16 residues long. Rapidly degrades 13-mer to a 9-mer and then stops. …	Endoplasmic reticulum aminopeptidase 1 OS=Homo sapiens OX=9606 GN=ERAP1 PE=1 SV=3 - [ERAP1_HUMAN]	2.34	2	2	2	941	107.166	6.45557	0.883345	2	18.2046	1.06518	2	37.2267	1.09589	2	76.3757	0.979231	2	15.0262	1.20512	2	0.841937	0.893821	2	43.8534	Quantified
P54764	Ephrin type-A receptor 4	EPHA4	FUNCTION: Receptor tyrosine kinase which binds membrane-bound ephrin family ligands residing on adjacent cells, leading to contact-dependent bidirectional signaling into neighboring cells. The signaling pathway downstream of the receptor is referred to as forward signaling while the signaling pathway downstream of the ephrin ligand is referred to as reverse signaling. Highly promiscuous, it has t…	Ephrin type-A receptor 4 OS=Homo sapiens OX=9606 GN=EPHA4 PE=1 SV=1 - [EPHA4_HUMAN]	1.01	1	1	1	986	109.79	6.60986	0.6186	1		1.15551	1		1.02446	1		1.1579	1		1.00006	1		1.13768	1		Quantified
P32942	Intercellular adhesion molecule 3	ICAM3	FUNCTION: ICAM proteins are ligands for the leukocyte adhesion protein LFA-1 (integrin alpha-L/beta-2) (PubMed:1448173). ICAM3 is also a ligand for integrin alpha-D/beta-2. In association with integrin alpha-L/beta-2, contributes to apoptotic neutrophil phagocytosis by macrophages (PubMed:23775590). {ECO:0000269|PubMed:1448173, ECO:0000269|PubMed:23775590}.	Intercellular adhesion molecule 3 OS=Homo sapiens OX=9606 GN=ICAM3 PE=1 SV=2 - [ICAM3_HUMAN]	1.65	1	1	1	547	59.5028	5.42725	1.30701	1		1.07094	1		0.923876	1		0.677439	1		1.05312	1		1.09086	1		Quantified
P0DJI8	Serum amyloid A-1 protein	SAA1	FUNCTION: Major acute phase protein.	Serum amyloid A-1 protein OS=Homo sapiens OX=9606 GN=SAA1 PE=1 SV=1 - [SAA1_HUMAN]	5.74	1	1	1	122	13.5235	6.78564	0.589972	1		0.45751	1		0.508986	1		1.65511	1		0.77438	1		0.925316	1		Quantified
O43493	Trans-Golgi network integral membrane protein 2	TGOLN2	FUNCTION: May be involved in regulating membrane traffic to and from trans-Golgi network.	Trans-Golgi network integral membrane protein 2 OS=Homo sapiens OX=9606 GN=TGOLN2 PE=1 SV=4 - [TGON2_HUMAN]	4.58	2	2	2	437	45.8525	5.63037	1.12052	2	83.9853	1.29506	2	85.8417	1.14774	2	43.5876	0.939914	2	15.4548	0.875178	2	39.3522	0.840766	2	85.6176	Quantified
Q9NPR2	Semaphorin-4B	SEMA4B	FUNCTION: Inhibits axonal extension by providing local signals to specify territories inaccessible for growing axons. {ECO:0000250}.	Semaphorin-4B OS=Homo sapiens OX=9606 GN=SEMA4B PE=1 SV=4 - [SEM4B_HUMAN]	0.84	1	1	1	837	92.707	7.04932	0.979874	1		0.966082	1		1.08304	1		1.23727	1		0.926861	1		0.947248	1		Quantified
P02144	Myoglobin	MB	FUNCTION: Serves as a reserve supply of oxygen and facilitates the movement of oxygen within muscles.	Myoglobin OS=Homo sapiens OX=9606 GN=MB PE=1 SV=2 - [MYG_HUMAN]	5.19	1	1	1	154	17.173	7.6792	0.7804	1		0.759187	1		0.813263	1		1.36176	1		0.92194	1		1.02238	1		Quantified
P05121	Plasminogen activator inhibitor 1	SERPINE1	FUNCTION: Serine protease inhibitor. Inhibits TMPRSS7 (PubMed:15853774). Is a primary inhibitor of tissue-type plasminogen activator (PLAT) and urokinase-type plasminogen activator (PLAU). As PLAT inhibitor, it is required for fibrinolysis down-regulation and is responsible for the controlled degradation of blood clots (PubMed:8481516, PubMed:9207454, PubMed:17912461). As PLAU inhibitor, it is in…	Plasminogen activator inhibitor 1 OS=Homo sapiens OX=9606 GN=SERPINE1 PE=1 SV=1 - [PAI1_HUMAN]	4.98	2	2	2	402	45.031	7.1958	1.04023	2	14.3387	0.85184	2	5.63446	0.991139	2	11.2801	1.14008	2	45.8964	0.904249	2	15.4925	0.799411	2	18.0333	Quantified
Q06141	Regenerating islet-derived protein 3-alpha	REG3A	FUNCTION: Bactericidal C-type lectin which acts exclusively against Gram-positive bacteria and mediates bacterial killing by binding to surface-exposed carbohydrate moieties of peptidoglycan. Regulates keratinocyte proliferation and differentiation after skin injury via activation of EXTL3-PI3K-AKT signaling pathway. {ECO:0000269|PubMed:16931762}.	Regenerating islet-derived protein 3-alpha OS=Homo sapiens OX=9606 GN=REG3A PE=1 SV=1 - [REG3A_HUMAN]	6.29	1	1	2	175	19.3824	7.63525	0.292615	2	6.83133	0.515628	2	2.67473	0.735546	2	9.527	0.733463	2	1.72694	2.40681	2	5.09276	0.904272	2	3.06717	Quantified
P37802	Transgelin-2	TAGLN2		Transgelin-2 OS=Homo sapiens OX=9606 GN=TAGLN2 PE=1 SV=3 - [TAGL2_HUMAN]	7.04	1	1	1	199	22.3772	8.25049	0.931332	1		1.15349	1		1.52039	1		0.900228	1		1.50624	1		0.861066	1		Quantified
P08575	Receptor-type tyrosine-protein phosphatase C	PTPRC	FUNCTION: Protein tyrosine-protein phosphatase required for T-cell activation through the antigen receptor. Acts as a positive regulator of T-cell coactivation upon binding to DPP4. The first PTPase domain has enzymatic activity, while the second one seems to affect the substrate specificity of the first one. Upon T-cell activation, recruits and dephosphorylates SKAP1 and FYN. Dephosphorylates LY…	Receptor-type tyrosine-protein phosphatase C OS=Homo sapiens OX=9606 GN=PTPRC PE=1 SV=3 - [PTPRC_HUMAN]	0.61	1	1	1	1306	147.394	6.15088	1.14576	1		1.17428	1		1.02487	1		0.755799	1		1.06569	1		1.10923	1		Quantified
P67936	Tropomyosin alpha-4 chain	TPM4	FUNCTION: Binds to actin filaments in muscle and non-muscle cells. Plays a central role, in association with the troponin complex, in the calcium dependent regulation of vertebrate striated muscle contraction. Smooth muscle contraction is regulated by interaction with caldesmon. In non-muscle cells is implicated in stabilizing cytoskeleton actin filaments (By similarity). Binds calcium (PubMed:18…	Tropomyosin alpha-4 chain OS=Homo sapiens OX=9606 GN=TPM4 PE=1 SV=3 - [TPM4_HUMAN]	2.82	1	1	1	248	28.5045	4.69092	1.09656	1		1.02703	1		1.33623	1		1.14373	1		0.769895	1		0.892518	1		Quantified
O75563	Src kinase-associated phosphoprotein 2	SKAP2	FUNCTION: May be involved in B-cell and macrophage adhesion processes. In B-cells, may act by coupling the B-cell receptor (BCR) to integrin activation. May play a role in src signaling pathway. {ECO:0000269|PubMed:12893833, ECO:0000269|PubMed:9837776}.	Src kinase-associated phosphoprotein 2 OS=Homo sapiens OX=9606 GN=SKAP2 PE=1 SV=1 - [SKAP2_HUMAN]	2.23	1	1	1	359	41.191	4.69092	1.27085	1		1.11526	1		0.799352	1		0.728069	1		0.63084	1		1.22247	1		Quantified
P83916	Chromobox protein homolog 1	CBX1	FUNCTION: Component of heterochromatin. Recognizes and binds histone H3 tails methylated at 'Lys-9', leading to epigenetic repression. Interaction with lamin B receptor (LBR) can contribute to the association of the heterochromatin with the inner nuclear membrane. {ECO:0000250|UniProtKB:P83917}.	Chromobox protein homolog 1 OS=Homo sapiens OX=9606 GN=CBX1 PE=1 SV=1 - [CBX1_HUMAN]	3.24	1	1	1	185	21.4046	4.93213	0.540138	1		0.501588	1		0.536241	1		1.02592	1		1.17291	1		1.57829	1		Quantified
P13987	CD59 glycoprotein	CD59	FUNCTION: Potent inhibitor of the complement membrane attack complex (MAC) action. Acts by binding to the C8 and/or C9 complements of the assembling MAC, thereby preventing incorporation of the multiple copies of C9 required for complete formation of the osmolytic pore. This inhibitor appears to be species-specific. Involved in signal transduction for T-cell activation complexed to a protein tyro…	CD59 glycoprotein OS=Homo sapiens OX=9606 GN=CD59 PE=1 SV=1 - [CD59_HUMAN]	6.25	1	1	1	128	14.1678	6.48096	1.0998	1		1.33145	1		1.30451	1		1.26951	1		0.835081	1		0.758227	1		Quantified
P14207	Folate receptor beta	FOLR2	FUNCTION: Binds to folate and reduced folic acid derivatives and mediates delivery of 5-methyltetrahydrofolate and folate analogs into the interior of cells. Has high affinity for folate and folic acid analogs at neutral pH. Exposure to slightly acidic pH after receptor endocytosis triggers a conformation change that strongly reduces its affinity for folates and mediates their release. {ECO:00002…	Folate receptor beta OS=Homo sapiens OX=9606 GN=FOLR2 PE=1 SV=4 - [FOLR2_HUMAN]	3.92	1	1	1	255	29.2598	7.53271	1.28298	1		2.11614	1		1.7984	1		0.989881	1		0.635533	1		0.66792	1		Quantified
Q96I99	Succinate--CoA ligase [GDP-forming] subunit beta, mitochondrial	SUCLG2	FUNCTION: GTP-specific succinyl-CoA synthetase functions in the citric acid cycle (TCA), coupling the hydrolysis of succinyl-CoA to the synthesis of GTP and thus represents the only step of substrate-level phosphorylation in the TCA. The beta subunit provides nucleotide specificity of the enzyme and binds the substrate succinate, while the binding sites for coenzyme A and phosphate are found in t…	Succinate--CoA ligase [GDP-forming] subunit beta, mitochondrial OS=Homo sapiens OX=9606 GN=SUCLG2 PE=1 SV=2 - [SUCB2_HUMAN]	3.24	2	2	2	432	46.4814	6.39209	1.24825	2	53.3197	1.10545	2	171.409	1.43527	2	547.838	0.481207	2	60.5869	1.65155	2	97.667	0.713547	2	16.1443	Quantified
Q9UI12	V-type proton ATPase subunit H	ATP6V1H	FUNCTION: Subunit of the peripheral V1 complex of vacuolar ATPase. Subunit H activates the ATPase activity of the enzyme and couples ATPase activity to proton flow. Vacuolar ATPase is responsible for acidifying a variety of intracellular compartments in eukaryotic cells, thus providing most of the energy required for transport processes in the vacuolar system (By similarity). Involved in the endo…	V-type proton ATPase subunit H OS=Homo sapiens OX=9606 GN=ATP6V1H PE=1 SV=1 - [VATH_HUMAN]	1.45	1	1	2	483	55.8471	6.48096	1.29442	2	6.484	1.42716	2	2.57794	0.588034	2	4.99962	0.72397	2	58.9617	1.86925	2	10.191	0.972721	2	26.1952	Quantified
Q9H8L6	Multimerin-2	MMRN2	FUNCTION: Inhibits endothelial cells motility and acts as a negative regulator of angiogenesis; it downregulates KDR activation by binding VEGFA. {ECO:0000269|PubMed:22020326}.	Multimerin-2 OS=Homo sapiens OX=9606 GN=MMRN2 PE=1 SV=2 - [MMRN2_HUMAN]	0.95	1	1	1	949	104.344	5.85889	0.941222	1		1.15255	1		1.20695	1		1.30635	1		0.913296	1		0.810902	1		Quantified
Q9NR34	Mannosyl-oligosaccharide 1,2-alpha-mannosidase IC	MAN1C1	FUNCTION: Involved in the maturation of Asn-linked oligosaccharides. Trim alpha-1,2-linked mannose residues from Man(9)GlcNAc(2) to produce first Man(8)GlcNAc(2) then Man(6)GlcNAc and a small amount of Man(5)GlcNAc.	Mannosyl-oligosaccharide 1,2-alpha-mannosidase IC OS=Homo sapiens OX=9606 GN=MAN1C1 PE=1 SV=1 - [MA1C1_HUMAN]	1.11	1	1	1	630	70.866	7.45947	1.10249	1		0.888643	1		1.16235	1		1.17102	1		0.924866	1		0.78414	1		Quantified
Q9Y5C1	Angiopoietin-related protein 3	ANGPTL3	FUNCTION: Acts in part as a hepatokine that is involved in regulation of lipid and glucose metabolism (PubMed:11788823, PubMed:12909640, PubMed:23661675, PubMed:25495645). Proposed to play a role in the trafficking of energy substrates to either storage or oxidative tissues in response to food intake (By similarity). Has a stimulatory effect on plasma triglycerides (TG), which is achieved by supp…	Angiopoietin-related protein 3 OS=Homo sapiens OX=9606 GN=ANGPTL3 PE=1 SV=1 - [ANGL3_HUMAN]	4.57	2	2	2	460	53.6042	6.69775	0.870791	2	40.6773	0.779936	2	33.9944	0.95774	2	55.312	1.1672	2	16.2923	1.15956	2	1.42787	0.93086	2	35.6525	Quantified
P03950	Angiogenin	ANG	FUNCTION: Binds to actin on the surface of endothelial cells; once bound, angiogenin is endocytosed and translocated to the nucleus. Stimulates ribosomal RNA synthesis including that containing the initiation site sequences of 45S rRNA. Cleaves tRNA within anticodon loops to produce tRNA-derived stress-induced fragments (tiRNAs) which inhibit protein synthesis and triggers the assembly of stress …	Angiogenin OS=Homo sapiens OX=9606 GN=ANG PE=1 SV=1 - [ANGI_HUMAN]	4.76	1	1	1	147	16.5394	9.64209	0.752475	1		0.885724	1		0.887534	1		1.20224	1		1.09595	1		1.30733	1		Quantified
P25786	Proteasome subunit alpha type-1	PSMA1	FUNCTION: Component of the 20S core proteasome complex involved in the proteolytic degradation of most intracellular proteins. This complex plays numerous essential roles within the cell by associating with different regulatory particles. Associated with two 19S regulatory particles, forms the 26S proteasome and thus participates in the ATP-dependent degradation of ubiquitinated proteins. The 26S…	Proteasome subunit alpha type-1 OS=Homo sapiens OX=9606 GN=PSMA1 PE=1 SV=1 - [PSA1_HUMAN]	3.8	1	1	1	263	29.5369	6.60986	0.920764	1		0.738609	1		0.969779	1		1.13196	1		1.03441	1		1	1		Quantified
P04179	Superoxide dismutase [Mn], mitochondrial	SOD2	FUNCTION: Destroys superoxide anion radicals which are normally produced within the cells and which are toxic to biological systems. {ECO:0000269|PubMed:10334867}.	Superoxide dismutase [Mn], mitochondrial OS=Homo sapiens OX=9606 GN=SOD2 PE=1 SV=3 - [SODM_HUMAN]	4.05	1	1	1	222	24.7346	8.25049	0.465821	1		0.528883	1		0.883091	1		1.8448	1		0.959546	1		0.891041	1		Quantified
P23470	Receptor-type tyrosine-protein phosphatase gamma	PTPRG	FUNCTION: Possesses tyrosine phosphatase activity. {ECO:0000269|PubMed:19167335}.	Receptor-type tyrosine-protein phosphatase gamma OS=Homo sapiens OX=9606 GN=PTPRG PE=1 SV=4 - [PTPRG_HUMAN]	1.18	2	2	3	1445	161.901	6.41748	1.00383	3	30.2124	0.612882	3	27.2601	0.863116	3	3.00833	1.13691	3	12.5264	1.14036	3	26.5252	1.12264	3	11.6993	Quantified
Q9P2E9	Ribosome-binding protein 1	RRBP1	FUNCTION: Acts as a ribosome receptor and mediates interaction between the ribosome and the endoplasmic reticulum membrane. {ECO:0000250}.	Ribosome-binding protein 1 OS=Homo sapiens OX=9606 GN=RRBP1 PE=1 SV=5 - [RRBP1_HUMAN]	14.18	2	2	4	1410	152.365	8.60205	1.16916	4	55.6362	0.994111	4	33.7476	1.22844	4	57.901	0.67708	4	16.8605	0.9854	4	35.8905	1.08905	4	29.6559	Quantified
P00966	Argininosuccinate synthase	ASS1	FUNCTION: One of the enzymes of the urea cycle, the metabolic pathway transforming neurotoxic amonia produced by protein catabolism into inocuous urea in the liver of ureotelic animals. Catalyzes the formation of arginosuccinate from aspartate, citrulline and ATP and together with ASL it is responsible for the biosynthesis of arginine in most body tissues. {ECO:0000305|PubMed:18473344, ECO:000030…	Argininosuccinate synthase OS=Homo sapiens OX=9606 GN=ASS1 PE=1 SV=2 - [ASSY_HUMAN]	8.74	2	2	2	412	46.501	8.01611	1.22972	2	31.7575	1.01106	2	56.3323	1.49607	2	31.1727	0.64974	2	1.73729	1.69614	2	3.95642	0.849698	2	18.7922	Quantified
Q5NE16	Putative inactive cathepsin L-like protein CTSL3P	CTSL3P		Putative inactive cathepsin L-like protein CTSL3P OS=Homo sapiens OX=9606 GN=CTSL3P PE=5 SV=1 - [CATL3_HUMAN]	3.21	1	1	1	218	25.0432	7.15186	1.10282	1		0.869177	1		1.17963	1		1.03455	1		1.00918	1		1.04617	1		Quantified
P12109	Collagen alpha-1(VI) chain	COL6A1	FUNCTION: Collagen VI acts as a cell-binding protein.	Collagen alpha-1(VI) chain OS=Homo sapiens OX=9606 GN=COL6A1 PE=1 SV=3 - [CO6A1_HUMAN]	0.88	1	1	1	1028	108.462	5.42725	0.701095	1		0.842034	1		1.01711	1		0.944111	1		0.960036	1		1.26786	1		Quantified
P04424	Argininosuccinate lyase	ASL		Argininosuccinate lyase OS=Homo sapiens OX=9606 GN=ASL PE=1 SV=4 - [ARLY_HUMAN]	1.72	1	1	1	464	51.6253	6.48096	1.37778	1		1.08042	1		1.84085	1		0.818822	1		0.890003	1		0.777346	1		Quantified
O15511	Actin-related protein 2/3 complex subunit 5	ARPC5	FUNCTION: Component of the Arp2/3 complex, a multiprotein complex that mediates actin polymerization upon stimulation by nucleation-promoting factor (NPF) (PubMed:9230079). The Arp2/3 complex mediates the formation of branched actin networks in the cytoplasm, providing the force for cell motility (PubMed:9230079). In addition to its role in the cytoplasmic cytoskeleton, the Arp2/3 complex also pr…	Actin-related protein 2/3 complex subunit 5 OS=Homo sapiens OX=9606 GN=ARPC5 PE=1 SV=3 - [ARPC5_HUMAN]	7.95	1	1	1	151	16.3103	5.66846	2.027	1		1.10247	1		1.57444	1		0.547476	1		0.97119	1		0.644407	1		Quantified
P04745	Alpha-amylase 1	AMY1A		Alpha-amylase 1 OS=Homo sapiens OX=9606 GN=AMY1A PE=1 SV=2 - [AMY1_HUMAN]	5.28	2	2	2	511	57.7309	6.93213	0.858982	2	9.62997	1.01812	2	14.4997	1.11952	2	25.0323	1.1956	2	20.9055	1.19635	2	41.3363	0.946879	2	19.8701	Quantified
P28827	Receptor-type tyrosine-protein phosphatase mu	PTPRM	FUNCTION: Involved in cell-cell adhesion through homophilic interactions. May play a key role in signal transduction and growth control. {ECO:0000269|PubMed:16456543}.	Receptor-type tyrosine-protein phosphatase mu OS=Homo sapiens OX=9606 GN=PTPRM PE=1 SV=2 - [PTPRM_HUMAN]	1.79	2	2	2	1452	163.578	6.65381	1.04174	2	7.13659	1.01752	2	3.81794	1.1093	2	10.4104	1.17812	2	14.2353	1.13117	2	23.1302	0.946155	2	19.0552	Quantified
P41222	Prostaglandin-H2 D-isomerase	PTGDS	FUNCTION: Catalyzes the conversion of PGH2 to PGD2, a prostaglandin involved in smooth muscle contraction/relaxation and a potent inhibitor of platelet aggregation. Involved in a variety of CNS functions, such as sedation, NREM sleep and PGE2-induced allodynia, and may have an anti-apoptotic role in oligodendrocytes. Binds small non-substrate lipophilic molecules, including biliverdin, bilirubin,…	Prostaglandin-H2 D-isomerase OS=Homo sapiens OX=9606 GN=PTGDS PE=1 SV=1 - [PTGDS_HUMAN]	7.37	2	2	3	190	21.0153	7.79639	0.432696	3	2.43916	0.922233	3	2.47856	0.609063	3	7.6586	1.60189	3	2.19217	0.747093	3	3.13146	1.59234	3	0.431729	Quantified
Q13023	A-kinase anchor protein 6	AKAP6	FUNCTION: Binds to type II regulatory subunits of protein kinase A and anchors/targets them to the nuclear membrane or sarcoplasmic reticulum. May act as an adapter for assembling multiprotein complexes.	A-kinase anchor protein 6 OS=Homo sapiens OX=9606 GN=AKAP6 PE=1 SV=3 - [AKAP6_HUMAN]	0.3	1	1	1	2319	256.56	5.0083	0.890264	1		0.732108	1		0.823773	1		1.27924	1		1.14746	1		0.916229	1		Quantified
P00505	Aspartate aminotransferase, mitochondrial	GOT2	FUNCTION: Catalyzes the irreversible transamination of the L-tryptophan metabolite L-kynurenine to form kynurenic acid (KA). As a member of the malate-aspartate shuttle, it has a key role in the intracellular NAD(H) redox balance. Is important for metabolite exchange between mitochondria and cytosol, and for amino acid metabolism. Facilitates cellular uptake of long-chain free fatty acids. {ECO:0…	Aspartate aminotransferase, mitochondrial OS=Homo sapiens OX=9606 GN=GOT2 PE=1 SV=3 - [AATM_HUMAN]	2.09	1	1	1	430	47.4873	9.01221	1.00063	1		0.641076	1		4.92497	1		0.521015	1		0.865277	1		0.73225	1		Quantified
Q9BYE2	Transmembrane protease serine 13	TMPRSS13		Transmembrane protease serine 13 OS=Homo sapiens OX=9606 GN=TMPRSS13 PE=2 SV=5 - [TMPSD_HUMAN]	4.44	1	2	21	586	63.1273	8.63135	1.18969	1		1.35691	1		1.47538	1		0.454043	1		1.64547	1		1.52347	1		Quantified
Q9BXN1	Asporin	ASPN	FUNCTION: Negatively regulates periodontal ligament (PDL) differentiation and mineralization to ensure that the PDL is not ossified and to maintain homeostasis of the tooth-supporting system. Inhibits BMP2-induced cytodifferentiation of PDL cells by preventing its binding to BMPR1B/BMP type-1B receptor, resulting in inhibition of BMP-dependent activation of SMAD proteins (By similarity). Critical…	Asporin OS=Homo sapiens OX=9606 GN=ASPN PE=1 SV=2 - [ASPN_HUMAN]	4.74	2	2	2	380	43.3893	7.07861	1.11994	2	6.31389	1.09894	2	30.0951	0.829871	2	1.65058	0.724015	2	8.02514	1.03535	2	15.9286	1.2304	2	1.71703	Quantified
O95428	Papilin	PAPLN		Papilin OS=Homo sapiens OX=9606 GN=PAPLN PE=2 SV=4 - [PPN_HUMAN]	1.8	2	2	3	1278	137.612	6.88818	1.15191	3	3.82459	0.762559	3	38.1574	0.945581	3	2.65205	1.16948	3	2.90446	1.07662	3	0.999032	0.992966	3	20.0994	Quantified
Q86U17	Serpin A11	SERPINA11		Serpin A11 OS=Homo sapiens OX=9606 GN=SERPINA11 PE=2 SV=2 - [SPA11_HUMAN]	4.5	2	2	2	422	46.9595	7.6792	1.32188	2	1.68354	0.959328	2	27.2697	1.06504	2	4.93207	1.03378	2	3.18379	0.921669	2	6.48624	0.938486	2	9.94652	Quantified
O14786	Neuropilin-1	NRP1	FUNCTION: Receptor involved in the development of the cardiovascular system, in angiogenesis, in the formation of certain neuronal circuits and in organogenesis outside the nervous system. It mediates the chemorepulsant activity of semaphorins (PubMed:9288753, PubMed:9529250, PubMed:10688880). It binds to semaphorin 3A, The PLGF-2 isoform of PGF, The VEGF165 isoform of VEGFA and VEGFB (PubMed:928…	Neuropilin-1 OS=Homo sapiens OX=9606 GN=NRP1 PE=1 SV=3 - [NRP1_HUMAN]	5.53	5	5	7	923	103.069	5.88428	0.900393	7	33.3488	1.00733	7	46.9313	1.06265	7	41.2216	0.932521	7	35.0555	0.927334	7	17.3973	1.14958	7	8.81955	Quantified
Q00796	Sorbitol dehydrogenase	SORD	FUNCTION: Polyol dehydrogenase that catalyzes the reversible NAD(+)-dependent oxidation of various sugar alcohols. Is mostly active with D-sorbitol (D-glucitol), L-threitol, xylitol and ribitol as substrates, leading to the C2-oxidized products D-fructose, L-erythrulose, D-xylulose, and D-ribulose, respectively (PubMed:3365415). Is a key enzyme in the polyol pathway that interconverts glucose and…	Sorbitol dehydrogenase OS=Homo sapiens OX=9606 GN=SORD PE=1 SV=4 - [DHSO_HUMAN]	2.24	1	1	1	357	38.2998	7.97217	1.24709	1		0.965397	1		1.15424	1		0.792056	1		0.971083	1		0.745988	1		Quantified
Q6NWY9	Pre-mRNA-processing factor 40 homolog B	PRPF40B	FUNCTION: May be involved in pre-mRNA splicing. {ECO:0000269|PubMed:9700202}.	Pre-mRNA-processing factor 40 homolog B OS=Homo sapiens OX=9606 GN=PRPF40B PE=1 SV=1 - [PR40B_HUMAN]	0.69	1	1	1	871	99.2961	6.82959	0.496569	1		0.285569	1		0.419563	1		0.951239	1		1.1242	1		2.07154	1		Quantified
Q02818	Nucleobindin-1	NUCB1	FUNCTION: Major calcium-binding protein of the Golgi which may have a role in calcium homeostasis (By similarity). Acts as a non-receptor guanine nucleotide exchange factor which binds to and activates alpha subunits of guanine nucleotide-binding proteins (G proteins) (By similarity). {ECO:0000250|UniProtKB:Q0P569, ECO:0000250|UniProtKB:Q63083}.	Nucleobindin-1 OS=Homo sapiens OX=9606 GN=NUCB1 PE=1 SV=4 - [NUCB1_HUMAN]	4.77	2	2	2	461	53.8463	5.24951	0.667026	2	4.17781	0.800353	2	18.2221	0.827264	2	32.4346	1.59375	2	20.4792	0.959763	2	26.8767	1.12481	2	23.5299	Quantified
P40939	Trifunctional enzyme subunit alpha, mitochondrial	HADHA	FUNCTION: Mitochondrial trifunctional enzyme catalyzes the last three of the four reactions of the mitochondrial beta-oxidation pathway (PubMed:8135828, PubMed:1550553, PubMed:29915090, PubMed:30850536). The mitochondrial beta-oxidation pathway is the major energy-producing process in tissues and is performed through four consecutive reactions breaking down fatty acids into acetyl-CoA (PubMed:299…	Trifunctional enzyme subunit alpha, mitochondrial OS=Homo sapiens OX=9606 GN=HADHA PE=1 SV=2 - [ECHA_HUMAN]	1.05	1	1	1	763	82.9469	9.0415	1.39463	1		0.991295	1		4.94877	1		0.355854	1		0.744572	1		0.609069	1		Quantified
P57088	Transmembrane protein 33	TMEM33	FUNCTION: Acts as a regulator of the tubular endoplasmic reticulum (ER) network. Suppresses the RTN3/4-induced formation of the ER tubules (PubMed:25612671). Positively regulates PERK-mediated and IRE1-mediated unfolded protein response signaling (PubMed:26268696). {ECO:0000269|PubMed:25612671, ECO:0000269|PubMed:26268696}.	Transmembrane protein 33 OS=Homo sapiens OX=9606 GN=TMEM33 PE=1 SV=2 - [TMM33_HUMAN]	4.86	1	1	1	247	27.9598	9.70068	1.14911	1		1.42387	1		0.688155	1		0.790159	1		2.11457	1		0.839457	1		Quantified
P42785	Lysosomal Pro-X carboxypeptidase	PRCP	FUNCTION: Cleaves C-terminal amino acids linked to proline in peptides such as angiotensin II, III and des-Arg9-bradykinin. This cleavage occurs at acidic pH, but enzymatic activity is retained with some substrates at neutral pH.	Lysosomal Pro-X carboxypeptidase OS=Homo sapiens OX=9606 GN=PRCP PE=1 SV=1 - [PCP_HUMAN]	2.02	1	1	1	496	55.7639	7.21045	1.31826	1		1.19544	1		1.22173	1		0.945201	1		0.794643	1		0.921137	1		Quantified
Q13508	Ecto-ADP-ribosyltransferase 3	ART3		Ecto-ADP-ribosyltransferase 3 OS=Homo sapiens OX=9606 GN=ART3 PE=1 SV=2 - [NAR3_HUMAN]	7.46	3	3	3	389	43.8952	6.06201	0.750142	3	53.401	0.887421	3	2.71521	0.785667	3	55.6741	1.17794	3	40.9769	1.11866	3	22.3371	1.33149	3	13.6834	Quantified
P05556	Integrin beta-1	ITGB1	FUNCTION: Integrins alpha-1/beta-1, alpha-2/beta-1, alpha-10/beta-1 and alpha-11/beta-1 are receptors for collagen. Integrins alpha-1/beta-1 and alpha-2/beta-2 recognize the proline-hydroxylated sequence G-F-P-G-E-R in collagen. Integrins alpha-2/beta-1, alpha-3/beta-1, alpha-4/beta-1, alpha-5/beta-1, alpha-8/beta-1, alpha-10/beta-1, alpha-11/beta-1 and alpha-V/beta-1 are receptors for fibronecti…	Integrin beta-1 OS=Homo sapiens OX=9606 GN=ITGB1 PE=1 SV=2 - [ITB1_HUMAN]	1.5	1	1	1	798	88.357	5.38916	1.23152	1		1.66104	1		1.32147	1		0.667525	1		1.06414	1		0.957664	1		Quantified
P14678	Small nuclear ribonucleoprotein-associated proteins B and B'	SNRPB	FUNCTION: Plays role in pre-mRNA splicing as core component of the SMN-Sm complex that mediates spliceosomal snRNP assembly and as component of the spliceosomal U1, U2, U4 and U5 small nuclear ribonucleoproteins (snRNPs), the building blocks of the spliceosome (PubMed:11991638, PubMed:18984161, PubMed:19325628, PubMed:25555158, PubMed:26912367, PubMed:28502770, PubMed:28781166, PubMed:28076346). …	Small nuclear ribonucleoprotein-associated proteins B and B' OS=Homo sapiens OX=9606 GN=SNRPB PE=1 SV=2 - [RSMB_HUMAN]	6.25	2	2	4	240	24.5937	11.1948	1.68154	4	19.4442	1.65385	4	22.8721	0.37361	4	57.8307	0.283049	4	61.0531	2.19508	4	11.4255	0.96707	4	6.88098	Quantified
P05067	Amyloid-beta precursor protein	APP	FUNCTION: Functions as a cell surface receptor and performs physiological functions on the surface of neurons relevant to neurite growth, neuronal adhesion and axonogenesis. Interaction between APP molecules on neighboring cells promotes synaptogenesis (PubMed:25122912). Involved in cell mobility and transcription regulation through protein-protein interactions. Can promote transcription activati…	Amyloid-beta precursor protein OS=Homo sapiens OX=9606 GN=APP PE=1 SV=3 - [A4_HUMAN]	2.08	2	2	2	770	86.8881	4.81787	0.965835	2	22.0232	1.05817	2	24.4614	0.951574	2	16.3001	0.954303	2	1.97295	0.94985	2	8.01405	0.993185	2	28.4994	Quantified
Q86SQ4	Adhesion G-protein coupled receptor G6	ADGRG6	FUNCTION: G-protein coupled receptor which is activated by type IV collagen, a major constituent of the basement membrane (By similarity). Couples to G(i)-proteins as well as G(s)-proteins (PubMed:24227709). Essential for normal differentiation of promyelinating Schwann cells and for normal myelination of axons (PubMed:24227709). Regulates neural, cardiac and ear development via G-protein- and/or…	Adhesion G-protein coupled receptor G6 OS=Homo sapiens OX=9606 GN=ADGRG6 PE=1 SV=3 - [AGRG6_HUMAN]	0.57	1	1	1	1221	136.607	7.86963	0.585279	1		0.983402	1		0.870532	1		0.955239	1		0.855172	1		1.56694	1		Quantified
P16035	Metalloproteinase inhibitor 2	TIMP2	FUNCTION: Complexes with metalloproteinases (such as collagenases) and irreversibly inactivates them by binding to their catalytic zinc cofactor. Known to act on MMP-1, MMP-2, MMP-3, MMP-7, MMP-8, MMP-9, MMP-10, MMP-13, MMP-14, MMP-15, MMP-16 and MMP-19. {ECO:0000269|PubMed:11710594, ECO:0000269|PubMed:2554304, ECO:0000269|PubMed:2793861}.	Metalloproteinase inhibitor 2 OS=Homo sapiens OX=9606 GN=TIMP2 PE=1 SV=2 - [TIMP2_HUMAN]	12.27	2	2	3	220	24.3831	7.48877	1.22976	3	1.99167	1.66836	3	2.80992	1.69726	3	9.6172	0.78561	3	5.42733	0.781082	3	4.1408	0.825103	3	4.51762	Quantified
P08F94	Fibrocystin	PKHD1	FUNCTION: May be required for correct bipolar cell division through the regulation of centrosome duplication and mitotic spindle assembly. May be a receptor protein that acts in collecting-duct and biliary differentiation. {ECO:0000269|PubMed:20554582}.	Fibrocystin OS=Homo sapiens OX=9606 GN=PKHD1 PE=1 SV=1 - [PKHD1_HUMAN]	0.47	1	1	6	4074	446.418	6.56592	1.29641	5	5.55984	1.46664	6	37.1503	1.07357	4	14.4225	0.791662	6	30.5279	1.40833	5	23.7369	1.1478	6	41.2222	Quantified
P61160	Actin-related protein 2	ACTR2	FUNCTION: ATP-binding component of the Arp2/3 complex, a multiprotein complex that mediates actin polymerization upon stimulation by nucleation-promoting factor (NPF) (PubMed:9000076). The Arp2/3 complex mediates the formation of branched actin networks in the cytoplasm, providing the force for cell motility (PubMed:9000076). Seems to contact the pointed end of the daughter actin filament (PubMed…	Actin-related protein 2 OS=Homo sapiens OX=9606 GN=ACTR2 PE=1 SV=1 - [ARP2_HUMAN]	4.31	1	1	1	394	44.7322	6.7417	1.37058	1		1.38205	1		1.23268	1		1.41611	1		0.662104	1		0.51648	1		Quantified
Q99798	Aconitate hydratase, mitochondrial	ACO2	FUNCTION: Catalyzes the isomerization of citrate to isocitrate via cis-aconitate. {ECO:0000250|UniProtKB:P16276}.	Aconitate hydratase, mitochondrial OS=Homo sapiens OX=9606 GN=ACO2 PE=1 SV=2 - [ACON_HUMAN]	1.79	2	2	2	780	85.3719	7.60596	0.938302	2	9.33124	0.688458	2	2.99596	2.29599	2	123.446	0.6753	2	46.2146	0.979131	2	0.901875	1.09346	2	39.6611	Quantified
P02461	Collagen alpha-1(III) chain	COL3A1	FUNCTION: Collagen type III occurs in most soft connective tissues along with type I collagen. Involved in regulation of cortical development. Is the major ligand of ADGRG1 in the developing brain and binding to ADGRG1 inhibits neuronal migration and activates the RhoA pathway by coupling ADGRG1 to GNA13 and possibly GNA12.	Collagen alpha-1(III) chain OS=Homo sapiens OX=9606 GN=COL3A1 PE=1 SV=4 - [CO3A1_HUMAN]	0.48	1	1	1	1466	138.479	6.60986	0.602477	1		1.15939	1		1.21386	1		0.987314	1		1.18456	1		1.07449	1		Quantified
P12110	Collagen alpha-2(VI) chain	COL6A2	FUNCTION: Collagen VI acts as a cell-binding protein.	Collagen alpha-2(VI) chain OS=Homo sapiens OX=9606 GN=COL6A2 PE=1 SV=4 - [CO6A2_HUMAN]	0.79	1	1	1	1019	108.512	6.21436	0.844751	1		0.989593	1		1.20201	1		0.971157	1		0.991961	1		1.05893	1		Quantified
P07942	Laminin subunit beta-1	LAMB1	FUNCTION: Binding to cells via a high affinity receptor, laminin is thought to mediate the attachment, migration and organization of cells into tissues during embryonic development by interacting with other extracellular matrix components. Involved in the organization of the laminar architecture of cerebral cortex. It is probably required for the integrity of the basement membrane/glia limitans t…	Laminin subunit beta-1 OS=Homo sapiens OX=9606 GN=LAMB1 PE=1 SV=2 - [LAMB1_HUMAN]	1.9	4	4	4	1786	197.909	4.94482	0.583558	4	19.8278	0.569759	4	43.2932	0.819599	4	7.0357	0.976132	4	62.0123	1.10103	4	11.1058	1.21056	4	11.0025	Quantified
P51532	Transcription activator BRG1	SMARCA4	FUNCTION: Involved in transcriptional activation and repression of select genes by chromatin remodeling (alteration of DNA-nucleosome topology). Component of SWI/SNF chromatin remodeling complexes that carry out key enzymatic activities, changing chromatin structure by altering DNA-histone contacts within a nucleosome in an ATP-dependent manner. Component of the CREST-BRG1 complex, a multiprotein…	Transcription activator BRG1 OS=Homo sapiens OX=9606 GN=SMARCA4 PE=1 SV=2 - [SMCA4_HUMAN]	0.67	1	1	1	1647	184.53	7.88428	1.49868	1		1.27578	1		1.64665	1		0.980207	1		0.568133	1		0.485855	1		Quantified
Q86TH1	ADAMTS-like protein 2	ADAMTSL2		ADAMTS-like protein 2 OS=Homo sapiens OX=9606 GN=ADAMTSL2 PE=1 SV=1 - [ATL2_HUMAN]	1.89	2	2	2	951	104.553	6.41748	0.778289	2	30.1113	0.826302	2	15.7652	0.920533	2	54.0485	1.09089	2	17.9675	0.994919	2	0.486695	1.16187	2	25.2775	Quantified
P27105	Erythrocyte band 7 integral membrane protein	STOM	FUNCTION: Regulates ion channel activity and transmembrane ion transport. Regulates ASIC2 and ASIC3 channel activity.	Erythrocyte band 7 integral membrane protein OS=Homo sapiens OX=9606 GN=STOM PE=1 SV=3 - [STOM_HUMAN]	4.17	1	1	1	288	31.7107	7.88428	1.34437	1		1.85513	1		0.535698	1		0.690354	1		2.26266	1		0.927917	1		Quantified
Q13315	Serine-protein kinase ATM	ATM	FUNCTION: Serine/threonine protein kinase which activates checkpoint signaling upon double strand breaks (DSBs), apoptosis and genotoxic stresses such as ionizing ultraviolet A light (UVA), thereby acting as a DNA damage sensor. Recognizes the substrate consensus sequence [ST]-Q. Phosphorylates 'Ser-139' of histone variant H2AX at double strand breaks (DSBs), thereby regulating DNA damage respons…	Serine-protein kinase ATM OS=Homo sapiens OX=9606 GN=ATM PE=1 SV=4 - [ATM_HUMAN]	0.26	1	1	1	3056	350.462	6.81494	0.665782	1		2.10437	1		1.44464	1		0.587715	1		1.21473	1		0.981589	1		Quantified
Q15233	Non-POU domain-containing octamer-binding protein	NONO	FUNCTION: DNA- and RNA binding protein, involved in several nuclear processes. Binds the conventional octamer sequence in double-stranded DNA. Also binds single-stranded DNA and RNA at a site independent of the duplex site. Involved in pre-mRNA splicing, probably as a heterodimer with SFPQ. Interacts with U5 snRNA, probably by binding to a purine-rich sequence located on the 3' side of U5 snRNA s…	Non-POU domain-containing octamer-binding protein OS=Homo sapiens OX=9606 GN=NONO PE=1 SV=4 - [NONO_HUMAN]	2.34	1	1	1	471	54.1973	8.95361	1.13986	1		1.22036	1		1.02082	1		1.0736	1		1.36193	1		0.978138	1		Quantified
P02786	Transferrin receptor protein 1	TFRC	FUNCTION: Cellular uptake of iron occurs via receptor-mediated endocytosis of ligand-occupied transferrin receptor into specialized endosomes. Endosomal acidification leads to iron release. The apotransferrin-receptor complex is then recycled to the cell surface with a return to neutral pH and the concomitant loss of affinity of apotransferrin for its receptor. Transferrin receptor is necessary f…	Transferrin receptor protein 1 OS=Homo sapiens OX=9606 GN=TFRC PE=1 SV=2 - [TFR1_HUMAN]	1.18	1	1	1	760	84.8179	6.60986	0.901367	1		0.771384	1		0.914372	1		0.929775	1		1.0257	1		1.37853	1		Quantified
P35579	Myosin-9	MYH9	FUNCTION: Cellular myosin that appears to play a role in cytokinesis, cell shape, and specialized functions such as secretion and capping. During cell spreading, plays an important role in cytoskeleton reorganization, focal contacts formation (in the margins but not the central part of spreading cells), and lamellipodial retraction; this function is mechanically antagonized by MYH10. {ECO:0000269…	Myosin-9 OS=Homo sapiens OX=9606 GN=MYH9 PE=1 SV=4 - [MYH9_HUMAN]	0.51	1	1	1	1960	226.392	5.60498	1.06073	1		1.07586	1		1.83838	1		0.717766	1		1.37734	1		0.814545	1		Quantified
P20774	Mimecan	OGN	FUNCTION: Induces bone formation in conjunction with TGF-beta-1 or TGF-beta-2.	Mimecan OS=Homo sapiens OX=9606 GN=OGN PE=1 SV=1 - [MIME_HUMAN]	3.02	1	1	1	298	33.9009	5.63037	0.601303	1		0.552536	1		0.600951	1		1.3023	1		1.14124	1		1.41877	1		Quantified
P04066	Tissue alpha-L-fucosidase	FUCA1	FUNCTION: Alpha-L-fucosidase is responsible for hydrolyzing the alpha-1,6-linked fucose joined to the reducing-end N-acetylglucosamine of the carbohydrate moieties of glycoproteins. {ECO:0000269|PubMed:9741689}.	Tissue alpha-L-fucosidase OS=Homo sapiens OX=9606 GN=FUCA1 PE=1 SV=4 - [FUCO_HUMAN]	1.72	1	1	4	466	53.6547	6.84424	1.20491	4	0.850718	1.04763	4	3.53363	1.50638	4	9.10992	0.904631	4	1.54258	1.06193	4	0.99481	0.937308	4	8.52715	Quantified
P11047	Laminin subunit gamma-1	LAMC1	FUNCTION: Binding to cells via a high affinity receptor, laminin is thought to mediate the attachment, migration and organization of cells into tissues during embryonic development by interacting with other extracellular matrix components.	Laminin subunit gamma-1 OS=Homo sapiens OX=9606 GN=LAMC1 PE=1 SV=3 - [LAMC1_HUMAN]	1.31	2	2	2	1609	177.489	5.12256	1.17081	2	37.2062	1.40965	2	21.7801	1.05287	2	21.3873	0.96164	2	6.79108	0.79938	2	35.3514	0.791448	2	30.295	Quantified
P25774	Cathepsin S	CTSS	FUNCTION: Thiol protease. Key protease responsible for the removal of the invariant chain from MHC class II molecules. The bond-specificity of this proteinase is in part similar to the specificities of cathepsin L.	Cathepsin S OS=Homo sapiens OX=9606 GN=CTSS PE=1 SV=3 - [CATS_HUMAN]	3.32	1	1	1	331	37.4713	8.33838	1.8742	1		0.849413	1		1.13714	1		0.760161	1		0.706574	1		0.560712	1		Quantified
Q14CN4	Keratin, type II cytoskeletal 72	KRT72	FUNCTION: Has a role in hair formation. Specific component of keratin intermediate filaments in the inner root sheath (IRS) of the hair follicle (Probable). {ECO:0000305}.	Keratin, type II cytoskeletal 72 OS=Homo sapiens OX=9606 GN=KRT72 PE=1 SV=2 - [K2C72_HUMAN]	3.72	1	2	2	511	55.8424	6.88818	0.873881	1		0.929891	1		0.910539	1		0.877843	1		1.17145	1		1.37101	1		Quantified
P58335	Anthrax toxin receptor 2	ANTXR2	FUNCTION: Necessary for cellular interactions with laminin and the extracellular matrix. {ECO:0000269|PubMed:11683410, ECO:0000269|PubMed:12973667}.	Anthrax toxin receptor 2 OS=Homo sapiens OX=9606 GN=ANTXR2 PE=1 SV=5 - [ANTR2_HUMAN]	1.23	1	1	1	489	53.6321	7.45947	1.11776	1		0.996748	1		1.07757	1		1.00837	1		0.973061	1		1.01032	1		Quantified
P12821	Angiotensin-converting enzyme	ACE	FUNCTION: Converts angiotensin I to angiotensin II by release of the terminal His-Leu, this results in an increase of the vasoconstrictor activity of angiotensin. Also able to inactivate bradykinin, a potent vasodilator. Has also a glycosidase activity which releases GPI-anchored proteins from the membrane by cleaving the mannose linkage in the GPI moiety.	Angiotensin-converting enzyme OS=Homo sapiens OX=9606 GN=ACE PE=1 SV=1 - [ACE_HUMAN]	0.54	1	1	1	1306	149.62	6.39209	1.29012	1		1.4849	1		1.41642	1		0.89964	1		0.759315	1		0.816905	1		Quantified
P07585	Decorin	DCN	FUNCTION: May affect the rate of fibrils formation.	Decorin OS=Homo sapiens OX=9606 GN=DCN PE=1 SV=1 - [PGS2_HUMAN]	1.95	1	1	1	359	39.7218	8.54346	0.842804	1		1.23242	1		1.05504	1		0.953853	1		1.03523	1		1.10996	1		Quantified
Q4LDE5	Sushi, von Willebrand factor type A, EGF and pentraxin domain-containing protein 1	SVEP1	FUNCTION: May play a role in the cell attachment process. {ECO:0000250}.	Sushi, von Willebrand factor type A, EGF and pentraxin domain-containing protein 1 OS=Homo sapiens OX=9606 GN=SVEP1 PE=1 SV=3 - [SVEP1_HUMAN]	0.5	2	2	2	3571	389.912	5.50342	0.781503	2	2.18541	0.841759	2	18.5989	0.796902	2	7.23978	1.18466	2	14.3909	1.06163	2	5.27043	1.07453	2	0.793788	Quantified
P22314	Ubiquitin-like modifier-activating enzyme 1	UBA1	FUNCTION: Catalyzes the first step in ubiquitin conjugation to mark cellular proteins for degradation through the ubiquitin-proteasome system (PubMed:1606621, PubMed:1447181). Activates ubiquitin by first adenylating its C-terminal glycine residue with ATP, and thereafter linking this residue to the side chain of a cysteine residue in E1, yielding a ubiquitin-E1 thioester and free AMP (PubMed:144…	Ubiquitin-like modifier-activating enzyme 1 OS=Homo sapiens OX=9606 GN=UBA1 PE=1 SV=3 - [UBA1_HUMAN]	0.76	1	1	1	1058	117.774	5.75732	0.974099	1		0.871056	1		1.61888	1		0.864318	1		1.111	1		0.850958	1		Quantified
Q9UG63	ATP-binding cassette sub-family F member 2	ABCF2		ATP-binding cassette sub-family F member 2 OS=Homo sapiens OX=9606 GN=ABCF2 PE=1 SV=2 - [ABCF2_HUMAN]	0.96	1	1	1	623	71.2446	7.37158	0.841765	1		0.663382	1		0.627639	1		1.07427	1		0.998601	1		1.57336	1		Quantified
Q9P258	Protein RCC2	RCC2	FUNCTION: Multifunctional protein that may effect its functions by regulating the activity of small GTPases, such as RAC1 and RALA (PubMed:12919680, PubMed:25074804, PubMed:26158537, PubMed:28869598). Required for normal progress through the cell cycle, both during interphase and during mitosis (PubMed:23388455, PubMed:12919680, PubMed:26158537). Required for the presence of normal levels of MAD2…	Protein RCC2 OS=Homo sapiens OX=9606 GN=RCC2 PE=1 SV=2 - [RCC2_HUMAN]	3.64	1	1	1	522	56.0492	8.77783	1	1		0.98023	1		0.986816	1		1.54293	1		1.05474	1		0.684029	1		Quantified
P23284	Peptidyl-prolyl cis-trans isomerase B	PPIB	FUNCTION: PPIase that catalyzes the cis-trans isomerization of proline imidic peptide bonds in oligopeptides and may therefore assist protein folding. {ECO:0000269|PubMed:20676357}.	Peptidyl-prolyl cis-trans isomerase B OS=Homo sapiens OX=9606 GN=PPIB PE=1 SV=2 - [PPIB_HUMAN]	10.19	2	3	4	216	23.7275	9.40771	1.02797	2	8.15476	1.07005	2	1.29624	0.970891	2	17.5345	0.894493	2	21.0805	1.11896	2	13.4543	0.982754	2	26.5619	Quantified
P42765	3-ketoacyl-CoA thiolase, mitochondrial	ACAA2	FUNCTION: In the production of energy from fats, this is one of the enzymes that catalyzes the last step of the mitochondrial beta-oxidation pathway, an aerobic process breaking down fatty acids into acetyl-CoA (Probable). Using free coenzyme A/CoA, catalyzes the thiolytic cleavage of medium- to long-chain unbranched 3-oxoacyl-CoAs into acetyl-CoA and a fatty acyl-CoA shortened by two carbon atom…	3-ketoacyl-CoA thiolase, mitochondrial OS=Homo sapiens OX=9606 GN=ACAA2 PE=1 SV=2 - [THIM_HUMAN]	1.76	1	1	1	397	41.8976	8.08936	0.753964	1		0.579576	1		1.7999	1		0.641824	1		1.22381	1		1.52265	1		Quantified
Q8N2M4	Lysoplasmalogenase-like protein TMEM86A	TMEM86A		Lysoplasmalogenase-like protein TMEM86A OS=Homo sapiens OX=9606 GN=TMEM86A PE=2 SV=1 - [TM86A_HUMAN]	3.33	1	1	1	240	26.3807	8.646	0.858176	1		0.872233	1		1.1645	1		0.564036	1		0.626057	1		1.24354	1		Quantified
P24593	Insulin-like growth factor-binding protein 5	IGFBP5	FUNCTION: IGF-binding proteins prolong the half-life of the IGFs and have been shown to either inhibit or stimulate the growth promoting effects of the IGFs on cell culture. They alter the interaction of IGFs with their cell surface receptors.	Insulin-like growth factor-binding protein 5 OS=Homo sapiens OX=9606 GN=IGFBP5 PE=1 SV=1 - [IBP5_HUMAN]	5.88	2	2	3	272	30.55	8.20654	1.14975	3	13.6071	1.43592	3	6.49228	1.49841	3	6.49326	1.22416	3	5.77447	0.668993	3	1.20061	0.669435	3	19.053	Quantified
P48735	Isocitrate dehydrogenase [NADP], mitochondrial	IDH2	FUNCTION: Plays a role in intermediary metabolism and energy production. It may tightly associate or interact with the pyruvate dehydrogenase complex.	Isocitrate dehydrogenase [NADP], mitochondrial OS=Homo sapiens OX=9606 GN=IDH2 PE=1 SV=2 - [IDHP_HUMAN]	2.43	1	1	1	452	50.8769	8.68994	1.03087	1		0.642278	1		5.20064	1		0.633765	1		0.754047	1		0.578697	1		Quantified
P68431	Histone H3.1	H3C1	FUNCTION: Core component of nucleosome. Nucleosomes wrap and compact DNA into chromatin, limiting DNA accessibility to the cellular machineries which require DNA as a template. Histones thereby play a central role in transcription regulation, DNA repair, DNA replication and chromosomal stability. DNA accessibility is regulated via a complex set of post-translational modifications of histones, als…	Histone H3.1 OS=Homo sapiens OX=9606 GN=H3C1 PE=1 SV=2 - [H31_HUMAN]	9.56	2	2	2	136	15.3945	11.1216	0.956053	2	3.49502	0.433968	2	18.972	6.47239	2	30.9862	0.331732	2	64.0185	0.900772	2	6.26196	0.402367	2	38.2262	Quantified
P08567	Pleckstrin	PLEK	FUNCTION: Major protein kinase C substrate of platelets.	Pleckstrin OS=Homo sapiens OX=9606 GN=PLEK PE=1 SV=3 - [PLEK_HUMAN]	4	1	1	1	350	40.0994	8.27979	2.02099	1		2.4559	1		1.11228	1		0.578087	1		0.475639	1		0.527005	1		Quantified
Q5SYB0	FERM and PDZ domain-containing protein 1	FRMPD1	FUNCTION: Stabilizes membrane-bound GPSM1, and thereby promotes its interaction with GNAI1. {ECO:0000269|PubMed:18566450}.	FERM and PDZ domain-containing protein 1 OS=Homo sapiens OX=9606 GN=FRMPD1 PE=1 SV=1 - [FRPD1_HUMAN]	0.44	1	1	2	1578	173.328	5.24951	1.03498	2	3.11967	1.10798	2	3.2366	1.05395	2	7.86414	0.896678	2	15.6709	0.832794	2	17.9591	1.26397	2	8.59592	Quantified
P69905	Hemoglobin subunit alpha	HBA1	FUNCTION: Involved in oxygen transport from the lung to the various peripheral tissues.	Hemoglobin subunit alpha OS=Homo sapiens OX=9606 GN=HBA1 PE=1 SV=2 - [HBA_HUMAN]	42.25	6	6	7	142	15.2479	8.67529	0.713399	7	48.4577	0.54574	7	47.4302	0.691869	7	19.9536	1.36419	7	16.8421	1.07613	7	20.1966	1.22868	7	13.5689	Quantified
Q14103	Heterogeneous nuclear ribonucleoprotein D0	HNRNPD	FUNCTION: Binds with high affinity to RNA molecules that contain AU-rich elements (AREs) found within the 3'-UTR of many proto-oncogenes and cytokine mRNAs. Also binds to double- and single-stranded DNA sequences in a specific manner and functions a transcription factor. Each of the RNA-binding domains specifically can bind solely to a single-stranded non-monotonous 5'-UUAG-3' sequence and also w…	Heterogeneous nuclear ribonucleoprotein D0 OS=Homo sapiens OX=9606 GN=HNRNPD PE=1 SV=1 - [HNRPD_HUMAN]	2.25	1	1	3	355	38.4103	7.81104	1.25451	3	3.5154	1.77643	3	1.55509	0.722217	3	23.5493	0.570949	3	19.1281	2.06628	3	3.46867	0.827955	3	8.56918	Quantified
Q9BWS9	Chitinase domain-containing protein 1	CHID1	FUNCTION: Saccharide- and LPS-binding protein with possible roles in pathogen sensing and endotoxin neutralization. Ligand-binding specificity relates to the length of the oligosaccharides, with preference for chitotetraose (in vitro). {ECO:0000269|PubMed:20724479}.	Chitinase domain-containing protein 1 OS=Homo sapiens OX=9606 GN=CHID1 PE=1 SV=1 - [CHID1_HUMAN]	1.78	1	1	1	393	44.9123	8.63135	0.409453	1		0.243984	1		0.367095	1		1.98887	1		1.85171	1		0.970931	1		Quantified
Q13332	Receptor-type tyrosine-protein phosphatase S	PTPRS	FUNCTION: Cell surface receptor that binds to glycosaminoglycans, including chondroitin sulfate proteoglycans and heparan sulfate proteoglycan (PubMed:21454754). Binding to chondroitin sulfate and heparan sulfate proteoglycans has opposite effects on PTPRS oligomerization and regulation of neurite outgrowth. Contributes to the inhibition of neurite and axonal outgrowth by chondroitin sulfate prot…	Receptor-type tyrosine-protein phosphatase S OS=Homo sapiens OX=9606 GN=PTPRS PE=1 SV=3 - [PTPRS_HUMAN]	1.39	2	2	2	1948	216.905	6.45557	0.889888	2	0.855946	0.860195	2	7.20575	1.07313	2	17.8141	1.04089	2	16.4917	1.28588	2	11.3454	1.10901	2	7.79284	Quantified
Q9Y4D7	Plexin-D1	PLXND1	FUNCTION: Cell surface receptor for SEMA4A and for class 3 semaphorins, such as SEMA3A, SEMA3C and SEMA3E. Plays an important role in cell-cell signaling, and in regulating the migration of a wide spectrum of cell types. Regulates the migration of thymocytes in the medulla. Regulates endothelial cell migration. Plays an important role in ensuring the specificity of synapse formation. Required for…	Plexin-D1 OS=Homo sapiens OX=9606 GN=PLXND1 PE=1 SV=3 - [PLXD1_HUMAN]	0.36	1	1	1	1925	211.871	7.15186	1.09897	1		1.10534	1		1.121	1		1.25562	1		0.916521	1		0.919806	1		Quantified
Q6UWH4	Golgi-associated kinase 1B	GASK1B		Golgi-associated kinase 1B OS=Homo sapiens OX=9606 GN=GASK1B PE=2 SV=1 - [GAK1B_HUMAN]	2.12	1	1	1	519	57.5161	9.70068	0.637778	1		0.714143	1		0.773314	1		1.12371	1		1.25618	1		1.38298	1		Quantified
P60842	Eukaryotic initiation factor 4A-I	EIF4A1	FUNCTION: ATP-dependent RNA helicase which is a subunit of the eIF4F complex involved in cap recognition and is required for mRNA binding to ribosome. In the current model of translation initiation, eIF4A unwinds RNA secondary structures in the 5'-UTR of mRNAs which is necessary to allow efficient binding of the small ribosomal subunit, and subsequent scanning for the initiator codon. {ECO:000026…	Eukaryotic initiation factor 4A-I OS=Homo sapiens OX=9606 GN=EIF4A1 PE=1 SV=1 - [IF4A1_HUMAN]	2.46	1	1	1	406	46.1246	5.47803	1.18036	1		1.30602	1		0.944014	1		0.885911	1		1.56141	1		0.911377	1		Quantified
P00568	Adenylate kinase isoenzyme 1	AK1	FUNCTION: Catalyzes the reversible transfer of the terminal phosphate group between ATP and AMP. Also displays broad nucleoside diphosphate kinase activity. Plays an important role in cellular energy homeostasis and in adenine nucleotide metabolism. {ECO:0000255|HAMAP-Rule:MF_03171, ECO:0000269|PubMed:23416111}.	Adenylate kinase isoenzyme 1 OS=Homo sapiens OX=9606 GN=AK1 PE=1 SV=3 - [KAD1_HUMAN]	5.15	1	1	1	194	21.6213	8.63135	1.19179	1		1.42157	1		1.26034	1		1.04074	1		0.726916	1		0.66491	1		Quantified
O94769	Extracellular matrix protein 2	ECM2	FUNCTION: Promotes matrix assembly and cell adhesiveness. {ECO:0000250|UniProtKB:Q5FW85}.	Extracellular matrix protein 2 OS=Homo sapiens OX=9606 GN=ECM2 PE=2 SV=1 - [ECM2_HUMAN]	1.43	1	1	1	699	79.7392	5.41455	1.06746	1		0.780371	1		1.00815	1		0.860768	1		1.01799	1		1.29526	1		Quantified
P05026	Sodium/potassium-transporting ATPase subunit beta-1	ATP1B1	FUNCTION: This is the non-catalytic component of the active enzyme, which catalyzes the hydrolysis of ATP coupled with the exchange of Na(+) and K(+) ions across the plasma membrane. The beta subunit regulates, through assembly of alpha/beta heterodimers, the number of sodium pumps transported to the plasma membrane. {ECO:0000269|PubMed:19694409}.; FUNCTION: Involved in cell adhesion and establis…	Sodium/potassium-transporting ATPase subunit beta-1 OS=Homo sapiens OX=9606 GN=ATP1B1 PE=1 SV=1 - [AT1B1_HUMAN]	4.29	1	1	1	303	35.0389	8.52881	1.23159	1		0.819505	1		4.88316	1		0.552995	1		0.866288	1		0.509152	1		Quantified
Q96F63	Coiled-coil domain-containing protein 97	CCDC97		Coiled-coil domain-containing protein 97 OS=Homo sapiens OX=9606 GN=CCDC97 PE=1 SV=1 - [CCD97_HUMAN]	6.12	1	1	1	343	38.9227	4.58936	0.871303	1		0.618603	1		0.841025	1		0.856093	1		1.38999	1		1.2231	1		Quantified
P23526	Adenosylhomocysteinase	AHCY	FUNCTION: Adenosylhomocysteine is a competitive inhibitor of S-adenosyl-L-methionine-dependent methyl transferase reactions; therefore adenosylhomocysteinase may play a key role in the control of methylations via regulation of the intracellular concentration of adenosylhomocysteine. {ECO:0000269|PubMed:12590576}.	Adenosylhomocysteinase OS=Homo sapiens OX=9606 GN=AHCY PE=1 SV=4 - [SAHH_HUMAN]	2.78	1	1	1	432	47.6852	6.34131	1.27015	1		1.15838	1		1.26961	1		0.703008	1		1.01919	1		1.01327	1		Quantified
P55287	Cadherin-11	CDH11	FUNCTION: Cadherins are calcium-dependent cell adhesion proteins. They preferentially interact with themselves in a homophilic manner in connecting cells; cadherins may thus contribute to the sorting of heterogeneous cell types.	Cadherin-11 OS=Homo sapiens OX=9606 GN=CDH11 PE=1 SV=2 - [CAD11_HUMAN]	1.01	1	1	1	796	87.9108	4.90674	1.00533	1		1.34189	1		1.14771	1		1.09308	1		0.944951	1		1.00515	1		Quantified
Q8NDV3	Structural maintenance of chromosomes protein 1B	SMC1B	FUNCTION: Meiosis-specific component of cohesin complex. Required for the maintenance of meiotic cohesion, but not, or only to a minor extent, for its establishment. Contributes to axial element (AE) formation and the organization of chromatin loops along the AE. Plays a key role in synapsis, recombination and chromosome movements. The cohesin complex is required for the cohesion of sister chroma…	Structural maintenance of chromosomes protein 1B OS=Homo sapiens OX=9606 GN=SMC1B PE=2 SV=2 - [SMC1B_HUMAN]	0.49	1	1	1	1235	143.818	7.66455	1.9027	1		2.17693	1		0.344962	1		0.267783	1		2.78562	1		0.98576	1		Quantified
Q9BZR6	Reticulon-4 receptor	RTN4R	FUNCTION: Receptor for RTN4, OMG and MAG (PubMed:12037567, PubMed:12068310, PubMed:12426574, PubMed:12089450, PubMed:16712417, PubMed:18411262, PubMed:12839991, PubMed:19052207). Functions as receptor for the sialylated gangliosides GT1b and GM1 (PubMed:18411262). Besides, functions as receptor for chondroitin sulfate proteoglycans (By similarity). Can also bind heparin (By similarity). Intracell…	Reticulon-4 receptor OS=Homo sapiens OX=9606 GN=RTN4R PE=1 SV=1 - [RTN4R_HUMAN]	3.59	1	1	1	473	50.6761	8.86572	1.11894	1		0.984586	1		1.03602	1		1.01728	1		0.90274	1		1.09858	1		Quantified
Q92994	Transcription factor IIIB 90 kDa subunit	BRF1	FUNCTION: General activator of RNA polymerase which utilizes different TFIIIB complexes at structurally distinct promoters. The isoform 1 is involved in the transcription of tRNA, adenovirus VA1, 7SL and 5S RNA. Isoform 2 is required for transcription of the U6 promoter.	Transcription factor IIIB 90 kDa subunit OS=Homo sapiens OX=9606 GN=BRF1 PE=1 SV=1 - [TF3B_HUMAN]	1.18	1	1	1	677	73.7939	5.42725	0.718059	1		0.898043	1		0.80375	1		1.09403	1		1.0702	1		1.28508	1		Quantified
Q8IZF2	Adhesion G protein-coupled receptor F5	ADGRF5	FUNCTION: Receptor that plays a critical role in lung surfactant homeostasis. May play a role in controlling adipocyte function. {ECO:0000250|UniProtKB:G5E8Q8}.	Adhesion G protein-coupled receptor F5 OS=Homo sapiens OX=9606 GN=ADGRF5 PE=1 SV=3 - [AGRF5_HUMAN]	0.74	1	1	1	1346	149.361	6.65381	1.04629	1		1.04025	1		1.22079	1		0.926325	1		1.0251	1		1.10222	1		Quantified
Q6P179	Endoplasmic reticulum aminopeptidase 2	ERAP2	FUNCTION: Aminopeptidase that plays a central role in peptide trimming, a step required for the generation of most HLA class I-binding peptides. Peptide trimming is essential to customize longer precursor peptides to fit them to the correct length required for presentation on MHC class I molecules. Preferentially hydrolyzes the basic residues Arg and Lys. {ECO:0000269|PubMed:12799365, ECO:0000269…	Endoplasmic reticulum aminopeptidase 2 OS=Homo sapiens OX=9606 GN=ERAP2 PE=1 SV=2 - [ERAP2_HUMAN]	0.63	1	1	1	960	110.391	6.7124	1.56577	1		0.948663	1		1.49199	1		0.864872	1		0.957646	1		0.824599	1		Quantified
P30101	Protein disulfide-isomerase A3	PDIA3		Protein disulfide-isomerase A3 OS=Homo sapiens OX=9606 GN=PDIA3 PE=1 SV=4 - [PDIA3_HUMAN]	1.39	1	1	1	505	56.7468	6.354	0.766416	1		1.03473	1		0.977133	1		1.07289	1		1.01461	1		1.25616	1		Quantified
P81605	Dermcidin	DCD	FUNCTION: DCD-1 displays antimicrobial activity thereby limiting skin infection by potential pathogens in the first few hours after bacterial colonization. Highly effective against E.coli, E.faecalis, S.aureus and C.albicans. Optimal pH and salt concentration resemble the conditions in sweat. Also exhibits proteolytic activity, cleaving on the C-terminal side of Arg and, to a lesser extent, Lys r…	Dermcidin OS=Homo sapiens OX=9606 GN=DCD PE=1 SV=2 - [DCD_HUMAN]	12.73	2	2	2	110	11.2768	6.53662	1.24172	2	1.93491	0.977588	2	18.1504	1.27956	2	7.85538	0.671658	2	2.38115	1.15424	2	0.611437	0.910689	2	28.0122	Quantified
Q9H7P6	Multivesicular body subunit 12B	MVB12B	FUNCTION: Component of the ESCRT-I complex, a regulator of vesicular trafficking process. Required for the sorting of endocytic ubiquitinated cargos into multivesicular bodies.	Multivesicular body subunit 12B OS=Homo sapiens OX=9606 GN=MVB12B PE=1 SV=2 - [MB12B_HUMAN]	3.45	1	1	1	319	35.5968	8.14795	1.50462	1		1.54272	1		1.74405	1		0.625217	1		1.03236	1		0.641931	1		Quantified
O15031	Plexin-B2	PLXNB2	FUNCTION: Cell surface receptor for SEMA4C, SEMA4D and SEMA4G that plays an important role in cell-cell signaling (By similarity). Plays a role in glutamatergic synapse development and is required for SEMA4A-mediated excitatory synapse development (By similarity). Binding to class 4 semaphorins promotes downstream activation of RHOA and phosphorylation of ERBB2 at 'Tyr-1248' (By similarity). Requ…	Plexin-B2 OS=Homo sapiens OX=9606 GN=PLXNB2 PE=1 SV=3 - [PLXB2_HUMAN]	0.65	1	1	1	1838	204.997	6.23975	1.32876	1		1.0476	1		1.33289	1		1.10913	1		0.943357	1		0.9316	1		Quantified
P17900	Ganglioside GM2 activator	GM2A	FUNCTION: The large binding pocket can accommodate several single chain phospholipids and fatty acids, GM2A also exhibits some calcium-independent phospholipase activity (By similarity). Binds gangliosides and stimulates ganglioside GM2 degradation. It stimulates only the breakdown of ganglioside GM2 and glycolipid GA2 by beta-hexosaminidase A. It extracts single GM2 molecules from membranes and …	Ganglioside GM2 activator OS=Homo sapiens OX=9606 GN=GM2A PE=1 SV=4 - [SAP3_HUMAN]	8.81	2	2	2	193	20.8247	5.31299	0.839805	2	30.4061	0.798382	2	35.124	0.807175	2	4.11373	1.02821	2	3.19424	1.0575	2	26.8391	1.1738	2	2.06232	Quantified
P16112	Aggrecan core protein	ACAN	FUNCTION: This proteoglycan is a major component of extracellular matrix of cartilagenous tissues. A major function of this protein is to resist compression in cartilage. It binds avidly to hyaluronic acid via an N-terminal globular region.	Aggrecan core protein OS=Homo sapiens OX=9606 GN=ACAN PE=1 SV=3 - [PGCA_HUMAN]	0.55	1	1	1	2530	261.169	4.13232	0.956982	1		1.13182	1		1.09108	1		0.838587	1		0.964463	1		1.00923	1		Quantified
A6NMY6	Putative annexin A2-like protein	ANXA2P2	FUNCTION: Calcium-regulated membrane-binding protein whose affinity for calcium is greatly enhanced by anionic phospholipids. It binds two calcium ions with high affinity. May be involved in heat-stress response. {ECO:0000250}.	Putative annexin A2-like protein OS=Homo sapiens OX=9606 GN=ANXA2P2 PE=5 SV=2 - [AXA2L_HUMAN]	2.06	1	1	1	339	38.6348	6.94678	1.08181	1		1.11903	1		1.15401	1		0.694803	1		1.93082	1		0.816256	1		Quantified
Q86TY3	Armadillo-like helical domain-containing protein 4	ARMH4		Armadillo-like helical domain-containing protein 4 OS=Homo sapiens OX=9606 GN=ARMH4 PE=1 SV=1 - [ARMD4_HUMAN]	1.16	1	1	1	774	84.1207	4.33545	1.16798	1		1.97158	1		2.09433	1		0.761355	1		0.753192	1		0.902678	1		Quantified
P39059	Collagen alpha-1(XV) chain	COL15A1	FUNCTION: Structural protein that stabilizes microvessels and muscle cells, both in heart and in skeletal muscle. {ECO:0000269|PubMed:10049780}.; FUNCTION: Restin potently inhibits angiogenesis. {ECO:0000250}.	Collagen alpha-1(XV) chain OS=Homo sapiens OX=9606 GN=COL15A1 PE=1 SV=2 - [COFA1_HUMAN]	0.5	1	1	1	1388	141.632	4.99561	0.814258	1		1.12167	1		0.969643	1		1.17968	1		0.981088	1		1.14621	1		Quantified
P62820	Ras-related protein Rab-1A	RAB1A	FUNCTION: The small GTPases Rab are key regulators of intracellular membrane trafficking, from the formation of transport vesicles to their fusion with membranes. Rabs cycle between an inactive GDP-bound form and an active GTP-bound form that is able to recruit to membranes different sets of downstream effectors directly responsible for vesicle formation, movement, tethering and fusion. RAB1A reg…	Ras-related protein Rab-1A OS=Homo sapiens OX=9606 GN=RAB1A PE=1 SV=3 - [RAB1A_HUMAN]	7.32	1	2	2	205	22.6634	6.21436	1.18552	1		0.933254	1		2.30528	1		0.968325	1		0.818266	1		0.810797	1		Quantified
O14818	Proteasome subunit alpha type-7	PSMA7	FUNCTION: Component of the 20S core proteasome complex involved in the proteolytic degradation of most intracellular proteins. This complex plays numerous essential roles within the cell by associating with different regulatory particles. Associated with two 19S regulatory particles, forms the 26S proteasome and thus participates in the ATP-dependent degradation of ubiquitinated proteins. The 26S…	Proteasome subunit alpha type-7 OS=Homo sapiens OX=9606 GN=PSMA7 PE=1 SV=1 - [PSA7_HUMAN]	2.42	1	1	1	248	27.8696	8.45557	0.677746	1		0.919303	1		0.86922	1		0.846506	1		0.964991	1		1.39433	1		Quantified
A1X283	SH3 and PX domain-containing protein 2B	SH3PXD2B	FUNCTION: Adapter protein involved in invadopodia and podosome formation and extracellular matrix degradation. Binds matrix metalloproteinases (ADAMs), NADPH oxidases (NOXs) and phosphoinositides. Acts as an organizer protein that allows NOX1- or NOX3-dependent reactive oxygen species (ROS) generation and ROS localization. Plays a role in mitotic clonal expansion during the immediate early stage …	SH3 and PX domain-containing protein 2B OS=Homo sapiens OX=9606 GN=SH3PXD2B PE=1 SV=3 - [SPD2B_HUMAN]	0.88	1	1	1	911	101.516	8.68994	1.64272	1		1.86775	1		0.558645	1		0.42435	1		2.40337	1		0.962153	1		Quantified
O00421	C-C chemokine receptor-like 2	CCRL2	FUNCTION: Receptor for CCL19 and chemerin/RARRES2. Does not appear to be a signaling receptor, but may have a role in modulating chemokine-triggered immune responses by capturing and internalizing CCL19 or by presenting RARRES2 ligand to CMKLR1, a functional signaling receptors. Plays a critical role for the development of Th2 responses.	C-C chemokine receptor-like 2 OS=Homo sapiens OX=9606 GN=CCRL2 PE=1 SV=2 - [CCRL2_HUMAN]	1.74	1	1	1	344	39.4874	7.76709	0.87142	1		1.11259	1		1.2042	1		1.28348	1		0.93696	1		0.872154	1		Quantified
P13667	Protein disulfide-isomerase A4	PDIA4		Protein disulfide-isomerase A4 OS=Homo sapiens OX=9606 GN=PDIA4 PE=1 SV=2 - [PDIA4_HUMAN]	2.79	2	2	2	645	72.887	5.07178	0.632541	2	34.0389	0.761021	2	48.1921	0.705351	2	85.8981	0.932559	2	8.52764	1.14107	2	2.70185	1.38481	2	24.1661	Quantified
Q8WX94	NACHT, LRR and PYD domains-containing protein 7	NLRP7	FUNCTION: Inhibits CASP1/caspase-1-dependent IL1B secretion. {ECO:0000269|PubMed:15817483}.	NACHT, LRR and PYD domains-containing protein 7 OS=Homo sapiens OX=9606 GN=NLRP7 PE=1 SV=1 - [NALP7_HUMAN]	1.63	1	1	1	980	111.735	6.22705	0.655653	1		0.723274	1		0.574767	1		0.914498	1		1.10484	1		1.58535	1		Quantified
P26641	Elongation factor 1-gamma	EEF1G	FUNCTION: Probably plays a role in anchoring the complex to other cellular components.	Elongation factor 1-gamma OS=Homo sapiens OX=9606 GN=EEF1G PE=1 SV=3 - [EF1G_HUMAN]	3.2	1	1	1	437	50.0871	6.66846	0.735335	1		0.781154	1		1.03044	1		0.984189	1		1.37417	1		0.949485	1		Quantified
P18124	60S ribosomal protein L7	RPL7	FUNCTION: Component of the large ribosomal subunit (PubMed:12962325). Binds to G-rich structures in 28S rRNA and in mRNAs. Plays a regulatory role in the translation apparatus; inhibits cell-free translation of mRNAs. {ECO:0000305|PubMed:12962325}.	60S ribosomal protein L7 OS=Homo sapiens OX=9606 GN=RPL7 PE=1 SV=1 - [RL7_HUMAN]	2.82	1	1	1	248	29.2072	10.6528	1.38245	1		2.24521	1		0.468504	1		0.354012	1		2.73963	1		0.853828	1		Quantified
Q8WZ75	Roundabout homolog 4	ROBO4	FUNCTION: Receptor for Slit proteins, at least for SLIT2, and seems to be involved in angiogenesis and vascular patterning. May mediate the inhibition of primary endothelial cell migration by Slit proteins (By similarity). Involved in the maintenance of endothelial barrier organization and function (PubMed:30455415). {ECO:0000250, ECO:0000269|PubMed:30455415}.	Roundabout homolog 4 OS=Homo sapiens OX=9606 GN=ROBO4 PE=1 SV=1 - [ROBO4_HUMAN]	0.99	1	1	1	1007	107.39	6.63916	0.833465	1		1.02773	1		1.03266	1		1.12998	1		0.983523	1		1.00194	1		Quantified
P61254	60S ribosomal protein L26	RPL26	FUNCTION: Component of the large ribosomal subunit. {ECO:0000305|PubMed:26100019}.	60S ribosomal protein L26 OS=Homo sapiens OX=9606 GN=RPL26 PE=1 SV=1 - [RL26_HUMAN]	7.59	1	1	1	145	17.2475	10.5503	1.00661	1		1.30235	1		0.912917	1		0.896545	1		0.845106	1		1.21109	1		Quantified
P40967	Melanocyte protein PMEL	PMEL	FUNCTION: Plays a central role in the biogenesis of melanosomes. Involved in the maturation of melanosomes from stage I to II. The transition from stage I melanosomes to stage II melanosomes involves an elongation of the vesicle, and the appearance within of distinct fibrillar structures. Release of the soluble form, ME20-S, could protect tumor cells from antibody mediated immunity. {ECO:0000269|…	Melanocyte protein PMEL OS=Homo sapiens OX=9606 GN=PMEL PE=1 SV=2 - [PMEL_HUMAN]	1.06	1	1	1	661	70.2106	5.57959	1.16403	1		0.880309	1		0.954597	1		0.783308	1		1.11831	1		1.18565	1		Quantified
P15529	Membrane cofactor protein	CD46	FUNCTION: Acts as a cofactor for complement factor I, a serine protease which protects autologous cells against complement-mediated injury by cleaving C3b and C4b deposited on host tissue. May be involved in the fusion of the spermatozoa with the oocyte during fertilization. Also acts as a costimulatory factor for T-cells which induces the differentiation of CD4+ into T-regulatory 1 cells. T-regu…	Membrane cofactor protein OS=Homo sapiens OX=9606 GN=CD46 PE=1 SV=3 - [MCP_HUMAN]	2.04	1	1	1	392	43.7187	6.7417	0.817464	1		0.816985	1		1.18167	1		1.06231	1		0.880235	1		1.14694	1		Quantified
P08962	CD63 antigen	CD63	FUNCTION: Functions as cell surface receptor for TIMP1 and plays a role in the activation of cellular signaling cascades. Plays a role in the activation of ITGB1 and integrin signaling, leading to the activation of AKT, FAK/PTK2 and MAP kinases. Promotes cell survival, reorganization of the actin cytoskeleton, cell adhesion, spreading and migration, via its role in the activation of AKT and FAK/P…	CD63 antigen OS=Homo sapiens OX=9606 GN=CD63 PE=1 SV=2 - [CD63_HUMAN]	2.94	1	1	1	238	25.6191	7.81104	1.15612	1		1.01686	1		1.3872	1		0.62867	1		2.76807	1		1.11797	1		Quantified
P10586	Receptor-type tyrosine-protein phosphatase F	PTPRF	FUNCTION: Possible cell adhesion receptor. It possesses an intrinsic protein tyrosine phosphatase activity (PTPase) and dephosphorylates EPHA2 regulating its activity.; FUNCTION: The first PTPase domain has enzymatic activity, while the second one seems to affect the substrate specificity of the first one.	Receptor-type tyrosine-protein phosphatase F OS=Homo sapiens OX=9606 GN=PTPRF PE=1 SV=2 - [PTPRF_HUMAN]	0.47	1	1	1	1907	212.744	6.30322	1.12022	1		0.782671	1		0.875511	1		0.98559	1		1.0487	1		1.22043	1		Quantified
P59665	Neutrophil defensin 1	DEFA1	FUNCTION: Defensin 1 and defensin 2 have antibacterial, fungicide and antiviral activities. Has antimicrobial activity against Gram-negative and Gram-positive bacteria. Defensins are thought to kill microbes by permeabilizing their plasma membrane. {ECO:0000269|PubMed:15616305, ECO:0000269|PubMed:17452329}.	Neutrophil defensin 1 OS=Homo sapiens OX=9606 GN=DEFA1 PE=1 SV=1 - [DEF1_HUMAN]	9.57	1	1	2	94	10.1942	6.99072	0.963222	2	95.6906	1.01672	2	73.9631	0.831817	2	106.966	1.26785	2	31.4486	0.75778	2	48.3134	0.759085	2	48.3656	Quantified
P61604	10 kDa heat shock protein, mitochondrial	HSPE1	FUNCTION: Co-chaperonin implicated in mitochondrial protein import and macromolecular assembly. Together with Hsp60, facilitates the correct folding of imported proteins. May also prevent misfolding and promote the refolding and proper assembly of unfolded polypeptides generated under stress conditions in the mitochondrial matrix (PubMed:7912672, PubMed:1346131, PubMed:11422376). The functional u…	10 kDa heat shock protein, mitochondrial OS=Homo sapiens OX=9606 GN=HSPE1 PE=1 SV=2 - [CH10_HUMAN]	7.84	1	1	1	102	10.9249	8.92432	1.51683	1		0.965521	1		2.25634	1		0.556059	1		0.969717	1		0.834504	1		Quantified
P23471	Receptor-type tyrosine-protein phosphatase zeta	PTPRZ1	FUNCTION: Protein tyrosine phosphatase that negatively regulates oligodendrocyte precursor proliferation in the embryonic spinal cord. Required for normal differentiation of the precursor cells into mature, fully myelinating oligodendrocytes. May play a role in protecting oligondendrocytes against apoptosis. May play a role in the establishment of contextual memory, probably via the dephosphoryla…	Receptor-type tyrosine-protein phosphatase zeta OS=Homo sapiens OX=9606 GN=PTPRZ1 PE=1 SV=4 - [PTPRZ_HUMAN]	0.48	1	1	1	2315	254.429	4.88135	1.01694	1		0.846207	1		1.15136	1		0.951761	1		1.02602	1		1.10708	1		Quantified
P50991	T-complex protein 1 subunit delta	CCT4	FUNCTION: Component of the chaperonin-containing T-complex (TRiC), a molecular chaperone complex that assists the folding of proteins upon ATP hydrolysis (PubMed:25467444). The TRiC complex mediates the folding of WRAP53/TCAB1, thereby regulating telomere maintenance (PubMed:25467444). As part of the TRiC complex may play a role in the assembly of BBSome, a complex involved in ciliogenesis regula…	T-complex protein 1 subunit delta OS=Homo sapiens OX=9606 GN=CCT4 PE=1 SV=4 - [TCPD_HUMAN]	1.48	1	1	1	539	57.8878	7.82568	1.24215	1		1.07783	1		0.906443	1		0.850272	1		1.47388	1		1.04906	1		Quantified
Q13451	Peptidyl-prolyl cis-trans isomerase FKBP5	FKBP5	FUNCTION: Immunophilin protein with PPIase and co-chaperone activities (PubMed:11350175). Component of unligated steroid receptors heterocomplexes through interaction with heat-shock protein 90 (HSP90). Plays a role in the intracellular trafficking of heterooligomeric forms of steroid hormone receptors maintaining the complex into the cytoplasm when unliganded (PubMed:12538866). Acts as a regulat…	Peptidyl-prolyl cis-trans isomerase FKBP5 OS=Homo sapiens OX=9606 GN=FKBP5 PE=1 SV=2 - [FKBP5_HUMAN]	2.19	1	1	1	457	51.1796	5.89697	1.27327	1		0.98974	1		1.96848	1		1.01596	1		0.739324	1		0.662566	1		Quantified
P07602	Prosaposin	PSAP	FUNCTION: Saposin-A and saposin-C stimulate the hydrolysis of glucosylceramide by beta-glucosylceramidase (EC 3.2.1.45) and galactosylceramide by beta-galactosylceramidase (EC 3.2.1.46). Saposin-C apparently acts by combining with the enzyme and acidic lipid to form an activated complex, rather than by solubilizing the substrate.; FUNCTION: Saposin-B stimulates the hydrolysis of galacto-cerebrosi…	Prosaposin OS=Homo sapiens OX=9606 GN=PSAP PE=1 SV=2 - [SAP_HUMAN]	2.1	1	1	1	524	58.0739	5.17334	0.406765	1		0.404477	1		0.588299	1		2.27834	1		0.840014	1		0.72167	1		Quantified
P62070	Ras-related protein R-Ras2	RRAS2	FUNCTION: GTP-binding protein with GTPase activity involved in the regulation of MAPK signaling pathway, thereby controlling multiple cellular processes (PubMed:31130282). Involved in the regulation of MAPK signaling pathway (PubMed:31130282, PubMed:31130285). Regulation of craniofacial development (PubMed:31130282, PubMed:31130285). {ECO:0000269|PubMed:31130282, ECO:0000269|PubMed:31130285}.	Ras-related protein R-Ras2 OS=Homo sapiens OX=9606 GN=RRAS2 PE=1 SV=1 - [RRAS2_HUMAN]	5.39	1	1	1	204	23.3847	6.01123	1.7062	1		1.00767	1		1.40728	1		0.547702	1		1.17466	1		0.407227	1		Quantified
O43852	Calumenin	CALU	FUNCTION: Involved in regulation of vitamin K-dependent carboxylation of multiple N-terminal glutamate residues. Seems to inhibit gamma-carboxylase GGCX. Binds 7 calcium ions with a low affinity (By similarity). {ECO:0000250}.	Calumenin OS=Homo sapiens OX=9606 GN=CALU PE=1 SV=2 - [CALU_HUMAN]	3.81	1	1	1	315	37.0835	4.64014	0.992904	1		0.859193	1		0.629696	1		0.818214	1		0.969614	1		1.11081	1		Quantified
Q16270	Insulin-like growth factor-binding protein 7	IGFBP7	FUNCTION: Binds IGF-I and IGF-II with a relatively low affinity. Stimulates prostacyclin (PGI2) production. Stimulates cell adhesion. {ECO:0000269|PubMed:8117260, ECO:0000269|PubMed:8939990}.	Insulin-like growth factor-binding protein 7 OS=Homo sapiens OX=9606 GN=IGFBP7 PE=1 SV=1 - [IBP7_HUMAN]	5.67	1	1	1	282	29.1114	7.89893	0.741951	1		0.604312	1		0.705721	1		1.46529	1		1.7618	1		0.656482	1		Quantified
P09211	Glutathione S-transferase P	GSTP1	FUNCTION: Conjugation of reduced glutathione to a wide number of exogenous and endogenous hydrophobic electrophiles. Involved in the formation of glutathione conjugates of both prostaglandin A2 (PGA2) and prostaglandin J2 (PGJ2) (PubMed:9084911). Participates in the formation of novel hepoxilin regioisomers (PubMed:21046276). Regulates negatively CDK5 activity via p25/p35 translocation to prevent…	Glutathione S-transferase P OS=Homo sapiens OX=9606 GN=GSTP1 PE=1 SV=2 - [GSTP1_HUMAN]	3.33	1	1	1	210	23.341	5.64307	0.727132	1		0.672399	1		0.646258	1		1.05517	1		1.07566	1		1.42893	1		Quantified
P22897	Macrophage mannose receptor 1	MRC1	FUNCTION: Mediates the endocytosis of glycoproteins by macrophages. Binds both sulfated and non-sulfated polysaccharide chains.; FUNCTION: (Microbial infection) Acts as phagocytic receptor for bacteria, fungi and other pathogens.; FUNCTION: (Microbial infection) Acts as a receptor for Dengue virus envelope protein E. {ECO:0000269|PubMed:18266465}.; FUNCTION: (Microbial infection) Interacts with H…	Macrophage mannose receptor 1 OS=Homo sapiens OX=9606 GN=MRC1 PE=1 SV=1 - [MRC1_HUMAN]	2.61	4	4	4	1456	165.905	6.53662	0.930199	4	15.2343	0.907515	4	11.0681	1.08248	4	17.6853	1.15367	4	13.546	1.00555	4	3.69997	1.00659	4	11.3337	Quantified
Q9HBB8	Cadherin-related family member 5	CDHR5	FUNCTION: Intermicrovillar adhesion molecule that forms, via its extracellular domain, calcium-dependent heterophilic complexes with CDHR2 on adjacent microvilli. Thereby, controls the packing of microvilli at the apical membrane of epithelial cells. Through its cytoplasmic domain, interacts with microvillus cytoplasmic proteins to form the intermicrovillar adhesion complex/IMAC. This complex pla…	Cadherin-related family member 5 OS=Homo sapiens OX=9606 GN=CDHR5 PE=1 SV=3 - [CDHR5_HUMAN]	1.07	1	1	1	845	88.1687	4.93213	1.02648	1		0.721092	1		1.02186	1		1.22606	1		0.898849	1		0.94925	1		Quantified
P07478	Trypsin-2	PRSS2	FUNCTION: In the ileum, may be involved in defensin processing, including DEFA5. {ECO:0000269|PubMed:12021776}.	Trypsin-2 OS=Homo sapiens OX=9606 GN=PRSS2 PE=1 SV=1 - [TRY2_HUMAN]	3.24	1	1	1	247	26.471	4.91943	1.57761	1		2.01226	1		2.11018	1		0.666493	1		0.516754	1		0.496156	1		Quantified
P07686	Beta-hexosaminidase subunit beta	HEXB	FUNCTION: Responsible for the degradation of GM2 gangliosides, and a variety of other molecules containing terminal N-acetyl hexosamines, in the brain and other tissues.	Beta-hexosaminidase subunit beta OS=Homo sapiens OX=9606 GN=HEXB PE=1 SV=3 - [HEXB_HUMAN]	1.26	1	1	1	556	63.0712	6.75635	0.507318	1		0.610673	1		0.581681	1		1.07243	1		1.38569	1		1.13144	1		Quantified
P62244	40S ribosomal protein S15a	RPS15A	FUNCTION: Structural component of the ribosome (PubMed:23636399). Required for proper erythropoiesis (PubMed:27909223). {ECO:0000269|PubMed:23636399, ECO:0000269|PubMed:27909223}.	40S ribosomal protein S15a OS=Homo sapiens OX=9606 GN=RPS15A PE=1 SV=2 - [RS15A_HUMAN]	5.38	1	1	2	130	14.83	10.1255	1.52873	2	3.32742	1.64667	2	1.15315	0.808901	2	0.0794552	0.500133	2	7.83692	2.06956	2	3.60355	1.03185	2	4.96075	Quantified
O75093	Slit homolog 1 protein	SLIT1	FUNCTION: Thought to act as molecular guidance cue in cellular migration, and function appears to be mediated by interaction with roundabout homolog receptors. During neural development involved in axonal navigation at the ventral midline of the neural tube and projection of axons to different regions (By similarity). SLIT1 and SLIT2 together seem to be essential for midline guidance in the foreb…	Slit homolog 1 protein OS=Homo sapiens OX=9606 GN=SLIT1 PE=2 SV=4 - [SLIT1_HUMAN]	0.59	1	1	1	1534	167.816	6.56592	0.722118	1		0.777183	1		0.627895	1		1.33333	1		1.21103	1		1.17205	1		Quantified
Q8TER0	Sushi, nidogen and EGF-like domain-containing protein 1	SNED1		Sushi, nidogen and EGF-like domain-containing protein 1 OS=Homo sapiens OX=9606 GN=SNED1 PE=2 SV=2 - [SNED1_HUMAN]	0.85	1	1	1	1413	152.104	6.97607	0.741353	1		0.55847	1		1.15372	1		1.65282	1		1.20416	1		0.888263	1		Quantified
P55075	Fibroblast growth factor 8	FGF8	FUNCTION: Plays an important role in the regulation of embryonic development, cell proliferation, cell differentiation and cell migration. Required for normal brain, eye, ear and limb development during embryogenesis. Required for normal development of the gonadotropin-releasing hormone (GnRH) neuronal system (PubMed:16384934, PubMed:16597617, PubMed:8663044). Plays a role in neurite outgrowth in…	Fibroblast growth factor 8 OS=Homo sapiens OX=9606 GN=FGF8 PE=1 SV=1 - [FGF8_HUMAN]	5.58	1	1	1	233	26.5089	10.4331	1.01586	1		0.756024	1		1.06335	1		0.942185	1		1.11101	1		1.09021	1		Quantified
P40429	60S ribosomal protein L13a	RPL13A	FUNCTION: Associated with ribosomes but is not required for canonical ribosome function and has extra-ribosomal functions. Component of the GAIT (gamma interferon-activated inhibitor of translation) complex which mediates interferon-gamma-induced transcript-selective translation inhibition in inflammation processes. Upon interferon-gamma activation and subsequent phosphorylation dissociates from …	60S ribosomal protein L13a OS=Homo sapiens OX=9606 GN=RPL13A PE=1 SV=2 - [RL13A_HUMAN]	3.94	1	1	1	203	23.5624	10.9312	0.977682	1		1.11531	1		2.37558	1		0.830216	1		1.01333	1		0.809809	1		Quantified
Q9H4G4	Golgi-associated plant pathogenesis-related protein 1	GLIPR2		Golgi-associated plant pathogenesis-related protein 1 OS=Homo sapiens OX=9606 GN=GLIPR2 PE=1 SV=3 - [GAPR1_HUMAN]	3.9	1	1	1	154	17.2075	9.40771	1.08448	1		0.65547	1		0.756223	1		0.920611	1		1.01567	1		1.15724	1		Quantified
P15531	Nucleoside diphosphate kinase A	NME1	FUNCTION: Major role in the synthesis of nucleoside triphosphates other than ATP. The ATP gamma phosphate is transferred to the NDP beta phosphate via a ping-pong mechanism, using a phosphorylated active-site intermediate. Possesses nucleoside-diphosphate kinase, serine/threonine-specific protein kinase, geranyl and farnesyl pyrophosphate kinase, histidine protein kinase and 3'-5' exonuclease act…	Nucleoside diphosphate kinase A OS=Homo sapiens OX=9606 GN=NME1 PE=1 SV=1 - [NDKA_HUMAN]	5.26	1	1	1	152	17.1377	6.18896	1.02044	1		0.911813	1		1.91775	1		0.821625	1		1.01747	1		0.730904	1		Quantified
Q6PI26	Protein SHQ1 homolog	SHQ1	FUNCTION: Required for the quantitative accumulation of H/ACA ribonucleoproteins (RNPs), including telomerase, probably through the stabilization of DKC1, from the time of its synthesis until its association with NOP10, NHP2, and NAF1 at the nascent H/ACA RNA. {ECO:0000269|PubMed:19383767}.	Protein SHQ1 homolog OS=Homo sapiens OX=9606 GN=SHQ1 PE=1 SV=2 - [SHQ1_HUMAN]	1.56	1	1	1	577	65.0845	4.79248	0.257087	1		0.145958	1		0.176094	1		0.788081	1		1.13899	1		2.06014	1		Quantified
P30740	Leukocyte elastase inhibitor	SERPINB1	FUNCTION: Neutrophil serine protease inhibitor that plays an essential role in the regulation of the innate immune response, inflammation and cellular homeostasis (PubMed:30692621). Acts primarily to protect the cell from proteases released in the cytoplasm during stress or infection. These proteases are important in killing microbes but when released from granules, these potent enzymes also dest…	Leukocyte elastase inhibitor OS=Homo sapiens OX=9606 GN=SERPINB1 PE=1 SV=1 - [ILEU_HUMAN]	2.64	1	1	1	379	42.7147	6.27783	1.05414	1		1.09654	1		0.841923	1		0.935088	1		0.919885	1		1.10442	1		Quantified
Q13740	CD166 antigen	ALCAM	FUNCTION: Cell adhesion molecule that mediates both heterotypic cell-cell contacts via its interaction with CD6, as well as homotypic cell-cell contacts (PubMed:7760007, PubMed:15496415, PubMed:15048703, PubMed:16352806, PubMed:23169771, PubMed:24945728). Promotes T-cell activation and proliferation via its interactions with CD6 (PubMed:15048703, PubMed:16352806, PubMed:24945728). Contributes to …	CD166 antigen OS=Homo sapiens OX=9606 GN=ALCAM PE=1 SV=2 - [CD166_HUMAN]	4.63	2	2	2	583	65.0611	6.25244	1.27191	2	21.1993	1.43365	2	17.8589	1.39394	2	18.1513	0.697558	2	10.2466	1.0094	2	40.0476	0.854224	2	1.79223	Quantified
Q7Z7M0	Multiple epidermal growth factor-like domains protein 8	MEGF8	FUNCTION: Acts as a negative regulator of hedgehog signaling. {ECO:0000250|UniProtKB:P60882}.	Multiple epidermal growth factor-like domains protein 8 OS=Homo sapiens OX=9606 GN=MEGF8 PE=1 SV=2 - [MEGF8_HUMAN]	0.28	1	1	1	2845	302.902	6.87354	0.521787	1		0.873945	1		0.688551	1		1.06622	1		0.987978	1		1.59331	1		Quantified
Q9UIB8	SLAM family member 5	CD84	FUNCTION: Self-ligand receptor of the signaling lymphocytic activation molecule (SLAM) family. SLAM receptors triggered by homo- or heterotypic cell-cell interactions are modulating the activation and differentiation of a wide variety of immune cells and thus are involved in the regulation and interconnection of both innate and adaptive immune response. Activities are controlled by presence or ab…	SLAM family member 5 OS=Homo sapiens OX=9606 GN=CD84 PE=1 SV=1 - [SLAF5_HUMAN]	6.38	1	1	1	345	38.7576	7.06396	0.895804	1		0.615555	1		0.973855	1		0.969295	1		1.79141	1		0.914594	1		Quantified
Q86UX7	Fermitin family homolog 3	FERMT3	FUNCTION: Plays a central role in cell adhesion in hematopoietic cells (PubMed:19234463, PubMed:26359933). Acts by activating the integrin beta-1-3 (ITGB1, ITGB2 and ITGB3) (By similarity). Required for integrin-mediated platelet adhesion and leukocyte adhesion to endothelial cells (PubMed:19234460). Required for activation of integrin beta-2 (ITGB2) in polymorphonuclear granulocytes (PMNs) (By s…	Fermitin family homolog 3 OS=Homo sapiens OX=9606 GN=FERMT3 PE=1 SV=1 - [URP2_HUMAN]	1.95	1	1	1	667	75.905	6.97607	1.57246	1		1.41533	1		0.828828	1		0.541882	1		1.72127	1		1.08845	1		Quantified
Q14956	Transmembrane glycoprotein NMB	GPNMB	FUNCTION: Could be a melanogenic enzyme. {ECO:0000250}.	Transmembrane glycoprotein NMB OS=Homo sapiens OX=9606 GN=GPNMB PE=1 SV=2 - [GPNMB_HUMAN]	3.32	2	2	3	572	63.8819	6.63916	1.02247	3	3.0684	0.768315	3	8.76286	0.94575	3	17.132	1.0499	3	27.4344	1.11146	3	19.7685	1.22086	3	23.7761	Quantified
P01717	Immunoglobulin lambda variable 3-25	IGLV3-25	FUNCTION: V region of the variable domain of immunoglobulin light chains that participates in the antigen recognition (PubMed:24600447). Immunoglobulins, also known as antibodies, are membrane-bound or secreted glycoproteins produced by B lymphocytes. In the recognition phase of humoral immunity, the membrane-bound immunoglobulins serve as receptors which, upon binding of a specific antigen, trig…	Immunoglobulin lambda variable 3-25 OS=Homo sapiens OX=9606 GN=IGLV3-25 PE=1 SV=2 - [LV325_HUMAN]	9.82	1	1	1	112	12.0038	4.50049	0.265972	1		0.251535	1		0.40739	1		1.87385	1		0.845553	1		1.79612	1		Quantified
P31040	Succinate dehydrogenase [ubiquinone] flavoprotein subunit, mitochondrial	SDHA	FUNCTION: Flavoprotein (FP) subunit of succinate dehydrogenase (SDH) that is involved in complex II of the mitochondrial electron transport chain and is responsible for transferring electrons from succinate to ubiquinone (coenzyme Q) (PubMed:24781757). Can act as a tumor suppressor (PubMed:20484225). {ECO:0000269|PubMed:20484225, ECO:0000305|PubMed:24781757}.	Succinate dehydrogenase [ubiquinone] flavoprotein subunit, mitochondrial OS=Homo sapiens OX=9606 GN=SDHA PE=1 SV=2 - [SDHA_HUMAN]	1.2	1	1	1	664	72.6453	7.38623	0.985487	1		0.608231	1		4.65782	1		0.476926	1		0.933071	1		0.77406	1		Quantified
P28799	Progranulin	GRN	FUNCTION: Secreted protein that acts as a key regulator of lysosomal function and as a growth factor involved in inflammation, wound healing and cell proliferation (PubMed:28541286, PubMed:28073925, PubMed:18378771, PubMed:28453791, PubMed:12526812). Regulates protein trafficking to lysosomes and, also the activity of lysosomal enzymes (PubMed:28453791, PubMed:28541286). Facilitates also the acid…	Progranulin OS=Homo sapiens OX=9606 GN=GRN PE=1 SV=2 - [GRN_HUMAN]	4.22	2	2	2	593	63.4998	6.82959	0.921592	2	40.3119	0.882131	2	62.8708	1.04573	2	56.7355	0.998246	2	16.094	1.23939	2	38.483	0.945242	2	49.0554	Quantified
Q9BS26	Endoplasmic reticulum resident protein 44	ERP44	FUNCTION: Mediates thiol-dependent retention in the early secretory pathway, forming mixed disulfides with substrate proteins through its conserved CRFS motif. Inhibits the calcium channel activity of ITPR1. May have a role in the control of oxidative protein folding in the endoplasmic reticulum. Required to retain ERO1A and ERO1B in the endoplasmic reticulum. {ECO:0000269|PubMed:11847130, ECO:00…	Endoplasmic reticulum resident protein 44 OS=Homo sapiens OX=9606 GN=ERP44 PE=1 SV=1 - [ERP44_HUMAN]	2.46	1	1	1	406	46.9414	5.26221	1.18308	1		0.887221	1		1.19792	1		1.21679	1		1.00528	1		0.880408	1		Quantified
Q08554	Desmocollin-1	DSC1	FUNCTION: Component of intercellular desmosome junctions. Involved in the interaction of plaque proteins and intermediate filaments mediating cell-cell adhesion. May contribute to epidermal cell positioning (stratification) by mediating differential adhesiveness between cells that express different isoforms. Linked to the keratinization of epithelial tissues.	Desmocollin-1 OS=Homo sapiens OX=9606 GN=DSC1 PE=1 SV=2 - [DSC1_HUMAN]	1.45	1	1	1	894	99.9238	5.42725	0.596419	1		1.25619	1		0.988942	1		0.783845	1		1.51656	1		1.02244	1		Quantified
P15586	N-acetylglucosamine-6-sulfatase	GNS		N-acetylglucosamine-6-sulfatase OS=Homo sapiens OX=9606 GN=GNS PE=1 SV=3 - [GNS_HUMAN]	1.27	1	1	1	552	62.042	8.30908	1.10061	1		1.06125	1		1.11177	1		0.777544	1		1.54117	1		0.919045	1		Quantified
Q15762	CD226 antigen	CD226	FUNCTION: Involved in intercellular adhesion, lymphocyte signaling, cytotoxicity and lymphokine secretion mediated by cytotoxic T-lymphocyte (CTL) and NK cell (PubMed:8673704). Cell surface receptor for NECTIN2. Upon ligand binding, stimulates T-cell proliferation and cytokine production, including that of IL2, IL5, IL10, IL13, and IFNG. Competes with PVRIG for NECTIN2-binding (PubMed:26755705). …	CD226 antigen OS=Homo sapiens OX=9606 GN=CD226 PE=1 SV=2 - [CD226_HUMAN]	1.79	1	1	1	336	38.5893	7.94287	0.912744	1		1.30076	1		0.711882	1		1.21796	1		0.744642	1		1.01652	1		Quantified
P45877	Peptidyl-prolyl cis-trans isomerase C	PPIC	FUNCTION: PPIase that catalyzes the cis-trans isomerization of proline imidic peptide bonds in oligopeptides and may therefore assist protein folding. {ECO:0000269|PubMed:20676357}.	Peptidyl-prolyl cis-trans isomerase C OS=Homo sapiens OX=9606 GN=PPIC PE=1 SV=1 - [PPIC_HUMAN]	6.13	1	2	3	212	22.7488	8.39697	0.831012	1		0.823266	1		0.858625	1		1.29459	1		0.932588	1		1.03054	1		Quantified
P30084	Enoyl-CoA hydratase, mitochondrial	ECHS1	FUNCTION: Straight-chain enoyl-CoA thioesters from C4 up to at least C16 are processed, although with decreasing catalytic rate. Has high substrate specificity for crotonyl-CoA and moderate specificity for acryloyl-CoA, 3-methylcrotonyl-CoA and methacrylyl-CoA. It is noteworthy that binds tiglyl-CoA, but hydrates only a small amount of this substrate. {ECO:0000269|PubMed:26251176}.	Enoyl-CoA hydratase, mitochondrial OS=Homo sapiens OX=9606 GN=ECHS1 PE=1 SV=4 - [ECHM_HUMAN]	4.14	1	1	1	290	31.3671	8.07471	1.14469	1		1.20862	1		0.809574	1		0.990115	1		1.63892	1		0.989362	1		Quantified
P19022	Cadherin-2	CDH2	FUNCTION: Calcium-dependent cell adhesion protein; preferentially mediates homotypic cell-cell adhesion by dimerization with a CDH2 chain from another cell. Cadherins may thus contribute to the sorting of heterogeneous cell types. Acts as a regulator of neural stem cells quiescence by mediating anchorage of neural stem cells to ependymocytes in the adult subependymal zone: upon cleavage by MMP24,…	Cadherin-2 OS=Homo sapiens OX=9606 GN=CDH2 PE=1 SV=4 - [CADH2_HUMAN]	4.42	4	4	4	906	99.7473	4.80518	0.958484	4	2.08557	0.961315	4	40.5374	0.884037	4	43.4774	1.08819	4	16.3496	0.940221	4	13.5382	1.06214	4	34.141	Quantified
P46109	Crk-like protein	CRKL	FUNCTION: May mediate the transduction of intracellular signals.	Crk-like protein OS=Homo sapiens OX=9606 GN=CRKL PE=1 SV=1 - [CRKL_HUMAN]	1.98	1	1	1	303	33.7559	6.7417	1.37018	1		0.799658	1		1.24868	1		1.15505	1		1.05228	1		0.735391	1		Quantified
Q9BV35	Calcium-binding mitochondrial carrier protein SCaMC-3	SLC25A23	FUNCTION: Calcium-dependent mitochondrial solute carrier. Mitochondrial solute carriers shuttle metabolites, nucleotides, and cofactors through the mitochondrial inner membrane (PubMed:15123600). May act as a ATP-Mg/Pi exchanger that mediates the transport of Mg-ATP in exchange for phosphate, catalyzing the net uptake or efflux of adenine nucleotides into or from the mitochondria (PubMed:15123600…	Calcium-binding mitochondrial carrier protein SCaMC-3 OS=Homo sapiens OX=9606 GN=SLC25A23 PE=1 SV=2 - [SCMC3_HUMAN]	2.78	1	1	1	468	52.345	7.32764	1.20113	1		1.05864	1		0.606523	1		0.479769	1		1.61854	1		1.27704	1		Quantified
Q10588	ADP-ribosyl cyclase/cyclic ADP-ribose hydrolase 2	BST1	FUNCTION: Synthesizes the second messengers cyclic ADP-ribose and nicotinate-adenine dinucleotide phosphate, the former a second messenger that elicits calcium release from intracellular stores. May be involved in pre-B-cell growth. {ECO:0000269|PubMed:11866528}.	ADP-ribosyl cyclase/cyclic ADP-ribose hydrolase 2 OS=Homo sapiens OX=9606 GN=BST1 PE=1 SV=2 - [BST1_HUMAN]	6.29	2	2	2	318	35.7011	7.79639	1.37713	2	21.7326	1.44885	2	19.6953	1.00731	2	37.3101	0.968982	2	58.0668	1.11485	2	91.6356	0.770193	2	27.6989	Quantified
Q8TBX8	Phosphatidylinositol 5-phosphate 4-kinase type-2 gamma	PIP4K2C	FUNCTION: May play an important role in the production of Phosphatidylinositol bisphosphate (PIP2), in the endoplasmic reticulum. {ECO:0000250}.	Phosphatidylinositol 5-phosphate 4-kinase type-2 gamma OS=Homo sapiens OX=9606 GN=PIP4K2C PE=1 SV=3 - [PI42C_HUMAN]	1.9	1	1	1	421	47.2701	6.84424	0.589638	1		0.567519	1		0.416041	1		1.08293	1		1.07038	1		1.60866	1		Quantified
Q03154	Aminoacylase-1	ACY1	FUNCTION: Involved in the hydrolysis of N-acylated or N-acetylated amino acids (except L-aspartate). {ECO:0000269|PubMed:12933810}.	Aminoacylase-1 OS=Homo sapiens OX=9606 GN=ACY1 PE=1 SV=1 - [ACY1_HUMAN]	1.96	1	1	1	408	45.856	6.17627	0.699117	1		0.806886	1		0.879996	1		1.22301	1		1.06011	1		0.991654	1		Quantified
P25398	40S ribosomal protein S12	RPS12		40S ribosomal protein S12 OS=Homo sapiens OX=9606 GN=RPS12 PE=1 SV=3 - [RS12_HUMAN]	8.33	1	1	1	132	14.5055	7.21045	1.77221	1		1.9614	1		0.549975	1		0.409894	1		1.67814	1		1.2706	1		Quantified
Q99983	Osteomodulin	OMD	FUNCTION: May be implicated in biomineralization processes. Has a function in binding of osteoblasts via the alpha(V)beta(3)-integrin (By similarity). {ECO:0000250}.	Osteomodulin OS=Homo sapiens OX=9606 GN=OMD PE=1 SV=1 - [OMD_HUMAN]	1.9	1	1	2	421	49.4602	5.59229	1.23966	2	5.10802	1.14675	2	9.28966	1.19577	2	6.06848	0.757618	2	2.93841	0.79132	2	22.0158	0.992755	2	15.8111	Quantified
P16109	P-selectin	SELP	FUNCTION: Ca(2+)-dependent receptor for myeloid cells that binds to carbohydrates on neutrophils and monocytes. Mediates the interaction of activated endothelial cells or platelets with leukocytes. The ligand recognized is sialyl-Lewis X. Mediates rapid rolling of leukocyte rolling over vascular surfaces during the initial steps in inflammation through interaction with SELPLG. {ECO:0000269|PubMed…	P-selectin OS=Homo sapiens OX=9606 GN=SELP PE=1 SV=3 - [LYAM3_HUMAN]	0.96	1	1	1	830	90.7732	6.59521	0.573041	1		0.709701	1		0.777734	1		0.857329	1		1.41525	1		1.11056	1		Quantified
Q9BXJ4	Complement C1q tumor necrosis factor-related protein 3	C1QTNF3		Complement C1q tumor necrosis factor-related protein 3 OS=Homo sapiens OX=9606 GN=C1QTNF3 PE=1 SV=1 - [C1QT3_HUMAN]	4.47	1	1	1	246	26.9768	6.52197	0.75529	1		0.847957	1		1.11684	1		1.07297	1		1.39405	1		0.911575	1		Quantified
O15335	Chondroadherin	CHAD	FUNCTION: Promotes attachment of chondrocytes, fibroblasts, and osteoblasts. This binding is mediated (at least for chondrocytes and fibroblasts) by the integrin alpha(2)beta(1). May play an important role in the regulation of chondrocyte growth and proliferation (By similarity). {ECO:0000250}.	Chondroadherin OS=Homo sapiens OX=9606 GN=CHAD PE=1 SV=2 - [CHAD_HUMAN]	4.18	2	2	2	359	40.4503	9.39307	0.889694	2	31.3382	1.11822	2	15.5754	0.928497	2	36.1544	1.04785	2	3.842	1.00349	2	10.422	1.14406	2	51.825	Quantified
Q8WZA1	Protein O-linked-mannose beta-1,2-N-acetylglucosaminyltransferase 1	POMGNT1	FUNCTION: Participates in O-mannosyl glycosylation by catalyzing the addition of N-acetylglucosamine to O-linked mannose on glycoproteins (PubMed:11709191, PubMed:27493216, PubMed:28512129). Catalyzes the synthesis of the GlcNAc(beta1-2)Man(alpha1-)O-Ser/Thr moiety on alpha-dystroglycan and other O-mannosylated proteins, providing the necessary basis for the addition of further carbohydrate moiet…	Protein O-linked-mannose beta-1,2-N-acetylglucosaminyltransferase 1 OS=Homo sapiens OX=9606 GN=POMGNT1 PE=1 SV=2 - [PMGT1_HUMAN]	1.52	1	1	1	660	75.2043	6.82959	0.824007	1		1.3176	1		1.33348	1		0.714041	1		1.4865	1		0.825201	1		Quantified
Q9UK05	Growth/differentiation factor 2	GDF2	FUNCTION: Potent circulating inhibitor of angiogenesis. Signals through the type I activin receptor ACVRL1 but not other Alks. Signaling through SMAD1 in endothelial cells requires TGF-beta coreceptor endoglin/ENG. {ECO:0000269|PubMed:18309101, ECO:0000269|PubMed:21710321, ECO:0000269|PubMed:22799562, ECO:0000269|PubMed:23300529, ECO:0000269|PubMed:25237187}.	Growth/differentiation factor 2 OS=Homo sapiens OX=9606 GN=GDF2 PE=1 SV=1 - [GDF2_HUMAN]	2.8	1	1	1	429	47.2906	6.48096	0.974596	1		0.883442	1		1.12882	1		0.945878	1		1.57678	1		0.895683	1		Quantified
Q9HCL0	Protocadherin-18	PCDH18	FUNCTION: Potential calcium-dependent cell-adhesion protein.	Protocadherin-18 OS=Homo sapiens OX=9606 GN=PCDH18 PE=2 SV=3 - [PCD18_HUMAN]	1.59	2	2	2	1135	126.071	5.14795	1.03953	2	26.885	0.90497	2	20.8326	1.33316	2	23.8441	1.07482	2	47.2651	0.892256	2	49.4623	0.775898	2	2.65436	Quantified
Q8NCL4	Polypeptide N-acetylgalactosaminyltransferase 6	GALNT6	FUNCTION: Catalyzes the initial reaction in O-linked oligosaccharide biosynthesis, the transfer of an N-acetyl-D-galactosamine residue to a serine or threonine residue on the protein receptor. May participate in synthesis of oncofetal fibronectin. Has activity toward Muc1a, Muc2, EA2 and fibronectin peptides.	Polypeptide N-acetylgalactosaminyltransferase 6 OS=Homo sapiens OX=9606 GN=GALNT6 PE=2 SV=2 - [GALT6_HUMAN]	1.13	1	1	1	622	71.1131	8.17725	1.05172	1		1.02319	1		1.3717	1		1.05115	1		1.03077	1		0.984642	1		Quantified
P34096	Ribonuclease 4	RNASE4	FUNCTION: This RNase has marked specificity towards the 3' side of uridine nucleotides.	Ribonuclease 4 OS=Homo sapiens OX=9606 GN=RNASE4 PE=1 SV=3 - [RNAS4_HUMAN]	4.08	1	1	1	147	16.8294	9.02686	1.45349	1		1.11639	1		1.27726	1		0.993825	1		0.779895	1		0.827401	1		Quantified
P50552	Vasodilator-stimulated phosphoprotein	VASP	FUNCTION: Ena/VASP proteins are actin-associated proteins involved in a range of processes dependent on cytoskeleton remodeling and cell polarity such as axon guidance, lamellipodial and filopodial dynamics, platelet activation and cell migration. VASP promotes actin filament elongation. It protects the barbed end of growing actin filaments against capping and increases the rate of actin polymeri…	Vasodilator-stimulated phosphoprotein OS=Homo sapiens OX=9606 GN=VASP PE=1 SV=3 - [VASP_HUMAN]	3.16	1	1	1	380	39.8051	8.93896	1.48808	1		1.65933	1		0.868915	1		0.874325	1		0.680786	1		0.690229	1		Quantified
Q92520	Protein FAM3C	FAM3C	FUNCTION: May be involved in retinal laminar formation. Promotes epithelial to mesenchymal transition.	Protein FAM3C OS=Homo sapiens OX=9606 GN=FAM3C PE=1 SV=1 - [FAM3C_HUMAN]	3.52	1	1	1	227	24.6646	8.29443	0.838408	1		0.865229	1		0.851107	1		1.24492	1		1.09622	1		1.00589	1		Quantified
O00592	Podocalyxin	PODXL	FUNCTION: Involved in the regulation of both adhesion and cell morphology and cancer progression. Functions as an anti-adhesive molecule that maintains an open filtration pathway between neighboring foot processes in the podocyte by charge repulsion. Acts as a pro-adhesive molecule, enhancing the adherence of cells to immobilized ligands, increasing the rate of migration and cell-cell contacts in…	Podocalyxin OS=Homo sapiens OX=9606 GN=PODXL PE=1 SV=2 - [PODXL_HUMAN]	1.25	1	1	1	558	58.5991	5.49072	0.596827	1		0.747133	1		1.14629	1		1.31663	1		1.27682	1		1.01392	1		Quantified
P40189	Interleukin-6 receptor subunit beta	IL6ST	FUNCTION: Signal-transducing molecule. The receptor systems for IL6, LIF, OSM, CNTF, IL11, CTF1 and BSF3 can utilize IL6ST for initiating signal transmission. Binding of IL6 to IL6R induces IL6ST homodimerization and formation of a high-affinity receptor complex, which activates Janus kinases (PubMed:2261637). That causes phosphorylation of IL6ST tyrosine residues which in turn activates STAT3 (P…	Interleukin-6 receptor subunit beta OS=Homo sapiens OX=9606 GN=IL6ST PE=1 SV=2 - [IL6RB_HUMAN]	3.7	4	4	5	918	103.471	5.94775	0.876601	5	27.1396	0.836104	5	35.2531	0.940241	5	15.3792	1.26993	5	41.2625	0.912781	5	16.044	1.14803	5	11.7957	Quantified
A0A075B6H9	Immunoglobulin lambda variable 4-69	IGLV4-69	FUNCTION: V region of the variable domain of immunoglobulin light chains that participates in the antigen recognition (PubMed:24600447). Immunoglobulins, also known as antibodies, are membrane-bound or secreted glycoproteins produced by B lymphocytes. In the recognition phase of humoral immunity, the membrane-bound immunoglobulins serve as receptors which, upon binding of a specific antigen, trig…	Immunoglobulin lambda variable 4-69 OS=Homo sapiens OX=9606 GN=IGLV4-69 PE=1 SV=1 - [LV469_HUMAN]	7.56	1	1	1	119	12.7652	6.50732	0.420629	1		0.328557	1		0.581468	1		1.49415	1		1.2055	1		1.74018	1		Quantified
Q86YV5	Inactive tyrosine-protein kinase PRAG1	PRAG1	FUNCTION: Catalytically inactive protein kinase that acts as a scaffold protein. Functions as an effector of the small GTPase RND2, which stimulates RhoA activity and inhibits NGF-induced neurite outgrowth (By similarity). Promotes Src family kinase (SFK) signaling by regulating the subcellular localization of CSK, a negative regulator of these kinases, leading to the regulation of cell morpholog…	Inactive tyrosine-protein kinase PRAG1 OS=Homo sapiens OX=9606 GN=PRAG1 PE=1 SV=4 - [PRAG1_HUMAN]	1.14	1	1	1	1406	149.529	7.1958	1.11728	1		1.01177	1		1.48091	1		1.19823	1		0.968825	1		0.594793	1		Quantified
Q8IX15	Homeobox and leucine zipper protein Homez	HOMEZ	FUNCTION: May function as a transcriptional regulator.	Homeobox and leucine zipper protein Homez OS=Homo sapiens OX=9606 GN=HOMEZ PE=1 SV=2 - [HOMEZ_HUMAN]	1.27	1	1	1	550	61.2024	4.93213	0.89109	1		1.0356	1		1.21202	1		1.36776	1		1.19451	1		0.707505	1		Quantified
P15291	Beta-1,4-galactosyltransferase 1	B4GALT1	FUNCTION: [Beta-1,4-galactosyltransferase 1]: The Golgi complex form catalyzes the production of lactose in the lactating mammary gland and could also be responsible for the synthesis of complex-type N-linked oligosaccharides in many glycoproteins as well as the carbohydrate moieties of glycolipids. {ECO:0000269|PubMed:16157350}.; FUNCTION: [Processed beta-1,4-galactosyltransferase 1]: The cell s…	Beta-1,4-galactosyltransferase 1 OS=Homo sapiens OX=9606 GN=B4GALT1 PE=1 SV=5 - [B4GT1_HUMAN]	2.01	1	1	1	398	43.8923	8.646	1.05729	1		0.894642	1		1.11572	1		1.11326	1		0.886725	1		0.91176	1		Quantified
O00451	GDNF family receptor alpha-2	GFRA2	FUNCTION: Receptor for neurturin. Mediates the NRTN-induced autophosphorylation and activation of the RET receptor. Also able to mediate GDNF signaling through the RET tyrosine kinase receptor.; FUNCTION: [Isoform 2]: participates in NRTN-induced 'Ser-727' phosphorylation of STAT3. {ECO:0000250|UniProtKB:O08842}.	GDNF family receptor alpha-2 OS=Homo sapiens OX=9606 GN=GFRA2 PE=1 SV=2 - [GFRA2_HUMAN]	1.94	1	1	1	464	51.5099	7.66455	1.07215	1		1.03124	1		1.41677	1		1.14917	1		1.02193	1		1.05583	1		Quantified
A0A0B4J1U7	Immunoglobulin heavy variable 6-1	IGHV6-1	FUNCTION: V region of the variable domain of immunoglobulin heavy chains that participates in the antigen recognition (PubMed:24600447). Immunoglobulins, also known as antibodies, are membrane-bound or secreted glycoproteins produced by B lymphocytes. In the recognition phase of humoral immunity, the membrane-bound immunoglobulins serve as receptors which, upon binding of a specific antigen, trig…	Immunoglobulin heavy variable 6-1 OS=Homo sapiens OX=9606 GN=IGHV6-1 PE=3 SV=1 - [HV601_HUMAN]	5.79	1	1	1	121	13.4728	9.20264	0.524225	1		0.459462	1		0.740856	1		1.89686	1		0.945178	1		1.3979	1		Quantified
P51397	Death-associated protein 1	DAP	FUNCTION: Negative regulator of autophagy. Involved in mediating interferon-gamma-induced cell death. {ECO:0000269|PubMed:20537536}.	Death-associated protein 1 OS=Homo sapiens OX=9606 GN=DAP PE=1 SV=3 - [DAP1_HUMAN]	7.84	1	1	1	102	11.1577	9.31982	1.24026	1		1.34026	1		1.35208	1		0.807844	1		1.06369	1		0.848919	1		Quantified
A0A0B4J2H0	Immunoglobulin heavy variable 1-69D	IGHV1-69D	FUNCTION: V region of the variable domain of immunoglobulin heavy chains that participates in the antigen recognition (PubMed:24600447). Immunoglobulins, also known as antibodies, are membrane-bound or secreted glycoproteins produced by B lymphocytes. In the recognition phase of humoral immunity, the membrane-bound immunoglobulins serve as receptors which, upon binding of a specific antigen, trig…	Immunoglobulin heavy variable 1-69D OS=Homo sapiens OX=9606 GN=IGHV1-69D PE=1 SV=1 - [HV69D_HUMAN]	5.98	1	1	1	117	12.6523	8.47021	0.365059	1		0.251964	1		0.374714	1		1.80197	1		0.888497	1		1.93816	1		Quantified
P32754	4-hydroxyphenylpyruvate dioxygenase	HPD	FUNCTION: Key enzyme in the degradation of tyrosine.	4-hydroxyphenylpyruvate dioxygenase OS=Homo sapiens OX=9606 GN=HPD PE=1 SV=2 - [HPPD_HUMAN]	2.04	1	1	1	393	44.9059	7.00537	0.873314	1		0.769545	1		1.06118	1		1.0895	1		1.18505	1		1.07389	1		Quantified
P39748	Flap endonuclease 1	FEN1	FUNCTION: Structure-specific nuclease with 5'-flap endonuclease and 5'-3' exonuclease activities involved in DNA replication and repair. During DNA replication, cleaves the 5'-overhanging flap structure that is generated by displacement synthesis when DNA polymerase encounters the 5'-end of a downstream Okazaki fragment. It enters the flap from the 5'-end and then tracks to cleave the flap base, …	Flap endonuclease 1 OS=Homo sapiens OX=9606 GN=FEN1 PE=1 SV=1 - [FEN1_HUMAN]	1.84	1	1	1	380	42.5661	8.6167	1.05746	1		0.969783	1		0.821141	1		0.903466	1		1.19939	1		1.00926	1		Quantified
A0A075B6I9	Immunoglobulin lambda variable 7-46	IGLV7-46	FUNCTION: V region of the variable domain of immunoglobulin light chains that participates in the antigen recognition (PubMed:24600447). Immunoglobulins, also known as antibodies, are membrane-bound or secreted glycoproteins produced by B lymphocytes. In the recognition phase of humoral immunity, the membrane-bound immunoglobulins serve as receptors which, upon binding of a specific antigen, trig…	Immunoglobulin lambda variable 7-46 OS=Homo sapiens OX=9606 GN=IGLV7-46 PE=3 SV=4 - [LV746_HUMAN]	7.69	1	1	1	117	12.4601	7.1958	0.988126	1		0.895105	1		1.04833	1		1.28613	1		0.689043	1		1.36239	1		Quantified
Q9UBX7	Kallikrein-11	KLK11	FUNCTION: Possible multifunctional protease. Efficiently cleaves 'bz-Phe-Arg-4-methylcoumaryl-7-amide', a kallikrein substrate, and weakly cleaves other substrates for kallikrein and trypsin. Cleaves synthetic peptides after arginine but not lysine residues. {ECO:0000269|PubMed:10872828, ECO:0000269|PubMed:16467084}.	Kallikrein-11 OS=Homo sapiens OX=9606 GN=KLK11 PE=1 SV=2 - [KLK11_HUMAN]	2.48	1	1	6	282	31.0388	8.93896	1.92204	6	6.52672	3.1787	6	3.61583	2.12506	6	3.43072	0.52049	6	11.3247	0.233332	6	26.4817	0.0899927	5	6.25378	Quantified
A0A0C4DH29	Immunoglobulin heavy variable 1-3	IGHV1-3	FUNCTION: V region of the variable domain of immunoglobulin heavy chains that participates in the antigen recognition (PubMed:24600447). Immunoglobulins, also known as antibodies, are membrane-bound or secreted glycoproteins produced by B lymphocytes. In the recognition phase of humoral immunity, the membrane-bound immunoglobulins serve as receptors which, upon binding of a specific antigen, trig…	Immunoglobulin heavy variable 1-3 OS=Homo sapiens OX=9606 GN=IGHV1-3 PE=3 SV=1 - [HV103_HUMAN]	5.98	1	1	1	117	12.9994	9.5542	0.237309	1		0.303474	1		0.346057	1		1.91028	1		0.984052	1		1.83322	1		Quantified
P12318	Low affinity immunoglobulin gamma Fc region receptor II-a	FCGR2A	FUNCTION: Binds to the Fc region of immunoglobulins gamma. Low affinity receptor. By binding to IgG it initiates cellular responses against pathogens and soluble antigens. Promotes phagocytosis of opsonized antigens. {ECO:0000269|PubMed:19011614}.	Low affinity immunoglobulin gamma Fc region receptor II-a OS=Homo sapiens OX=9606 GN=FCGR2A PE=1 SV=4 - [FCG2A_HUMAN]	2.84	1	1	2	317	34.9785	6.68311	0.912619	2	18.2416	0.828182	2	20.1426	1.06373	2	14.4667	1.14505	2	16.1603	0.870305	2	12.7929	0.908433	2	4.51197	Quantified
P26885	Peptidyl-prolyl cis-trans isomerase FKBP2	FKBP2	FUNCTION: PPIases accelerate the folding of proteins. It catalyzes the cis-trans isomerization of proline imidic peptide bonds in oligopeptides.	Peptidyl-prolyl cis-trans isomerase FKBP2 OS=Homo sapiens OX=9606 GN=FKBP2 PE=1 SV=2 - [FKBP2_HUMAN]	4.93	1	1	1	142	15.6393	9.12939	0.851446	1		0.830095	1		1.00332	1		1.24249	1		0.98077	1		1.04896	1		Quantified
Q8N9F7	Lysophospholipase D GDPD1	GDPD1	FUNCTION: Hydrolyzes lysoglycerophospholipids to produce lysophosphatidic acid (LPA) and the corresponding amines. Shows a preference for 1-O-alkyl-sn-glycero-3-phosphocholine (lyso-PAF), lysophosphatidylethanolamine (lyso-PE) and lysophosphatidylcholine (lyso-PC). May be involved in bioactive N-acylethanolamine biosynthesis. Does not display glycerophosphodiester phosphodiesterase activity, sinc…	Lysophospholipase D GDPD1 OS=Homo sapiens OX=9606 GN=GDPD1 PE=1 SV=2 - [GDPD1_HUMAN]	3.82	1	1	1	314	36.144	8.47021	1.32541	1		0.929788	1		1.00959	1		0.759133	1		1.00871	1		1.26799	1		Quantified
Q9BY67	Cell adhesion molecule 1	CADM1	FUNCTION: Mediates homophilic cell-cell adhesion in a Ca(2+)-independent manner (PubMed:22438059, PubMed:12050160). Also mediates heterophilic cell-cell adhesion with CADM3 and NECTIN3 in a Ca(2+)-independent manner (By similarity). Interaction with CRTAM promotes natural killer (NK) cell cytotoxicity and interferon-gamma (IFN-gamma) secretion by CD8+ cells in vitro as well as NK cell-mediated re…	Cell adhesion molecule 1 OS=Homo sapiens OX=9606 GN=CADM1 PE=1 SV=2 - [CADM1_HUMAN]	2.94	1	1	1	442	48.4784	5.07178	0.662497	1		0.816253	1		0.881897	1		1.32318	1		1.18459	1		1.16472	1		Quantified
P04054	Phospholipase A2	PLA2G1B	FUNCTION: Secretory calcium-dependent phospholipase A2 that primarily targets dietary phospholipids in the intestinal tract (PubMed:1420353, PubMed:10681567, PubMed:17603006). Hydrolyzes the ester bond of the fatty acyl group attached at sn-2 position of phospholipids (phospholipase A2 activity) with preference for phosphatidylethanolamines and phosphatidylglycerols over phosphatidylcholines (Pub…	Phospholipase A2 OS=Homo sapiens OX=9606 GN=PLA2G1B PE=1 SV=3 - [PA21B_HUMAN]	5.41	1	1	1	148	16.3487	7.85498	1.55478	1		1.88084	1		2.32338	1		0.68778	1		0.82682	1		0.47242	1		Quantified
Q8NHP8	Putative phospholipase B-like 2	PLBD2	FUNCTION: Putative phospholipase. {ECO:0000250}.	Putative phospholipase B-like 2 OS=Homo sapiens OX=9606 GN=PLBD2 PE=1 SV=2 - [PLBL2_HUMAN]	1.19	1	1	1	589	65.43	6.80029	1.22283	1		1.65172	1		0.500425	1		0.644335	1		2.47389	1		1.03628	1		Quantified
Q9UNN8	Endothelial protein C receptor	PROCR	FUNCTION: Binds activated protein C. Enhances protein C activation by the thrombin-thrombomodulin complex; plays a role in the protein C pathway controlling blood coagulation.	Endothelial protein C receptor OS=Homo sapiens OX=9606 GN=PROCR PE=1 SV=1 - [EPCR_HUMAN]	3.36	1	1	1	238	26.6546	7.18115	0.762915	1		0.444491	1		0.571605	1		0.999958	1		0.749246	1		1.04761	1		Quantified
Q52MB2	Coiled-coil domain-containing protein 184	CCDC184		Coiled-coil domain-containing protein 184 OS=Homo sapiens OX=9606 GN=CCDC184 PE=1 SV=2 - [CC184_HUMAN]	21.13	1	1	1	194	20.4707	4.15771	0.537142	1		0.561981	1		1.16403	1		0.68899	1		1.31735	1		0.627424	1		Quantified
P30990	Neurotensin/neuromedin N	NTS	FUNCTION: Neurotensin may play an endocrine or paracrine role in the regulation of fat metabolism. It causes contraction of smooth muscle.	Neurotensin/neuromedin N OS=Homo sapiens OX=9606 GN=NTS PE=1 SV=2 - [NEUT_HUMAN]	4.12	1	1	1	170	19.782	7.09326	0.649831	1		0.673094	1		0.736974	1		1.60767	1		1.02818	1		1.12425	1		Quantified
A0A0J9YXX1	Immunoglobulin heavy variable 5-10-1	IGHV5-10-1	FUNCTION: V region of the variable domain of immunoglobulin heavy chains that participates in the antigen recognition (PubMed:24600447). Immunoglobulins, also known as antibodies, are membrane-bound or secreted glycoproteins produced by B lymphocytes. In the recognition phase of humoral immunity, the membrane-bound immunoglobulins serve as receptors which, upon binding of a specific antigen, trig…	Immunoglobulin heavy variable 5-10-1 OS=Homo sapiens OX=9606 GN=IGHV5-10-1 PE=3 SV=1 - [HV5X1_HUMAN]	5.98	1	1	1	117	12.7643	8.27979	0.434433	1		0.53149	1		0.7691	1		1.49085	1		0.994633	1		1.19518	1		Quantified
P35555	Fibrillin-1	FBN1	FUNCTION: [Fibrillin-1]: Structural component of the 10-12 nm diameter microfibrils of the extracellular matrix, which conveys both structural and regulatory properties to load-bearing connective tissues (PubMed:1860873, PubMed:15062093). Fibrillin-1-containing microfibrils provide long-term force bearing structural support. In tissues such as the lung, blood vessels and skin, microfibrils form t…	Fibrillin-1 OS=Homo sapiens OX=9606 GN=FBN1 PE=1 SV=4 - [FBN1_HUMAN]	0.59	2	2	2	2871	312.083	4.93213	0.958198	2	7.71343	1.05839	2	16.5222	1.20519	2	11.9046	1.20416	2	6.92661	0.974726	2	0.9333	0.899284	2	19.4315	Quantified
P30530	Tyrosine-protein kinase receptor UFO	AXL	FUNCTION: Receptor tyrosine kinase that transduces signals from the extracellular matrix into the cytoplasm by binding growth factor GAS6 and which is thus regulating many physiological processes including cell survival, cell proliferation, migration and differentiation. Ligand binding at the cell surface induces dimerization and autophosphorylation of AXL. Following activation by ligand, ALX bin…	Tyrosine-protein kinase receptor UFO OS=Homo sapiens OX=9606 GN=AXL PE=1 SV=4 - [UFO_HUMAN]	1.23	1	1	1	894	98.274	5.38916	1.24053	1		0.988153	1		1.30695	1		1.57692	1		0.677179	1		0.456498	1		Quantified
