# Supplementary material for: Tandem mass tag-based serum proteomic profiling revealed diabetic foot ulcer pathogenesis and potential therapeutic targets
Source: Bioengineered. 2022 Jan 22;13(2):3171–82. doi: 10.1080/21655979.2022.2027173 (PMC8974021; doi:10.1080/21655979.2022.2027173)
Supplement: Supplemental Material [file KBIE_A_2027173_SM8090.zip › supplementary/Supplementary File 3.xlsx]

## Sheet: sheet
Accession	Protein Name	Gene Name	Function	Description	Coverage	Unique Peptides	Peptides	PSMs	AAs	MW [kDa]	calc. pI	DFU-1/REF	DFU-2/REF	DFU-3/REF	average DFU	HC-1/REF	HC-2/REF	HC-3/REF	average HC	DFU/HC	t test p value
Q6PI26	Protein SHQ1 homolog	SHQ1	FUNCTION: Required for the quantitative accumulation of H/ACA ribonucleoproteins (RNPs), including telomerase, probably through the stabilization of DKC1, from the time of its synthesis until its association with NOP10, NHP2, and NAF1 at the nascent H/ACA RNA. {ECO:0000269|PubMed:19383767}.	Protein SHQ1 homolog OS=Homo sapiens OX=9606 GN=SHQ1 PE=1 SV=2 - [SHQ1_HUMAN]	1.56	1	1	1	577	65.0845	4.79248	0.788081	1.13899	2.06014	1.32907	0.257087	0.145958	0.176094	0.193046	6.88471	0.0405955
B9A064	Immunoglobulin lambda-like polypeptide 5	IGLL5		Immunoglobulin lambda-like polypeptide 5 OS=Homo sapiens OX=9606 GN=IGLL5 PE=2 SV=2 - [IGLL5_HUMAN]	34.58	4	6	25	214	23.0486	8.83643	1.70219	1.00522	1.8727	1.52671	0.241994	0.239766	0.26254	0.2481	6.15359	0.0085428
A0A0C4DH29	Immunoglobulin heavy variable 1-3	IGHV1-3	FUNCTION: V region of the variable domain of immunoglobulin heavy chains that participates in the antigen recognition (PubMed:24600447). Immunoglobulins, also known as antibodies, are membrane-bound or secreted glycoproteins produced by B lymphocytes. In the recognition phase of humoral immunity, the membrane-bound immunoglobulins serve as receptors which, upon binding of a specific antigen, trig…	Immunoglobulin heavy variable 1-3 OS=Homo sapiens OX=9606 GN=IGHV1-3 PE=3 SV=1 - [HV103_HUMAN]	5.98	1	1	1	117	12.9994	9.5542	1.91028	0.984052	1.83322	1.57585	0.237309	0.303474	0.346057	0.295614	5.33078	0.0127451
P01717	Immunoglobulin lambda variable 3-25	IGLV3-25	FUNCTION: V region of the variable domain of immunoglobulin light chains that participates in the antigen recognition (PubMed:24600447). Immunoglobulins, also known as antibodies, are membrane-bound or secreted glycoproteins produced by B lymphocytes. In the recognition phase of humoral immunity, the membrane-bound immunoglobulins serve as receptors which, upon binding of a specific antigen, trig…	Immunoglobulin lambda variable 3-25 OS=Homo sapiens OX=9606 GN=IGLV3-25 PE=1 SV=2 - [LV325_HUMAN]	9.82	1	1	1	112	12.0038	4.50049	1.87385	0.845553	1.79612	1.50517	0.265972	0.251535	0.40739	0.308299	4.88218	0.0231606
Q9BWS9	Chitinase domain-containing protein 1	CHID1	FUNCTION: Saccharide- and LPS-binding protein with possible roles in pathogen sensing and endotoxin neutralization. Ligand-binding specificity relates to the length of the oligosaccharides, with preference for chitotetraose (in vitro). {ECO:0000269|PubMed:20724479}.	Chitinase domain-containing protein 1 OS=Homo sapiens OX=9606 GN=CHID1 PE=1 SV=1 - [CHID1_HUMAN]	1.78	1	1	1	393	44.9123	8.63135	1.98887	1.85171	0.970931	1.60384	0.409453	0.243984	0.367095	0.340177	4.71472	0.0173179
A0A0B4J2H0	Immunoglobulin heavy variable 1-69D	IGHV1-69D	FUNCTION: V region of the variable domain of immunoglobulin heavy chains that participates in the antigen recognition (PubMed:24600447). Immunoglobulins, also known as antibodies, are membrane-bound or secreted glycoproteins produced by B lymphocytes. In the recognition phase of humoral immunity, the membrane-bound immunoglobulins serve as receptors which, upon binding of a specific antigen, trig…	Immunoglobulin heavy variable 1-69D OS=Homo sapiens OX=9606 GN=IGHV1-69D PE=1 SV=1 - [HV69D_HUMAN]	5.98	1	1	1	117	12.6523	8.47021	1.80197	0.888497	1.93816	1.54288	0.365059	0.251964	0.374714	0.330579	4.6672	0.0217196
Q05682	Caldesmon	CALD1	FUNCTION: Actin- and myosin-binding protein implicated in the regulation of actomyosin interactions in smooth muscle and nonmuscle cells (could act as a bridge between myosin and actin filaments). Stimulates actin binding of tropomyosin which increases the stabilization of actin filament structure. In muscle tissues, inhibits the actomyosin ATPase by binding to F-actin. This inhibition is attenua…	Caldesmon OS=Homo sapiens OX=9606 GN=CALD1 PE=1 SV=3 - [CALD1_HUMAN]	1.26	1	1	1	793	93.1754	5.65576	1.5143	0.735527	1.72096	1.3236	0.350368	0.410357	0.250823	0.337183	3.92546	0.0314071
P01772	Immunoglobulin heavy variable 3-33	IGHV3-33	FUNCTION: V region of the variable domain of immunoglobulin heavy chains that participates in the antigen recognition (PubMed:24600447). Immunoglobulins, also known as antibodies, are membrane-bound or secreted glycoproteins produced by B lymphocytes. In the recognition phase of humoral immunity, the membrane-bound immunoglobulins serve as receptors which, upon binding of a specific antigen, trig…	Immunoglobulin heavy variable 3-33 OS=Homo sapiens OX=9606 GN=IGHV3-33 PE=1 SV=2 - [HV333_HUMAN]	5.98	1	1	1	117	13.0655	8.93896	1.32297	1.03101	2.08803	1.48067	0.516225	0.301549	0.439159	0.418978	3.534	0.029827
O95998	Interleukin-18-binding protein	IL18BP	FUNCTION: Isoform A binds to IL-18 and inhibits its activity. Functions as an inhibitor of the early TH1 cytokine response. {ECO:0000269|PubMed:10023777, ECO:0000269|PubMed:10655506, ECO:0000269|PubMed:31213488}.	Interleukin-18-binding protein OS=Homo sapiens OX=9606 GN=IL18BP PE=1 SV=2 - [I18BP_HUMAN]	8.76	2	2	2	194	21.0858	7.38623	1.20981	1.29586	1.57986	1.36184	0.285471	0.452741	0.473352	0.403855	3.37211	0.00163719
A0A075B6H9	Immunoglobulin lambda variable 4-69	IGLV4-69	FUNCTION: V region of the variable domain of immunoglobulin light chains that participates in the antigen recognition (PubMed:24600447). Immunoglobulins, also known as antibodies, are membrane-bound or secreted glycoproteins produced by B lymphocytes. In the recognition phase of humoral immunity, the membrane-bound immunoglobulins serve as receptors which, upon binding of a specific antigen, trig…	Immunoglobulin lambda variable 4-69 OS=Homo sapiens OX=9606 GN=IGLV4-69 PE=1 SV=1 - [LV469_HUMAN]	7.56	1	1	1	119	12.7652	6.50732	1.49415	1.2055	1.74018	1.47994	0.420629	0.328557	0.581468	0.443551	3.33658	0.003764
Q86UD1	Out at first protein homolog	OAF		Out at first protein homolog OS=Homo sapiens OX=9606 GN=OAF PE=2 SV=1 - [OAF_HUMAN]	7.69	2	2	3	273	30.6686	6.84424	1.16643	1.0837	1.0782	1.10944	0.322144	0.376629	0.326626	0.3418	3.24589	2.13802e-05
P02750	Leucine-rich alpha-2-glycoprotein	LRG1		Leucine-rich alpha-2-glycoprotein OS=Homo sapiens OX=9606 GN=LRG1 PE=1 SV=2 - [A2GL_HUMAN]	33.14	10	10	43	347	38.1541	6.94678	1.5522	1.02119	1.29467	1.28935	0.447276	0.376818	0.426116	0.416737	3.09393	0.00486586
P01023	Alpha-2-macroglobulin	A2M	FUNCTION: Is able to inhibit all four classes of proteinases by a unique 'trapping' mechanism. This protein has a peptide stretch, called the 'bait region' which contains specific cleavage sites for different proteinases. When a proteinase cleaves the bait region, a conformational change is induced in the protein which traps the proteinase. The entrapped enzyme remains active against low molecula…	Alpha-2-macroglobulin OS=Homo sapiens OX=9606 GN=A2M PE=1 SV=3 - [A2MG_HUMAN]	34.74	39	45	156	1474	163.188	6.45557	1.73094	1.24852	1.47613	1.4852	0.492667	0.446824	0.553535	0.497676	2.98427	0.00228959
P02656	Apolipoprotein C-III	APOC3	FUNCTION: Component of triglyceride-rich very low density lipoproteins (VLDL) and high density lipoproteins (HDL) in plasma (PubMed:18201179, PubMed:22510806). Plays a multifaceted role in triglyceride homeostasis (PubMed:18201179, PubMed:22510806). Intracellularly, promotes hepatic very low density lipoprotein 1 (VLDL1) assembly and secretion; extracellularly, attenuates hydrolysis and clearance…	Apolipoprotein C-III OS=Homo sapiens OX=9606 GN=APOC3 PE=1 SV=1 - [APOC3_HUMAN]	34.34	3	3	7	99	10.8455	5.41455	1.73156	1.06129	1.53977	1.44421	0.567082	0.42949	0.504014	0.500195	2.88728	0.00969721
P01009	Alpha-1-antitrypsin	SERPINA1	FUNCTION: Inhibitor of serine proteases. Its primary target is elastase, but it also has a moderate affinity for plasmin and thrombin. Irreversibly inhibits trypsin, chymotrypsin and plasminogen activator. The aberrant form inhibits insulin-induced NO synthesis in platelets, decreases coagulation time and has proteolytic activity against insulin and plasmin.; FUNCTION: [Short peptide from AAT]: r…	Alpha-1-antitrypsin OS=Homo sapiens OX=9606 GN=SERPINA1 PE=1 SV=3 - [A1AT_HUMAN]	41.15	18	18	67	418	46.707	5.59229	1.62501	0.889477	1.01372	1.17607	0.428735	0.417425	0.427787	0.424649	2.76951	0.0297881
A0A075B6S2	Immunoglobulin kappa variable 2D-29	IGKV2D-29	FUNCTION: V region of the variable domain of immunoglobulin light chains that participates in the antigen recognition (PubMed:24600447). Immunoglobulins, also known as antibodies, are membrane-bound or secreted glycoproteins produced by B lymphocytes. In the recognition phase of humoral immunity, the membrane-bound immunoglobulins serve as receptors which, upon binding of a specific antigen, trig…	Immunoglobulin kappa variable 2D-29 OS=Homo sapiens OX=9606 GN=IGKV2D-29 PE=3 SV=1 - [KVD29_HUMAN]	10.83	1	1	2	120	13.1347	7.12256	1.31826	1.53996	1.36745	1.40855	0.395575	0.485158	0.654368	0.511701	2.75269	0.000901062
P0DOY2	Immunoglobulin lambda constant 2	IGLC2	FUNCTION: Constant region of immunoglobulin light chains. Immunoglobulins, also known as antibodies, are membrane-bound or secreted glycoproteins produced by B lymphocytes. In the recognition phase of humoral immunity, the membrane-bound immunoglobulins serve as receptors which, upon binding of a specific antigen, trigger the clonal expansion and differentiation of B lymphocytes into immunoglobul…	Immunoglobulin lambda constant 2 OS=Homo sapiens OX=9606 GN=IGLC2 PE=1 SV=1 - [IGLC2_HUMAN]	66.98	4	6	20	106	11.2865	7.23975	1.58914	0.898162	1.60048	1.36259	0.465942	0.458391	0.564671	0.496335	2.74531	0.021016
P01876	Immunoglobulin heavy constant alpha 1	IGHA1	FUNCTION: Constant region of immunoglobulin heavy chains. Immunoglobulins, also known as antibodies, are membrane-bound or secreted glycoproteins produced by B lymphocytes. In the recognition phase of humoral immunity, the membrane-bound immunoglobulins serve as receptors which, upon binding of a specific antigen, trigger the clonal expansion and differentiation of B lymphocytes into immunoglobul…	Immunoglobulin heavy constant alpha 1 OS=Homo sapiens OX=9606 GN=IGHA1 PE=1 SV=2 - [IGHA1_HUMAN]	15.3	3	6	23	353	37.6306	6.50732	1.28827	0.932436	1.66328	1.29466	0.489501	0.388892	0.564081	0.480825	2.69259	0.0199461
P62328	Thymosin beta-4	TMSB4X	FUNCTION: Plays an important role in the organization of the cytoskeleton (By similarity). Binds to and sequesters actin monomers (G actin) and therefore inhibits actin polymerization. {ECO:0000250}.; FUNCTION: Seraspenide inhibits the entry of hematopoietic pluripotent stem cells into the S-phase. {ECO:0000250}.	Thymosin beta-4 OS=Homo sapiens OX=9606 GN=TMSB4X PE=1 SV=2 - [TYB4_HUMAN]	77.27	5	5	6	44	5.04952	5.05908	1.53355	1.3309	1.22733	1.36393	0.525347	0.476992	0.541289	0.514542	2.65076	0.000764395
P02763	Alpha-1-acid glycoprotein 1	ORM1	FUNCTION: Functions as transport protein in the blood stream. Binds various ligands in the interior of its beta-barrel domain. Also binds synthetic drugs and influences their distribution and availability in the body. Appears to function in modulating the activity of the immune system during the acute-phase reaction. {ECO:0000269|PubMed:17008009, ECO:0000269|PubMed:17321687}.	Alpha-1-acid glycoprotein 1 OS=Homo sapiens OX=9606 GN=ORM1 PE=1 SV=1 - [A1AG1_HUMAN]	15.92	3	4	6	201	23.4968	5.021	1.13558	0.777042	1.51045	1.14102	0.4484	0.420927	0.441343	0.43689	2.6117	0.0292955
O95497	Pantetheinase	VNN1	FUNCTION: Amidohydrolase that hydrolyzes specifically one of the carboamide linkages in D-pantetheine thus recycling pantothenic acid (vitamin B5) and releasing cysteamine. {ECO:0000269|PubMed:10567687, ECO:0000269|PubMed:11491533, ECO:0000269|PubMed:25478849}.	Pantetheinase OS=Homo sapiens OX=9606 GN=VNN1 PE=1 SV=2 - [VNN1_HUMAN]	2.92	1	1	1	513	56.9751	5.5542	1.67131	1.42606	0.969199	1.35552	0.562863	0.367561	0.708912	0.546445	2.48062	0.0239145
A0A0B4J1U7	Immunoglobulin heavy variable 6-1	IGHV6-1	FUNCTION: V region of the variable domain of immunoglobulin heavy chains that participates in the antigen recognition (PubMed:24600447). Immunoglobulins, also known as antibodies, are membrane-bound or secreted glycoproteins produced by B lymphocytes. In the recognition phase of humoral immunity, the membrane-bound immunoglobulins serve as receptors which, upon binding of a specific antigen, trig…	Immunoglobulin heavy variable 6-1 OS=Homo sapiens OX=9606 GN=IGHV6-1 PE=3 SV=1 - [HV601_HUMAN]	5.79	1	1	1	121	13.4728	9.20264	1.89686	0.945178	1.3979	1.41331	0.524225	0.459462	0.740856	0.574848	2.45859	0.0434889
P83916	Chromobox protein homolog 1	CBX1	FUNCTION: Component of heterochromatin. Recognizes and binds histone H3 tails methylated at 'Lys-9', leading to epigenetic repression. Interaction with lamin B receptor (LBR) can contribute to the association of the heterochromatin with the inner nuclear membrane. {ECO:0000250|UniProtKB:P83917}.	Chromobox protein homolog 1 OS=Homo sapiens OX=9606 GN=CBX1 PE=1 SV=1 - [CBX1_HUMAN]	3.24	1	1	1	185	21.4046	4.93213	1.02592	1.17291	1.57829	1.25904	0.540138	0.501588	0.536241	0.525989	2.39366	0.011457
Q8TBX8	Phosphatidylinositol 5-phosphate 4-kinase type-2 gamma	PIP4K2C	FUNCTION: May play an important role in the production of Phosphatidylinositol bisphosphate (PIP2), in the endoplasmic reticulum. {ECO:0000250}.	Phosphatidylinositol 5-phosphate 4-kinase type-2 gamma OS=Homo sapiens OX=9606 GN=PIP4K2C PE=1 SV=3 - [PI42C_HUMAN]	1.9	1	1	1	421	47.2701	6.84424	1.08293	1.07038	1.60866	1.25399	0.589638	0.567519	0.416041	0.524399	2.39129	0.0170803
P36222	Chitinase-3-like protein 1	CHI3L1	FUNCTION: Carbohydrate-binding lectin with a preference for chitin. Has no chitinase activity. May play a role in tissue remodeling and in the capacity of cells to respond to and cope with changes in their environment. Plays a role in T-helper cell type 2 (Th2) inflammatory response and IL-13-induced inflammation, regulating allergen sensitization, inflammatory cell apoptosis, dendritic cell accu…	Chitinase-3-like protein 1 OS=Homo sapiens OX=9606 GN=CHI3L1 PE=1 SV=2 - [CH3L1_HUMAN]	11.49	3	3	5	383	42.5984	8.45557	1.2699	1.20708	1.20353	1.22684	0.473215	0.550593	0.527881	0.51723	2.37194	2.29807e-05
P02741	C-reactive protein	CRP	FUNCTION: Displays several functions associated with host defense: it promotes agglutination, bacterial capsular swelling, phagocytosis and complement fixation through its calcium-dependent binding to phosphorylcholine. Can interact with DNA and histones and may scavenge nuclear material released from damaged circulating cells.	C-reactive protein OS=Homo sapiens OX=9606 GN=CRP PE=1 SV=1 - [CRP_HUMAN]	20.98	4	4	11	224	25.0227	5.63037	1.32553	1.03179	1.15938	1.17224	0.473425	0.496216	0.523654	0.497765	2.355	0.00144471
P68871	Hemoglobin subunit beta	HBB	FUNCTION: Involved in oxygen transport from the lung to the various peripheral tissues. {ECO:0000269|PubMed:28066926}.; FUNCTION: LVV-hemorphin-7 potentiates the activity of bradykinin, causing a decrease in blood pressure.; FUNCTION: [Spinorphin]: functions as an endogenous inhibitor of enkephalin-degrading enzymes such as DPP3, and as a selective antagonist of the P2RX3 receptor which is involv…	Hemoglobin subunit beta OS=Homo sapiens OX=9606 GN=HBB PE=1 SV=2 - [HBB_HUMAN]	60.54	7	7	13	147	15.9883	7.28369	1.49674	0.986137	1.34073	1.27454	0.529664	0.489358	0.699266	0.572763	2.22524	0.012907
P20774	Mimecan	OGN	FUNCTION: Induces bone formation in conjunction with TGF-beta-1 or TGF-beta-2.	Mimecan OS=Homo sapiens OX=9606 GN=OGN PE=1 SV=1 - [MIME_HUMAN]	3.02	1	1	1	298	33.9009	5.63037	1.3023	1.14124	1.41877	1.28744	0.601303	0.552536	0.600951	0.58493	2.20101	0.00102293
P01854	Immunoglobulin heavy constant epsilon	IGHE	FUNCTION: Constant region of immunoglobulin heavy chains. Immunoglobulins, also known as antibodies, are membrane-bound or secreted glycoproteins produced by B lymphocytes. In the recognition phase of humoral immunity, the membrane-bound immunoglobulins serve as receptors which, upon binding of a specific antigen, trigger the clonal expansion and differentiation of B lymphocytes into immunoglobul…	Immunoglobulin heavy constant epsilon OS=Homo sapiens OX=9606 GN=IGHE PE=1 SV=1 - [IGHE_HUMAN]	1.87	1	1	1	428	46.9893	8.06006	1.28885	1.24134	1.18485	1.23835	0.57266	0.476773	0.66227	0.570568	2.17038	0.00040617
P20851	C4b-binding protein beta chain	C4BPB	FUNCTION: Controls the classical pathway of complement activation. It binds as a cofactor to C3b/C4b inactivator (C3bINA), which then hydrolyzes the complement fragment C4b. It also accelerates the degradation of the C4bC2a complex (C3 convertase) by dissociating the complement fragment C2a. It also interacts with anticoagulant protein S and with serum amyloid P component. The beta chain binds pr…	C4b-binding protein beta chain OS=Homo sapiens OX=9606 GN=C4BPB PE=1 SV=1 - [C4BPB_HUMAN]	30.16	8	8	15	252	28.3384	5.13525	1.2055	1.14009	1.58848	1.31135	0.522005	0.723539	0.593798	0.613114	2.13884	0.0100258
P01871	Immunoglobulin heavy constant mu	IGHM	FUNCTION: Constant region of immunoglobulin heavy chains. Immunoglobulins, also known as antibodies, are membrane-bound or secreted glycoproteins produced by B lymphocytes. In the recognition phase of humoral immunity, the membrane-bound immunoglobulins serve as receptors which, upon binding of a specific antigen, trigger the clonal expansion and differentiation of B lymphocytes into immunoglobul…	Immunoglobulin heavy constant mu OS=Homo sapiens OX=9606 GN=IGHM PE=1 SV=4 - [IGHM_HUMAN]	30.68	14	14	39	453	49.4086	6.771	1.31456	0.968218	1.62501	1.3026	0.616866	0.568057	0.654552	0.613158	2.1244	0.0226931
A0A0J9YXX1	Immunoglobulin heavy variable 5-10-1	IGHV5-10-1	FUNCTION: V region of the variable domain of immunoglobulin heavy chains that participates in the antigen recognition (PubMed:24600447). Immunoglobulins, also known as antibodies, are membrane-bound or secreted glycoproteins produced by B lymphocytes. In the recognition phase of humoral immunity, the membrane-bound immunoglobulins serve as receptors which, upon binding of a specific antigen, trig…	Immunoglobulin heavy variable 5-10-1 OS=Homo sapiens OX=9606 GN=IGHV5-10-1 PE=3 SV=1 - [HV5X1_HUMAN]	5.98	1	1	1	117	12.7643	8.27979	1.49085	0.994633	1.19518	1.22689	0.434433	0.53149	0.7691	0.578341	2.12139	0.0207568
Q06830	Peroxiredoxin-1	PRDX1	FUNCTION: Thiol-specific peroxidase that catalyzes the reduction of hydrogen peroxide and organic hydroperoxides to water and alcohols, respectively. Plays a role in cell protection against oxidative stress by detoxifying peroxides and as sensor of hydrogen peroxide-mediated signaling events. Might participate in the signaling cascades of growth factors and tumor necrosis factor-alpha by regulati…	Peroxiredoxin-1 OS=Homo sapiens OX=9606 GN=PRDX1 PE=1 SV=1 - [PRDX1_HUMAN]	10.05	1	2	2	199	22.0963	8.1333	0.97032	0.976296	1.54436	1.16366	0.511463	0.542536	0.59192	0.548639	2.12099	0.0326928
P07686	Beta-hexosaminidase subunit beta	HEXB	FUNCTION: Responsible for the degradation of GM2 gangliosides, and a variety of other molecules containing terminal N-acetyl hexosamines, in the brain and other tissues.	Beta-hexosaminidase subunit beta OS=Homo sapiens OX=9606 GN=HEXB PE=1 SV=3 - [HEXB_HUMAN]	1.26	1	1	1	556	63.0712	6.75635	1.07243	1.38569	1.13144	1.19652	0.507318	0.610673	0.581681	0.566558	2.11192	0.0033563
Q9HBI1	Beta-parvin	PARVB	FUNCTION: Adapter protein that plays a role in integrin signaling via ILK and in activation of the GTPases CDC42 and RAC1 by guanine exchange factors, such as ARHGEF6. Is involved in the reorganization of the actin cytoskeleton and formation of lamellipodia. Plays a role in cell adhesion, cell spreading, establishment or maintenance of cell polarity, and cell migration. {ECO:0000269|PubMed:114020…	Beta-parvin OS=Homo sapiens OX=9606 GN=PARVB PE=1 SV=1 - [PARVB_HUMAN]	3.3	1	1	1	364	41.6881	6.72705	1.37291	1.25477	1.13428	1.25398	0.554211	0.520313	0.709137	0.594554	2.10912	0.00185667
P06727	Apolipoprotein A-IV	APOA4	FUNCTION: May have a role in chylomicrons and VLDL secretion and catabolism. Required for efficient activation of lipoprotein lipase by ApoC-II; potent activator of LCAT. Apoa-IV is a major component of HDL and chylomicrons.	Apolipoprotein A-IV OS=Homo sapiens OX=9606 GN=APOA4 PE=1 SV=3 - [APOA4_HUMAN]	77.27	39	39	142	396	45.3715	5.37646	1.52506	0.918514	1.42889	1.29082	0.559444	0.727105	0.587285	0.624611	2.0666	0.0269669
P02679	Fibrinogen gamma chain	FGG	FUNCTION: Together with fibrinogen alpha (FGA) and fibrinogen beta (FGB), polymerizes to form an insoluble fibrin matrix. Has a major function in hemostasis as one of the primary components of blood clots. In addition, functions during the early stages of wound repair to stabilize the lesion and guide cell migration during re-epithelialization. Was originally thought to be essential for platelet …	Fibrinogen gamma chain OS=Homo sapiens OX=9606 GN=FGG PE=1 SV=3 - [FIBG_HUMAN]	5.3	1	1	1	453	51.4789	5.61768	0.856783	0.946118	1.26767	1.02352	0.44209	0.594805	0.456211	0.497702	2.0565	0.0171646
P01859	Immunoglobulin heavy constant gamma 2	IGHG2	FUNCTION: Constant region of immunoglobulin heavy chains. Immunoglobulins, also known as antibodies, are membrane-bound or secreted glycoproteins produced by B lymphocytes. In the recognition phase of humoral immunity, the membrane-bound immunoglobulins serve as receptors which, upon binding of a specific antigen, trigger the clonal expansion and differentiation of B lymphocytes into immunoglobul…	Immunoglobulin heavy constant gamma 2 OS=Homo sapiens OX=9606 GN=IGHG2 PE=1 SV=2 - [IGHG2_HUMAN]	15.64	2	5	17	326	35.8778	7.59131	1.45432	1.15619	1.34507	1.31852	0.60141	0.712331	0.715776	0.676506	1.94902	0.0024841
P01860	Immunoglobulin heavy constant gamma 3	IGHG3	FUNCTION: Constant region of immunoglobulin heavy chains. Immunoglobulins, also known as antibodies, are membrane-bound or secreted glycoproteins produced by B lymphocytes. In the recognition phase of humoral immunity, the membrane-bound immunoglobulins serve as receptors which, upon binding of a specific antigen, trigger the clonal expansion and differentiation of B lymphocytes into immunoglobul…	Immunoglobulin heavy constant gamma 3 OS=Homo sapiens OX=9606 GN=IGHG3 PE=1 SV=2 - [IGHG3_HUMAN]	25.46	3	8	25	377	41.2604	7.89893	1.31108	1.04676	1.36475	1.24086	0.625162	0.593273	0.705703	0.641379	1.93468	0.00446642
Q9NZK5	Adenosine deaminase 2	ADA2	FUNCTION: Adenosine deaminase that may contribute to the degradation of extracellular adenosine, a signaling molecule that controls a variety of cellular responses. Requires elevated adenosine levels for optimal enzyme activity. Binds to cell surfaces via proteoglycans and may play a role in the regulation of cell proliferation and differentiation, independently of its enzyme activity. {ECO:00002…	Adenosine deaminase 2 OS=Homo sapiens OX=9606 GN=ADA2 PE=1 SV=2 - [ADA2_HUMAN]	9.98	6	6	7	511	58.8952	7.91357	1.15157	1.01215	1.50603	1.22325	0.709077	0.612043	0.576109	0.63241	1.93427	0.0178396
P07307	Asialoglycoprotein receptor 2	ASGR2	FUNCTION: Mediates the endocytosis of plasma glycoproteins to which the terminal sialic acid residue on their complex carbohydrate moieties has been removed. The receptor recognizes terminal galactose and N-acetylgalactosamine units. After ligand binding to the receptor, the resulting complex is internalized and transported to a sorting organelle, where receptor and ligand are disassociated. The …	Asialoglycoprotein receptor 2 OS=Homo sapiens OX=9606 GN=ASGR2 PE=1 SV=2 - [ASGR2_HUMAN]	7.07	3	3	3	311	35.07	6.25244	1.18696	1.11589	1.33341	1.21209	0.575935	0.624273	0.686115	0.628774	1.9277	0.00123119
P69905	Hemoglobin subunit alpha	HBA1	FUNCTION: Involved in oxygen transport from the lung to the various peripheral tissues.	Hemoglobin subunit alpha OS=Homo sapiens OX=9606 GN=HBA1 PE=1 SV=2 - [HBA_HUMAN]	42.25	6	6	7	142	15.2479	8.67529	1.36419	1.07613	1.22868	1.223	0.713399	0.54574	0.691869	0.650336	1.88057	0.00435189
Q02985	Complement factor H-related protein 3	CFHR3	FUNCTION: Might be involved in complement regulation.	Complement factor H-related protein 3 OS=Homo sapiens OX=9606 GN=CFHR3 PE=1 SV=2 - [FHR3_HUMAN]	13.33	4	5	15	330	37.2987	7.54736	1.35813	0.938823	1.4244	1.24045	0.593126	0.799168	0.58865	0.660315	1.87857	0.0255566
P26038	Moesin	MSN	FUNCTION: Ezrin-radixin-moesin (ERM) family protein that connects the actin cytoskeleton to the plasma membrane and thereby regulates the structure and function of specific domains of the cell cortex. Tethers actin filaments by oscillating between a resting and an activated state providing transient interactions between moesin and the actin cytoskeleton (PubMed:10212266). Once phosphorylated on i…	Moesin OS=Homo sapiens OX=9606 GN=MSN PE=1 SV=3 - [MOES_HUMAN]	8.32	2	4	4	577	67.7778	6.40479	1.30596	1.37802	0.934069	1.20602	0.705616	0.498001	0.733764	0.645794	1.86749	0.0231073
P41271	Neuroblastoma suppressor of tumorigenicity 1	NBL1	FUNCTION: Possible candidate as a tumor suppressor gene of neuroblastoma. May play an important role in preventing cells from entering the final stage (G1/S) of the transformation process.	Neuroblastoma suppressor of tumorigenicity 1 OS=Homo sapiens OX=9606 GN=NBL1 PE=1 SV=2 - [NBL1_HUMAN]	9.94	2	2	2	181	19.3952	5.2876	1.31357	0.904411	1.44896	1.22231	0.629121	0.630575	0.703929	0.654542	1.86743	0.0265394
P30990	Neurotensin/neuromedin N	NTS	FUNCTION: Neurotensin may play an endocrine or paracrine role in the regulation of fat metabolism. It causes contraction of smooth muscle.	Neurotensin/neuromedin N OS=Homo sapiens OX=9606 GN=NTS PE=1 SV=2 - [NEUT_HUMAN]	4.12	1	1	1	170	19.782	7.09326	1.60767	1.02818	1.12425	1.25337	0.649831	0.673094	0.736974	0.686633	1.82538	0.0352586
Q8WWV6	High affinity immunoglobulin alpha and immunoglobulin mu Fc receptor	FCAMR	FUNCTION: Functions as a receptor for the Fc fragment of IgA and IgM. Binds IgA and IgM with high affinity and mediates their endocytosis. May function in the immune response to microbes mediated by IgA and IgM. {ECO:0000269|PubMed:11779189}.	High affinity immunoglobulin alpha and immunoglobulin mu Fc receptor OS=Homo sapiens OX=9606 GN=FCAMR PE=1 SV=1 - [FCAMR_HUMAN]	1.32	1	1	1	532	57.1079	9.23193	1.01111	1.36671	1.33669	1.23817	0.767567	0.68316	0.589712	0.680146	1.82044	0.0110971
Q8NBJ4	Golgi membrane protein 1	GOLM1	FUNCTION: Unknown. Cellular response protein to viral infection.	Golgi membrane protein 1 OS=Homo sapiens OX=9606 GN=GOLM1 PE=1 SV=1 - [GOLM1_HUMAN]	12.47	5	5	5	401	45.3058	4.97021	1.0273	1.21978	1.41098	1.21935	0.687649	0.572901	0.753987	0.671513	1.81583	0.0111314
P01591	Immunoglobulin J chain	JCHAIN	FUNCTION: Serves to link two monomer units of either IgM or IgA. In the case of IgM, the J chain-joined dimer is a nucleating unit for the IgM pentamer, and in the case of IgA it induces larger polymers. It also help to bind these immunoglobulins to secretory component. {ECO:0000250|UniProtKB:P01592}.	Immunoglobulin J chain OS=Homo sapiens OX=9606 GN=JCHAIN PE=1 SV=4 - [IGJ_HUMAN]	10.69	2	2	3	159	18.087	5.23682	1.1423	1.01526	1.61573	1.25776	0.683118	0.806316	0.610736	0.700057	1.79666	0.043521
Q6UWH4	Golgi-associated kinase 1B	GASK1B		Golgi-associated kinase 1B OS=Homo sapiens OX=9606 GN=GASK1B PE=2 SV=1 - [GAK1B_HUMAN]	2.12	1	1	1	519	57.5161	9.70068	1.12371	1.25618	1.38298	1.25429	0.637778	0.714143	0.773314	0.708412	1.77057	0.00295797
P19652	Alpha-1-acid glycoprotein 2	ORM2	FUNCTION: Functions as transport protein in the blood stream. Binds various hydrophobic ligands in the interior of its beta-barrel domain. Also binds synthetic drugs and influences their distribution and availability. Appears to function in modulating the activity of the immune system during the acute-phase reaction. {ECO:0000269|PubMed:21349832}.	Alpha-1-acid glycoprotein 2 OS=Homo sapiens OX=9606 GN=ORM2 PE=1 SV=2 - [A1AG2_HUMAN]	16.92	2	3	4	201	23.5876	5.10986	1.01952	0.910775	1.0906	1.00697	0.646227	0.478047	0.59321	0.572495	1.75891	0.00382184
P01880	Immunoglobulin heavy constant delta	IGHD	FUNCTION: Constant region of immunoglobulin heavy chains. Immunoglobulins, also known as antibodies, are membrane-bound or secreted glycoproteins produced by B lymphocytes. In the recognition phase of humoral immunity, the membrane-bound immunoglobulins serve as receptors which, upon binding of a specific antigen, trigger the clonal expansion and differentiation of B lymphocytes into immunoglobul…	Immunoglobulin heavy constant delta OS=Homo sapiens OX=9606 GN=IGHD PE=1 SV=3 - [IGHD_HUMAN]	10.94	4	4	7	384	42.3263	8.11865	1.25688	1.22508	0.975282	1.15241	0.67297	0.546027	0.754224	0.65774	1.75208	0.0100819
P01780	Immunoglobulin heavy variable 3-7	IGHV3-7	FUNCTION: V region of the variable domain of immunoglobulin heavy chains that participates in the antigen recognition (PubMed:24600447). Immunoglobulins, also known as antibodies, are membrane-bound or secreted glycoproteins produced by B lymphocytes. In the recognition phase of humoral immunity, the membrane-bound immunoglobulins serve as receptors which, upon binding of a specific antigen, trig…	Immunoglobulin heavy variable 3-7 OS=Homo sapiens OX=9606 GN=IGHV3-7 PE=1 SV=2 - [HV307_HUMAN]	13.68	2	2	3	117	12.9344	6.56592	1.21317	0.925663	1.55879	1.23254	0.671275	0.704987	0.740019	0.705427	1.74723	0.0457799
O75093	Slit homolog 1 protein	SLIT1	FUNCTION: Thought to act as molecular guidance cue in cellular migration, and function appears to be mediated by interaction with roundabout homolog receptors. During neural development involved in axonal navigation at the ventral midline of the neural tube and projection of axons to different regions (By similarity). SLIT1 and SLIT2 together seem to be essential for midline guidance in the foreb…	Slit homolog 1 protein OS=Homo sapiens OX=9606 GN=SLIT1 PE=2 SV=4 - [SLIT1_HUMAN]	0.59	1	1	1	1534	167.816	6.56592	1.33333	1.21103	1.17205	1.2388	0.722118	0.777183	0.627895	0.709065	1.74709	0.00125327
P09211	Glutathione S-transferase P	GSTP1	FUNCTION: Conjugation of reduced glutathione to a wide number of exogenous and endogenous hydrophobic electrophiles. Involved in the formation of glutathione conjugates of both prostaglandin A2 (PGA2) and prostaglandin J2 (PGJ2) (PubMed:9084911). Participates in the formation of novel hepoxilin regioisomers (PubMed:21046276). Regulates negatively CDK5 activity via p25/p35 translocation to prevent…	Glutathione S-transferase P OS=Homo sapiens OX=9606 GN=GSTP1 PE=1 SV=2 - [GSTP1_HUMAN]	3.33	1	1	1	210	23.341	5.64307	1.05517	1.07566	1.42893	1.18659	0.727132	0.672399	0.646258	0.68193	1.74005	0.0150747
Q99784	Noelin	OLFM1	FUNCTION: Contributes to the regulation of axonal growth in the embryonic and adult central nervous system by inhibiting interactions between RTN4R and LINGO1. Inhibits RTN4R-mediated axon growth cone collapse (By similarity). May play an important role in regulating the production of neural crest cells by the neural tube (By similarity). May be required for normal responses to olfactory stimuli …	Noelin OS=Homo sapiens OX=9606 GN=OLFM1 PE=1 SV=4 - [NOE1_HUMAN]	5.15	3	3	3	485	55.3075	6.94678	1.22246	1.26288	1.21441	1.23325	0.657001	0.747836	0.722458	0.709098	1.73918	7.1157e-05
P04003	C4b-binding protein alpha chain	C4BPA	FUNCTION: Controls the classical pathway of complement activation. It binds as a cofactor to C3b/C4b inactivator (C3bINA), which then hydrolyzes the complement fragment C4b. It also accelerates the degradation of the C4bC2a complex (C3 convertase) by dissociating the complement fragment C2a. Alpha chain binds C4b. It interacts also with anticoagulant protein S and with serum amyloid P component.	C4b-binding protein alpha chain OS=Homo sapiens OX=9606 GN=C4BPA PE=1 SV=2 - [C4BPA_HUMAN]	46.23	23	23	120	597	66.9894	7.29834	1.31051	1.01979	1.31094	1.21375	0.715244	0.654623	0.735362	0.701743	1.72962	0.00687803
Q9Y4L1	Hypoxia up-regulated protein 1	HYOU1	FUNCTION: Has a pivotal role in cytoprotective cellular mechanisms triggered by oxygen deprivation. May play a role as a molecular chaperone and participate in protein folding. {ECO:0000269|PubMed:10037731}.	Hypoxia up-regulated protein 1 OS=Homo sapiens OX=9606 GN=HYOU1 PE=1 SV=1 - [HYOU1_HUMAN]	5.11	4	4	5	999	111.266	5.22412	1.04981	1.0754	1.35088	1.15869	0.654364	0.521462	0.855805	0.677211	1.71098	0.0244995
P0C0L5	Complement C4-B	C4B	FUNCTION: Non-enzymatic component of the C3 and C5 convertases and thus essential for the propagation of the classical complement pathway. Covalently binds to immunoglobulins and immune complexes and enhances the solubilization of immune aggregates and the clearance of IC through CR1 on erythrocytes. C4A isotype is responsible for effective binding to form amide bonds with immune aggregates or pr…	Complement C4-B OS=Homo sapiens OX=9606 GN=C4B PE=1 SV=2 - [CO4B_HUMAN]	52.06	4	84	645	1744	192.631	7.26904	1.16027	0.977819	1.29301	1.1437	0.705422	0.680511	0.635221	0.673718	1.69759	0.00739222
P10645	Chromogranin-A	CHGA	FUNCTION: [Pancreastatin]: Strongly inhibits glucose induced insulin release from the pancreas.; FUNCTION: [Catestatin]: Inhibits catecholamine release from chromaffin cells and noradrenergic neurons by acting as a non-competitive nicotinic cholinergic antagonist (PubMed:15326220). Displays antibacterial activity against Gram-positive bacteria S.aureus and M.luteus, and Gram-negative bacteria E.c…	Chromogranin-A OS=Homo sapiens OX=9606 GN=CHGA PE=1 SV=7 - [CMGA_HUMAN]	4.81	2	2	4	457	50.6577	4.60205	0.87098	1.13426	1.24378	1.08301	0.637607	0.599019	0.683577	0.640068	1.69202	0.0173995
Q9H4A9	Dipeptidase 2	DPEP2	FUNCTION: Dipeptidase that hydrolyzes leukotriene D4 (LTD4) into leukotriene E4 (LTE4). Does not hydrolyze cystinyl-bis-glycine. {ECO:0000250|UniProtKB:Q8C255}.; FUNCTION: Independently of its dipeptidase activity can also modulate macrophage inflammatory response by acting as a regulator of NF-kappaB inflammatory signaling pathway. {ECO:0000250|UniProtKB:Q8C255}.	Dipeptidase 2 OS=Homo sapiens OX=9606 GN=DPEP2 PE=1 SV=3 - [DPEP2_HUMAN]	3.7	2	2	2	486	53.3313	6.53662	1.04463	1.22456	1.24249	1.17056	0.712506	0.64671	0.742414	0.700544	1.67093	0.0024553
P07942	Laminin subunit beta-1	LAMB1	FUNCTION: Binding to cells via a high affinity receptor, laminin is thought to mediate the attachment, migration and organization of cells into tissues during embryonic development by interacting with other extracellular matrix components. Involved in the organization of the laminar architecture of cerebral cortex. It is probably required for the integrity of the basement membrane/glia limitans t…	Laminin subunit beta-1 OS=Homo sapiens OX=9606 GN=LAMB1 PE=1 SV=2 - [LAMB1_HUMAN]	1.9	4	4	4	1786	197.909	4.94482	0.976132	1.10103	1.21056	1.09591	0.583558	0.569759	0.819599	0.657638	1.66643	0.0142756
P04180	Phosphatidylcholine-sterol acyltransferase	LCAT	FUNCTION: Central enzyme in the extracellular metabolism of plasma lipoproteins. Synthesized mainly in the liver and secreted into plasma where it converts cholesterol and phosphatidylcholines (lecithins) to cholesteryl esters and lysophosphatidylcholines on the surface of high and low density lipoproteins (HDLs and LDLs) (PubMed:10329423, PubMed:19065001, PubMed:26195816). The cholesterol ester …	Phosphatidylcholine-sterol acyltransferase OS=Homo sapiens OX=9606 GN=LCAT PE=1 SV=1 - [LCAT_HUMAN]	2.5	1	1	1	440	49.5461	6.11279	0.940808	1.19157	1.33192	1.15477	0.654148	0.730704	0.703569	0.69614	1.65881	0.0170401
P13667	Protein disulfide-isomerase A4	PDIA4		Protein disulfide-isomerase A4 OS=Homo sapiens OX=9606 GN=PDIA4 PE=1 SV=2 - [PDIA4_HUMAN]	2.79	2	2	2	645	72.887	5.07178	0.932559	1.14107	1.38481	1.15281	0.632541	0.761021	0.705351	0.699637	1.64773	0.0289657
A1L4H1	Soluble scavenger receptor cysteine-rich domain-containing protein SSC5D	SSC5D	FUNCTION: Binds to extracellular matrix proteins. Binds to pathogen-associated molecular patterns (PAMPs) present on the cell walls of Gram-positive and Gram-negative bacteria and fungi, behaving as a pattern recognition receptor (PRR). Induces bacterial and fungal aggregation and subsequent inhibition of PAMP-induced cytokine release. Does not possess intrinsic bactericidal activity. May play a …	Soluble scavenger receptor cysteine-rich domain-containing protein SSC5D OS=Homo sapiens OX=9606 GN=SSC5D PE=1 SV=3 - [SRCRL_HUMAN]	2.61	3	3	5	1573	165.639	6.12549	1.14415	1.3818	1.15806	1.228	0.754705	0.675648	0.816763	0.749039	1.63944	0.00534453
P05109	Protein S100-A8	S100A8	FUNCTION: S100A8 is a calcium- and zinc-binding protein which plays a prominent role in the regulation of inflammatory processes and immune response. It can induce neutrophil chemotaxis and adhesion. Predominantly found as calprotectin (S100A8/A9) which has a wide plethora of intra- and extracellular functions. The intracellular functions include: facilitating leukocyte arachidonic acid trafficki…	Protein S100-A8 OS=Homo sapiens OX=9606 GN=S100A8 PE=1 SV=1 - [S10A8_HUMAN]	39.78	5	5	6	93	10.8276	7.03467	1.29384	1.11342	0.954025	1.12043	0.641209	0.773843	0.649833	0.688295	1.62783	0.015672
Q13822	Ectonucleotide pyrophosphatase/phosphodiesterase family member 2	ENPP2	FUNCTION: Hydrolyzes lysophospholipids to produce the signaling molecule lysophosphatidic acid (LPA) in extracellular fluids (PubMed:15769751, PubMed:26371182, PubMed:27754931, PubMed:14500380, PubMed:12354767,). Major substrate is lysophosphatidylcholine (PubMed:12176993, PubMed:27754931, PubMed:14500380). Also can act on sphingosylphosphorylcholine producing sphingosine-1-phosphate, a modulator…	Ectonucleotide pyrophosphatase/phosphodiesterase family member 2 OS=Homo sapiens OX=9606 GN=ENPP2 PE=1 SV=3 - [ENPP2_HUMAN]	4.98	4	4	4	863	98.9296	7.37158	0.943425	1.19391	1.15398	1.09711	0.69492	0.494075	0.845635	0.67821	1.61765	0.0307787
O43866	CD5 antigen-like	CD5L	FUNCTION: Secreted protein that acts as a key regulator of lipid synthesis: mainly expressed by macrophages in lymphoid and inflamed tissues and regulates mechanisms in inflammatory responses, such as infection or atherosclerosis. Able to inhibit lipid droplet size in adipocytes. Following incorporation into mature adipocytes via CD36-mediated endocytosis, associates with cytosolic FASN, inhibiti…	CD5 antigen-like OS=Homo sapiens OX=9606 GN=CD5L PE=1 SV=1 - [CD5L_HUMAN]	25.65	7	7	23	347	38.0629	5.46533	1.24377	1.15416	1.24006	1.21266	0.732149	0.692199	0.833982	0.752777	1.61092	0.000860857
P02675	Fibrinogen beta chain	FGB	FUNCTION: Cleaved by the protease thrombin to yield monomers which, together with fibrinogen alpha (FGA) and fibrinogen gamma (FGG), polymerize to form an insoluble fibrin matrix. Fibrin has a major function in hemostasis as one of the primary components of blood clots. In addition, functions during the early stages of wound repair to stabilize the lesion and guide cell migration during re-epithe…	Fibrinogen beta chain OS=Homo sapiens OX=9606 GN=FGB PE=1 SV=2 - [FIBB_HUMAN]	9.98	5	5	5	491	55.8923	8.26514	1.00348	0.807535	1.06606	0.959026	0.701237	0.592772	0.509469	0.601159	1.59529	0.0200853
Q12805	EGF-containing fibulin-like extracellular matrix protein 1	EFEMP1	FUNCTION: Binds EGFR, the EGF receptor, inducing EGFR autophosphorylation and the activation of downstream signaling pathways. May play a role in cell adhesion and migration. May function as a negative regulator of chondrocyte differentiation. In the olfactory epithelium, it may regulate glial cell migration, differentiation and the ability of glial cells to support neuronal neurite outgrowth. {E…	EGF-containing fibulin-like extracellular matrix protein 1 OS=Homo sapiens OX=9606 GN=EFEMP1 PE=1 SV=2 - [FBLN3_HUMAN]	21.3	8	8	16	493	54.6042	5.07178	1.24528	1.17925	1.10068	1.17507	0.673846	0.70441	0.850105	0.742787	1.58197	0.00323922
P27797	Calreticulin	CALR	FUNCTION: Calcium-binding chaperone that promotes folding, oligomeric assembly and quality control in the endoplasmic reticulum (ER) via the calreticulin/calnexin cycle. This lectin interacts transiently with almost all of the monoglucosylated glycoproteins that are synthesized in the ER. Interacts with the DNA-binding domain of NR3C1 and mediates its nuclear export. Involved in maternal gene exp…	Calreticulin OS=Homo sapiens OX=9606 GN=CALR PE=1 SV=1 - [CALR_HUMAN]	6.71	3	3	4	417	48.1118	4.43701	1.08692	1.12774	1.2223	1.14565	0.67427	0.59839	0.91761	0.73009	1.56919	0.0163426
P0C0L4	Complement C4-A	C4A	FUNCTION: Non-enzymatic component of C3 and C5 convertases and thus essential for the propagation of the classical complement pathway. Covalently binds to immunoglobulins and immune complexes and enhances the solubilization of immune aggregates and the clearance of IC through CR1 on erythrocytes. C4A isotype is responsible for effective binding to form amide bonds with immune aggregates or protei…	Complement C4-A OS=Homo sapiens OX=9606 GN=C4A PE=1 SV=2 - [CO4A_HUMAN]	49.83	3	83	642	1744	192.664	7.07861	1.12643	1.05939	1.255	1.14694	0.708055	0.697526	0.788565	0.731382	1.56818	0.00293326
P49747	Cartilage oligomeric matrix protein	COMP	FUNCTION: May play a role in the structural integrity of cartilage via its interaction with other extracellular matrix proteins such as the collagens and fibronectin. Can mediate the interaction of chondrocytes with the cartilage extracellular matrix through interaction with cell surface integrin receptors. Could play a role in the pathogenesis of osteoarthritis. Potent suppressor of apoptosis in…	Cartilage oligomeric matrix protein OS=Homo sapiens OX=9606 GN=COMP PE=1 SV=2 - [COMP_HUMAN]	10.04	4	5	7	757	82.8076	4.60205	1.06706	1.24062	1.21298	1.17355	0.632106	0.760727	0.854599	0.749144	1.56652	0.00722193
Q13421	Mesothelin	MSLN	FUNCTION: Membrane-anchored forms may play a role in cellular adhesion.; FUNCTION: Megakaryocyte-potentiating factor (MPF) potentiates megakaryocyte colony formation in vitro.	Mesothelin OS=Homo sapiens OX=9606 GN=MSLN PE=1 SV=2 - [MSLN_HUMAN]	2.7	2	2	2	630	68.9422	6.37939	1.2543	1.00311	1.20518	1.1542	0.672548	0.868949	0.675449	0.738982	1.56187	0.0145517
Q9BY67	Cell adhesion molecule 1	CADM1	FUNCTION: Mediates homophilic cell-cell adhesion in a Ca(2+)-independent manner (PubMed:22438059, PubMed:12050160). Also mediates heterophilic cell-cell adhesion with CADM3 and NECTIN3 in a Ca(2+)-independent manner (By similarity). Interaction with CRTAM promotes natural killer (NK) cell cytotoxicity and interferon-gamma (IFN-gamma) secretion by CD8+ cells in vitro as well as NK cell-mediated re…	Cell adhesion molecule 1 OS=Homo sapiens OX=9606 GN=CADM1 PE=1 SV=2 - [CADM1_HUMAN]	2.94	1	1	1	442	48.4784	5.07178	1.32318	1.18459	1.16472	1.22416	0.662497	0.816253	0.881897	0.786882	1.55572	0.00593398
P00742	Coagulation factor X	F10	FUNCTION: Factor Xa is a vitamin K-dependent glycoprotein that converts prothrombin to thrombin in the presence of factor Va, calcium and phospholipid during blood clotting.	Coagulation factor X OS=Homo sapiens OX=9606 GN=F10 PE=1 SV=2 - [FA10_HUMAN]	24.59	12	12	30	488	54.6965	5.93506	1.05805	1.11359	1.31778	1.16314	0.621309	0.809921	0.876693	0.769308	1.51193	0.0231081
Q14118	Dystroglycan	DAG1	FUNCTION: The dystroglycan complex is involved in a number of processes including laminin and basement membrane assembly, sarcolemmal stability, cell survival, peripheral nerve myelination, nodal structure, cell migration, and epithelial polarization.; FUNCTION: Alpha-dystroglycan is an extracellular peripheral glycoprotein that acts as a receptor for both extracellular matrix proteins containing…	Dystroglycan OS=Homo sapiens OX=9606 GN=DAG1 PE=1 SV=2 - [DAG1_HUMAN]	2.46	2	2	2	895	97.3807	8.55811	1.36738	0.918664	1.19806	1.16137	0.718131	0.84496	0.760258	0.774449	1.4996	0.0466691
Q13508	Ecto-ADP-ribosyltransferase 3	ART3		Ecto-ADP-ribosyltransferase 3 OS=Homo sapiens OX=9606 GN=ART3 PE=1 SV=2 - [NAR3_HUMAN]	7.46	3	3	3	389	43.8952	6.06201	1.17794	1.11866	1.33149	1.20936	0.750142	0.887421	0.785667	0.807743	1.49721	0.00603343
P13473	Lysosome-associated membrane glycoprotein 2	LAMP2	FUNCTION: Plays an important role in chaperone-mediated autophagy, a process that mediates lysosomal degradation of proteins in response to various stresses and as part of the normal turnover of proteins with a long biological half-live (PubMed:8662539, PubMed:11082038, PubMed:18644871, PubMed:24880125, PubMed:27628032). Functions by binding target proteins, such as GAPDH and MLLT11, and targetin…	Lysosome-associated membrane glycoprotein 2 OS=Homo sapiens OX=9606 GN=LAMP2 PE=1 SV=2 - [LAMP2_HUMAN]	3.66	2	2	3	410	44.9323	5.63037	1.07516	1.10995	1.17085	1.11865	0.838135	0.643167	0.781041	0.754115	1.4834	0.00476721
P07225	Vitamin K-dependent protein S	PROS1	FUNCTION: Anticoagulant plasma protein; it is a cofactor to activated protein C in the degradation of coagulation factors Va and VIIIa. It helps to prevent coagulation and stimulating fibrinolysis.	Vitamin K-dependent protein S OS=Homo sapiens OX=9606 GN=PROS1 PE=1 SV=1 - [PROS_HUMAN]	26.04	19	19	45	676	75.0739	5.66846	1.12842	0.982101	1.29397	1.13483	0.818056	0.688784	0.804329	0.77039	1.47306	0.0211642
P12830	Cadherin-1	CDH1	FUNCTION: Cadherins are calcium-dependent cell adhesion proteins (PubMed:11976333). They preferentially interact with themselves in a homophilic manner in connecting cells; cadherins may thus contribute to the sorting of heterogeneous cell types. CDH1 is involved in mechanisms regulating cell-cell adhesions, mobility and proliferation of epithelial cells (PubMed:11976333). Has a potent invasive s…	Cadherin-1 OS=Homo sapiens OX=9606 GN=CDH1 PE=1 SV=3 - [CADH1_HUMAN]	3.4	3	3	3	882	97.3959	4.729	1.02612	1.11769	1.12374	1.08918	0.744942	0.676848	0.81923	0.747007	1.45806	0.00273053
P03950	Angiogenin	ANG	FUNCTION: Binds to actin on the surface of endothelial cells; once bound, angiogenin is endocytosed and translocated to the nucleus. Stimulates ribosomal RNA synthesis including that containing the initiation site sequences of 45S rRNA. Cleaves tRNA within anticodon loops to produce tRNA-derived stress-induced fragments (tiRNAs) which inhibit protein synthesis and triggers the assembly of stress …	Angiogenin OS=Homo sapiens OX=9606 GN=ANG PE=1 SV=1 - [ANGI_HUMAN]	4.76	1	1	1	147	16.5394	9.64209	1.20224	1.09595	1.30733	1.20184	0.752475	0.885724	0.887534	0.841911	1.42751	0.00892131
Q92994	Transcription factor IIIB 90 kDa subunit	BRF1	FUNCTION: General activator of RNA polymerase which utilizes different TFIIIB complexes at structurally distinct promoters. The isoform 1 is involved in the transcription of tRNA, adenovirus VA1, 7SL and 5S RNA. Isoform 2 is required for transcription of the U6 promoter.	Transcription factor IIIB 90 kDa subunit OS=Homo sapiens OX=9606 GN=BRF1 PE=1 SV=1 - [TF3B_HUMAN]	1.18	1	1	1	677	73.7939	5.42725	1.09403	1.0702	1.28508	1.14977	0.718059	0.898043	0.80375	0.806617	1.42542	0.0160089
Q03154	Aminoacylase-1	ACY1	FUNCTION: Involved in the hydrolysis of N-acylated or N-acetylated amino acids (except L-aspartate). {ECO:0000269|PubMed:12933810}.	Aminoacylase-1 OS=Homo sapiens OX=9606 GN=ACY1 PE=1 SV=1 - [ACY1_HUMAN]	1.96	1	1	1	408	45.856	6.17627	1.22301	1.06011	0.991654	1.09159	0.699117	0.806886	0.879996	0.795333	1.37249	0.0265798
Q4LDE5	Sushi, von Willebrand factor type A, EGF and pentraxin domain-containing protein 1	SVEP1	FUNCTION: May play a role in the cell attachment process. {ECO:0000250}.	Sushi, von Willebrand factor type A, EGF and pentraxin domain-containing protein 1 OS=Homo sapiens OX=9606 GN=SVEP1 PE=1 SV=3 - [SVEP1_HUMAN]	0.5	2	2	2	3571	389.912	5.50342	1.18466	1.06163	1.07453	1.10694	0.781503	0.841759	0.796902	0.806721	1.37215	0.00221759
Q99969	Retinoic acid receptor responder protein 2	RARRES2	FUNCTION: Adipocyte-secreted protein (adipokine) that regulates adipogenesis, metabolism and inflammation through activation of the chemokine-like receptor 1 (CMKLR1). Its other ligands include G protein-coupled receptor 1 (GPR1) and chemokine receptor-like 2 (CCRL2). Positively regulates adipocyte differentiation, modulates the expression of adipocyte genes involved in lipid and glucose metaboli…	Retinoic acid receptor responder protein 2 OS=Homo sapiens OX=9606 GN=RARRES2 PE=1 SV=1 - [RARR2_HUMAN]	14.72	2	2	3	163	18.6058	9.08545	1.2953	1.02105	1.11723	1.14453	0.716515	0.848276	0.954524	0.839772	1.3629	0.0449865
P05155	Plasma protease C1 inhibitor	SERPING1	FUNCTION: Activation of the C1 complex is under control of the C1-inhibitor. It forms a proteolytically inactive stoichiometric complex with the C1r or C1s proteases. May play a potentially crucial role in regulating important physiological pathways including complement activation, blood coagulation, fibrinolysis and the generation of kinins. Very efficient inhibitor of FXIIa. Inhibits chymotryps…	Plasma protease C1 inhibitor OS=Homo sapiens OX=9606 GN=SERPING1 PE=1 SV=2 - [IC1_HUMAN]	29.6	17	17	126	500	55.1194	6.55127	1.01492	1.05145	1.20127	1.08921	0.815752	0.796724	0.827917	0.813464	1.33898	0.0087978
P02788	Lactotransferrin	LTF	FUNCTION: Transferrins are iron binding transport proteins which can bind two Fe(3+) ions in association with the binding of an anion, usually bicarbonate.; FUNCTION: Lactotransferrin is a major iron-binding and multifunctional protein found in exocrine fluids such as breast milk and mucosal secretions. Has antimicrobial activity, which depends on the extracellular cation concentration. Antimicro…	Lactotransferrin OS=Homo sapiens OX=9606 GN=LTF PE=1 SV=6 - [TRFL_HUMAN]	21.83	13	13	13	710	78.1319	8.11865	1.1319	1.02818	1.21823	1.1261	0.82286	0.835739	0.870508	0.843036	1.33577	0.00755595
P17900	Ganglioside GM2 activator	GM2A	FUNCTION: The large binding pocket can accommodate several single chain phospholipids and fatty acids, GM2A also exhibits some calcium-independent phospholipase activity (By similarity). Binds gangliosides and stimulates ganglioside GM2 degradation. It stimulates only the breakdown of ganglioside GM2 and glycolipid GA2 by beta-hexosaminidase A. It extracts single GM2 molecules from membranes and …	Ganglioside GM2 activator OS=Homo sapiens OX=9606 GN=GM2A PE=1 SV=4 - [SAP3_HUMAN]	8.81	2	2	2	193	20.8247	5.31299	1.02821	1.0575	1.1738	1.0865	0.839805	0.798382	0.807175	0.815121	1.33293	0.00419979
P01034	Cystatin-C	CST3	FUNCTION: As an inhibitor of cysteine proteinases, this protein is thought to serve an important physiological role as a local regulator of this enzyme activity.	Cystatin-C OS=Homo sapiens OX=9606 GN=CST3 PE=1 SV=1 - [CYTC_HUMAN]	36.99	5	5	12	146	15.7891	8.74854	1.26684	0.996378	1.09829	1.1205	0.798654	0.907671	0.82233	0.842885	1.32937	0.0314986
Q92520	Protein FAM3C	FAM3C	FUNCTION: May be involved in retinal laminar formation. Promotes epithelial to mesenchymal transition.	Protein FAM3C OS=Homo sapiens OX=9606 GN=FAM3C PE=1 SV=1 - [FAM3C_HUMAN]	3.52	1	1	1	227	24.6646	8.29443	1.24492	1.09622	1.00589	1.11567	0.838408	0.865229	0.851107	0.851581	1.31012	0.0196608
Q08380	Galectin-3-binding protein	LGALS3BP	FUNCTION: Promotes integrin-mediated cell adhesion. May stimulate host defense against viruses and tumor cells. {ECO:0000269|PubMed:11146440, ECO:0000269|PubMed:8034587, ECO:0000269|PubMed:9501082}.	Galectin-3-binding protein OS=Homo sapiens OX=9606 GN=LGALS3BP PE=1 SV=1 - [LG3BP_HUMAN]	10.09	5	5	9	585	65.2893	5.2749	1.08069	1.18808	1.11304	1.12727	0.790893	0.847962	0.952404	0.863753	1.30508	0.0098518
Q86TH1	ADAMTS-like protein 2	ADAMTSL2		ADAMTS-like protein 2 OS=Homo sapiens OX=9606 GN=ADAMTSL2 PE=1 SV=1 - [ATL2_HUMAN]	1.89	2	2	2	951	104.553	6.41748	1.09089	0.994919	1.16187	1.08256	0.778289	0.826302	0.920533	0.841708	1.28615	0.0196363
P01033	Metalloproteinase inhibitor 1	TIMP1	FUNCTION: Metalloproteinase inhibitor that functions by forming one to one complexes with target metalloproteinases, such as collagenases, and irreversibly inactivates them by binding to their catalytic zinc cofactor. Acts on MMP1, MMP2, MMP3, MMP7, MMP8, MMP9, MMP10, MMP11, MMP12, MMP13 and MMP16. Does not act on MMP14. Also functions as a growth factor that regulates cell differentiation, migra…	Metalloproteinase inhibitor 1 OS=Homo sapiens OX=9606 GN=TIMP1 PE=1 SV=1 - [TIMP1_HUMAN]	13.53	3	3	5	207	23.1555	8.104	1.0913	1.11018	1.04683	1.08277	0.845299	0.72145	0.979309	0.848686	1.27582	0.0380848
P10643	Complement component C7	C7	FUNCTION: Constituent of the membrane attack complex (MAC) that plays a key role in the innate and adaptive immune response by forming pores in the plasma membrane of target cells. C7 serves as a membrane anchor.	Complement component C7 OS=Homo sapiens OX=9606 GN=C7 PE=1 SV=2 - [CO7_HUMAN]	50.89	38	38	124	843	93.4573	6.48096	1.11662	1.03516	1.01923	1.057	0.824679	0.850835	0.879423	0.851646	1.24113	0.00381103
P05164	Myeloperoxidase	MPO	FUNCTION: Part of the host defense system of polymorphonuclear leukocytes. It is responsible for microbicidal activity against a wide range of organisms. In the stimulated PMN, MPO catalyzes the production of hypohalous acids, primarily hypochlorous acid in physiologic situations, and other toxic intermediates that greatly enhance PMN microbicidal activity. {ECO:0000269|PubMed:9922160}.	Myeloperoxidase OS=Homo sapiens OX=9606 GN=MPO PE=1 SV=1 - [PERM_HUMAN]	5.77	4	4	5	745	83.8148	8.96826	1.02315	1.17963	1.03147	1.07808	0.857436	0.92641	0.827005	0.870284	1.23877	0.0240431
P04278	Sex hormone-binding globulin	SHBG	FUNCTION: Functions as an androgen transport protein, but may also be involved in receptor mediated processes. Each dimer binds one molecule of steroid. Specific for 5-alpha-dihydrotestosterone, testosterone, and 17-beta-estradiol. Regulates the plasma metabolic clearance rate of steroid hormones by controlling their plasma concentration.	Sex hormone-binding globulin OS=Homo sapiens OX=9606 GN=SHBG PE=1 SV=2 - [SHBG_HUMAN]	19.9	7	7	16	402	43.7518	6.7124	1.12356	0.967434	1.10228	1.06442	0.834544	0.880059	0.880049	0.864884	1.23071	0.0175619
O95980	Reversion-inducing cysteine-rich protein with Kazal motifs	RECK	FUNCTION: Functions together with ADGRA2 to enable brain endothelial cells to selectively respond to Wnt7 signals (WNT7A or WNT7B) (PubMed:28289266, PubMed:30026314). Plays a key role in Wnt7-specific responses: required for central nervous system (CNS) angiogenesis and blood-brain barrier regulation (By similarity). Acts as a Wnt7-specific coactivator of canonical Wnt signaling by decoding Wnt l…	Reversion-inducing cysteine-rich protein with Kazal motifs OS=Homo sapiens OX=9606 GN=RECK PE=1 SV=1 - [RECK_HUMAN]	0.93	1	1	1	971	106.386	6.7417	0.98842	1.18685	1.10062	1.09196	0.871582	0.880731	0.958421	0.903578	1.20849	0.0416797
P78417	Glutathione S-transferase omega-1	GSTO1	FUNCTION: Exhibits glutathione-dependent thiol transferase and dehydroascorbate reductase activities. Has S-(phenacyl)glutathione reductase activity. Has also glutathione S-transferase activity. Participates in the biotransformation of inorganic arsenic and reduces monomethylarsonic acid (MMA) and dimethylarsonic acid. {ECO:0000269|PubMed:10783391, ECO:0000269|PubMed:11511179, ECO:0000269|PubMed:…	Glutathione S-transferase omega-1 OS=Homo sapiens OX=9606 GN=GSTO1 PE=1 SV=2 - [GSTO1_HUMAN]	3.73	1	1	1	241	27.548	6.59521	1.14875	0.972056	0.969081	1.02996	0.853012	0.892335	0.816607	0.853985	1.20607	0.0498088
P12111	Collagen alpha-3(VI) chain	COL6A3	FUNCTION: Collagen VI acts as a cell-binding protein.	Collagen alpha-3(VI) chain OS=Homo sapiens OX=9606 GN=COL6A3 PE=1 SV=5 - [CO6A3_HUMAN]	2.64	7	7	7	3177	343.457	6.68311	1.00758	0.962612	1.13219	1.03413	0.906055	0.852581	0.81965	0.859429	1.20327	0.0367478
P29622	Kallistatin	SERPINA4	FUNCTION: Inhibits human amidolytic and kininogenase activities of tissue kallikrein. Inhibition is achieved by formation of an equimolar, heat- and SDS-stable complex between the inhibitor and the enzyme, and generation of a small C-terminal fragment of the inhibitor due to cleavage at the reactive site by tissue kallikrein. {ECO:0000269|PubMed:8227002}.	Kallistatin OS=Homo sapiens OX=9606 GN=SERPINA4 PE=1 SV=3 - [KAIN_HUMAN]	37.94	15	15	51	427	48.5112	7.75244	0.916796	0.952759	1.04809	0.972549	1.17419	1.20366	1.14918	1.17568	0.827223	0.00857632
Q14624	Inter-alpha-trypsin inhibitor heavy chain H4	ITIH4	FUNCTION: Type II acute-phase protein (APP) involved in inflammatory responses to trauma. May also play a role in liver development or regeneration. {ECO:0000269|PubMed:19263524}.	Inter-alpha-trypsin inhibitor heavy chain H4 OS=Homo sapiens OX=9606 GN=ITIH4 PE=1 SV=4 - [ITIH4_HUMAN]	35.16	31	31	280	930	103.293	6.97607	1.05993	0.867051	0.934963	0.953982	1.12337	1.19753	1.14029	1.15373	0.82687	0.0303182
O95479	GDH/6PGL endoplasmic bifunctional protein	H6PD	FUNCTION: Bifunctional enzyme localized in the lumen of the endoplasmic reticulum that catalyzes the first two steps of the oxidative branch of the pentose phosphate pathway/shunt, an alternative to glycolysis and a major source of reducing power and metabolic intermediates for biosynthetic processes (By similarity). Has a hexose-6-phosphate dehydrogenase activity, with broad substrate specificit…	GDH/6PGL endoplasmic bifunctional protein OS=Homo sapiens OX=9606 GN=H6PD PE=1 SV=2 - [G6PE_HUMAN]	2.15	2	2	2	791	88.8364	7.29834	0.857948	1.09987	0.929814	0.962545	1.167	1.1737	1.19857	1.17976	0.815886	0.0398879
P13591	Neural cell adhesion molecule 1	NCAM1	FUNCTION: This protein is a cell adhesion molecule involved in neuron-neuron adhesion, neurite fasciculation, outgrowth of neurites, etc.; FUNCTION: (Microbial infection) Acts as a receptor for rabies virus. {ECO:0000269|PubMed:9696812}.	Neural cell adhesion molecule 1 OS=Homo sapiens OX=9606 GN=NCAM1 PE=1 SV=3 - [NCAM1_HUMAN]	8.74	7	7	14	858	94.5152	4.86865	0.967475	0.969142	0.919923	0.95218	1.11675	1.24499	1.15637	1.1727	0.811953	0.00587615
Q9BWP8	Collectin-11	COLEC11	FUNCTION: Lectin that plays a role in innate immunity, apoptosis and embryogenesis (PubMed:23954398, PubMed:25912189, PubMed:21258343). Calcium-dependent lectin that binds self and non-self glycoproteins presenting high mannose oligosaccharides with at least one terminal alpha-1,2-linked mannose epitope (PubMed:25912189). Primarily recognizes the terminal disaccharide of the glycan (PubMed:259121…	Collectin-11 OS=Homo sapiens OX=9606 GN=COLEC11 PE=1 SV=1 - [COL11_HUMAN]	9.23	2	2	3	271	28.647	5.41455	1.06586	0.904804	0.820528	0.930397	1.11288	1.18815	1.14693	1.14932	0.809519	0.0436019
P05452	Tetranectin	CLEC3B	FUNCTION: Tetranectin binds to plasminogen and to isolated kringle 4. May be involved in the packaging of molecules destined for exocytosis.	Tetranectin OS=Homo sapiens OX=9606 GN=CLEC3B PE=1 SV=3 - [TETN_HUMAN]	40.59	9	9	21	202	22.5223	5.66846	0.955447	0.856784	0.885488	0.89924	1.05584	1.25543	1.04686	1.11938	0.803341	0.0411342
P22105	Tenascin-X	TNXB	FUNCTION: Appears to mediate interactions between cells and the extracellular matrix. Substrate-adhesion molecule that appears to inhibit cell migration. Accelerates collagen fibril formation. May play a role in supporting the growth of epithelial tumors. {ECO:0000269|PubMed:17033827}.	Tenascin-X OS=Homo sapiens OX=9606 GN=TNXB PE=1 SV=5 - [TENX_HUMAN]	1.86	6	6	8	4244	458.1	5.17334	1.0221	0.962189	0.849483	0.944591	1.10722	1.29521	1.13329	1.17857	0.801471	0.0393114
P05543	Thyroxine-binding globulin	SERPINA7	FUNCTION: Major thyroid hormone transport protein in serum.	Thyroxine-binding globulin OS=Homo sapiens OX=9606 GN=SERPINA7 PE=1 SV=2 - [THBG_HUMAN]	32.05	12	12	53	415	46.2946	6.30322	0.993945	0.825815	0.907655	0.909138	1.10613	1.17289	1.1244	1.13447	0.801374	0.0126995
Q9Y490	Talin-1	TLN1	FUNCTION: Probably involved in connections of major cytoskeletal structures to the plasma membrane. High molecular weight cytoskeletal protein concentrated at regions of cell-substratum contact and, in lymphocytes, at cell-cell contacts (By similarity). {ECO:0000250}.	Talin-1 OS=Homo sapiens OX=9606 GN=TLN1 PE=1 SV=3 - [TLN1_HUMAN]	6.45	12	15	16	2541	269.599	6.07471	0.913653	0.905811	0.862141	0.893868	1.07739	1.18408	1.10056	1.12068	0.797616	0.00329276
P11717	Cation-independent mannose-6-phosphate receptor	IGF2R	FUNCTION: Transport of phosphorylated lysosomal enzymes from the Golgi complex and the cell surface to lysosomes. Lysosomal enzymes bearing phosphomannosyl residues bind specifically to mannose-6-phosphate receptors in the Golgi apparatus and the resulting receptor-ligand complex is transported to an acidic prelyosomal compartment where the low pH mediates the dissociation of the complex. This re…	Cation-independent mannose-6-phosphate receptor OS=Homo sapiens OX=9606 GN=IGF2R PE=1 SV=3 - [MPRI_HUMAN]	1.81	4	4	4	2491	274.199	5.93506	0.909213	0.889086	0.898757	0.899019	1.20999	1.07608	1.14192	1.14266	0.786775	0.00337684
P62937	Peptidyl-prolyl cis-trans isomerase A	PPIA	FUNCTION: PPIases accelerate the folding of proteins. It catalyzes the cis-trans isomerization of proline imidic peptide bonds in oligopeptides. {ECO:0000269|PubMed:20676357}.	Peptidyl-prolyl cis-trans isomerase A OS=Homo sapiens OX=9606 GN=PPIA PE=1 SV=2 - [PPIA_HUMAN]	40.61	5	6	8	165	18.0009	7.81104	0.902081	1.03911	0.867381	0.936192	1.17568	1.30079	1.13942	1.20529	0.776733	0.0198728
P04196	Histidine-rich glycoprotein	HRG	FUNCTION: Plasma glycoprotein that binds a number of ligands such as heme, heparin, heparan sulfate, thrombospondin, plasminogen, and divalent metal ions. Binds heparin and heparin/glycosaminoglycans in a zinc-dependent manner. Binds heparan sulfate on the surface of liver, lung, kidney and heart endothelial cells. Binds to N-sulfated polysaccharide chains on the surface of liver endothelial cell…	Histidine-rich glycoprotein OS=Homo sapiens OX=9606 GN=HRG PE=1 SV=1 - [HRG_HUMAN]	37.14	17	17	88	525	59.5409	7.50342	0.921256	0.953653	0.917754	0.930887	1.11568	1.14794	1.35473	1.20612	0.771806	0.0220976
P19823	Inter-alpha-trypsin inhibitor heavy chain H2	ITIH2	FUNCTION: May act as a carrier of hyaluronan in serum or as a binding protein between hyaluronan and other matrix protein, including those on cell surfaces in tissues to regulate the localization, synthesis and degradation of hyaluronan which are essential to cells undergoing biological processes.	Inter-alpha-trypsin inhibitor heavy chain H2 OS=Homo sapiens OX=9606 GN=ITIH2 PE=1 SV=2 - [ITIH2_HUMAN]	32.77	36	36	227	946	106.397	6.85889	0.948261	0.877279	0.975388	0.933643	1.22779	1.25703	1.19313	1.22598	0.761546	0.00107415
P55290	Cadherin-13	CDH13	FUNCTION: Cadherins are calcium-dependent cell adhesion proteins. They preferentially interact with themselves in a homophilic manner in connecting cells; cadherins may thus contribute to the sorting of heterogeneous cell types. May act as a negative regulator of neural cell growth. {ECO:0000269|PubMed:10737605}.	Cadherin-13 OS=Homo sapiens OX=9606 GN=CDH13 PE=1 SV=1 - [CAD13_HUMAN]	4.21	3	3	5	713	78.2379	4.98291	0.976728	0.950489	0.878262	0.935159	1.10413	1.44849	1.16953	1.24072	0.753726	0.0494358
P00915	Carbonic anhydrase 1	CA1	FUNCTION: Reversible hydration of carbon dioxide. Can hydrates cyanamide to urea. {ECO:0000269|PubMed:10550681}.	Carbonic anhydrase 1 OS=Homo sapiens OX=9606 GN=CA1 PE=1 SV=2 - [CAH1_HUMAN]	50.19	9	9	16	261	28.8524	7.12256	1.01035	1.04125	0.722802	0.924799	1.18869	1.20166	1.32675	1.23904	0.746386	0.0467303
O43493	Trans-Golgi network integral membrane protein 2	TGOLN2	FUNCTION: May be involved in regulating membrane traffic to and from trans-Golgi network.	Trans-Golgi network integral membrane protein 2 OS=Homo sapiens OX=9606 GN=TGOLN2 PE=1 SV=4 - [TGON2_HUMAN]	4.58	2	2	2	437	45.8525	5.63037	0.939914	0.875178	0.840766	0.885286	1.12052	1.29506	1.14774	1.18777	0.745332	0.00794441
Q6UX71	Plexin domain-containing protein 2	PLXDC2	FUNCTION: May play a role in tumor angiogenesis. {ECO:0000269|PubMed:11559528}.	Plexin domain-containing protein 2 OS=Homo sapiens OX=9606 GN=PLXDC2 PE=1 SV=1 - [PXDC2_HUMAN]	6.05	3	3	3	529	59.5455	6.45557	0.765437	0.845858	1.00481	0.872033	1.16345	1.19794	1.17367	1.17836	0.740042	0.0125434
P23526	Adenosylhomocysteinase	AHCY	FUNCTION: Adenosylhomocysteine is a competitive inhibitor of S-adenosyl-L-methionine-dependent methyl transferase reactions; therefore adenosylhomocysteinase may play a key role in the control of methylations via regulation of the intracellular concentration of adenosylhomocysteine. {ECO:0000269|PubMed:12590576}.	Adenosylhomocysteinase OS=Homo sapiens OX=9606 GN=AHCY PE=1 SV=4 - [SAHH_HUMAN]	2.78	1	1	1	432	47.6852	6.34131	0.703008	1.01919	1.01327	0.911822	1.27015	1.15838	1.26961	1.23271	0.739688	0.0443343
P43121	Cell surface glycoprotein MUC18	MCAM	FUNCTION: Plays a role in cell adhesion, and in cohesion of the endothelial monolayer at intercellular junctions in vascular tissue. Its expression may allow melanoma cells to interact with cellular elements of the vascular system, thereby enhancing hematogeneous tumor spread. Could be an adhesion molecule active in neural crest cells during embryonic development. Acts as surface receptor that tr…	Cell surface glycoprotein MUC18 OS=Homo sapiens OX=9606 GN=MCAM PE=1 SV=2 - [MUC18_HUMAN]	11.46	7	7	10	646	71.5626	5.75732	1.03746	0.886561	0.802136	0.908717	1.06267	1.30178	1.3212	1.22855	0.739667	0.0414131
P02765	Alpha-2-HS-glycoprotein	AHSG	FUNCTION: Promotes endocytosis, possesses opsonic properties and influences the mineral phase of bone. Shows affinity for calcium and barium ions.	Alpha-2-HS-glycoprotein OS=Homo sapiens OX=9606 GN=AHSG PE=1 SV=2 - [FETUA_HUMAN]	54.22	15	15	222	367	39.3157	5.71924	0.986747	0.888022	0.938297	0.937689	1.13252	1.46698	1.20376	1.26775	0.739647	0.0353664
P07360	Complement component C8 gamma chain	C8G	FUNCTION: C8 is a constituent of the membrane attack complex. C8 binds to the C5B-7 complex, forming the C5B-8 complex. C5-B8 binds C9 and acts as a catalyst in the polymerization of C9. The gamma subunit seems to be able to bind retinol.	Complement component C8 gamma chain OS=Homo sapiens OX=9606 GN=C8G PE=1 SV=3 - [CO8G_HUMAN]	57.92	9	9	28	202	22.2635	8.30908	0.961937	0.857061	0.901745	0.906914	1.28431	1.08639	1.32165	1.23079	0.736858	0.0149008
Q04756	Hepatocyte growth factor activator	HGFAC	FUNCTION: Activates hepatocyte growth factor (HGF) by converting it from a single chain to a heterodimeric form.	Hepatocyte growth factor activator OS=Homo sapiens OX=9606 GN=HGFAC PE=1 SV=1 - [HGFA_HUMAN]	20.15	11	11	25	655	70.6361	7.23975	0.895836	0.885986	0.954068	0.911963	1.10733	1.23772	1.36803	1.23769	0.736826	0.0140836
Q07075	Glutamyl aminopeptidase	ENPEP	FUNCTION: Regulates central hypertension through its calcium-modulated preference to cleave N-terminal acidic residues from peptides such as angiotensin II. {ECO:0000305|PubMed:23888046}.	Glutamyl aminopeptidase OS=Homo sapiens OX=9606 GN=ENPEP PE=1 SV=3 - [AMPE_HUMAN]	1.99	2	2	2	957	109.176	5.46533	0.876027	0.96161	0.850929	0.896189	1.2499	1.1533	1.26393	1.22238	0.733152	0.00250454
P12259	Coagulation factor V	F5	FUNCTION: Central regulator of hemostasis. It serves as a critical cofactor for the prothrombinase activity of factor Xa that results in the activation of prothrombin to thrombin.	Coagulation factor V OS=Homo sapiens OX=9606 GN=F5 PE=1 SV=4 - [FA5_HUMAN]	16.19	33	33	58	2224	251.546	6.04932	0.950881	0.894183	0.783332	0.876132	1.21076	1.25535	1.14816	1.20476	0.727227	0.00484495
P22352	Glutathione peroxidase 3	GPX3	FUNCTION: Protects cells and enzymes from oxidative damage, by catalyzing the reduction of hydrogen peroxide, lipid peroxides and organic hydroperoxide, by glutathione.	Glutathione peroxidase 3 OS=Homo sapiens OX=9606 GN=GPX3 PE=1 SV=2 - [GPX3_HUMAN]	22.57	5	5	9	226	25.5369	8.1333	0.897395	0.855119	0.924821	0.892445	1.27382	1.22791	1.22303	1.24159	0.718794	0.000176179
P07339	Cathepsin D	CTSD	FUNCTION: Acid protease active in intracellular protein breakdown. Plays a role in APP processing following cleavage and activation by ADAM30 which leads to APP degradation (PubMed:27333034). Involved in the pathogenesis of several diseases such as breast cancer and possibly Alzheimer disease. {ECO:0000269|PubMed:27333034}.	Cathepsin D OS=Homo sapiens OX=9606 GN=CTSD PE=1 SV=1 - [CATD_HUMAN]	2.18	1	1	1	412	44.5236	6.53662	0.911521	0.936807	0.831428	0.893252	1.28322	1.34067	1.12287	1.24892	0.715218	0.00800976
P02751	Fibronectin	FN1	FUNCTION: Fibronectins bind cell surfaces and various compounds including collagen, fibrin, heparin, DNA, and actin. Fibronectins are involved in cell adhesion, cell motility, opsonization, wound healing, and maintenance of cell shape. Involved in osteoblast compaction through the fibronectin fibrillogenesis cell-mediated matrix assembly process, essential for osteoblast mineralization. Participa…	Fibronectin OS=Homo sapiens OX=9606 GN=FN1 PE=1 SV=5 - [FINC_HUMAN]	31.33	64	64	214	2477	272.15	5.50342	0.800894	0.82274	1.00695	0.876863	1.29409	1.19331	1.19218	1.22653	0.714914	0.00895052
P42785	Lysosomal Pro-X carboxypeptidase	PRCP	FUNCTION: Cleaves C-terminal amino acids linked to proline in peptides such as angiotensin II, III and des-Arg9-bradykinin. This cleavage occurs at acidic pH, but enzymatic activity is retained with some substrates at neutral pH.	Lysosomal Pro-X carboxypeptidase OS=Homo sapiens OX=9606 GN=PRCP PE=1 SV=1 - [PCP_HUMAN]	2.02	1	1	1	496	55.7639	7.21045	0.945201	0.794643	0.921137	0.886994	1.31826	1.19544	1.22173	1.24514	0.712362	0.00390543
Q99983	Osteomodulin	OMD	FUNCTION: May be implicated in biomineralization processes. Has a function in binding of osteoblasts via the alpha(V)beta(3)-integrin (By similarity). {ECO:0000250}.	Osteomodulin OS=Homo sapiens OX=9606 GN=OMD PE=1 SV=1 - [OMD_HUMAN]	1.9	1	1	2	421	49.4602	5.59229	0.757618	0.79132	0.992755	0.847231	1.23966	1.14675	1.19577	1.19406	0.709539	0.011357
P11047	Laminin subunit gamma-1	LAMC1	FUNCTION: Binding to cells via a high affinity receptor, laminin is thought to mediate the attachment, migration and organization of cells into tissues during embryonic development by interacting with other extracellular matrix components.	Laminin subunit gamma-1 OS=Homo sapiens OX=9606 GN=LAMC1 PE=1 SV=3 - [LAMC1_HUMAN]	1.31	2	2	2	1609	177.489	5.12256	0.96164	0.79938	0.791448	0.850823	1.17081	1.40965	1.05287	1.21111	0.702516	0.0385769
O00533	Neural cell adhesion molecule L1-like protein	CHL1	FUNCTION: Extracellular matrix and cell adhesion protein that plays a role in nervous system development and in synaptic plasticity. Both soluble and membranous forms promote neurite outgrowth of cerebellar and hippocampal neurons and suppress neuronal cell death. Plays a role in neuronal positioning of pyramidal neurons and in regulation of both the number of interneurons and the efficacy of GAB…	Neural cell adhesion molecule L1-like protein OS=Homo sapiens OX=9606 GN=CHL1 PE=1 SV=4 - [NCHL1_HUMAN]	5.22	4	4	5	1208	134.987	5.75732	0.952593	0.916762	0.816609	0.895321	1.24972	1.29876	1.3312	1.29323	0.692314	0.00107392
Q9UHG3	Prenylcysteine oxidase 1	PCYOX1	FUNCTION: Involved in the degradation of prenylated proteins. Cleaves the thioether bond of prenyl-L-cysteines, such as farnesylcysteine and geranylgeranylcysteine.	Prenylcysteine oxidase 1 OS=Homo sapiens OX=9606 GN=PCYOX1 PE=1 SV=3 - [PCYOX_HUMAN]	8.51	4	4	4	505	56.6037	6.17627	0.901185	0.817836	0.770397	0.829806	1.2011	1.20503	1.19125	1.19913	0.692009	0.000656435
P51397	Death-associated protein 1	DAP	FUNCTION: Negative regulator of autophagy. Involved in mediating interferon-gamma-induced cell death. {ECO:0000269|PubMed:20537536}.	Death-associated protein 1 OS=Homo sapiens OX=9606 GN=DAP PE=1 SV=3 - [DAP1_HUMAN]	7.84	1	1	1	102	11.1577	9.31982	0.807844	1.06369	0.848919	0.906816	1.24026	1.34026	1.35208	1.31086	0.69177	0.00966232
P12955	Xaa-Pro dipeptidase	PEPD	FUNCTION: Splits dipeptides with a prolyl or hydroxyprolyl residue in the C-terminal position. Plays an important role in collagen metabolism because the high level of iminoacids in collagen.	Xaa-Pro dipeptidase OS=Homo sapiens OX=9606 GN=PEPD PE=1 SV=3 - [PEPD_HUMAN]	8.72	4	4	7	493	54.5129	5.99854	0.840619	0.991318	0.717375	0.849771	1.15253	1.19201	1.3912	1.24525	0.682412	0.021744
P34096	Ribonuclease 4	RNASE4	FUNCTION: This RNase has marked specificity towards the 3' side of uridine nucleotides.	Ribonuclease 4 OS=Homo sapiens OX=9606 GN=RNASE4 PE=1 SV=3 - [RNAS4_HUMAN]	4.08	1	1	1	147	16.8294	9.02686	0.993825	0.779895	0.827401	0.867041	1.45349	1.11639	1.27726	1.28238	0.676119	0.0237842
P11597	Cholesteryl ester transfer protein	CETP	FUNCTION: Involved in the transfer of neutral lipids, including cholesteryl ester and triglyceride, among lipoprotein particles. Allows the net movement of cholesteryl ester from high density lipoproteins/HDL to triglyceride-rich very low density lipoproteins/VLDL, and the equimolar transport of triglyceride from VLDL to HDL (PubMed:3600759, PubMed:24293641, PubMed:3281933). Regulates the reverse…	Cholesteryl ester transfer protein OS=Homo sapiens OX=9606 GN=CETP PE=1 SV=2 - [CETP_HUMAN]	7.71	4	4	4	493	54.7212	6.0874	0.844127	0.821218	0.827786	0.831044	1.42294	1.03655	1.26585	1.24178	0.669237	0.0216875
P06396	Gelsolin	GSN	FUNCTION: Calcium-regulated, actin-modulating protein that binds to the plus (or barbed) ends of actin monomers or filaments, preventing monomer exchange (end-blocking or capping). It can promote the assembly of monomers into filaments (nucleation) as well as sever filaments already formed. Plays a role in ciliogenesis. {ECO:0000269|PubMed:20393563}.	Gelsolin OS=Homo sapiens OX=9606 GN=GSN PE=1 SV=1 - [GELS_HUMAN]	49.87	39	39	140	782	85.6442	6.27783	0.997261	0.840815	0.820132	0.88607	1.22323	1.57111	1.2892	1.36118	0.650957	0.0168944
P05556	Integrin beta-1	ITGB1	FUNCTION: Integrins alpha-1/beta-1, alpha-2/beta-1, alpha-10/beta-1 and alpha-11/beta-1 are receptors for collagen. Integrins alpha-1/beta-1 and alpha-2/beta-2 recognize the proline-hydroxylated sequence G-F-P-G-E-R in collagen. Integrins alpha-2/beta-1, alpha-3/beta-1, alpha-4/beta-1, alpha-5/beta-1, alpha-8/beta-1, alpha-10/beta-1, alpha-11/beta-1 and alpha-V/beta-1 are receptors for fibronecti…	Integrin beta-1 OS=Homo sapiens OX=9606 GN=ITGB1 PE=1 SV=2 - [ITB1_HUMAN]	1.5	1	1	1	798	88.357	5.38916	0.667525	1.06414	0.957664	0.896442	1.23152	1.66104	1.32147	1.40468	0.638184	0.0450304
P00568	Adenylate kinase isoenzyme 1	AK1	FUNCTION: Catalyzes the reversible transfer of the terminal phosphate group between ATP and AMP. Also displays broad nucleoside diphosphate kinase activity. Plays an important role in cellular energy homeostasis and in adenine nucleotide metabolism. {ECO:0000255|HAMAP-Rule:MF_03171, ECO:0000269|PubMed:23416111}.	Adenylate kinase isoenzyme 1 OS=Homo sapiens OX=9606 GN=AK1 PE=1 SV=3 - [KAD1_HUMAN]	5.15	1	1	1	194	21.6213	8.63135	1.04074	0.726916	0.66491	0.810854	1.19179	1.42157	1.26034	1.29123	0.627969	0.0235076
Q13740	CD166 antigen	ALCAM	FUNCTION: Cell adhesion molecule that mediates both heterotypic cell-cell contacts via its interaction with CD6, as well as homotypic cell-cell contacts (PubMed:7760007, PubMed:15496415, PubMed:15048703, PubMed:16352806, PubMed:23169771, PubMed:24945728). Promotes T-cell activation and proliferation via its interactions with CD6 (PubMed:15048703, PubMed:16352806, PubMed:24945728). Contributes to …	CD166 antigen OS=Homo sapiens OX=9606 GN=ALCAM PE=1 SV=2 - [CD166_HUMAN]	4.63	2	2	2	583	65.0611	6.25244	0.697558	1.0094	0.854224	0.853726	1.27191	1.43365	1.39394	1.3665	0.624754	0.00743291
P05154	Plasma serine protease inhibitor	SERPINA5	FUNCTION: Heparin-dependent serine protease inhibitor acting in body fluids and secretions. Inactivates serine proteases by binding irreversibly to their serine activation site. Involved in the regulation of intravascular and extravascular proteolytic activities. Plays hemostatic roles in the blood plasma. Acts as a procoagulant and proinflammatory factor by inhibiting the anticoagulant activated…	Plasma serine protease inhibitor OS=Homo sapiens OX=9606 GN=SERPINA5 PE=1 SV=3 - [IPSP_HUMAN]	22.17	9	9	19	406	45.6457	9.26123	0.864219	0.82896	0.850728	0.847969	1.30618	1.45552	1.36881	1.37683	0.615883	0.000287028
P32119	Peroxiredoxin-2	PRDX2	FUNCTION: Thiol-specific peroxidase that catalyzes the reduction of hydrogen peroxide and organic hydroperoxides to water and alcohols, respectively. Plays a role in cell protection against oxidative stress by detoxifying peroxides and as sensor of hydrogen peroxide-mediated signaling events. Might participate in the signaling cascades of growth factors and tumor necrosis factor-alpha by regulati…	Peroxiredoxin-2 OS=Homo sapiens OX=9606 GN=PRDX2 PE=1 SV=5 - [PRDX2_HUMAN]	32.32	7	8	12	198	21.8782	5.97314	0.8812	0.936133	0.687751	0.835028	1.31327	1.31968	1.44556	1.3595	0.614216	0.00377896
P12821	Angiotensin-converting enzyme	ACE	FUNCTION: Converts angiotensin I to angiotensin II by release of the terminal His-Leu, this results in an increase of the vasoconstrictor activity of angiotensin. Also able to inactivate bradykinin, a potent vasodilator. Has also a glycosidase activity which releases GPI-anchored proteins from the membrane by cleaving the mannose linkage in the GPI moiety.	Angiotensin-converting enzyme OS=Homo sapiens OX=9606 GN=ACE PE=1 SV=1 - [ACE_HUMAN]	0.54	1	1	1	1306	149.62	6.39209	0.89964	0.759315	0.816905	0.825287	1.29012	1.4849	1.41642	1.39715	0.590694	0.00122853
P27918	Properdin	CFP	FUNCTION: A positive regulator of the alternate pathway (AP) of complement (PubMed:20382442, PubMed:28264884). It binds to and stabilizes the C3- and C5-convertase enzyme complexes (PubMed:20382442, PubMed:28264884). Inhibits CFI-CFH mediated degradation of Complement C3 beta chain (C3b) (PubMed:31507604). {ECO:0000269|PubMed:20382442, ECO:0000269|PubMed:28264884, ECO:0000269|PubMed:31507604}.	Properdin OS=Homo sapiens OX=9606 GN=CFP PE=1 SV=2 - [PROP_HUMAN]	17.06	7	7	17	469	51.242	7.89893	0.878318	0.863867	0.745668	0.829284	1.30428	1.57329	1.43121	1.43626	0.577391	0.00234923
P01008	Antithrombin-III	SERPINC1	FUNCTION: Most important serine protease inhibitor in plasma that regulates the blood coagulation cascade. AT-III inhibits thrombin, matriptase-3/TMPRSS7, as well as factors IXa, Xa and XIa. Its inhibitory activity is greatly enhanced in the presence of heparin. {ECO:0000269|PubMed:15853774}.	Antithrombin-III OS=Homo sapiens OX=9606 GN=SERPINC1 PE=1 SV=1 - [ANT3_HUMAN]	53.02	31	31	197	464	52.5689	6.7124	0.894505	0.753877	0.738923	0.795768	1.34301	1.42075	1.37338	1.37905	0.577042	0.000431105
Q99972	Myocilin	MYOC	FUNCTION: Secreted glycoprotein regulating the activation of different signaling pathways in adjacent cells to control different processes including cell adhesion, cell-matrix adhesion, cytoskeleton organization and cell migration. Promotes substrate adhesion, spreading and formation of focal contacts. Negatively regulates cell-matrix adhesion and stress fiber assembly through Rho protein signal …	Myocilin OS=Homo sapiens OX=9606 GN=MYOC PE=1 SV=2 - [MYOC_HUMAN]	1.39	1	1	1	504	56.9365	5.5415	0.868111	0.776694	0.866742	0.837182	1.54222	1.66387	1.30404	1.50338	0.556868	0.00374138
P02776	Platelet factor 4	PF4	FUNCTION: Released during platelet aggregation. Neutralizes the anticoagulant effect of heparin because it binds more strongly to heparin than to the chondroitin-4-sulfate chains of the carrier molecule. Chemotactic for neutrophils and monocytes. Inhibits endothelial cell proliferation, the short form is a more potent inhibitor than the longer form. {ECO:0000269|PubMed:7644496}.	Platelet factor 4 OS=Homo sapiens OX=9606 GN=PF4 PE=1 SV=2 - [PLF4_HUMAN]	34.65	3	3	11	101	10.8379	8.6167	0.863988	0.743413	0.692656	0.766686	1.14488	1.54081	1.50723	1.39764	0.548559	0.00987734
P02768	Serum albumin	ALB	FUNCTION: Binds water, Ca(2+), Na(+), K(+), fatty acids, hormones, bilirubin and drugs (Probable). Its main function is the regulation of the colloidal osmotic pressure of blood (Probable). Major zinc transporter in plasma, typically binds about 80% of all plasma zinc (PubMed:19021548). Major calcium and magnesium transporter in plasma, binds approximately 45% of circulating calcium and magnesium…	Serum albumin OS=Homo sapiens OX=9606 GN=ALB PE=1 SV=2 - [ALBU_HUMAN]	62.4	37	37	106	609	69.3215	6.27783	0.867684	0.850886	0.846315	0.854962	1.58488	1.43279	1.74508	1.58758	0.53853	0.00125986
P02787	Serotransferrin	TF	FUNCTION: Transferrins are iron binding transport proteins which can bind two Fe(3+) ions in association with the binding of an anion, usually bicarbonate. It is responsible for the transport of iron from sites of absorption and heme degradation to those of storage and utilization. Serum transferrin may also have a further role in stimulating cell proliferation.	Serotransferrin OS=Homo sapiens OX=9606 GN=TF PE=1 SV=3 - [TRFE_HUMAN]	39.83	31	31	55	698	77.0136	7.12256	0.901513	0.915159	0.591075	0.802582	1.48892	1.43681	1.65774	1.52782	0.525311	0.00439962
P16035	Metalloproteinase inhibitor 2	TIMP2	FUNCTION: Complexes with metalloproteinases (such as collagenases) and irreversibly inactivates them by binding to their catalytic zinc cofactor. Known to act on MMP-1, MMP-2, MMP-3, MMP-7, MMP-8, MMP-9, MMP-10, MMP-13, MMP-14, MMP-15, MMP-16 and MMP-19. {ECO:0000269|PubMed:11710594, ECO:0000269|PubMed:2554304, ECO:0000269|PubMed:2793861}.	Metalloproteinase inhibitor 2 OS=Homo sapiens OX=9606 GN=TIMP2 PE=1 SV=2 - [TIMP2_HUMAN]	12.27	2	2	3	220	24.3831	7.48877	0.78561	0.781082	0.825103	0.797265	1.22976	1.66836	1.69726	1.53179	0.520479	0.00842504
Q03167	Transforming growth factor beta receptor type 3	TGFBR3	FUNCTION: Binds to TGF-beta. Could be involved in capturing and retaining TGF-beta for presentation to the signaling receptors.	Transforming growth factor beta receptor type 3 OS=Homo sapiens OX=9606 GN=TGFBR3 PE=1 SV=3 - [TGBR3_HUMAN]	2	1	1	1	851	93.4398	5.70654	0.759327	0.909026	0.737338	0.801897	1.26577	1.93225	1.49365	1.56389	0.512757	0.0198443
P35590	Tyrosine-protein kinase receptor Tie-1	TIE1	FUNCTION: Transmembrane tyrosine-protein kinase that may modulate TEK/TIE2 activity and contribute to the regulation of angiogenesis. {ECO:0000269|PubMed:20227369}.	Tyrosine-protein kinase receptor Tie-1 OS=Homo sapiens OX=9606 GN=TIE1 PE=1 SV=1 - [TIE1_HUMAN]	2.37	3	3	3	1138	125.01	7.03467	0.83866	0.882124	0.612149	0.777644	1.46742	1.60756	1.47511	1.51669	0.512723	0.00148721
Q9NQ79	Cartilage acidic protein 1	CRTAC1		Cartilage acidic protein 1 OS=Homo sapiens OX=9606 GN=CRTAC1 PE=1 SV=2 - [CRAC1_HUMAN]	5.9	4	4	4	661	71.3758	5.12256	0.809545	0.911289	0.674568	0.798467	1.31441	1.85189	1.65226	1.60619	0.497119	0.00918251
Q9H0U4	Ras-related protein Rab-1B	RAB1B	FUNCTION: The small GTPases Rab are key regulators of intracellular membrane trafficking, from the formation of transport vesicles to their fusion with membranes. Rabs cycle between an inactive GDP-bound form and an active GTP-bound form that is able to recruit to membranes different set of downstream effectors directly responsible for vesicle formation, movement, tethering and fusion (PubMed:943…	Ras-related protein Rab-1B OS=Homo sapiens OX=9606 GN=RAB1B PE=1 SV=1 - [RAB1B_HUMAN]	7.96	1	2	2	201	22.1572	5.73193	0.713381	1.03615	0.529593	0.759707	1.47779	1.26256	1.94204	1.5608	0.486743	0.0324581
Q9H7P6	Multivesicular body subunit 12B	MVB12B	FUNCTION: Component of the ESCRT-I complex, a regulator of vesicular trafficking process. Required for the sorting of endocytic ubiquitinated cargos into multivesicular bodies.	Multivesicular body subunit 12B OS=Homo sapiens OX=9606 GN=MVB12B PE=1 SV=2 - [MB12B_HUMAN]	3.45	1	1	1	319	35.5968	8.14795	0.625217	1.03236	0.641931	0.766502	1.50462	1.54272	1.74405	1.59713	0.479924	0.00549876
P02745	Complement C1q subcomponent subunit A	C1QA	FUNCTION: C1q associates with the proenzymes C1r and C1s to yield C1, the first component of the serum complement system. The collagen-like regions of C1q interact with the Ca(2+)-dependent C1r(2)C1s(2) proenzyme complex, and efficient activation of C1 takes place on interaction of the globular heads of C1q with the Fc regions of IgG or IgM antibody present in immune complexes.	Complement C1q subcomponent subunit A OS=Homo sapiens OX=9606 GN=C1QA PE=1 SV=2 - [C1QA_HUMAN]	8.57	2	2	12	245	26.0002	9.11475	0.735803	0.643995	0.860777	0.746858	1.31829	1.88876	1.49921	1.56875	0.476084	0.0102232
Q86TY3	Armadillo-like helical domain-containing protein 4	ARMH4		Armadillo-like helical domain-containing protein 4 OS=Homo sapiens OX=9606 GN=ARMH4 PE=1 SV=1 - [ARMD4_HUMAN]	1.16	1	1	1	774	84.1207	4.33545	0.761355	0.753192	0.902678	0.805742	1.16798	1.97158	2.09433	1.74463	0.461841	0.0332846
P51532	Transcription activator BRG1	SMARCA4	FUNCTION: Involved in transcriptional activation and repression of select genes by chromatin remodeling (alteration of DNA-nucleosome topology). Component of SWI/SNF chromatin remodeling complexes that carry out key enzymatic activities, changing chromatin structure by altering DNA-histone contacts within a nucleosome in an ATP-dependent manner. Component of the CREST-BRG1 complex, a multiprotein…	Transcription activator BRG1 OS=Homo sapiens OX=9606 GN=SMARCA4 PE=1 SV=2 - [SMCA4_HUMAN]	0.67	1	1	1	1647	184.53	7.88428	0.980207	0.568133	0.485855	0.678065	1.49868	1.27578	1.64665	1.4737	0.460109	0.0131308
O15511	Actin-related protein 2/3 complex subunit 5	ARPC5	FUNCTION: Component of the Arp2/3 complex, a multiprotein complex that mediates actin polymerization upon stimulation by nucleation-promoting factor (NPF) (PubMed:9230079). The Arp2/3 complex mediates the formation of branched actin networks in the cytoplasm, providing the force for cell motility (PubMed:9230079). In addition to its role in the cytoplasmic cytoskeleton, the Arp2/3 complex also pr…	Actin-related protein 2/3 complex subunit 5 OS=Homo sapiens OX=9606 GN=ARPC5 PE=1 SV=3 - [ARPC5_HUMAN]	7.95	1	1	1	151	16.3103	5.66846	0.547476	0.97119	0.644407	0.721024	2.027	1.10247	1.57444	1.56797	0.459845	0.045909
P02766	Transthyretin	TTR	FUNCTION: Thyroid hormone-binding protein. Probably transports thyroxine from the bloodstream to the brain. {ECO:0000269|PubMed:3714052}.	Transthyretin OS=Homo sapiens OX=9606 GN=TTR PE=1 SV=1 - [TTHY_HUMAN]	8.84	1	1	2	147	15.877	5.75732	0.882198	0.864543	0.473929	0.740223	1.35925	1.69505	1.79948	1.61793	0.457513	0.00955001
P02747	Complement C1q subcomponent subunit C	C1QC	FUNCTION: C1q associates with the proenzymes C1r and C1s to yield C1, the first component of the serum complement system. The collagen-like regions of C1q interact with the Ca(2+)-dependent C1r(2)C1s(2) proenzyme complex, and efficient activation of C1 takes place on interaction of the globular heads of C1q with the Fc regions of IgG or IgM antibody present in immune complexes.	Complement C1q subcomponent subunit C OS=Homo sapiens OX=9606 GN=C1QC PE=1 SV=3 - [C1QC_HUMAN]	21.63	4	4	15	245	25.7571	8.41162	0.766013	0.623494	0.660939	0.683482	1.42151	1.4467	1.6278	1.49867	0.45606	0.000467193
P14207	Folate receptor beta	FOLR2	FUNCTION: Binds to folate and reduced folic acid derivatives and mediates delivery of 5-methyltetrahydrofolate and folate analogs into the interior of cells. Has high affinity for folate and folic acid analogs at neutral pH. Exposure to slightly acidic pH after receptor endocytosis triggers a conformation change that strongly reduces its affinity for folates and mediates their release. {ECO:00002…	Folate receptor beta OS=Homo sapiens OX=9606 GN=FOLR2 PE=1 SV=4 - [FOLR2_HUMAN]	3.92	1	1	1	255	29.2598	7.53271	0.989881	0.635533	0.66792	0.764445	1.28298	2.11614	1.7984	1.73251	0.441236	0.0224632
P02792	Ferritin light chain	FTL	FUNCTION: Stores iron in a soluble, non-toxic, readily available form. Important for iron homeostasis. Iron is taken up in the ferrous form and deposited as ferric hydroxides after oxidation. Also plays a role in delivery of iron to cells. Mediates iron uptake in capsule cells of the developing kidney (By similarity). {ECO:0000250, ECO:0000269|PubMed:19923220, ECO:0000269|PubMed:20159981}.	Ferritin light chain OS=Homo sapiens OX=9606 GN=FTL PE=1 SV=2 - [FRIL_HUMAN]	4	1	1	1	175	20.0071	5.78271	0.672637	0.704149	0.543913	0.640233	1.58986	1.66825	1.22507	1.49439	0.428423	0.00416099
P02746	Complement C1q subcomponent subunit B	C1QB	FUNCTION: C1q associates with the proenzymes C1r and C1s to yield C1, the first component of the serum complement system. The collagen-like regions of C1q interact with the Ca(2+)-dependent C1r(2)C1s(2) proenzyme complex, and efficient activation of C1 takes place on interaction of the globular heads of C1q with the Fc regions of IgG or IgM antibody present in immune complexes.	Complement C1q subcomponent subunit B OS=Homo sapiens OX=9606 GN=C1QB PE=1 SV=3 - [C1QB_HUMAN]	22.92	6	6	17	253	26.7045	8.63135	0.677682	0.699398	0.636555	0.671212	1.51001	1.53668	1.65893	1.56854	0.427922	5.40661e-05
P0CG48	Polyubiquitin-C	UBC	FUNCTION: [Ubiquitin]: Exists either covalently attached to another protein, or free (unanchored). When covalently bound, it is conjugated to target proteins via an isopeptide bond either as a monomer (monoubiquitin), a polymer linked via different Lys residues of the ubiquitin (polyubiquitin chains) or a linear polymer linked via the initiator Met of the ubiquitin (linear polyubiquitin chains). …	Polyubiquitin-C OS=Homo sapiens OX=9606 GN=UBC PE=1 SV=3 - [UBC_HUMAN]	11.82	1	1	2	685	76.9915	7.66455	0.554534	0.844436	0.710934	0.703301	1.3762	1.42769	2.37028	1.72472	0.407777	0.0376606
P35542	Serum amyloid A-4 protein	SAA4	FUNCTION: Major acute phase reactant. {ECO:0000250|UniProtKB:P05366}.	Serum amyloid A-4 protein OS=Homo sapiens OX=9606 GN=SAA4 PE=1 SV=2 - [SAA4_HUMAN]	15.38	2	2	5	130	14.7373	9.0708	0.849159	0.596523	0.589088	0.678257	1.71852	1.59778	1.83936	1.71855	0.394668	0.00070507
P02775	Platelet basic protein	PPBP	FUNCTION: LA-PF4 stimulates DNA synthesis, mitosis, glycolysis, intracellular cAMP accumulation, prostaglandin E2 secretion, and synthesis of hyaluronic acid and sulfated glycosaminoglycan. It also stimulates the formation and secretion of plasminogen activator by human synovial cells. NAP-2 is a ligand for CXCR1 and CXCR2, and NAP-2, NAP-2(73), NAP-2(74), NAP-2(1-66), and most potent NAP-2(1-63)…	Platelet basic protein OS=Homo sapiens OX=9606 GN=PPBP PE=1 SV=3 - [CXCL7_HUMAN]	51.56	6	6	42	128	13.8854	8.79248	0.771905	0.607113	0.479709	0.619576	1.26701	1.8304	1.71031	1.60257	0.386613	0.00676875
P04054	Phospholipase A2	PLA2G1B	FUNCTION: Secretory calcium-dependent phospholipase A2 that primarily targets dietary phospholipids in the intestinal tract (PubMed:1420353, PubMed:10681567, PubMed:17603006). Hydrolyzes the ester bond of the fatty acyl group attached at sn-2 position of phospholipids (phospholipase A2 activity) with preference for phosphatidylethanolamines and phosphatidylglycerols over phosphatidylcholines (Pub…	Phospholipase A2 OS=Homo sapiens OX=9606 GN=PLA2G1B PE=1 SV=3 - [PA21B_HUMAN]	5.41	1	1	1	148	16.3487	7.85498	0.68778	0.82682	0.47242	0.66234	1.55478	1.88084	2.32338	1.91967	0.345029	0.00687174
O00151	PDZ and LIM domain protein 1	PDLIM1	FUNCTION: Cytoskeletal protein that may act as an adapter that brings other proteins (like kinases) to the cytoskeleton (PubMed:10861853). Involved in assembly, disassembly and directioning of stress fibers in fibroblasts. Required for the localization of ACTN1 and PALLD to stress fibers. Required for cell migration and in maintaining cell polarity of fibroblasts (By similarity). {ECO:0000250|Uni…	PDZ and LIM domain protein 1 OS=Homo sapiens OX=9606 GN=PDLIM1 PE=1 SV=4 - [PDLI1_HUMAN]	3.04	1	1	1	329	36.049	7.02002	0.602634	0.456191	0.577514	0.545446	1.69865	2.11236	1.00599	1.60566	0.339701	0.0312803
P07478	Trypsin-2	PRSS2	FUNCTION: In the ileum, may be involved in defensin processing, including DEFA5. {ECO:0000269|PubMed:12021776}.	Trypsin-2 OS=Homo sapiens OX=9606 GN=PRSS2 PE=1 SV=1 - [TRY2_HUMAN]	3.24	1	1	1	247	26.471	4.91943	0.666493	0.516754	0.496156	0.559801	1.57761	2.01226	2.11018	1.90002	0.29463	0.00147099
P08567	Pleckstrin	PLEK	FUNCTION: Major protein kinase C substrate of platelets.	Pleckstrin OS=Homo sapiens OX=9606 GN=PLEK PE=1 SV=3 - [PLEK_HUMAN]	4	1	1	1	350	40.0994	8.27979	0.578087	0.475639	0.527005	0.526911	2.02099	2.4559	1.11228	1.86306	0.282821	0.0281421
Q02978	Mitochondrial 2-oxoglutarate/malate carrier protein	SLC25A11	FUNCTION: Catalyzes the transport of 2-oxoglutarate across the inner mitochondrial membrane in an electroneutral exchange for malate or other dicarboxylic acids, and plays an important role in several metabolic processes, including the malate-aspartate shuttle, the oxoglutarate/isocitrate shuttle, in gluconeogenesis from lactate, and in nitrogen metabolism. Maintains mitochondrial fusion and fiss…	Mitochondrial 2-oxoglutarate/malate carrier protein OS=Homo sapiens OX=9606 GN=SLC25A11 PE=1 SV=3 - [M2OM_HUMAN]	5.1	1	1	1	314	34.0399	9.90576	0.278848	0.844816	0.190288	0.437984	3.00419	1.64788	1.32513	1.9924	0.219827	0.0484614
Q9UBX7	Kallikrein-11	KLK11	FUNCTION: Possible multifunctional protease. Efficiently cleaves 'bz-Phe-Arg-4-methylcoumaryl-7-amide', a kallikrein substrate, and weakly cleaves other substrates for kallikrein and trypsin. Cleaves synthetic peptides after arginine but not lysine residues. {ECO:0000269|PubMed:10872828, ECO:0000269|PubMed:16467084}.	Kallikrein-11 OS=Homo sapiens OX=9606 GN=KLK11 PE=1 SV=2 - [KLK11_HUMAN]	2.48	1	1	6	282	31.0388	8.93896	0.52049	0.233332	0.0899927	0.281272	1.92204	3.1787	2.12506	2.4086	0.116778	0.00654068
P04114	Apolipoprotein B-100	APOB	FUNCTION: Apolipoprotein B is a major protein constituent of chylomicrons (apo B-48), LDL (apo B-100) and VLDL (apo B-100). Apo B-100 functions as a recognition signal for the cellular binding and internalization of LDL particles by the apoB/E receptor.	Apolipoprotein B-100 OS=Homo sapiens OX=9606 GN=APOB PE=1 SV=2 - [APOB_HUMAN]	53.23	255	255	1106	4563	515.283	7.04932	0.913276	0.995775	0.907408	0.93882	1.12503	1.07922	1.01691	1.07372	0.874362	0.0334251
P19827	Inter-alpha-trypsin inhibitor heavy chain H1	ITIH1	FUNCTION: May act as a carrier of hyaluronan in serum or as a binding protein between hyaluronan and other matrix protein, including those on cell surfaces in tissues to regulate the localization, synthesis and degradation of hyaluronan which are essential to cells undergoing biological processes.; FUNCTION: Contains a potential peptide which could stimulate a broad spectrum of phagocytotic cells.	Inter-alpha-trypsin inhibitor heavy chain H1 OS=Homo sapiens OX=9606 GN=ITIH1 PE=1 SV=3 - [ITIH1_HUMAN]	27	23	23	191	911	101.326	6.78564	0.958343	0.982088	1.03823	0.992887	1.13075	1.07223	1.10446	1.10248	0.900596	0.0196918
P07357	Complement component C8 alpha chain	C8A	FUNCTION: Constituent of the membrane attack complex (MAC) that plays a key role in the innate and adaptive immune response by forming pores in the plasma membrane of target cells. C8A inserts into the target membrane, but does not form pores by itself. {ECO:0000269|PubMed:17872444, ECO:0000269|PubMed:7440581}.	Complement component C8 alpha chain OS=Homo sapiens OX=9606 GN=C8A PE=1 SV=2 - [CO8A_HUMAN]	30.82	17	17	61	584	65.121	6.46826	1.17319	1.04809	1.02089	1.08072	0.867194	0.887109	0.96557	0.906624	1.19203	0.0353069
P03952	Plasma kallikrein	KLKB1	FUNCTION: The enzyme cleaves Lys-Arg and Arg-Ser bonds. It activates, in a reciprocal reaction, factor XII after its binding to a negatively charged surface. It also releases bradykinin from HMW kininogen and may also play a role in the renin-angiotensin system by converting prorenin into renin.	Plasma kallikrein OS=Homo sapiens OX=9606 GN=KLKB1 PE=1 SV=1 - [KLKB1_HUMAN]	38.4	28	28	78	638	71.3228	8.22119	0.993757	0.913162	1.02857	0.978497	1.05521	1.21125	1.16032	1.14226	0.856631	0.045928
Q06033	Inter-alpha-trypsin inhibitor heavy chain H3	ITIH3	FUNCTION: May act as a carrier of hyaluronan in serum or as a binding protein between hyaluronan and other matrix protein, including those on cell surfaces in tissues to regulate the localization, synthesis and degradation of hyaluronan which are essential to cells undergoing biological processes.	Inter-alpha-trypsin inhibitor heavy chain H3 OS=Homo sapiens OX=9606 GN=ITIH3 PE=1 SV=2 - [ITIH3_HUMAN]	21.24	19	19	88	890	99.7865	5.74463	1.08903	0.97512	1.06664	1.0436	0.889408	0.831834	0.934574	0.885272	1.17884	0.0258979
Q16610	Extracellular matrix protein 1	ECM1	FUNCTION: Involved in endochondral bone formation as negative regulator of bone mineralization. Stimulates the proliferation of endothelial cells and promotes angiogenesis. Inhibits MMP9 proteolytic activity. {ECO:0000269|PubMed:11165938, ECO:0000269|PubMed:11292659, ECO:0000269|PubMed:16512877}.	Extracellular matrix protein 1 OS=Homo sapiens OX=9606 GN=ECM1 PE=1 SV=2 - [ECM1_HUMAN]	28.52	14	14	27	540	60.6353	6.7124	1.02669	1.07202	0.958069	1.01892	0.848996	0.883627	0.925575	0.886066	1.14994	0.0289773
Q14520	Hyaluronan-binding protein 2	HABP2	FUNCTION: Cleaves the alpha-chain at multiple sites and the beta-chain between 'Lys-53' and 'Lys-54' but not the gamma-chain of fibrinogen and therefore does not initiate the formation of the fibrin clot and does not cause the fibrinolysis directly. It does not cleave (activate) prothrombin and plasminogen but converts the inactive single chain urinary plasminogen activator (pro-urokinase) to the…	Hyaluronan-binding protein 2 OS=Homo sapiens OX=9606 GN=HABP2 PE=1 SV=1 - [HABP2_HUMAN]	25.18	16	16	37	560	62.6304	6.53662	1.0246	1.05733	1.08188	1.05461	0.925521	0.921802	1.01353	0.953616	1.1059	0.0420636
P18428	Lipopolysaccharide-binding protein	LBP	FUNCTION: Plays a role in the innate immune response. Binds to the lipid A moiety of bacterial lipopolysaccharides (LPS), a glycolipid present in the outer membrane of all Gram-negative bacteria (PubMed:7517398, PubMed:24120359). Acts as an affinity enhancer for CD14, facilitating its association with LPS. Promotes the release of cytokines in response to bacterial lipopolysaccharide (PubMed:75173…	Lipopolysaccharide-binding protein OS=Homo sapiens OX=9606 GN=LBP PE=1 SV=3 - [LBP_HUMAN]	14.97	7	7	15	481	53.3499	6.69775	1.02305	0.969345	1.1259	1.03943	0.894516	0.902939	0.826073	0.87451	1.18859	0.033767
P00740	Coagulation factor IX	F9	FUNCTION: Factor IX is a vitamin K-dependent plasma protein that participates in the intrinsic pathway of blood coagulation by converting factor X to its active form in the presence of Ca(2+) ions, phospholipids, and factor VIIIa. {ECO:0000269|PubMed:1730085, ECO:0000269|PubMed:19846852, ECO:0000269|PubMed:20121197, ECO:0000269|PubMed:20121198, ECO:0000269|PubMed:2592373, ECO:0000269|PubMed:82958…	Coagulation factor IX OS=Homo sapiens OX=9606 GN=F9 PE=1 SV=2 - [FA9_HUMAN]	23.21	9	9	17	461	51.745	5.46533	1.12395	1.03579	1.12754	1.09576	0.984736	0.935896	0.929883	0.950172	1.15322	0.0137009
P15169	Carboxypeptidase N catalytic chain	CPN1	FUNCTION: Protects the body from potent vasoactive and inflammatory peptides containing C-terminal Arg or Lys (such as kinins or anaphylatoxins) which are released into the circulation.	Carboxypeptidase N catalytic chain OS=Homo sapiens OX=9606 GN=CPN1 PE=1 SV=1 - [CBPN_HUMAN]	15.07	6	6	12	458	52.2533	7.34229	1.04161	0.907727	1.03035	0.993229	1.0886	1.17137	1.16244	1.1408	0.87064	0.0425492
P07359	Platelet glycoprotein Ib alpha chain	GP1BA	FUNCTION: GP-Ib, a surface membrane protein of platelets, participates in the formation of platelet plugs by binding to the A1 domain of vWF, which is already bound to the subendothelium.	Platelet glycoprotein Ib alpha chain OS=Homo sapiens OX=9606 GN=GP1BA PE=1 SV=2 - [GP1BA_HUMAN]	9.51	5	5	8	652	71.4952	6.29053	1.01659	1.05805	1.0462	1.04028	0.874986	0.984458	0.821601	0.893682	1.16404	0.0414738
Q92820	Gamma-glutamyl hydrolase	GGH	FUNCTION: Hydrolyzes the polyglutamate sidechains of pteroylpolyglutamates. Progressively removes gamma-glutamyl residues from pteroylpoly-gamma-glutamate to yield pteroyl-alpha-glutamate (folic acid) and free glutamate. May play an important role in the bioavailability of dietary pteroylpolyglutamates and in the metabolism of pteroylpolyglutamates and antifolates.	Gamma-glutamyl hydrolase OS=Homo sapiens OX=9606 GN=GGH PE=1 SV=2 - [GGH_HUMAN]	15.09	4	4	6	318	35.9412	7.10791	0.959161	1.00834	1.06377	1.01042	0.871004	0.846	0.834844	0.850616	1.18787	0.00756506
O60462	Neuropilin-2	NRP2	FUNCTION: High affinity receptor for semaphorins 3C, 3F, VEGF-165 and VEGF-145 isoforms of VEGF, and the PLGF-2 isoform of PGF.; FUNCTION: (Microbial infection) Acts as a receptor for human cytomegalovirus pentamer-dependent entry in epithelial and endothelial cells. {ECO:0000269|PubMed:30057110}.	Neuropilin-2 OS=Homo sapiens OX=9606 GN=NRP2 PE=1 SV=3 - [NRP2_HUMAN]	1.93	2	2	2	931	104.764	5.17334	0.96215	0.933015	1.01213	0.969097	1.05388	1.21278	1.20237	1.15634	0.838071	0.0291818
P37837	Transaldolase	TALDO1	FUNCTION: Transaldolase is important for the balance of metabolites in the pentose-phosphate pathway.	Transaldolase OS=Homo sapiens OX=9606 GN=TALDO1 PE=1 SV=2 - [TALDO_HUMAN]	2.67	1	1	1	337	37.5165	6.81494	0.963311	1.02842	0.97763	0.989787	0.910389	0.931021	0.892813	0.911408	1.086	0.0257366
Q12860	Contactin-1	CNTN1	FUNCTION: Contactins mediate cell surface interactions during nervous system development. Involved in the formation of paranodal axo-glial junctions in myelinated peripheral nerves and in the signaling between axons and myelinating glial cells via its association with CNTNAP1. Participates in oligodendrocytes generation by acting as a ligand of NOTCH1. Its association with NOTCH1 promotes NOTCH1 …	Contactin-1 OS=Homo sapiens OX=9606 GN=CNTN1 PE=1 SV=1 - [CNTN1_HUMAN]	4.81	5	5	5	1018	113.249	5.89697	1.0532	0.867041	0.961845	0.960695	1.10174	1.14505	1.16141	1.13607	0.84563	0.0362995
P01011	Alpha-1-antichymotrypsin	SERPINA3	FUNCTION: Although its physiological function is unclear, it can inhibit neutrophil cathepsin G and mast cell chymase, both of which can convert angiotensin-1 to the active angiotensin-2. {ECO:0000269|PubMed:2404007}.	Alpha-1-antichymotrypsin OS=Homo sapiens OX=9606 GN=SERPINA3 PE=1 SV=2 - [AACT_HUMAN]	38.53	22	22	438	423	47.6205	5.51611	0.971305	0.950751	1.09549	1.00585	0.93005	0.989973	0.920503	0.946842	1.06232	0.304735
P02774	Vitamin D-binding protein	GC	FUNCTION: Involved in vitamin D transport and storage, scavenging of extracellular G-actin, enhancement of the chemotactic activity of C5 alpha for neutrophils in inflammation and macrophage activation. {ECO:0000305|PubMed:16302727}.	Vitamin D-binding protein OS=Homo sapiens OX=9606 GN=GC PE=1 SV=2 - [VTDB_HUMAN]	64.98	35	35	315	474	52.8829	5.45264	1.20161	1.02071	1.11247	1.1116	0.773776	1.00121	0.937126	0.904039	1.22959	0.072185
P08603	Complement factor H	CFH	FUNCTION: Glycoprotein that plays an essential role in maintaining a well-balanced immune response by modulating complement activation. Acts as a soluble inhibitor of complement, where its binding to self markers such as glycan structures prevents complement activation and amplification on cell surfaces (PubMed:21285368, PubMed:25402769). Accelerates the decay of the complement alternative pathwa…	Complement factor H OS=Homo sapiens OX=9606 GN=CFH PE=1 SV=4 - [CFAH_HUMAN]	53.53	52	60	345	1231	139.005	6.60986	1.08691	0.987386	1.07587	1.05006	0.893677	1.0891	1.05042	1.01106	1.03857	0.594651
P01024	Complement C3	C3	FUNCTION: C3 plays a central role in the activation of the complement system. Its processing by C3 convertase is the central reaction in both classical and alternative complement pathways. After activation C3b can bind covalently, via its reactive thioester, to cell surface carbohydrates or immune aggregates.; FUNCTION: Derived from proteolytic degradation of complement C3, C3a anaphylatoxin is a…	Complement C3 OS=Homo sapiens OX=9606 GN=C3 PE=1 SV=2 - [CO3_HUMAN]	42.45	74	74	248	1663	187.03	6.40479	1.12697	0.944207	1.13708	1.06942	0.935082	0.868848	0.890259	0.898063	1.19081	0.0593895
P00751	Complement factor B	CFB	FUNCTION: Factor B which is part of the alternate pathway of the complement system is cleaved by factor D into 2 fragments: Ba and Bb. Bb, a serine protease, then combines with complement factor 3b to generate the C3 or C5 convertase. It has also been implicated in proliferation and differentiation of preactivated B-lymphocytes, rapid spreading of peripheral blood monocytes, stimulation of lympho…	Complement factor B OS=Homo sapiens OX=9606 GN=CFB PE=1 SV=2 - [CFAB_HUMAN]	46.47	46	46	311	764	85.4785	7.06396	1.02448	0.904424	1.03776	0.988888	0.944754	1.16777	0.961396	1.02464	0.965107	0.689962
P02790	Hemopexin	HPX	FUNCTION: Binds heme and transports it to the liver for breakdown and iron recovery, after which the free hemopexin returns to the circulation.	Hemopexin OS=Homo sapiens OX=9606 GN=HPX PE=1 SV=2 - [HEMO_HUMAN]	61.26	29	29	368	462	51.6433	7.02002	1.05139	0.84754	0.995038	0.964655	1.08544	1.04724	1.12845	1.08704	0.887413	0.133485
P00747	Plasminogen	PLG	FUNCTION: Plasmin dissolves the fibrin of blood clots and acts as a proteolytic factor in a variety of other processes including embryonic development, tissue remodeling, tumor invasion, and inflammation. In ovulation, weakens the walls of the Graafian follicle. It activates the urokinase-type plasminogen activator, collagenases and several complement zymogens, such as C1 and C5. Cleavage of fibr…	Plasminogen OS=Homo sapiens OX=9606 GN=PLG PE=1 SV=2 - [PLMN_HUMAN]	58.77	50	50	213	810	90.5102	7.23975	1.06311	0.985272	0.949712	0.999366	0.960168	1.08446	1.17693	1.07386	0.930634	0.354337
P00450	Ceruloplasmin	CP	FUNCTION: Ceruloplasmin is a blue, copper-binding (6-7 atoms per molecule) glycoprotein. It has ferroxidase activity oxidizing Fe(2+) to Fe(3+) without releasing radical oxygen species. It is involved in iron transport across the cell membrane. Provides Cu(2+) ions for the ascorbate-mediated deaminase degradation of the heparan sulfate chains of GPC1. May also play a role in fetal lung developmen…	Ceruloplasmin OS=Homo sapiens OX=9606 GN=CP PE=1 SV=1 - [CERU_HUMAN]	50.33	55	55	277	1065	122.128	5.71924	1.01476	0.924567	1.08045	1.00659	0.941681	0.990827	0.948365	0.960291	1.04822	0.386983
P00734	Prothrombin	F2	FUNCTION: Thrombin, which cleaves bonds after Arg and Lys, converts fibrinogen to fibrin and activates factors V, VII, VIII, XIII, and, in complex with thrombomodulin, protein C. Functions in blood homeostasis, inflammation and wound healing. {ECO:0000269|PubMed:2856554}.	Prothrombin OS=Homo sapiens OX=9606 GN=F2 PE=1 SV=2 - [THRB_HUMAN]	50.8	29	29	132	622	69.9921	5.89697	1.06135	1.05533	1.0902	1.06896	0.801177	0.977734	1.03939	0.939435	1.13787	0.147233
P01031	Complement C5	C5	FUNCTION: Activation of C5 by a C5 convertase initiates the spontaneous assembly of the late complement components, C5-C9, into the membrane attack complex. C5b has a transient binding site for C6. The C5b-C6 complex is the foundation upon which the lytic complex is assembled.; FUNCTION: Derived from proteolytic degradation of complement C5, C5 anaphylatoxin is a mediator of local inflammatory pr…	Complement C5 OS=Homo sapiens OX=9606 GN=C5 PE=1 SV=4 - [CO5_HUMAN]	36.28	63	63	190	1676	188.186	6.52197	1.10806	0.947238	1.03786	1.03105	0.95224	0.980124	0.949899	0.960754	1.07317	0.213393
P01042	Kininogen-1	KNG1	FUNCTION: (1) Kininogens are inhibitors of thiol proteases; (2) HMW-kininogen plays an important role in blood coagulation by helping to position optimally prekallikrein and factor XI next to factor XII; (3) HMW-kininogen inhibits the thrombin- and plasmin-induced aggregation of thrombocytes; (4) the active peptide bradykinin that is released from HMW-kininogen shows a variety of physiological ef…	Kininogen-1 OS=Homo sapiens OX=9606 GN=KNG1 PE=1 SV=2 - [KNG1_HUMAN]	50.47	36	36	207	644	71.9122	6.81494	0.985743	0.899307	1.06259	0.982545	1.01067	1.23857	1.05663	1.10195	0.891638	0.228483
P60709	Actin, cytoplasmic 1	ACTB	FUNCTION: Actin is a highly conserved protein that polymerizes to produce filaments that form cross-linked networks in the cytoplasm of cells (PubMed:29581253). Actin exists in both monomeric (G-actin) and polymeric (F-actin) forms, both forms playing key functions, such as cell motility and contraction (PubMed:29581253). In addition to their role in the cytoplasmic cytoskeleton, G- and F-actin a…	Actin, cytoplasmic 1 OS=Homo sapiens OX=9606 GN=ACTB PE=1 SV=1 - [ACTB_HUMAN]	41.07	1	13	81	375	41.7097	5.47803	1.50576	1.03273	0.598661	1.04572	0.606804	1.22939	1.26257	1.03292	1.01239	0.9716
P63261	Actin, cytoplasmic 2	ACTG1	FUNCTION: Actins are highly conserved proteins that are involved in various types of cell motility and are ubiquitously expressed in all eukaryotic cells. {ECO:0000305|PubMed:29581253}.	Actin, cytoplasmic 2 OS=Homo sapiens OX=9606 GN=ACTG1 PE=1 SV=1 - [ACTG_HUMAN]	41.07	1	13	79	375	41.7658	5.47803	1.179	1.27134	0.66925	1.03987	0.814486	1.0703	1.64436	1.17638	0.883953	0.681117
P02760	Protein AMBP	AMBP	FUNCTION: Inter-alpha-trypsin inhibitor inhibits trypsin, plasmin, and lysosomal granulocytic elastase. Inhibits calcium oxalate crystallization. {ECO:0000269|PubMed:7676539}.; FUNCTION: Trypstatin is a trypsin inhibitor. {ECO:0000250}.	Protein AMBP OS=Homo sapiens OX=9606 GN=AMBP PE=1 SV=1 - [AMBP_HUMAN]	39.77	15	15	68	352	38.974	6.25244	1.19175	0.98255	1.16898	1.11443	0.718173	0.972935	0.953401	0.881503	1.26424	0.0914621
P13671	Complement component C6	C6	FUNCTION: Constituent of the membrane attack complex (MAC) that plays a key role in the innate and adaptive immune response by forming pores in the plasma membrane of target cells.	Complement component C6 OS=Homo sapiens OX=9606 GN=C6 PE=1 SV=3 - [CO6_HUMAN]	37.26	40	40	112	934	104.718	6.75635	1.09729	0.971773	1.0102	1.02642	0.914172	1.06203	1.07225	1.01615	1.0101	0.878708
P10909	Clusterin	CLU	FUNCTION: [Isoform 1]: Functions as extracellular chaperone that prevents aggregation of non native proteins (PubMed:11123922, PubMed:19535339). Prevents stress-induced aggregation of blood plasma proteins (PubMed:11123922, PubMed:12176985, PubMed:17260971, PubMed:19996109). Inhibits formation of amyloid fibrils by APP, APOC2, B2M, CALCA, CSN3, SNCA and aggregation-prone LYZ variants (in vitro) (…	Clusterin OS=Homo sapiens OX=9606 GN=CLU PE=1 SV=1 - [CLUS_HUMAN]	39.87	20	20	121	449	52.461	6.26514	1.10644	0.838179	1.09003	1.01155	0.964673	1.14017	0.988695	1.03118	0.980965	0.857786
P00738	Haptoglobin	HP	FUNCTION: As a result of hemolysis, hemoglobin is found to accumulate in the kidney and is secreted in the urine. Haptoglobin captures, and combines with free plasma hemoglobin to allow hepatic recycling of heme iron and to prevent kidney damage. Haptoglobin also acts as an antioxidant, has antibacterial activity, and plays a role in modulating many aspects of the acute phase response. Hemoglobin…	Haptoglobin OS=Homo sapiens OX=9606 GN=HP PE=1 SV=1 - [HPT_HUMAN]	44.09	12	20	137	406	45.1766	6.58057	1.32589	0.617853	1.83282	1.25885	0.40678	0.415614	0.515286	0.445893	2.82322	0.0832847
P04004	Vitronectin	VTN	FUNCTION: Vitronectin is a cell adhesion and spreading factor found in serum and tissues. Vitronectin interact with glycosaminoglycans and proteoglycans. Is recognized by certain members of the integrin family and serves as a cell-to-substrate adhesion molecule. Inhibitor of the membrane-damaging effect of the terminal cytolytic complement pathway.; FUNCTION: Somatomedin-B is a growth hormone-dep…	Vitronectin OS=Homo sapiens OX=9606 GN=VTN PE=1 SV=1 - [VTNC_HUMAN]	24.48	11	11	112	478	54.2712	5.79541	1.08261	0.976186	1.01953	1.02611	1.04934	1.05562	1.07845	1.06114	0.966987	0.336956
P02749	Beta-2-glycoprotein 1	APOH	FUNCTION: Binds to various kinds of negatively charged substances such as heparin, phospholipids, and dextran sulfate. May prevent activation of the intrinsic blood coagulation cascade by binding to phospholipids on the surface of damaged cells.	Beta-2-glycoprotein 1 OS=Homo sapiens OX=9606 GN=APOH PE=1 SV=3 - [APOH_HUMAN]	53.62	17	17	104	345	38.2727	7.97217	1.25885	0.9565	1.20965	1.14167	0.729828	1.13787	0.903472	0.923723	1.23594	0.221989
P25311	Zinc-alpha-2-glycoprotein	AZGP1	FUNCTION: Stimulates lipid degradation in adipocytes and causes the extensive fat losses associated with some advanced cancers. May bind polyunsaturated fatty acids.	Zinc-alpha-2-glycoprotein OS=Homo sapiens OX=9606 GN=AZGP1 PE=1 SV=2 - [ZA2G_HUMAN]	56.38	22	22	117	298	34.2371	6.04932	1.08933	0.963189	1.23001	1.09418	0.833511	0.931307	0.828118	0.864312	1.26595	0.0521678
P43652	Afamin	AFM	FUNCTION: Functions as carrier for hydrophobic molecules in body fluids (Probable). Essential for the solubility and activity of lipidated Wnt family members, including WNT1, WNT2B, WNT3, WNT3A, WNT5A, WNT7A, WNT7B, WNT8, WNT9A, WNT9B, WNT10A and WNT10B (PubMed:26902720). Binds vitamin E (PubMed:15952736, PubMed:12463752). May transport vitamin E in body fluids under conditions where the lipoprot…	Afamin OS=Homo sapiens OX=9606 GN=AFM PE=1 SV=1 - [AFAM_HUMAN]	46.91	33	33	138	599	69.024	5.89697	1.07903	0.960715	1.02706	1.02227	0.959139	1.15121	1.13402	1.08145	0.945273	0.447036
P05156	Complement factor I	CFI	FUNCTION: Trypsin-like serine protease that plays an essential role in regulating the immune response by controlling all complement pathways. Inhibits these pathways by cleaving three peptide bonds in the alpha-chain of C3b and two bonds in the alpha-chain of C4b thereby inactivating these proteins (PubMed:7360115, PubMed:17320177). Essential cofactors for these reactions include factor H and C4B…	Complement factor I OS=Homo sapiens OX=9606 GN=CFI PE=1 SV=2 - [CFAI_HUMAN]	40.82	25	25	86	583	65.7066	7.50342	1.11798	0.959259	1.00078	1.02601	0.850472	1.27208	0.996155	1.03957	0.986953	0.923362
P04217	Alpha-1B-glycoprotein	A1BG		Alpha-1B-glycoprotein OS=Homo sapiens OX=9606 GN=A1BG PE=1 SV=4 - [A1BG_HUMAN]	49.9	16	16	114	495	54.2195	5.85889	0.92945	0.904748	0.956149	0.930116	1.01335	1.23848	1.06678	1.1062	0.840818	0.0644516
P02748	Complement component C9	C9	FUNCTION: Constituent of the membrane attack complex (MAC) that plays a key role in the innate and adaptive immune response by forming pores in the plasma membrane of target cells (PubMed:9634479, PubMed:9212048, PubMed:26841934). C9 is the pore-forming subunit of the MAC (PubMed:4055801, PubMed:26841934, PubMed:30111885). {ECO:0000269|PubMed:26841934, ECO:0000269|PubMed:30111885, ECO:0000269|Pub…	Complement component C9 OS=Homo sapiens OX=9606 GN=C9 PE=1 SV=2 - [CO9_HUMAN]	40.61	24	24	83	559	63.1327	5.59229	1.07923	0.856754	1.06042	0.998802	0.932325	0.869714	0.919614	0.907218	1.10095	0.282139
P07996	Thrombospondin-1	THBS1	FUNCTION: Adhesive glycoprotein that mediates cell-to-cell and cell-to-matrix interactions. Binds heparin. May play a role in dentinogenesis and/or maintenance of dentin and dental pulp (By similarity). Ligand for CD36 mediating antiangiogenic properties. Plays a role in ER stress response, via its interaction with the activating transcription factor 6 alpha (ATF6) which produces adaptive ER stre…	Thrombospondin-1 OS=Homo sapiens OX=9606 GN=THBS1 PE=1 SV=2 - [TSP1_HUMAN]	27.52	30	30	64	1170	129.3	4.94482	0.815039	1.04807	0.868812	0.910641	0.93671	1.12861	0.999912	1.02174	0.89126	0.285878
P05546	Heparin cofactor 2	SERPIND1	FUNCTION: Thrombin inhibitor activated by the glycosaminoglycans, heparin or dermatan sulfate. In the presence of the latter, HC-II becomes the predominant thrombin inhibitor in place of antithrombin III (AT-III). Also inhibits chymotrypsin, but in a glycosaminoglycan-independent manner. {ECO:0000269|PubMed:1939083}.; FUNCTION: Peptides at the N-terminal of HC-II have chemotactic activity for bot…	Heparin cofactor 2 OS=Homo sapiens OX=9606 GN=SERPIND1 PE=1 SV=3 - [HEP2_HUMAN]	40.28	19	19	69	499	57.0342	6.90283	1.08352	0.953281	1.00663	1.01448	1.01534	0.904931	0.962274	0.960848	1.05581	0.33913
Q96PD5	N-acetylmuramoyl-L-alanine amidase	PGLYRP2	FUNCTION: May play a scavenger role by digesting biologically active peptidoglycan (PGN) into biologically inactive fragments. Has no direct bacteriolytic activity. {ECO:0000269|PubMed:14506276}.	N-acetylmuramoyl-L-alanine amidase OS=Homo sapiens OX=9606 GN=PGLYRP2 PE=1 SV=1 - [PGRP2_HUMAN]	28.3	10	10	38	576	62.1779	7.54736	1.15705	0.961414	0.961535	1.02667	0.956265	1.17081	1.1167	1.08126	0.94951	0.583472
P06681	Complement C2	C2	FUNCTION: Component C2 which is part of the classical pathway of the complement system is cleaved by activated factor C1 into two fragments: C2b and C2a. C2a, a serine protease, then combines with complement factor C4b to generate the C3 or C5 convertase.	Complement C2 OS=Homo sapiens OX=9606 GN=C2 PE=1 SV=2 - [CO2_HUMAN]	41.62	32	32	80	752	83.2143	7.41553	1.12332	0.907728	1.09971	1.04359	0.964154	0.90505	0.90422	0.924475	1.12884	0.169167
P36955	Pigment epithelium-derived factor	SERPINF1	FUNCTION: Neurotrophic protein; induces extensive neuronal differentiation in retinoblastoma cells. Potent inhibitor of angiogenesis. As it does not undergo the S (stressed) to R (relaxed) conformational transition characteristic of active serpins, it exhibits no serine protease inhibitory activity. {ECO:0000269|PubMed:7592790, ECO:0000269|PubMed:8226833}.	Pigment epithelium-derived factor OS=Homo sapiens OX=9606 GN=SERPINF1 PE=1 SV=4 - [PEDF_HUMAN]	38.76	17	17	60	418	46.2833	6.37939	1.07345	0.913136	1.18864	1.05841	0.950474	1.03097	0.860777	0.947408	1.11716	0.30218
P04406	Glyceraldehyde-3-phosphate dehydrogenase	GAPDH	FUNCTION: Has both glyceraldehyde-3-phosphate dehydrogenase and nitrosylase activities, thereby playing a role in glycolysis and nuclear functions, respectively. Participates in nuclear events including transcription, RNA transport, DNA replication and apoptosis. Nuclear functions are probably due to the nitrosylase activity that mediates cysteine S-nitrosylation of nuclear target proteins such a…	Glyceraldehyde-3-phosphate dehydrogenase OS=Homo sapiens OX=9606 GN=GAPDH PE=1 SV=3 - [G3P_HUMAN]	20.6	4	4	51	335	36.0304	8.45557	0.596441	2.07986	0.835047	1.17045	1.43866	1.37136	0.780002	1.19667	0.978086	0.961095
P20742	Pregnancy zone protein	PZP	FUNCTION: Is able to inhibit all four classes of proteinases by a unique 'trapping' mechanism. This protein has a peptide stretch, called the 'bait region' which contains specific cleavage sites for different proteinases. When a proteinase cleaves the bait region, a conformational change is induced in the protein which traps the proteinase. The entrapped enzyme remains active against low molecula…	Pregnancy zone protein OS=Homo sapiens OX=9606 GN=PZP PE=1 SV=4 - [PZP_HUMAN]	19.91	21	27	59	1482	163.76	6.37939	1.16962	0.914218	1.13664	1.07349	0.9224	1.07802	0.652938	0.884454	1.21373	0.270107
P51884	Lumican	LUM		Lumican OS=Homo sapiens OX=9606 GN=LUM PE=1 SV=2 - [LUM_HUMAN]	35.21	11	11	45	338	38.4048	6.60986	0.957861	0.959828	1.06997	0.995886	0.828034	1.08998	0.914579	0.944197	1.05474	0.57808
P35858	Insulin-like growth factor-binding protein complex acid labile subunit	IGFALS	FUNCTION: Involved in protein-protein interactions that result in protein complexes, receptor-ligand binding or cell adhesion.	Insulin-like growth factor-binding protein complex acid labile subunit OS=Homo sapiens OX=9606 GN=IGFALS PE=1 SV=1 - [ALS_HUMAN]	27.77	15	15	39	605	65.9938	6.78564	1	0.870193	0.960368	0.94352	1.0467	1.0297	1.25248	1.10963	0.850303	0.110379
P00736	Complement C1r subcomponent	C1R	FUNCTION: C1r B chain is a serine protease that combines with C1q and C1s to form C1, the first component of the classical pathway of the complement system.	Complement C1r subcomponent OS=Homo sapiens OX=9606 GN=C1R PE=1 SV=2 - [C1R_HUMAN]	37.73	23	24	64	705	80.0668	6.21436	1.04145	0.869826	1.0371	0.982793	1.07014	1.21674	1.07913	1.122	0.875927	0.132206
P02671	Fibrinogen alpha chain	FGA	FUNCTION: Cleaved by the protease thrombin to yield monomers which, together with fibrinogen beta (FGB) and fibrinogen gamma (FGG), polymerize to form an insoluble fibrin matrix. Fibrin has a major function in hemostasis as one of the primary components of blood clots. In addition, functions during the early stages of wound repair to stabilize the lesion and guide cell migration during re-epithel…	Fibrinogen alpha chain OS=Homo sapiens OX=9606 GN=FGA PE=1 SV=2 - [FIBA_HUMAN]	25.17	20	20	45	866	94.9144	6.01123	1.08675	0.76871	0.755863	0.87044	1.14191	1.27362	1.03718	1.1509	0.756309	0.0936144
P09871	Complement C1s subcomponent	C1S	FUNCTION: C1s B chain is a serine protease that combines with C1q and C1r to form C1, the first component of the classical pathway of the complement system. C1r activates C1s so that it can, in turn, activate C2 and C4.	Complement C1s subcomponent OS=Homo sapiens OX=9606 GN=C1S PE=1 SV=1 - [C1S_HUMAN]	30.09	17	17	51	688	76.6348	4.95752	0.984204	0.932585	1.12202	1.01294	0.956535	0.937783	0.965453	0.953257	1.06261	0.355134
P04275	von Willebrand factor	VWF	FUNCTION: Important in the maintenance of hemostasis, it promotes adhesion of platelets to the sites of vascular injury by forming a molecular bridge between sub-endothelial collagen matrix and platelet-surface receptor complex GPIb-IX-V. Also acts as a chaperone for coagulation factor VIII, delivering it to the site of injury, stabilizing its heterodimeric structure and protecting it from premat…	von Willebrand factor OS=Homo sapiens OX=9606 GN=VWF PE=1 SV=4 - [VWF_HUMAN]	14.11	37	38	59	2813	309.058	5.47803	1.00207	0.980727	1.0963	1.02637	0.978697	0.957508	1.0139	0.983369	1.04372	0.333527
P00739	Haptoglobin-related protein	HPR	FUNCTION: Primate-specific plasma protein associated with apolipoprotein L-I (apoL-I)-containing high-density lipoprotein (HDL). This HDL particle, termed trypanosome lytic factor-1 (TLF-1), mediates human innate immune protection against many species of African trypanosomes. Binds hemoglobin with high affinity and may contribute to the clearance of cell-free hemoglobin to allow hepatic recycling…	Haptoglobin-related protein OS=Homo sapiens OX=9606 GN=HPR PE=2 SV=2 - [HPTR_HUMAN]	25.57	2	10	73	348	39.0047	7.09326	2.55373	0.734275	1.08587	1.45796	0.501509	0.465019	0.454615	0.473714	3.07772	0.152181
P07358	Complement component C8 beta chain	C8B	FUNCTION: Constituent of the membrane attack complex (MAC) that plays a key role in the innate and adaptive immune response by forming pores in the plasma membrane of target cells.	Complement component C8 beta chain OS=Homo sapiens OX=9606 GN=C8B PE=1 SV=3 - [CO8B_HUMAN]	41.96	20	20	48	591	67.0035	8.1333	0.997037	0.969353	0.926831	0.964407	1.19596	0.943884	1.12022	1.08669	0.887474	0.189358
P01019	Angiotensinogen	AGT	FUNCTION: Essential component of the renin-angiotensin system (RAS), a potent regulator of blood pressure, body fluid and electrolyte homeostasis.; FUNCTION: [Angiotensin-2]: acts directly on vascular smooth muscle as a potent vasoconstrictor, affects cardiac contractility and heart rate through its action on the sympathetic nervous system, and alters renal sodium and water absorption through its…	Angiotensinogen OS=Homo sapiens OX=9606 GN=AGT PE=1 SV=1 - [ANGT_HUMAN]	19.79	11	11	40	485	53.1205	6.31592	1.16363	0.885224	1.18737	1.07874	1.05006	0.771673	0.850743	0.890824	1.21095	0.21467
P02649	Apolipoprotein E	APOE	FUNCTION: APOE is an apolipoprotein, a protein associating with lipid particles, that mainly functions in lipoprotein-mediated lipid transport between organs via the plasma and interstitial fluids (PubMed:6860692, PubMed:1911868, PubMed:14754908). APOE is a core component of plasma lipoproteins and is involved in their production, conversion and clearance (PubMed:6860692, PubMed:2762297, PubMed:1…	Apolipoprotein E OS=Homo sapiens OX=9606 GN=APOE PE=1 SV=1 - [APOE_HUMAN]	65.93	21	21	50	317	36.1318	5.73193	1.35372	0.989574	0.95978	1.10102	0.936678	0.800587	0.974397	0.903888	1.2181	0.224119
O75882	Attractin	ATRN	FUNCTION: Involved in the initial immune cell clustering during inflammatory response and may regulate chemotactic activity of chemokines. May play a role in melanocortin signaling pathways that regulate energy homeostasis and hair color. Low-affinity receptor for agouti (By similarity). Has a critical role in normal myelination in the central nervous system (By similarity). {ECO:0000250, ECO:000…	Attractin OS=Homo sapiens OX=9606 GN=ATRN PE=1 SV=2 - [ATRN_HUMAN]	15.82	26	26	51	1429	158.432	7.31299	1.05896	0.850061	1.08968	0.999568	1.1308	0.960487	1.05663	1.0493	0.952601	0.609892
P08185	Corticosteroid-binding globulin	SERPINA6	FUNCTION: Major transport protein for glucocorticoids and progestins in the blood of almost all vertebrate species. {ECO:0000269|PubMed:18513745}.	Corticosteroid-binding globulin OS=Homo sapiens OX=9606 GN=SERPINA6 PE=1 SV=1 - [CBG_HUMAN]	22.96	8	8	31	405	45.1119	6.03662	1.05029	0.922639	1.3491	1.10734	0.824883	0.734738	0.746004	0.768542	1.44084	0.0590502
Q9Y6R7	IgGFc-binding protein	FCGBP	FUNCTION: May be involved in the maintenance of the mucosal structure as a gel-like component of the mucosa. {ECO:0000269|PubMed:9182547}.	IgGFc-binding protein OS=Homo sapiens OX=9606 GN=FCGBP PE=1 SV=3 - [FCGBP_HUMAN]	9.62	27	27	40	5405	571.639	5.33838	1.11087	0.907585	1.27857	1.09901	0.836904	0.817043	0.849875	0.834608	1.31679	0.0700385
P08697	Alpha-2-antiplasmin	SERPINF2	FUNCTION: Serine protease inhibitor. The major targets of this inhibitor are plasmin and trypsin, but it also inactivates matriptase-3/TMPRSS7 and chymotrypsin. {ECO:0000269|PubMed:15853774}.	Alpha-2-antiplasmin OS=Homo sapiens OX=9606 GN=SERPINF2 PE=1 SV=3 - [A2AP_HUMAN]	30.96	15	15	43	491	54.5311	6.29053	1.1807	0.85315	1.05113	1.02833	1.12455	0.925061	0.933019	0.994211	1.03431	0.782271
P22792	Carboxypeptidase N subunit 2	CPN2	FUNCTION: The 83 kDa subunit binds and stabilizes the catalytic subunit at 37 degrees Celsius and keeps it in circulation. Under some circumstances it may be an allosteric modifier of the catalytic subunit.	Carboxypeptidase N subunit 2 OS=Homo sapiens OX=9606 GN=CPN2 PE=1 SV=3 - [CPN2_HUMAN]	19.27	9	9	29	545	60.5181	5.98584	1.03601	0.919027	1.06476	1.0066	0.988689	1.14717	1.07896	1.07161	0.939335	0.367011
P49908	Selenoprotein P	SELENOP	FUNCTION: Might be responsible for some of the extracellular antioxidant defense properties of selenium or might be involved in the transport of selenium. May supply selenium to tissues such as brain and testis.	Selenoprotein P OS=Homo sapiens OX=9606 GN=SELENOP PE=1 SV=3 - [SEPP1_HUMAN]	16.01	8	8	26	381	43.1563	7.86963	1.14226	0.971131	1.17885	1.09741	0.964441	0.872979	0.91479	0.917404	1.19622	0.0601132
P14618	Pyruvate kinase PKM	PKM	FUNCTION: Glycolytic enzyme that catalyzes the transfer of a phosphoryl group from phosphoenolpyruvate (PEP) to ADP, generating ATP. Stimulates POU5F1-mediated transcriptional activation. Plays a general role in caspase independent cell death of tumor cells. The ratio between the highly active tetrameric form and nearly inactive dimeric form determines whether glucose carbons are channeled to bio…	Pyruvate kinase PKM OS=Homo sapiens OX=9606 GN=PKM PE=1 SV=4 - [KPYM_HUMAN]	21.28	9	9	24	531	57.9	7.84033	0.765852	1.8656	0.887853	1.1731	1.4688	1.24618	0.809487	1.17482	0.998534	0.996756
P05160	Coagulation factor XIII B chain	F13B	FUNCTION: The B chain of factor XIII is not catalytically active, but is thought to stabilize the A subunits and regulate the rate of transglutaminase formation by thrombin. {ECO:0000303|PubMed:21742792, ECO:0000303|PubMed:3021194}.	Coagulation factor XIII B chain OS=Homo sapiens OX=9606 GN=F13B PE=1 SV=3 - [F13B_HUMAN]	33.43	20	20	36	661	75.4612	6.39209	1.12562	0.985161	1.02614	1.04564	0.859282	1.12599	1.15971	1.04833	0.997434	0.980561
Q03591	Complement factor H-related protein 1	CFHR1	FUNCTION: Involved in complement regulation. The dimerized forms have avidity for tissue-bound complement fragments and efficiently compete with the physiological complement inhibitor CFH. Can associate with lipoproteins and may play a role in lipid metabolism. {ECO:0000269|PubMed:23487775}.	Complement factor H-related protein 1 OS=Homo sapiens OX=9606 GN=CFHR1 PE=1 SV=2 - [FHR1_HUMAN]	36.67	2	12	38	330	37.626	7.38623	0.885902	0.933053	0.793491	0.870815	1.03549	1.60543	1.07731	1.23941	0.702604	0.121369
P08571	Monocyte differentiation antigen CD14	CD14	FUNCTION: Coreceptor for bacterial lipopolysaccharide (PubMed:1698311, PubMed:23264655). In concert with LBP, binds to monomeric lipopolysaccharide and delivers it to the LY96/TLR4 complex, thereby mediating the innate immune response to bacterial lipopolysaccharide (LPS) (PubMed:20133493, PubMed:23264655). Acts via MyD88, TIRAP and TRAF6, leading to NF-kappa-B activation, cytokine secretion and …	Monocyte differentiation antigen CD14 OS=Homo sapiens OX=9606 GN=CD14 PE=1 SV=2 - [CD14_HUMAN]	29.33	9	9	18	375	40.0507	6.22705	1.14045	0.965021	1.0428	1.04942	0.971537	1.03485	0.977702	0.994696	1.05502	0.372947
P04264	Keratin, type II cytoskeletal 1	KRT1	FUNCTION: May regulate the activity of kinases such as PKC and SRC via binding to integrin beta-1 (ITB1) and the receptor of activated protein C kinase 1 (RACK1). In complex with C1QBP is a high affinity receptor for kininogen-1/HMWK. {ECO:0000269|PubMed:17956333, ECO:0000269|PubMed:21544310}.	Keratin, type II cytoskeletal 1 OS=Homo sapiens OX=9606 GN=KRT1 PE=1 SV=6 - [K2C1_HUMAN]	22.36	13	15	30	644	65.999	8.11865	0.685127	1.52798	0.865301	1.02614	0.970815	0.994429	1.24492	1.07005	0.958956	0.879044
P08519	Apolipoprotein(a)	LPA	FUNCTION: Apo(a) is the main constituent of lipoprotein(a) (Lp(a)). It has serine proteinase activity and is able of autoproteolysis. Inhibits tissue-type plasminogen activator 1. Lp(a) may be a ligand for megalin/Gp 330. {ECO:0000269|PubMed:2531657}.	Apolipoprotein(a) OS=Homo sapiens OX=9606 GN=LPA PE=1 SV=1 - [APOA_HUMAN]	20.91	15	15	30	4548	500.995	5.88428	1.07482	0.91927	0.87729	0.957128	0.554331	2.0055	0.678789	1.07954	0.886607	0.806671
P02743	Serum amyloid P-component	APCS	FUNCTION: Can interact with DNA and histones and may scavenge nuclear material released from damaged circulating cells. May also function as a calcium-dependent lectin.	Serum amyloid P-component OS=Homo sapiens OX=9606 GN=APCS PE=1 SV=2 - [SAMP_HUMAN]	31.84	9	9	29	223	25.3711	6.53662	1.14622	0.872098	1.05367	1.02399	0.932698	1.13097	1.05838	1.04068	0.983964	0.874542
Q9BXR6	Complement factor H-related protein 5	CFHR5	FUNCTION: Involved in complement regulation. The dimerized forms have avidity for tissue-bound complement fragments and efficiently compete with the physiological complement inhibitor CFH. {ECO:0000269|PubMed:23487775}.	Complement factor H-related protein 5 OS=Homo sapiens OX=9606 GN=CFHR5 PE=1 SV=1 - [FHR5_HUMAN]	21.27	10	11	28	569	64.3771	7.06396	1.13249	1.0045	1.04819	1.06173	0.781814	1.05934	0.998485	0.946548	1.12168	0.279768
O00391	Sulfhydryl oxidase 1	QSOX1	FUNCTION: Catalyzes the oxidation of sulfhydryl groups in peptide and protein thiols to disulfides with the reduction of oxygen to hydrogen peroxide (PubMed:17331072, PubMed:18393449, PubMed:23704371, PubMed:30367560, PubMed:23867277). Plays a role in disulfide bond formation in a variety of extracellular proteins (PubMed:17331072, PubMed:30367560, PubMed:22801504, PubMed:23867277). In fibroblast…	Sulfhydryl oxidase 1 OS=Homo sapiens OX=9606 GN=QSOX1 PE=1 SV=3 - [QSOX1_HUMAN]	23.16	14	14	19	747	82.5255	8.92432	1.12142	1.03134	0.951279	1.03468	0.888786	0.972166	0.912451	0.924468	1.11922	0.115854
P02753	Retinol-binding protein 4	RBP4	FUNCTION: Retinol-binding protein that mediates retinol transport in blood plasma (PubMed:5541771). Delivers retinol from the liver stores to the peripheral tissues (Probable). Transfers the bound all-trans retinol to STRA6, that then facilitates retinol transport across the cell membrane (PubMed:22665496). {ECO:0000269|PubMed:22665496, ECO:0000305, ECO:0000305|PubMed:5541771}.	Retinol-binding protein 4 OS=Homo sapiens OX=9606 GN=RBP4 PE=1 SV=3 - [RET4_HUMAN]	45.27	8	8	46	201	22.9953	6.07471	1.11805	0.812928	1.01462	0.981865	1.16365	1.24844	1.12338	1.17849	0.833156	0.112257
P0DPH7	Tubulin alpha-3C chain	TUBA3C	FUNCTION: Tubulin is the major constituent of microtubules. It binds two moles of GTP, one at an exchangeable site on the beta chain and one at a non-exchangeable site on the alpha chain.	Tubulin alpha-3C chain OS=Homo sapiens OX=9606 GN=TUBA3C PE=1 SV=1 - [TBA3C_HUMAN]	7.78	3	3	13	450	49.9276	5.09717	0.681297	1.29599	0.959771	0.97902	1.10521	1.15585	0.703415	0.988158	0.990753	0.969975
P23142	Fibulin-1	FBLN1	FUNCTION: Incorporated into fibronectin-containing matrix fibers. May play a role in cell adhesion and migration along protein fibers within the extracellular matrix (ECM). Could be important for certain developmental processes and contribute to the supramolecular organization of ECM architecture, in particular to those of basement membranes. Has been implicated in a role in cellular transformati…	Fibulin-1 OS=Homo sapiens OX=9606 GN=FBLN1 PE=1 SV=4 - [FBLN1_HUMAN]	19.06	12	12	25	703	77.1624	5.22412	1.16607	1.03826	1.00737	1.07057	0.819734	0.936136	0.980348	0.912073	1.17378	0.0808453
Q9UK55	Protein Z-dependent protease inhibitor	SERPINA10	FUNCTION: Inhibits activity of the coagulation protease factor Xa in the presence of PROZ, calcium and phospholipids. Also inhibits factor XIa in the absence of cofactors. {ECO:0000269|PubMed:11049983}.	Protein Z-dependent protease inhibitor OS=Homo sapiens OX=9606 GN=SERPINA10 PE=1 SV=1 - [ZPI_HUMAN]	18.92	9	9	17	444	50.6742	8.26514	0.995974	0.886518	1.01876	0.967085	1.082	1.10173	0.902663	1.0288	0.940014	0.458701
P35527	Keratin, type I cytoskeletal 9	KRT9	FUNCTION: May serve an important special function either in the mature palmar and plantar skin tissue or in the morphogenetic program of the formation of these tissues. Plays a role in keratin filament assembly. {ECO:0000269|PubMed:10218578, ECO:0000269|PubMed:7507869}.	Keratin, type I cytoskeletal 9 OS=Homo sapiens OX=9606 GN=KRT9 PE=1 SV=3 - [K1C9_HUMAN]	19.26	11	12	20	623	62.0268	5.23682	0.554727	1.85053	0.961798	1.12235	1.02015	0.974405	1.10068	1.03174	1.08782	0.825213
P06733	Alpha-enolase	ENO1	FUNCTION: Glycolytic enzyme the catalyzes the conversion of 2-phosphoglycerate to phosphoenolpyruvate (PubMed:29775581, PubMed:1369209). In addition to glycolysis, involved in various processes such as growth control, hypoxia tolerance and allergic responses (PubMed:2005901, PubMed:10802057, PubMed:12666133, PubMed:29775581). May also function in the intravascular and pericellular fibrinolytic sy…	Alpha-enolase OS=Homo sapiens OX=9606 GN=ENO1 PE=1 SV=2 - [ENOA_HUMAN]	17.05	6	6	27	434	47.1393	7.38623	0.649499	1.66039	0.826706	1.04553	1.55238	1.46216	1.17595	1.39683	0.748504	0.349238
Q6EMK4	Vasorin	VASN	FUNCTION: May act as an inhibitor of TGF-beta signaling. {ECO:0000269|PubMed:15247411}.	Vasorin OS=Homo sapiens OX=9606 GN=VASN PE=1 SV=1 - [VASN_HUMAN]	8.47	4	4	8	673	71.6675	7.38623	1.14103	1.08766	0.948094	1.05893	0.947828	0.942932	1.08912	0.993293	1.06608	0.430192
P19338	Nucleolin	NCL	FUNCTION: Nucleolin is the major nucleolar protein of growing eukaryotic cells. It is found associated with intranucleolar chromatin and pre-ribosomal particles. It induces chromatin decondensation by binding to histone H1. It is thought to play a role in pre-rRNA transcription and ribosome assembly. May play a role in the process of transcriptional elongation. Binds RNA oligonucleotides with 5'-…	Nucleolin OS=Homo sapiens OX=9606 GN=NCL PE=1 SV=3 - [NUCL_HUMAN]	3.1	1	1	6	710	76.5684	4.70361	0.385043	2.31596	1.03454	1.24518	1.74918	1.3645	0.630109	1.24793	0.997802	0.99686
Q96IY4	Carboxypeptidase B2	CPB2	FUNCTION: Cleaves C-terminal arginine or lysine residues from biologically active peptides such as kinins or anaphylatoxins in the circulation thereby regulating their activities. Down-regulates fibrinolysis by removing C-terminal lysine residues from fibrin that has already been partially degraded by plasmin. {ECO:0000269|PubMed:10574983}.	Carboxypeptidase B2 OS=Homo sapiens OX=9606 GN=CPB2 PE=1 SV=2 - [CBPB2_HUMAN]	20.33	9	9	20	423	48.3934	7.7085	1.09091	0.872118	0.87374	0.94559	1.11718	1.13902	1.26615	1.17412	0.805363	0.0569849
O75636	Ficolin-3	FCN3	FUNCTION: May function in innate immunity through activation of the lectin complement pathway. Calcium-dependent and GlcNAc-binding lectin. Has affinity with GalNAc, GlcNAc, D-fucose, as mono/oligosaccharide and lipopolysaccharides from S.typhimurium and S.minnesota. {ECO:0000269|PubMed:11907111, ECO:0000269|PubMed:17215869}.	Ficolin-3 OS=Homo sapiens OX=9606 GN=FCN3 PE=1 SV=2 - [FCN3_HUMAN]	27.42	9	9	18	299	32.882	6.66846	0.974913	0.872076	0.919288	0.922092	1.51298	0.703934	1.31635	1.17776	0.782922	0.356355
P19320	Vascular cell adhesion protein 1	VCAM1	FUNCTION: Important in cell-cell recognition. Appears to function in leukocyte-endothelial cell adhesion. Interacts with integrin alpha-4/beta-1 (ITGA4/ITGB1) on leukocytes, and mediates both adhesion and signal transduction. The VCAM1/ITGA4/ITGB1 interaction may play a pathophysiologic role both in immune responses and in leukocyte emigration to sites of inflammation.	Vascular cell adhesion protein 1 OS=Homo sapiens OX=9606 GN=VCAM1 PE=1 SV=1 - [VCAM1_HUMAN]	19.62	14	14	19	739	81.2243	5.22412	1.23259	0.913544	1.10931	1.08515	0.971645	1.01388	0.836611	0.940713	1.15354	0.249036
P00748	Coagulation factor XII	F12	FUNCTION: Factor XII is a serum glycoprotein that participates in the initiation of blood coagulation, fibrinolysis, and the generation of bradykinin and angiotensin. Prekallikrein is cleaved by factor XII to form kallikrein, which then cleaves factor XII first to alpha-factor XIIa and then trypsin cleaves it to beta-factor XIIa. Alpha-factor XIIa activates factor XI to factor XIa. {ECO:0000269|P…	Coagulation factor XII OS=Homo sapiens OX=9606 GN=F12 PE=1 SV=3 - [FA12_HUMAN]	22.44	14	14	23	615	67.7479	7.73779	1.11819	0.906602	0.882138	0.968976	1.04148	1.29949	1.22615	1.18904	0.814924	0.109518
P36980	Complement factor H-related protein 2	CFHR2	FUNCTION: Involved in complement regulation. The dimerized forms have avidity for tissue-bound complement fragments and efficiently compete with the physiological complement inhibitor CFH. Can associate with lipoproteins and may play a role in lipid metabolism. {ECO:0000269|PubMed:23487775}.	Complement factor H-related protein 2 OS=Homo sapiens OX=9606 GN=CFHR2 PE=1 SV=1 - [FHR2_HUMAN]	34.44	6	9	17	270	30.6306	6.37939	1.09787	0.88803	1.25234	1.07941	0.813592	0.905933	1.02292	0.914147	1.18079	0.246056
Q92954	Proteoglycan 4	PRG4	FUNCTION: Plays a role in boundary lubrication within articulating joints. Prevents protein deposition onto cartilage from synovial fluid by controlling adhesion-dependent synovial growth and inhibiting the adhesion of synovial cells to the cartilage surface.; FUNCTION: Isoform F plays a role as a growth factor acting on the primitive cells of both hematopoietic and endothelial cell lineages.	Proteoglycan 4 OS=Homo sapiens OX=9606 GN=PRG4 PE=1 SV=3 - [PRG4_HUMAN]	13.11	20	20	33	1404	150.968	9.51025	0.999164	1.15357	1.14196	1.09823	1.03103	0.948269	0.965586	0.981627	1.11879	0.10432
P63267	Actin, gamma-enteric smooth muscle	ACTG2	FUNCTION: Actins are highly conserved proteins that are involved in various types of cell motility and are ubiquitously expressed in all eukaryotic cells.	Actin, gamma-enteric smooth muscle OS=Homo sapiens OX=9606 GN=ACTG2 PE=1 SV=1 - [ACTH_HUMAN]	21.81	1	7	22	376	41.8498	5.47803	0.495296	1.82735	0.757787	1.02681	1.51707	1.6892	1.52917	1.57848	0.650506	0.250766
Q96KN2	Beta-Ala-His dipeptidase	CNDP1		Beta-Ala-His dipeptidase OS=Homo sapiens OX=9606 GN=CNDP1 PE=1 SV=4 - [CNDP1_HUMAN]	21.1	9	9	18	507	56.6701	5.30029	1.01543	0.942943	0.942263	0.966877	1.26084	1.00041	1.194	1.15175	0.839485	0.0866161
P48740	Mannan-binding lectin serine protease 1	MASP1	FUNCTION: Functions in the lectin pathway of complement, which performs a key role in innate immunity by recognizing pathogens through patterns of sugar moieties and neutralizing them. The lectin pathway is triggered upon binding of mannan-binding lectin (MBL) and ficolins to sugar moieties which leads to activation of the associated proteases MASP1 and MASP2. Functions as an endopeptidase and ma…	Mannan-binding lectin serine protease 1 OS=Homo sapiens OX=9606 GN=MASP1 PE=1 SV=3 - [MASP1_HUMAN]	13.73	9	9	19	699	79.1952	5.49072	1.12178	1.00499	1.04374	1.05684	0.949349	0.974999	1.01741	0.980587	1.07776	0.126952
P06276	Cholinesterase	BCHE	FUNCTION: Esterase with broad substrate specificity. Contributes to the inactivation of the neurotransmitter acetylcholine. Can degrade neurotoxic organophosphate esters. {ECO:0000269|PubMed:19452557, ECO:0000269|PubMed:19542320}.	Cholinesterase OS=Homo sapiens OX=9606 GN=BCHE PE=1 SV=1 - [CHLE_HUMAN]	16.94	10	10	19	602	68.3743	7.41553	0.833211	0.957144	1.10904	0.966465	1.22965	0.974501	0.966149	1.05677	0.914549	0.485532
P06576	ATP synthase subunit beta, mitochondrial	ATP5F1B	FUNCTION: Mitochondrial membrane ATP synthase (F(1)F(0) ATP synthase or Complex V) produces ATP from ADP in the presence of a proton gradient across the membrane which is generated by electron transport complexes of the respiratory chain. F-type ATPases consist of two structural domains, F(1) - containing the extramembraneous catalytic core, and F(0) - containing the membrane proton channel, link…	ATP synthase subunit beta, mitochondrial OS=Homo sapiens OX=9606 GN=ATP5F1B PE=1 SV=3 - [ATPB_HUMAN]	10.59	4	4	10	529	56.5246	5.40186	0.450486	1.89775	0.974667	1.10764	1.50573	1.6576	0.675889	1.27974	0.865517	0.757985
P01857	Immunoglobulin heavy constant gamma 1	IGHG1	FUNCTION: Constant region of immunoglobulin heavy chains. Immunoglobulins, also known as antibodies, are membrane-bound or secreted glycoproteins produced by B lymphocytes. In the recognition phase of humoral immunity, the membrane-bound immunoglobulins serve as receptors which, upon binding of a specific antigen, trigger the clonal expansion and differentiation of B lymphocytes into immunoglobul…	Immunoglobulin heavy constant gamma 1 OS=Homo sapiens OX=9606 GN=IGHG1 PE=1 SV=1 - [IGHG1_HUMAN]	15.45	1	5	11	330	36.0832	8.19189	1.10429	0.849464	0.809152	0.92097	1.14604	1.33296	1.18363	1.22088	0.754352	0.0507818
P35908	Keratin, type II cytoskeletal 2 epidermal	KRT2	FUNCTION: Probably contributes to terminal cornification (PubMed:1380918). Associated with keratinocyte activation, proliferation and keratinization (PubMed:12598329). Plays a role in the establishment of the epidermal barrier on plantar skin (By similarity). {ECO:0000250|UniProtKB:Q3TTY5, ECO:0000269|PubMed:12598329, ECO:0000269|PubMed:1380918}.	Keratin, type II cytoskeletal 2 epidermal OS=Homo sapiens OX=9606 GN=KRT2 PE=1 SV=2 - [K22E_HUMAN]	20.19	9	14	18	639	65.3932	8.00146	0.655361	1.31828	0.963319	0.978985	1.26028	0.837344	1.16384	1.08716	0.900501	0.663097
P04075	Fructose-bisphosphate aldolase A	ALDOA	FUNCTION: Plays a key role in glycolysis and gluconeogenesis. In addition, may also function as scaffolding protein (By similarity). {ECO:0000250}.	Fructose-bisphosphate aldolase A OS=Homo sapiens OX=9606 GN=ALDOA PE=1 SV=2 - [ALDOA_HUMAN]	25	7	7	14	364	39.3953	8.08936	0.77187	1.5931	0.919762	1.09491	1.29541	1.21578	0.865234	1.12547	0.972843	0.919811
P08670	Vimentin	VIM	FUNCTION: Vimentins are class-III intermediate filaments found in various non-epithelial cells, especially mesenchymal cells. Vimentin is attached to the nucleus, endoplasmic reticulum, and mitochondria, either laterally or terminally. {ECO:0000269|PubMed:21746880}.; FUNCTION: Involved with LARP6 in the stabilization of type I collagen mRNAs for CO1A1 and CO1A2. {ECO:0000269|PubMed:21746880}.	Vimentin OS=Homo sapiens OX=9606 GN=VIM PE=1 SV=4 - [VIME_HUMAN]	8.58	3	4	12	466	53.6191	5.12256	0.295918	2.52084	0.661068	1.15927	1.50643	1.40367	0.612951	1.17435	0.987162	0.984813
P03951	Coagulation factor XI	F11	FUNCTION: Factor XI triggers the middle phase of the intrinsic pathway of blood coagulation by activating factor IX.	Coagulation factor XI OS=Homo sapiens OX=9606 GN=F11 PE=1 SV=1 - [FA11_HUMAN]	30.88	18	19	26	625	70.0636	8.104	1.11147	0.91998	1.10608	1.04584	0.922963	1.171	1.03758	1.04385	1.00191	0.984308
Q86VB7	Scavenger receptor cysteine-rich type 1 protein M130	CD163	FUNCTION: Acute phase-regulated receptor involved in clearance and endocytosis of hemoglobin/haptoglobin complexes by macrophages and may thereby protect tissues from free hemoglobin-mediated oxidative damage. May play a role in the uptake and recycling of iron, via endocytosis of hemoglobin/haptoglobin and subsequent breakdown of heme. Binds hemoglobin/haptoglobin complexes in a calcium-dependen…	Scavenger receptor cysteine-rich type 1 protein M130 OS=Homo sapiens OX=9606 GN=CD163 PE=1 SV=2 - [C163A_HUMAN]	10.64	11	11	13	1156	125.369	5.94775	1.06111	1.03293	0.99509	1.02971	0.812511	1.07151	1.10216	0.995392	1.03448	0.733078
P27169	Serum paraoxonase/arylesterase 1	PON1	FUNCTION: Hydrolyzes the toxic metabolites of a variety of organophosphorus insecticides. Capable of hydrolyzing a broad spectrum of organophosphate substrates and lactones, and a number of aromatic carboxylic acid esters. Mediates an enzymatic protection of low density lipoproteins against oxidative modification and the consequent series of events leading to atheroma formation. {ECO:0000269|PubM…	Serum paraoxonase/arylesterase 1 OS=Homo sapiens OX=9606 GN=PON1 PE=1 SV=3 - [PON1_HUMAN]	12.96	5	5	12	355	39.7062	5.22412	1.00325	0.806748	1.00022	0.936737	1.1365	1.10603	1.0723	1.10494	0.847769	0.0675907
Q15848	Adiponectin	ADIPOQ	FUNCTION: Important adipokine involved in the control of fat metabolism and insulin sensitivity, with direct anti-diabetic, anti-atherogenic and anti-inflammatory activities. Stimulates AMPK phosphorylation and activation in the liver and the skeletal muscle, enhancing glucose utilization and fatty-acid combustion. Antagonizes TNF-alpha by negatively regulating its expression in various tissues s…	Adiponectin OS=Homo sapiens OX=9606 GN=ADIPOQ PE=1 SV=1 - [ADIPO_HUMAN]	23.36	5	5	8	244	26.397	5.74463	1.30523	0.727894	0.746685	0.926604	1.13502	0.883832	1.243	1.08729	0.852217	0.500552
P04070	Vitamin K-dependent protein C	PROC	FUNCTION: Protein C is a vitamin K-dependent serine protease that regulates blood coagulation by inactivating factors Va and VIIIa in the presence of calcium ions and phospholipids (PubMed:25618265). Exerts a protective effect on the endothelial cell barrier function (PubMed:25651845). {ECO:0000269|PubMed:25618265, ECO:0000269|PubMed:25651845}.	Vitamin K-dependent protein C OS=Homo sapiens OX=9606 GN=PROC PE=1 SV=1 - [PROC_HUMAN]	14.32	5	5	8	461	52.0375	6.27783	1.04032	0.984456	1.01508	1.01328	0.944592	1.11066	1.20129	1.08551	0.933462	0.40065
Q9NZP8	Complement C1r subcomponent-like protein	C1RL	FUNCTION: Mediates the proteolytic cleavage of HP/haptoglobin in the endoplasmic reticulum. {ECO:0000269|PubMed:15358180, ECO:0000269|PubMed:15385675, ECO:0000269|PubMed:15527420}.	Complement C1r subcomponent-like protein OS=Homo sapiens OX=9606 GN=C1RL PE=1 SV=2 - [C1RL_HUMAN]	20.12	10	11	26	487	53.4643	7.1958	1.15531	0.938412	0.997226	1.03032	0.934272	0.937324	0.98751	0.953035	1.08109	0.3131
P00488	Coagulation factor XIII A chain	F13A1	FUNCTION: Factor XIII is activated by thrombin and calcium ion to a transglutaminase that catalyzes the formation of gamma-glutamyl-epsilon-lysine cross-links between fibrin chains, thus stabilizing the fibrin clot. Also cross-link alpha-2-plasmin inhibitor, or fibronectin, to the alpha chains of fibrin. {ECO:0000269|PubMed:27363989}.	Coagulation factor XIII A chain OS=Homo sapiens OX=9606 GN=F13A1 PE=1 SV=4 - [F13A_HUMAN]	9.56	6	6	11	732	83.2146	6.0874	0.977553	0.931561	0.96966	0.959591	1.13083	1.13698	1.65855	1.30879	0.733191	0.117438
P11226	Mannose-binding protein C	MBL2	FUNCTION: Calcium-dependent lectin involved in innate immune defense. Binds mannose, fucose and N-acetylglucosamine on different microorganisms and activates the lectin complement pathway. Binds to late apoptotic cells, as well as to apoptotic blebs and to necrotic cells, but not to early apoptotic cells, facilitating their uptake by macrophages. May bind DNA. {ECO:0000269|PubMed:14515269}.	Mannose-binding protein C OS=Homo sapiens OX=9606 GN=MBL2 PE=1 SV=2 - [MBL2_HUMAN]	21.77	5	5	12	248	26.127	5.49072	1.04523	1.0894	0.798163	0.977596	0.847727	1.33955	1.28688	1.15805	0.844172	0.373594
P13796	Plastin-2	LCP1	FUNCTION: Actin-binding protein (PubMed:16636079, PubMed:17294403, PubMed:28493397). Plays a role in the activation of T-cells in response to costimulation through TCR/CD3 and CD2 or CD28 (PubMed:17294403). Modulates the cell surface expression of IL2RA/CD25 and CD69 (PubMed:17294403). {ECO:0000269|PubMed:16636079, ECO:0000269|PubMed:17294403, ECO:0000269|PubMed:28493397}.	Plastin-2 OS=Homo sapiens OX=9606 GN=LCP1 PE=1 SV=6 - [PLSL_HUMAN]	21.05	11	11	14	627	70.2439	5.42725	0.924558	1.13468	1.03807	1.03244	0.936082	0.843251	0.957011	0.912115	1.13192	0.161065
P07737	Profilin-1	PFN1	FUNCTION: Binds to actin and affects the structure of the cytoskeleton. At high concentrations, profilin prevents the polymerization of actin, whereas it enhances it at low concentrations. By binding to PIP2, it inhibits the formation of IP3 and DG. Inhibits androgen receptor (AR) and HTT aggregation and binding of G-actin is essential for its inhibition of AR. {ECO:0000269|PubMed:18573880}.	Profilin-1 OS=Homo sapiens OX=9606 GN=PFN1 PE=1 SV=2 - [PROF1_HUMAN]	25	4	4	13	140	15.0446	8.26514	0.607993	2.15887	0.975069	1.24731	1.70457	1.71754	0.636815	1.35298	0.921901	0.866398
P01834	Immunoglobulin kappa constant	IGKC	FUNCTION: Constant region of immunoglobulin light chains. Immunoglobulins, also known as antibodies, are membrane-bound or secreted glycoproteins produced by B lymphocytes. In the recognition phase of humoral immunity, the membrane-bound immunoglobulins serve as receptors which, upon binding of a specific antigen, trigger the clonal expansion and differentiation of B lymphocytes into immunoglobul…	Immunoglobulin kappa constant OS=Homo sapiens OX=9606 GN=IGKC PE=1 SV=2 - [IGKC_HUMAN]	47.66	3	3	6	107	11.7578	6.52197	1.45245	0.913749	1.34125	1.23582	0.826164	0.742957	0.755963	0.775028	1.59455	0.050223
P05062	Fructose-bisphosphate aldolase B	ALDOB		Fructose-bisphosphate aldolase B OS=Homo sapiens OX=9606 GN=ALDOB PE=1 SV=2 - [ALDOB_HUMAN]	17.86	7	7	11	364	39.4481	7.86963	0.889238	0.995109	0.765344	0.88323	0.900343	0.750674	2.40275	1.35126	0.653636	0.428422
P22891	Vitamin K-dependent protein Z	PROZ	FUNCTION: Appears to assist hemostasis by binding thrombin and promoting its association with phospholipid vesicles. Inhibits activity of the coagulation protease factor Xa in the presence of SERPINA10, calcium and phospholipids.	Vitamin K-dependent protein Z OS=Homo sapiens OX=9606 GN=PROZ PE=1 SV=2 - [PROZ_HUMAN]	17	7	7	12	400	44.7147	5.97314	0.935875	1.02631	0.845434	0.935872	1.25473	1.0288	1.29787	1.1938	0.783943	0.0587657
P78371	T-complex protein 1 subunit beta	CCT2	FUNCTION: Component of the chaperonin-containing T-complex (TRiC), a molecular chaperone complex that assists the folding of proteins upon ATP hydrolysis (PubMed:25467444). The TRiC complex mediates the folding of WRAP53/TCAB1, thereby regulating telomere maintenance (PubMed:25467444). As part of the TRiC complex may play a role in the assembly of BBSome, a complex involved in ciliogenesis regula…	T-complex protein 1 subunit beta OS=Homo sapiens OX=9606 GN=CCT2 PE=1 SV=4 - [TCPB_HUMAN]	7.29	2	2	4	535	57.4521	6.45557	0.446526	2.1147	0.97124	1.17749	1.61398	1.42952	0.718783	1.25409	0.938917	0.898351
P40197	Platelet glycoprotein V	GP5	FUNCTION: The GPIb-V-IX complex functions as the vWF receptor and mediates vWF-dependent platelet adhesion to blood vessels. The adhesion of platelets to injured vascular surfaces in the arterial circulation is a critical initiating event in hemostasis.	Platelet glycoprotein V OS=Homo sapiens OX=9606 GN=GP5 PE=1 SV=1 - [GPV_HUMAN]	8.75	5	5	8	560	60.9207	9.62744	0.984067	1.02247	0.911497	0.972678	0.984288	1.02513	1.00904	1.00615	0.96673	0.388555
P02647	Apolipoprotein A-I	APOA1	FUNCTION: Participates in the reverse transport of cholesterol from tissues to the liver for excretion by promoting cholesterol efflux from tissues and by acting as a cofactor for the lecithin cholesterol acyltransferase (LCAT). As part of the SPAP complex, activates spermatozoa motility. {ECO:0000269|PubMed:1909888}.	Apolipoprotein A-I OS=Homo sapiens OX=9606 GN=APOA1 PE=1 SV=1 - [APOA1_HUMAN]	38.58	10	10	17	267	30.7589	5.75732	1.74353	0.953905	1.1278	1.27508	0.760414	0.725527	0.811719	0.765887	1.66484	0.102012
Q6UXB8	Peptidase inhibitor 16	PI16	FUNCTION: May inhibit cardiomyocyte growth. {ECO:0000250|UniProtKB:Q9ET66}.	Peptidase inhibitor 16 OS=Homo sapiens OX=9606 GN=PI16 PE=1 SV=1 - [PI16_HUMAN]	12.96	6	6	11	463	49.4395	5.38916	1.07194	1.06275	1.13689	1.09053	0.753782	1.09244	0.94241	0.929545	1.17318	0.185197
P43251	Biotinidase	BTD	FUNCTION: Catalytic release of biotin from biocytin, the product of biotin-dependent carboxylases degradation.	Biotinidase OS=Homo sapiens OX=9606 GN=BTD PE=1 SV=2 - [BTD_HUMAN]	16.21	7	7	14	543	61.0933	6.25244	1.15002	1.00792	1.02853	1.06216	1.16486	0.821478	1.03349	1.00661	1.05518	0.638394
P00746	Complement factor D	CFD	FUNCTION: Factor D cleaves factor B when the latter is complexed with factor C3b, activating the C3bbb complex, which then becomes the C3 convertase of the alternate pathway. Its function is homologous to that of C1s in the classical pathway.	Complement factor D OS=Homo sapiens OX=9606 GN=CFD PE=1 SV=5 - [CFAD_HUMAN]	26.48	5	5	6	253	27.0159	7.7085	1.20329	1.05771	1.17536	1.14545	0.8765	1.08511	1.03871	1.00011	1.14533	0.13357
P07477	Trypsin-1	PRSS1	FUNCTION: Has activity against the synthetic substrates Boc-Phe-Ser-Arg-Mec, Boc-Leu-Thr-Arg-Mec, Boc-Gln-Ala-Arg-Mec and Boc-Val-Pro-Arg-Mec. The single-chain form is more active than the two-chain form against all of these substrates. {ECO:0000269|PubMed:7945238}.	Trypsin-1 OS=Homo sapiens OX=9606 GN=PRSS1 PE=1 SV=1 - [TRY1_HUMAN]	7.29	1	2	31	247	26.5411	6.50732	0.459809	1.29358	1.51911	1.09083	0.826043	0.991889	0.808698	0.875543	1.24589	0.546738
P07195	L-lactate dehydrogenase B chain	LDHB		L-lactate dehydrogenase B chain OS=Homo sapiens OX=9606 GN=LDHB PE=1 SV=2 - [LDHB_HUMAN]	21.26	5	6	8	334	36.6151	6.04932	0.912598	0.874694	0.927609	0.904967	1.02893	1.26868	1.61144	1.30302	0.694517	0.0789678
P14151	L-selectin	SELL	FUNCTION: Calcium-dependent lectin that mediates cell adhesion by binding to glycoproteins on neighboring cells (PubMed:12403782, PubMed:28489325, PubMed:28011641). Mediates the adherence of lymphocytes to endothelial cells of high endothelial venules in peripheral lymph nodes. Promotes initial tethering and rolling of leukocytes in endothelia (PubMed:12403782, PubMed:28011641). {ECO:0000269|PubM…	L-selectin OS=Homo sapiens OX=9606 GN=SELL PE=1 SV=2 - [LYAM1_HUMAN]	10.22	5	5	15	372	42.1589	6.59521	1.03006	0.973842	0.994507	0.999469	1.07216	0.939624	1.07691	1.02957	0.970768	0.563835
Q07954	Prolow-density lipoprotein receptor-related protein 1	LRP1	FUNCTION: Endocytic receptor involved in endocytosis and in phagocytosis of apoptotic cells. Required for early embryonic development. Involved in cellular lipid homeostasis. Involved in the plasma clearance of chylomicron remnants and activated LRPAP1 (alpha 2-macroglobulin), as well as the local metabolism of complexes between plasminogen activators and their endogenous inhibitors. May modulate…	Prolow-density lipoprotein receptor-related protein 1 OS=Homo sapiens OX=9606 GN=LRP1 PE=1 SV=2 - [LRP1_HUMAN]	2.66	12	12	13	4544	504.276	5.38916	0.972848	1.08028	1.05006	1.0344	0.927192	1.03828	1.00295	0.989475	1.0454	0.382155
P61769	Beta-2-microglobulin	B2M	FUNCTION: Component of the class I major histocompatibility complex (MHC). Involved in the presentation of peptide antigens to the immune system. Exogenously applied M.tuberculosis EsxA or EsxA-EsxB (or EsxA expressed in host) binds B2M and decreases its export to the cell surface (total protein levels do not change), probably leading to defects in class I antigen presentation (PubMed:25356553). …	Beta-2-microglobulin OS=Homo sapiens OX=9606 GN=B2M PE=1 SV=1 - [B2MG_HUMAN]	25.21	4	4	19	119	13.7059	6.52197	1.55297	0.809982	0.976777	1.11324	0.795599	0.888506	0.89338	0.859161	1.29573	0.326265
P07333	Macrophage colony-stimulating factor 1 receptor	CSF1R	FUNCTION: Tyrosine-protein kinase that acts as cell-surface receptor for CSF1 and IL34 and plays an essential role in the regulation of survival, proliferation and differentiation of hematopoietic precursor cells, especially mononuclear phagocytes, such as macrophages and monocytes. Promotes the release of proinflammatory chemokines in response to IL34 and CSF1, and thereby plays an important rol…	Macrophage colony-stimulating factor 1 receptor OS=Homo sapiens OX=9606 GN=CSF1R PE=1 SV=2 - [CSF1R_HUMAN]	3.09	2	2	5	972	107.915	6.3667	0.811808	1.0887	0.917298	0.939269	1.1293	1.05846	1.1132	1.10032	0.853632	0.125937
P13645	Keratin, type I cytoskeletal 10	KRT10	FUNCTION: Plays a role in the establishment of the epidermal barrier on plantar skin. {ECO:0000250|UniProtKB:P02535}.; FUNCTION: (Microbial infection) Acts as a mediator of S.aureus adherence to desquamated nasal epithelial cells via clfB, and hence may play a role in nasal colonization. {ECO:0000269|PubMed:15385531}.; FUNCTION: (Microbial infection) Binds S.pneumoniae PsrP, mediating adherence o…	Keratin, type I cytoskeletal 10 OS=Homo sapiens OX=9606 GN=KRT10 PE=1 SV=6 - [K1C10_HUMAN]	13.7	6	8	11	584	58.7917	5.21143	0.667945	1.40629	0.97491	1.01638	1.03123	0.827879	1.27242	1.04384	0.973693	0.917738
Q9NPH3	Interleukin-1 receptor accessory protein	IL1RAP	FUNCTION: Coreceptor for IL1RL2 in the IL-36 signaling system (By similarity). Coreceptor with IL1R1 in the IL-1 signaling system. Associates with IL1R1 bound to IL1B to form the high affinity interleukin-1 receptor complex which mediates interleukin-1-dependent activation of NF-kappa-B and other pathways. Signaling involves the recruitment of adapter molecules such as TOLLIP, MYD88, and IRAK1 or…	Interleukin-1 receptor accessory protein OS=Homo sapiens OX=9606 GN=IL1RAP PE=1 SV=2 - [IL1AP_HUMAN]	4.56	3	3	6	570	65.3767	8.11865	0.960006	0.804763	1.03945	0.93474	1.07157	1.1011	1.13353	1.10207	0.848171	0.0785089
P00918	Carbonic anhydrase 2	CA2	FUNCTION: Essential for bone resorption and osteoclast differentiation (By similarity). Reversible hydration of carbon dioxide. Can hydrate cyanamide to urea. Involved in the regulation of fluid secretion into the anterior chamber of the eye. Contributes to intracellular pH regulation in the duodenal upper villous epithelium during proton-coupled peptide absorption. Stimulates the chloride-bicarb…	Carbonic anhydrase 2 OS=Homo sapiens OX=9606 GN=CA2 PE=1 SV=2 - [CAH2_HUMAN]	23.85	5	5	7	260	29.2279	7.40088	1.08328	1.02913	0.708646	0.940352	1.19443	0.972768	1.2929	1.15337	0.815311	0.229695
P11021	Endoplasmic reticulum chaperone BiP	HSPA5	FUNCTION: Endoplasmic reticulum chaperone that plays a key role in protein folding and quality control in the endoplasmic reticulum lumen (PubMed:2294010, PubMed:23769672, PubMed:23990668, PubMed:28332555). Involved in the correct folding of proteins and degradation of misfolded proteins via its interaction with DNAJC10/ERdj5, probably to facilitate the release of DNAJC10/ERdj5 from its substrate…	Endoplasmic reticulum chaperone BiP OS=Homo sapiens OX=9606 GN=HSPA5 PE=1 SV=2 - [BIP_HUMAN]	18.35	10	11	13	654	72.2884	5.16064	1.01731	0.988709	1.02078	1.00893	0.962753	0.918795	1.00188	0.961141	1.04972	0.140592
P02452	Collagen alpha-1(I) chain	COL1A1	FUNCTION: Type I collagen is a member of group I collagen (fibrillar forming collagen).	Collagen alpha-1(I) chain OS=Homo sapiens OX=9606 GN=COL1A1 PE=1 SV=5 - [CO1A1_HUMAN]	3.76	7	7	16	1464	138.857	5.79541	0.393992	0.563345	0.395826	0.451054	0.41179	0.376275	0.459234	0.415767	1.08487	0.594378
Q13201	Multimerin-1	MMRN1	FUNCTION: Carrier protein for platelet (but not plasma) factor V/Va. Plays a role in the storage and stabilization of factor V in platelets. Upon release following platelet activation, may limit platelet and plasma factor Va-dependent thrombin generation. Ligand for integrin alpha-IIb/beta-3 and integrin alpha-V/beta-3 on activated platelets, and may function as an extracellular matrix or adhesiv…	Multimerin-1 OS=Homo sapiens OX=9606 GN=MMRN1 PE=1 SV=3 - [MMRN1_HUMAN]	3.75	4	4	6	1228	138.023	7.92822	1.02744	0.934588	0.932305	0.964777	1.10074	1.2044	0.995819	1.10032	0.876815	0.116537
P15144	Aminopeptidase N	ANPEP	FUNCTION: Broad specificity aminopeptidase which plays a role in the final digestion of peptides generated from hydrolysis of proteins by gastric and pancreatic proteases. Also involved in the processing of various peptides including peptide hormones, such as angiotensin III and IV, neuropeptides, and chemokines. May also be involved the cleavage of peptides bound to major histocompatibility comp…	Aminopeptidase N OS=Homo sapiens OX=9606 GN=ANPEP PE=1 SV=4 - [AMPN_HUMAN]	5.48	5	5	6	967	109.471	5.47803	0.969576	0.953635	1.03507	0.986093	1.00544	1.14063	1.00082	1.04897	0.940062	0.294682
Q14515	SPARC-like protein 1	SPARCL1		SPARC-like protein 1 OS=Homo sapiens OX=9606 GN=SPARCL1 PE=1 SV=2 - [SPRL1_HUMAN]	12.65	7	7	9	664	75.1613	4.80518	0.867478	1.22125	1.35097	1.14656	0.724642	0.853227	0.718031	0.7653	1.49819	0.0650525
Q15582	Transforming growth factor-beta-induced protein ig-h3	TGFBI	FUNCTION: Plays a role in cell adhesion (PubMed:8024701). May play a role in cell-collagen interactions (By similarity). {ECO:0000250|UniProtKB:O11780, ECO:0000269|PubMed:8024701}.	Transforming growth factor-beta-induced protein ig-h3 OS=Homo sapiens OX=9606 GN=TGFBI PE=1 SV=1 - [BGH3_HUMAN]	9.96	7	7	10	683	74.634	7.7085	0.934595	1.03276	0.941135	0.969498	1.21694	1.04492	0.994366	1.08541	0.89321	0.194465
P05141	ADP/ATP translocase 2	SLC25A5	FUNCTION: Catalyzes the exchange of cytoplasmic ADP with mitochondrial ATP across the mitochondrial inner membrane. As part of the mitotic spindle-associated MMXD complex it may play a role in chromosome segregation. {ECO:0000269|PubMed:20797633}.	ADP/ATP translocase 2 OS=Homo sapiens OX=9606 GN=SLC25A5 PE=1 SV=7 - [ADT2_HUMAN]	9.4	3	3	5	298	32.8312	9.68604	0.425187	2.41656	0.821353	1.22103	1.51014	1.79164	1.19599	1.49926	0.814427	0.682728
P14625	Endoplasmin	HSP90B1	FUNCTION: Molecular chaperone that functions in the processing and transport of secreted proteins (By similarity). When associated with CNPY3, required for proper folding of Toll-like receptors (By similarity). Functions in endoplasmic reticulum associated degradation (ERAD) (PubMed:18264092). Has ATPase activity (By similarity). {ECO:0000250|UniProtKB:P08113, ECO:0000269|PubMed:18264092}.	Endoplasmin OS=Homo sapiens OX=9606 GN=HSP90B1 PE=1 SV=1 - [ENPL_HUMAN]	4.36	5	5	9	803	92.4113	4.84326	0.897795	1.11338	0.924659	0.978611	1.09586	1.20851	1.16071	1.15503	0.847263	0.0790656
P23528	Cofilin-1	CFL1	FUNCTION: Binds to F-actin and exhibits pH-sensitive F-actin depolymerizing activity. Regulates actin cytoskeleton dynamics. Important for normal progress through mitosis and normal cytokinesis. Plays a role in the regulation of cell morphology and cytoskeletal organization. Required for the up-regulation of atypical chemokine receptor ACKR2 from endosomal compartment to cell membrane, increasing…	Cofilin-1 OS=Homo sapiens OX=9606 GN=CFL1 PE=1 SV=3 - [COF1_HUMAN]	19.88	3	3	6	166	18.4907	8.08936	0.611481	1.34398	0.986839	0.980767	1.36547	1.46881	1.06163	1.29864	0.755227	0.263
Q9UGM5	Fetuin-B	FETUB	FUNCTION: Protease inhibitor required for egg fertilization. Required to prevent premature zona pellucida hardening before fertilization, probably by inhibiting the protease activity of ASTL, a protease that mediates the cleavage of ZP2 and triggers zona pellucida hardening (By similarity). {ECO:0000250}.	Fetuin-B OS=Homo sapiens OX=9606 GN=FETUB PE=1 SV=2 - [FETUB_HUMAN]	18.59	7	7	9	382	42.028	6.82959	0.953442	0.931308	1.17053	1.01843	0.852521	1.13811	1.14298	1.04454	0.975002	0.841826
Q562R1	Beta-actin-like protein 2	ACTBL2	FUNCTION: Actins are highly conserved proteins that are involved in various types of cell motility and are ubiquitously expressed in all eukaryotic cells. {ECO:0000250}.	Beta-actin-like protein 2 OS=Homo sapiens OX=9606 GN=ACTBL2 PE=1 SV=2 - [ACTBL_HUMAN]	12.77	1	4	10	376	41.976	5.59229	0.778297	1.69577	1.36586	1.27998	0.84283	1.271		1.05691	1.21105	0.599703
Q96KK5	Histone H2A type 1-H	HIST1H2AH	FUNCTION: Core component of nucleosome. Nucleosomes wrap and compact DNA into chromatin, limiting DNA accessibility to the cellular machineries which require DNA as a template. Histones thereby play a central role in transcription regulation, DNA repair, DNA replication and chromosomal stability. DNA accessibility is regulated via a complex set of post-translational modifications of histones, als…	Histone H2A type 1-H OS=Homo sapiens OX=9606 GN=HIST1H2AH PE=1 SV=3 - [H2A1H_HUMAN]	20.31	2	2	6	128	13.8978	10.8872	0.536025	2.09962	0.876656	1.17077	1.61715	1.48208	0.739453	1.27956	0.914975	0.852193
P35237	Serpin B6	SERPINB6	FUNCTION: May be involved in the regulation of serine proteinases present in the brain or extravasated from the blood (By similarity). Inhibitor of cathepsin G, kallikrein-8 and thrombin. May play an important role in the inner ear in the protection against leakage of lysosomal content during stress and loss of this protection results in cell death and sensorineural hearing loss. {ECO:0000250, EC…	Serpin B6 OS=Homo sapiens OX=9606 GN=SERPINB6 PE=1 SV=3 - [SPB6_HUMAN]	6.12	1	1	1	376	42.5941	5.2749	0.588634	2.04113	0.850867	1.16021	1.68482	1.2722	1.14725	1.36809	0.848053	0.684561
O60814	Histone H2B type 1-K	H2BC12	FUNCTION: Core component of nucleosome. Nucleosomes wrap and compact DNA into chromatin, limiting DNA accessibility to the cellular machineries which require DNA as a template. Histones thereby play a central role in transcription regulation, DNA repair, DNA replication and chromosomal stability. DNA accessibility is regulated via a complex set of post-translational modifications of histones, als…	Histone H2B type 1-K OS=Homo sapiens OX=9606 GN=H2BC12 PE=1 SV=3 - [H2B1K_HUMAN]	15.87	2	2	6	126	13.8816	10.3159	0.568898	1.09629	0.739618	0.801601	1.12675	0.99348	2.81322	1.64448	0.487448	0.236563
O95445	Apolipoprotein M	APOM	FUNCTION: Probably involved in lipid transport. Can bind sphingosine-1-phosphate, myristic acid, palmitic acid and stearic acid, retinol, all-trans-retinoic acid and 9-cis-retinoic acid. {ECO:0000269|PubMed:17525477, ECO:0000269|PubMed:19733574}.	Apolipoprotein M OS=Homo sapiens OX=9606 GN=APOM PE=1 SV=2 - [APOM_HUMAN]	17.55	4	4	7	188	21.2394	6.01123	0.998891	0.98671	0.900688	0.962096	0.972201	1.16954	1.22232	1.12135	0.857978	0.124581
P08294	Extracellular superoxide dismutase [Cu-Zn]	SOD3	FUNCTION: Protect the extracellular space from toxic effect of reactive oxygen intermediates by converting superoxide radicals into hydrogen peroxide and oxygen.	Extracellular superoxide dismutase [Cu-Zn] OS=Homo sapiens OX=9606 GN=SOD3 PE=1 SV=2 - [SODE_HUMAN]	12.08	2	2	3	240	25.8347	6.60986	1.44371	0.963738	0.87517	1.09421	1.03801	0.70195	1.14755	0.962503	1.13683	0.584488
P26927	Hepatocyte growth factor-like protein	MST1		Hepatocyte growth factor-like protein OS=Homo sapiens OX=9606 GN=MST1 PE=1 SV=2 - [HGFL_HUMAN]	25.18	14	14	17	711	80.2675	7.6792	1.19499	1.05037	1.10168	1.11568	0.819648	1.04132	1.01297	0.957982	1.16461	0.125114
P00558	Phosphoglycerate kinase 1	PGK1	FUNCTION: Catalyzes one of the two ATP producing reactions in the glycolytic pathway via the reversible conversion of 1,3-diphosphoglycerate to 3-phosphoglycerate (PubMed:30323285, PubMed:7391028). In addition to its role as a glycolytic enzyme, it seems that PGK-1 acts as a polymerase alpha cofactor protein (primer recognition protein) (PubMed:2324090). May play a role in sperm motility (PubMed:…	Phosphoglycerate kinase 1 OS=Homo sapiens OX=9606 GN=PGK1 PE=1 SV=3 - [PGK1_HUMAN]	6.24	3	3	4	417	44.5861	8.104	0.951311	1.09407	0.751549	0.932311	1.07402	1.17835	1.10567	1.11934	0.832908	0.14658
Q12841	Follistatin-related protein 1	FSTL1	FUNCTION: May modulate the action of some growth factors on cell proliferation and differentiation. Binds heparin (By similarity). {ECO:0000250}.	Follistatin-related protein 1 OS=Homo sapiens OX=9606 GN=FSTL1 PE=1 SV=1 - [FSTL1_HUMAN]	14.61	5	5	5	308	34.9629	5.51611	1.09395	1.02642	1.22203	1.11413	0.851385	1.01675	0.779443	0.882527	1.26244	0.0630605
P80108	Phosphatidylinositol-glycan-specific phospholipase D	GPLD1	FUNCTION: This protein hydrolyzes the inositol phosphate linkage in proteins anchored by phosphatidylinositol glycans (GPI-anchor) thus releasing these proteins from the membrane.	Phosphatidylinositol-glycan-specific phospholipase D OS=Homo sapiens OX=9606 GN=GPLD1 PE=1 SV=3 - [PHLD_HUMAN]	8.69	7	7	8	840	92.278	6.3667	0.978594	0.977497	1.12145	1.02585	1.02529	1.03327	0.99775	1.01877	1.00695	0.892139
Q99623	Prohibitin-2	PHB2	FUNCTION: Acts as a mediator of transcriptional repression by nuclear hormone receptors via recruitment of histone deacetylases (PubMed:10359819). Functions as an estrogen receptor (ER)-selective coregulator that potentiates the inhibitory activities of antiestrogens and represses the activity of estrogens (PubMed:10359819). Competes with NCOA1 for modulation of ER transcriptional activity (PubMe…	Prohibitin-2 OS=Homo sapiens OX=9606 GN=PHB2 PE=1 SV=2 - [PHB2_HUMAN]	4.01	1	1	2	299	33.2759	9.83252	0.464836	2.31434	0.840954	1.20671	1.60889	1.7572	0.674554	1.34688	0.895928	0.841789
P16070	CD44 antigen	CD44	FUNCTION: Cell-surface receptor that plays a role in cell-cell interactions, cell adhesion and migration, helping them to sense and respond to changes in the tissue microenvironment (PubMed:16541107, PubMed:19703720, PubMed:22726066). Participates thereby in a wide variety of cellular functions including the activation, recirculation and homing of T-lymphocytes, hematopoiesis, inflammation and re…	CD44 antigen OS=Homo sapiens OX=9606 GN=CD44 PE=1 SV=3 - [CD44_HUMAN]	5.26	4	4	7	742	81.4874	5.32568	1.0438	1.03066	0.947848	1.00744	0.910968	1.06839	0.90744	0.962265	1.04694	0.499971
O00187	Mannan-binding lectin serine protease 2	MASP2	FUNCTION: Serum protease that plays an important role in the activation of the complement system via mannose-binding lectin. After activation by auto-catalytic cleavage it cleaves C2 and C4, leading to their activation and to the formation of C3 convertase. {ECO:0000269|PubMed:10946292}.	Mannan-binding lectin serine protease 2 OS=Homo sapiens OX=9606 GN=MASP2 PE=1 SV=4 - [MASP2_HUMAN]	10.2	6	6	8	686	75.6536	5.63037	0.949067	0.988974	0.977707	0.971916	1.00407	0.932795	1.23051	1.05579	0.920555	0.406632
P08637	Low affinity immunoglobulin gamma Fc region receptor III-A	FCGR3A	FUNCTION: Receptor for the Fc region of IgG. Binds complexed or aggregated IgG and also monomeric IgG. Mediates antibody-dependent cellular cytotoxicity (ADCC) and other antibody-dependent responses, such as phagocytosis. {ECO:0000269|PubMed:21768335, ECO:0000269|PubMed:22023369}.	Low affinity immunoglobulin gamma Fc region receptor III-A OS=Homo sapiens OX=9606 GN=FCGR3A PE=1 SV=2 - [FCG3A_HUMAN]	15.35	4	4	8	254	29.0707	8.07471	1.00046	0.867253	1.05971	0.975807	1.03893	1.35771	0.925094	1.10724	0.881295	0.405314
O14983	Sarcoplasmic/endoplasmic reticulum calcium ATPase 1	ATP2A1	FUNCTION: Key regulator of striated muscle performance by acting as the major Ca(2+) ATPase responsible for the reuptake of cytosolic Ca(2+) into the sarcoplasmic reticulum. Catalyzes the hydrolysis of ATP coupled with the translocation of calcium from the cytosol to the sarcoplasmic reticulum lumen (By similarity). Contributes to calcium sequestration involved in muscular excitation/contraction …	Sarcoplasmic/endoplasmic reticulum calcium ATPase 1 OS=Homo sapiens OX=9606 GN=ATP2A1 PE=1 SV=1 - [AT2A1_HUMAN]	1.6	1	1	2	1001	110.182	5.16064	0.568376	1.57893	0.966251	1.03785	1.26759	1.34482	0.660522	1.09098	0.951305	0.891308
P10412	Histone H1.4	H1-4	FUNCTION: Histone H1 protein binds to linker DNA between nucleosomes forming the macromolecular structure known as the chromatin fiber. Histones H1 are necessary for the condensation of nucleosome chains into higher-order structured fibers. Acts also as a regulator of individual gene transcription through chromatin remodeling, nucleosome spacing and DNA methylation (By similarity). {ECO:0000250}.	Histone H1.4 OS=Homo sapiens OX=9606 GN=H1-4 PE=1 SV=2 - [H14_HUMAN]	9.13	1	2	3	219	21.852	11.0337	0.415364	0.854949	0.468863	0.579726	1.39844	0.681603	5.02975	2.36993	0.244617	0.256361
Q02539	Histone H1.1	H1-1	FUNCTION: Histone H1 protein binds to linker DNA between nucleosomes forming the macromolecular structure known as the chromatin fiber. Histones H1 are necessary for the condensation of nucleosome chains into higher-order structured fibers. Acts also as a regulator of individual gene transcription through chromatin remodeling, nucleosome spacing and DNA methylation (By similarity). {ECO:0000250}.	Histone H1.1 OS=Homo sapiens OX=9606 GN=H1-1 PE=1 SV=3 - [H11_HUMAN]	9.77	1	2	3	215	21.8289	10.9897	1.33662	1.13208	0.69695	1.05522	1.17163	0.896346	1.29452	1.12083	0.94146	0.782594
Q9UBP4	Dickkopf-related protein 3	DKK3	FUNCTION: Antagonizes canonical Wnt signaling by inhibiting LRP5/6 interaction with Wnt and by forming a ternary complex with the transmembrane protein KREMEN that promotes internalization of LRP5/6. DKKs play an important role in vertebrate development, where they locally inhibit Wnt regulated processes such as antero-posterior axial patterning, limb development, somitogenesis and eye formation.…	Dickkopf-related protein 3 OS=Homo sapiens OX=9606 GN=DKK3 PE=1 SV=2 - [DKK3_HUMAN]	10	2	2	2	350	38.3651	4.65283	1.02965	1.26988	0.991904	1.09715	0.833072	0.714079	0.951671	0.83294	1.3172	0.075662
P15121	Aldo-keto reductase family 1 member B1	AKR1B1	FUNCTION: Catalyzes the NADPH-dependent reduction of a wide variety of carbonyl-containing compounds to their corresponding alcohols. Displays enzymatic activity towards endogenous metabolites such as aromatic and aliphatic aldehydes, ketones, monosacharides, bile acids and xenobiotics substrates. Key enzyme in the polyol pathway, catalyzes reduction of glucose to sorbitol during hyperglycemia (P…	Aldo-keto reductase family 1 member B1 OS=Homo sapiens OX=9606 GN=AKR1B1 PE=1 SV=3 - [ALDR_HUMAN]	3.16	1	1	4	316	35.8305	6.97607	0.278072	2.35189	1.16235	1.2641	1.69867	1.93486	0.381437	1.33832	0.944543	0.927946
P62491	Ras-related protein Rab-11A	RAB11A	FUNCTION: The small GTPases Rab are key regulators of intracellular membrane trafficking, from the formation of transport vesicles to their fusion with membranes. Rabs cycle between an inactive GDP-bound form and an active GTP-bound form that is able to recruit to membranes different set of downstream effectors directly responsible for vesicle formation, movement, tethering and fusion. The small …	Ras-related protein Rab-11A OS=Homo sapiens OX=9606 GN=RAB11A PE=1 SV=3 - [RB11A_HUMAN]	16.2	3	3	5	216	24.3784	6.56592	0.43104	2.52921	0.693717	1.21799	1.39286	2.12206	0.598828	1.37125	0.888233	0.856189
P20073	Annexin A7	ANXA7	FUNCTION: Calcium/phospholipid-binding protein which promotes membrane fusion and is involved in exocytosis.	Annexin A7 OS=Homo sapiens OX=9606 GN=ANXA7 PE=1 SV=3 - [ANXA7_HUMAN]	1.64	1	1	1	488	52.7058	5.68115	0.61759	2.028	0.842736	1.16278	1.38824	1.59807	0.671438	1.21925	0.95368	0.918696
P35443	Thrombospondin-4	THBS4	FUNCTION: Adhesive glycoprotein that mediates cell-to-cell and cell-to-matrix interactions and is involved in various processes including cellular proliferation, migration, adhesion and attachment, inflammatory response to CNS injury, regulation of vascular inflammation and adaptive responses of the heart to pressure overload and in myocardial function and remodeling. Binds to structural extracel…	Thrombospondin-4 OS=Homo sapiens OX=9606 GN=THBS4 PE=1 SV=2 - [TSP4_HUMAN]	2.08	1	2	4	961	105.802	4.67822	0.922353	0.872036	0.751507	0.848632	1.00355	2.16275	1.38193	1.51608	0.559755	0.125173
P26599	Polypyrimidine tract-binding protein 1	PTBP1	FUNCTION: Plays a role in pre-mRNA splicing and in the regulation of alternative splicing events. Activates exon skipping of its own pre-mRNA during muscle cell differentiation. Binds to the polypyrimidine tract of introns. May promote RNA looping when bound to two separate polypyrimidine tracts in the same pre-mRNA. May promote the binding of U2 snRNP to pre-mRNA. Cooperates with RAVER1 to modul…	Polypyrimidine tract-binding protein 1 OS=Homo sapiens OX=9606 GN=PTBP1 PE=1 SV=1 - [PTBP1_HUMAN]	4.33	1	1	1	531	57.1856	9.17334	0.784384	1.30702	1.02531	1.0389	1.24675	1.26147	0.97103	1.15975	0.8958	0.534726
Q15063	Periostin	POSTN	FUNCTION: Induces cell attachment and spreading and plays a role in cell adhesion (PubMed:12235007). Enhances incorporation of BMP1 in the fibronectin matrix of connective tissues, and subsequent proteolytic activation of lysyl oxidase LOX (By similarity). {ECO:0000250|UniProtKB:Q62009, ECO:0000269|PubMed:12235007}.	Periostin OS=Homo sapiens OX=9606 GN=POSTN PE=1 SV=2 - [POSTN_HUMAN]	8.97	6	6	6	836	93.2553	7.53271	1.02204	0.929563	1.17941	1.04367	0.942994	1.07803	1.05661	1.02588	1.01735	0.84279
Q04695	Keratin, type I cytoskeletal 17	KRT17	FUNCTION: Type I keratin involved in the formation and maintenance of various skin appendages, specifically in determining shape and orientation of hair (By similarity). Required for the correct growth of hair follicles, in particular for the persistence of the anagen (growth) state (By similarity). Modulates the function of TNF-alpha in the specific context of hair cycling. Regulates protein syn…	Keratin, type I cytoskeletal 17 OS=Homo sapiens OX=9606 GN=KRT17 PE=1 SV=2 - [K1C17_HUMAN]	9.95	2	4	6	432	48.076	5.021	0.546763	2.05745	0.913658	1.17262	1.25547	0.86453	0.985877	1.03529	1.13265	0.78438
P54289	Voltage-dependent calcium channel subunit alpha-2/delta-1	CACNA2D1	FUNCTION: The alpha-2/delta subunit of voltage-dependent calcium channels regulates calcium current density and activation/inactivation kinetics of the calcium channel. Plays an important role in excitation-contraction coupling (By similarity). {ECO:0000250}.	Voltage-dependent calcium channel subunit alpha-2/delta-1 OS=Homo sapiens OX=9606 GN=CACNA2D1 PE=1 SV=3 - [CA2D1_HUMAN]	3.54	4	4	5	1103	124.49	5.2749	0.971823	1.03305	0.984651	0.996506	0.931036	1.60332	1.0287	1.18769	0.839031	0.415232
P05388	60S acidic ribosomal protein P0	RPLP0	FUNCTION: Ribosomal protein P0 is the functional equivalent of E.coli protein L10.	60S acidic ribosomal protein P0 OS=Homo sapiens OX=9606 GN=RPLP0 PE=1 SV=1 - [RLA0_HUMAN]	9.46	2	2	3	317	34.2518	5.97314	0.50235	1.81595	1.01249	1.11026	1.6282	1.32604	0.778568	1.24427	0.892299	0.783507
P16930	Fumarylacetoacetase	FAH		Fumarylacetoacetase OS=Homo sapiens OX=9606 GN=FAH PE=1 SV=2 - [FAAA_HUMAN]	10.02	4	4	4	419	46.3442	6.94678	1.06687	0.993372	0.90789	0.989377	0.923169	0.927293	1.01205	0.95417	1.0369	0.552114
P48637	Glutathione synthetase	GSS		Glutathione synthetase OS=Homo sapiens OX=9606 GN=GSS PE=1 SV=1 - [GSHB_HUMAN]	5.91	3	3	3	474	52.3523	5.92236	1.03347	0.998461	0.852015	0.961314	0.989089	0.960808	1.14471	1.03154	0.931926	0.428219
P04350	Tubulin beta-4A chain	TUBB4A	FUNCTION: Tubulin is the major constituent of microtubules. It binds two moles of GTP, one at an exchangeable site on the beta chain and one at a non-exchangeable site on the alpha chain.	Tubulin beta-4A chain OS=Homo sapiens OX=9606 GN=TUBB4A PE=1 SV=2 - [TBB4A_HUMAN]	5.86	2	2	2	444	49.5539	4.88135	0.43802	2.04445	0.866521	1.11633	1.48165	1.97786	0.626787	1.3621	0.819568	0.712729
O94985	Calsyntenin-1	CLSTN1	FUNCTION: Induces KLC1 association with vesicles and functions as a cargo in axonal anterograde transport. Complex formation with APBA2 and APP, stabilizes APP metabolism and enhances APBA2-mediated suppression of beta-APP40 secretion, due to the retardation of intracellular APP maturation. In complex with APBA2 and C99, a C-terminal APP fragment, abolishes C99 interaction with PSEN1 and thus APP…	Calsyntenin-1 OS=Homo sapiens OX=9606 GN=CLSTN1 PE=1 SV=1 - [CSTN1_HUMAN]	1.12	1	1	2	981	109.724	4.90674	1.02831	0.981162	1.00544	1.00497	1.11922	1.00771	0.995988	1.04097	0.965413	0.435198
O14791	Apolipoprotein L1	APOL1	FUNCTION: May play a role in lipid exchange and transport throughout the body. May participate in reverse cholesterol transport from peripheral cells to the liver.	Apolipoprotein L1 OS=Homo sapiens OX=9606 GN=APOL1 PE=1 SV=5 - [APOL1_HUMAN]	13.32	6	6	6	398	43.9469	5.80811	0.893477	0.919896	1.06129	0.958222	1.40446	0.909116	1.08384	1.13247	0.846133	0.32141
P10721	Mast/stem cell growth factor receptor Kit	KIT	FUNCTION: Tyrosine-protein kinase that acts as cell-surface receptor for the cytokine KITLG/SCF and plays an essential role in the regulation of cell survival and proliferation, hematopoiesis, stem cell maintenance, gametogenesis, mast cell development, migration and function, and in melanogenesis. In response to KITLG/SCF binding, KIT can activate several signaling pathways. Phosphorylates PIK3R…	Mast/stem cell growth factor receptor Kit OS=Homo sapiens OX=9606 GN=KIT PE=1 SV=1 - [KIT_HUMAN]	4.71	5	5	5	976	109.794	6.97607	1.18289	0.905444	0.855905	0.981414	0.937843	1.1972	1.17815	1.1044	0.888642	0.402938
Q8NBP7	Proprotein convertase subtilisin/kexin type 9	PCSK9	FUNCTION: Crucial player in the regulation of plasma cholesterol homeostasis. Binds to low-density lipid receptor family members: low density lipoprotein receptor (LDLR), very low density lipoprotein receptor (VLDLR), apolipoprotein E receptor (LRP1/APOER) and apolipoprotein receptor 2 (LRP8/APOER2), and promotes their degradation in intracellular acidic compartments (PubMed:18039658). Acts via a…	Proprotein convertase subtilisin/kexin type 9 OS=Homo sapiens OX=9606 GN=PCSK9 PE=1 SV=3 - [PCSK9_HUMAN]	4.05	3	3	3	692	74.2391	6.60986	1.13295	0.843284	1.27318	1.08314	0.65222	0.935038	0.918304	0.835187	1.29688	0.187726
P31146	Coronin-1A	CORO1A	FUNCTION: May be a crucial component of the cytoskeleton of highly motile cells, functioning both in the invagination of large pieces of plasma membrane, as well as in forming protrusions of the plasma membrane involved in cell locomotion. In mycobacteria-infected cells, its retention on the phagosomal membrane prevents fusion between phagosomes and lysosomes. {ECO:0000269|PubMed:10338208}.	Coronin-1A OS=Homo sapiens OX=9606 GN=CORO1A PE=1 SV=4 - [COR1A_HUMAN]	7.59	4	4	4	461	50.9938	6.68311	0.95778	0.950809	1.05651	0.988366	0.879186	0.989942	0.908661	0.925929	1.06743	0.259481
P68104	Elongation factor 1-alpha 1	EEF1A1	FUNCTION: This protein promotes the GTP-dependent binding of aminoacyl-tRNA to the A-site of ribosomes during protein biosynthesis. With PARP1 and TXK, forms a complex that acts as a T helper 1 (Th1) cell-specific transcription factor and binds the promoter of IFN-gamma to directly regulate its transcription, and is thus involved importantly in Th1 cytokine production. {ECO:0000269|PubMed:1717797…	Elongation factor 1-alpha 1 OS=Homo sapiens OX=9606 GN=EEF1A1 PE=1 SV=1 - [EF1A1_HUMAN]	11.69	3	3	8	462	50.1091	9.01221	0.703897	1.39333	0.794988	0.96407	1.27971	1.15188	1.06054	1.16405	0.828207	0.42506
P0DOX2	Immunoglobulin alpha-2 heavy chain		FUNCTION: Immunoglobulins, also known as antibodies, are membrane-bound or secreted glycoproteins produced by B lymphocytes. In the recognition phase of humoral immunity, the membrane-bound immunoglobulins serve as receptors which, upon binding of a specific antigen, trigger the clonal expansion and differentiation of B lymphocytes into immunoglobulins-secreting plasma cells. Secreted immunoglobu…	Immunoglobulin alpha-2 heavy chain OS=Homo sapiens OX=9606 PE=1 SV=2 - [IGA2_HUMAN]	10.99	2	5	13	455	48.9032	6.66846	0.987177	1.28589	0.885592	1.05289	0.950929	0.690668	1.04027	0.893954	1.17779	0.375338
O75083	WD repeat-containing protein 1	WDR1	FUNCTION: Induces disassembly of actin filaments in conjunction with ADF/cofilin family proteins (PubMed:15629458). Enhances cofilin-mediated actin severing (By similarity). Involved in cytokinesis. Involved in chemotactic cell migration by restricting lamellipodial membrane protrusions (PubMed:18494608). Involved in myocardium sarcomere organization. Required for cardiomyocyte growth and mainten…	WD repeat-containing protein 1 OS=Homo sapiens OX=9606 GN=WDR1 PE=1 SV=4 - [WDR1_HUMAN]	3.63	1	1	1	606	66.1519	6.65381	0.513472	2.05621	1.17188	1.24719	1.52377	1.55716	0.593617	1.22485	1.01824	0.969395
Q15485	Ficolin-2	FCN2	FUNCTION: May function in innate immunity through activation of the lectin complement pathway. Calcium-dependent and GlcNAc-binding lectin. Enhances phagocytosis of S.typhimurium by neutrophils, suggesting an opsonic effect via the collagen region. {ECO:0000269|PubMed:10679061, ECO:0000269|PubMed:17215869}.	Ficolin-2 OS=Homo sapiens OX=9606 GN=FCN2 PE=1 SV=2 - [FCN2_HUMAN]	11.18	4	4	4	313	33.9795	6.771	1.13811	0.933295	1.12262	1.06467	1.01589	1.05485	1.06763	1.04612	1.01774	0.797476
P18206	Vinculin	VCL	FUNCTION: Actin filament (F-actin)-binding protein involved in cell-matrix adhesion and cell-cell adhesion. Regulates cell-surface E-cadherin expression and potentiates mechanosensing by the E-cadherin complex. May also play important roles in cell morphology and locomotion. {ECO:0000269|PubMed:20484056}.	Vinculin OS=Homo sapiens OX=9606 GN=VCL PE=1 SV=4 - [VINC_HUMAN]	7.85	10	10	10	1134	123.722	5.65576	1.06995	0.963555	0.990454	1.00799	0.916324	0.926844	1.07716	0.973443	1.03549	0.601357
P17936	Insulin-like growth factor-binding protein 3	IGFBP3	FUNCTION: IGF-binding proteins prolong the half-life of the IGFs and have been shown to either inhibit or stimulate the growth promoting effects of the IGFs on cell culture. They alter the interaction of IGFs with their cell surface receptors. Also exhibits IGF-independent antiproliferative and apoptotic effects mediated by its receptor TMEM219/IGFBP-3R. {ECO:0000269|PubMed:20353938}.	Insulin-like growth factor-binding protein 3 OS=Homo sapiens OX=9606 GN=IGFBP3 PE=1 SV=2 - [IBP3_HUMAN]	21.65	7	7	13	291	31.6537	8.68994	1.08184	0.765475	0.863056	0.903455	1.33616	1.00694	1.61145	1.31818	0.685379	0.104534
Q15113	Procollagen C-endopeptidase enhancer 1	PCOLCE	FUNCTION: Binds to the C-terminal propeptide of type I procollagen and enhances procollagen C-proteinase activity.; FUNCTION: C-terminal processed part of PCPE (CT-PCPE) may have an metalloproteinase inhibitory activity.	Procollagen C-endopeptidase enhancer 1 OS=Homo sapiens OX=9606 GN=PCOLCE PE=1 SV=2 - [PCOC1_HUMAN]	7.13	3	3	3	449	47.942	7.43018	1.48912	0.846737	1.02296	1.11961	0.857106	1.25554	1.12375	1.0788	1.03782	0.864686
Q13790	Apolipoprotein F	APOF	FUNCTION: Minor apolipoprotein that associates with LDL. Inhibits cholesteryl ester transfer protein (CETP) activity and appears to be an important regulator of cholesterol transport. Also associates to a lesser degree with VLDL, Apo-AI and Apo-AII. {ECO:0000269|PubMed:9880564}.	Apolipoprotein F OS=Homo sapiens OX=9606 GN=APOF PE=1 SV=2 - [APOF_HUMAN]	7.98	2	2	3	326	35.377	5.64307	1.03837	1.1459	1.10422	1.09616	0.707618	0.906309	1.1006	0.904841	1.21144	0.179333
P33151	Cadherin-5	CDH5	FUNCTION: Cadherins are calcium-dependent cell adhesion proteins (By similarity). They preferentially interact with themselves in a homophilic manner in connecting cells; cadherins may thus contribute to the sorting of heterogeneous cell types (PubMed:21269602). This cadherin may play a important role in endothelial cell biology through control of the cohesion and organization of the intercellula…	Cadherin-5 OS=Homo sapiens OX=9606 GN=CDH5 PE=1 SV=5 - [CADH5_HUMAN]	7.27	6	6	8	784	87.474	5.42725	1.13234	0.855963	1.02738	1.00523	0.997978	0.959856	1.02029	0.992709	1.01261	0.886694
P58546	Myotrophin	MTPN	FUNCTION: Promotes dimerization of NF-kappa-B subunits and regulates NF-kappa-B transcription factor activity (By similarity). Plays a role in the regulation of the growth of actin filaments. Inhibits the activity of the F-actin-capping protein complex formed by the CAPZA1 and CAPZB heterodimer. Promotes growth of cardiomyocytes, but not cardiomyocyte proliferation. Promotes cardiac muscle hypert…	Myotrophin OS=Homo sapiens OX=9606 GN=MTPN PE=1 SV=2 - [MTPN_HUMAN]	14.41	1	1	1	118	12.8866	5.51611	1.36742	0.486918	0.483027	0.779123	1.47846	1.36197	1.15725	1.33256	0.584681	0.14754
P12814	Alpha-actinin-1	ACTN1	FUNCTION: F-actin cross-linking protein which is thought to anchor actin to a variety of intracellular structures. This is a bundling protein.	Alpha-actinin-1 OS=Homo sapiens OX=9606 GN=ACTN1 PE=1 SV=2 - [ACTN1_HUMAN]	2.91	3	3	3	892	102.993	5.41455	0.946695	0.883721	0.720366	0.850261	1.0176	1.09564	1.85871	1.32398	0.642199	0.162004
P02652	Apolipoprotein A-II	APOA2	FUNCTION: May stabilize HDL (high density lipoprotein) structure by its association with lipids, and affect the HDL metabolism.	Apolipoprotein A-II OS=Homo sapiens OX=9606 GN=APOA2 PE=1 SV=1 - [APOA2_HUMAN]	21	4	4	8	100	11.1679	6.62451	2.04551	0.893422	1.35096	1.42997	0.45185	0.365039	0.682012	0.499634	2.86203	0.0556167
Q14764	Major vault protein	MVP	FUNCTION: Required for normal vault structure. Vaults are multi-subunit structures that may act as scaffolds for proteins involved in signal transduction. Vaults may also play a role in nucleo-cytoplasmic transport. Down-regulates IFNG-mediated STAT1 signaling and subsequent activation of JAK. Down-regulates SRC activity and signaling through MAP kinases. {ECO:0000269|PubMed:15133037, ECO:0000269…	Major vault protein OS=Homo sapiens OX=9606 GN=MVP PE=1 SV=4 - [MVP_HUMAN]	0.9	1	1	2	893	99.2659	5.47803	0.396274	2.28782	0.967883	1.21733	1.75312	1.98437	0.599908	1.4458	0.841975	0.762128
O75144	ICOS ligand	ICOSLG	FUNCTION: Ligand for the T-cell-specific cell surface receptor ICOS. Acts as a costimulatory signal for T-cell proliferation and cytokine secretion; induces also B-cell proliferation and differentiation into plasma cells. Could play an important role in mediating local tissue responses to inflammatory conditions, as well as in modulating the secondary immune response by co-stimulating memory T-ce…	ICOS ligand OS=Homo sapiens OX=9606 GN=ICOSLG PE=1 SV=2 - [ICOSL_HUMAN]	6.62	2	2	2	302	33.3277	5.31299	1.08353	0.935626	0.936949	0.985367	0.998226	1.16215	1.07259	1.07766	0.914362	0.24756
P05090	Apolipoprotein D	APOD	FUNCTION: APOD occurs in the macromolecular complex with lecithin-cholesterol acyltransferase. It is probably involved in the transport and binding of bilin. Appears to be able to transport a variety of ligands in a number of different contexts.	Apolipoprotein D OS=Homo sapiens OX=9606 GN=APOD PE=1 SV=1 - [APOD_HUMAN]	31.22	6	6	10	189	21.2618	5.14795	0.887521	1.02262	1.12028	1.01014	1.07477	0.874641	1.06282	1.00408	1.00604	0.951424
P30043	Flavin reductase (NADPH)	BLVRB	FUNCTION: Broad specificity oxidoreductase that catalyzes the NADPH-dependent reduction of a variety of flavins, such as riboflavin, FAD or FMN, biliverdins, methemoglobin and PQQ (pyrroloquinoline quinone). Contributes to heme catabolism and metabolizes linear tetrapyrroles. Can also reduce the complexed Fe(3+) iron to Fe(2+) in the presence of FMN and NADPH. In the liver, converts biliverdin to…	Flavin reductase (NADPH) OS=Homo sapiens OX=9606 GN=BLVRB PE=1 SV=3 - [BLVRB_HUMAN]	4.85	1	1	1	206	22.1054	7.6499	1.25598	1.0286	0.63677	0.973781	1.1433	1.00686	1.37667	1.17561	0.828319	0.39219
Q16706	Alpha-mannosidase 2	MAN2A1	FUNCTION: Catalyzes the first committed step in the biosynthesis of complex N-glycans. It controls conversion of high mannose to complex N-glycans; the final hydrolytic step in the N-glycan maturation pathway. {ECO:0000250|UniProtKB:P28494}.	Alpha-mannosidase 2 OS=Homo sapiens OX=9606 GN=MAN2A1 PE=1 SV=2 - [MA2A1_HUMAN]	3.23	4	4	6	1144	131.057	7.57666	0.926219	1.21912	1.18191	1.10908	0.927049	0.963009	0.856735	0.915597	1.21132	0.11739
P09486	SPARC	SPARC	FUNCTION: Appears to regulate cell growth through interactions with the extracellular matrix and cytokines. Binds calcium and copper, several types of collagen, albumin, thrombospondin, PDGF and cell membranes. There are two calcium binding sites; an acidic domain that binds 5 to 8 Ca(2+) with a low affinity and an EF-hand loop that binds a Ca(2+) ion with a high affinity.	SPARC OS=Homo sapiens OX=9606 GN=SPARC PE=1 SV=1 - [SPRC_HUMAN]	25.74	8	8	15	303	34.6097	4.84326	1.04564	1.05269	0.962672	1.02034	0.916254	1.07796	1.00944	1.00122	1.01909	0.745929
P09960	Leukotriene A-4 hydrolase	LTA4H	FUNCTION: Epoxide hydrolase that catalyzes the final step in the biosynthesis of the proinflammatory mediator leukotriene B4. Has also aminopeptidase activity. {ECO:0000269|PubMed:11917124, ECO:0000269|PubMed:12207002, ECO:0000269|PubMed:15078870, ECO:0000269|PubMed:18804029, ECO:0000269|PubMed:1897988, ECO:0000269|PubMed:1975494, ECO:0000269|PubMed:2244921}.	Leukotriene A-4 hydrolase OS=Homo sapiens OX=9606 GN=LTA4H PE=1 SV=2 - [LKHA4_HUMAN]	8.51	5	5	6	611	69.2412	6.17627	1.00014	0.946749	0.908684	0.951856	1.18611	0.941787	1.00009	1.04266	0.91291	0.310679
P52272	Heterogeneous nuclear ribonucleoprotein M	HNRNPM	FUNCTION: Pre-mRNA binding protein in vivo, binds avidly to poly(G) and poly(U) RNA homopolymers in vitro. Involved in splicing. Acts as a receptor for carcinoembryonic antigen in Kupffer cells, may initiate a series of signaling events leading to tyrosine phosphorylation of proteins and induction of IL-1 alpha, IL-6, IL-10 and tumor necrosis factor alpha cytokines.	Heterogeneous nuclear ribonucleoprotein M OS=Homo sapiens OX=9606 GN=HNRNPM PE=1 SV=3 - [HNRPM_HUMAN]	3.15	1	1	1	730	77.4643	8.70459	0.803058	0.950003	1.04569	0.932916	1.29287	1.2518	1.05731	1.20066	0.777001	0.0573566
P02538	Keratin, type II cytoskeletal 6A	KRT6A	FUNCTION: Epidermis-specific type I keratin involved in wound healing. Involved in the activation of follicular keratinocytes after wounding, while it does not play a major role in keratinocyte proliferation or migration. Participates in the regulation of epithelial migration by inhibiting the activity of SRC during wound repair. {ECO:0000250|UniProtKB:P50446}.	Keratin, type II cytoskeletal 6A OS=Homo sapiens OX=9606 GN=KRT6A PE=1 SV=3 - [K2C6A_HUMAN]	10.82	1	6	6	564	60.0083	8.00146	0.704024	1.16908	0.971537	0.948214	1.2166	0.99431	1.05622	1.08904	0.870685	0.401397
P30044	Peroxiredoxin-5, mitochondrial	PRDX5	FUNCTION: Thiol-specific peroxidase that catalyzes the reduction of hydrogen peroxide and organic hydroperoxides to water and alcohols, respectively. Plays a role in cell protection against oxidative stress by detoxifying peroxides and as sensor of hydrogen peroxide-mediated signaling events. {ECO:0000269|PubMed:10514471, ECO:0000269|PubMed:10521424, ECO:0000269|PubMed:10751410}.	Peroxiredoxin-5, mitochondrial OS=Homo sapiens OX=9606 GN=PRDX5 PE=1 SV=4 - [PRDX5_HUMAN]	5.14	1	1	1	214	22.0725	8.70459	0.408108	0.842143	0.531193	0.593815	1.22681	0.828707	4.85671	2.30408	0.257723	0.254927
Q13103	Secreted phosphoprotein 24	SPP2	FUNCTION: Could coordinate an aspect of bone turnover. {ECO:0000250}.	Secreted phosphoprotein 24 OS=Homo sapiens OX=9606 GN=SPP2 PE=1 SV=1 - [SPP24_HUMAN]	14.69	3	3	4	211	24.3218	8.32373	0.94722	1.07199	0.842906	0.954038	1.2368	0.980438	1.17208	1.12977	0.844452	0.158534
P10114	Ras-related protein Rap-2a	RAP2A	FUNCTION: Small GTP-binding protein which cycles between a GDP-bound inactive and a GTP-bound active form. In its active form interacts with and regulates several effectors including MAP4K4, MINK1 and TNIK. Part of a signaling complex composed of NEDD4, RAP2A and TNIK which regulates neuronal dendrite extension and arborization during development. More generally, it is part of several signaling c…	Ras-related protein Rap-2a OS=Homo sapiens OX=9606 GN=RAP2A PE=1 SV=1 - [RAP2A_HUMAN]	6.01	1	1	1	183	20.6023	4.81787	0.410003	2.28907	0.951795	1.21696	1.603	1.99862	0.545259	1.38229	0.88039	0.826608
P00338	L-lactate dehydrogenase A chain	LDHA		L-lactate dehydrogenase A chain OS=Homo sapiens OX=9606 GN=LDHA PE=1 SV=2 - [LDHA_HUMAN]	6.33	1	2	4	332	36.6654	8.26514	0.550903	1.52187	1.17623	1.083	1.54622	1.5339	0.831175	1.30377	0.83067	0.582442
P08123	Collagen alpha-2(I) chain	COL1A2	FUNCTION: Type I collagen is a member of group I collagen (fibrillar forming collagen).	Collagen alpha-2(I) chain OS=Homo sapiens OX=9606 GN=COL1A2 PE=1 SV=7 - [CO1A2_HUMAN]	1.46	2	2	3	1366	129.235	8.95361	1.27636	0.830843	0.961321	1.02284	0.634419	0.699055	0.721695	0.685056	1.49307	0.066349
P10809	60 kDa heat shock protein, mitochondrial	HSPD1	FUNCTION: Chaperonin implicated in mitochondrial protein import and macromolecular assembly. Together with Hsp10, facilitates the correct folding of imported proteins. May also prevent misfolding and promote the refolding and proper assembly of unfolded polypeptides generated under stress conditions in the mitochondrial matrix (PubMed:1346131, PubMed:11422376). The functional units of these chape…	60 kDa heat shock protein, mitochondrial OS=Homo sapiens OX=9606 GN=HSPD1 PE=1 SV=2 - [CH60_HUMAN]	5.58	2	2	3	573	61.0164	5.87158	0.52907	2.13947	0.905253	1.19126	1.6993	1.61973	1.40202	1.57368	0.756993	0.482425
P08238	Heat shock protein HSP 90-beta	HSP90AB1	FUNCTION: Molecular chaperone that promotes the maturation, structural maintenance and proper regulation of specific target proteins involved for instance in cell cycle control and signal transduction. Undergoes a functional cycle that is linked to its ATPase activity. This cycle probably induces conformational changes in the client proteins, thereby causing their activation. Interacts dynamicall…	Heat shock protein HSP 90-beta OS=Homo sapiens OX=9606 GN=HSP90AB1 PE=1 SV=4 - [HS90B_HUMAN]	5.25	3	3	10	724	83.2121	5.03369	0.943425	1.40883	1.04675	1.133	1.15646	1.09854	0.934203	1.06307	1.06579	0.677181
Q9BTY2	Plasma alpha-L-fucosidase	FUCA2	FUNCTION: Alpha-L-fucosidase is responsible for hydrolyzing the alpha-1,6-linked fucose joined to the reducing-end N-acetylglucosamine of the carbohydrate moieties of glycoproteins.	Plasma alpha-L-fucosidase OS=Homo sapiens OX=9606 GN=FUCA2 PE=1 SV=2 - [FUCO2_HUMAN]	3.64	2	2	3	467	54.0321	6.25244	1.10496	1	0.942919	1.01596	0.982424	1.12934	1.17768	1.09648	0.926565	0.346241
P13598	Intercellular adhesion molecule 2	ICAM2	FUNCTION: ICAM proteins are ligands for the leukocyte adhesion protein LFA-1 (integrin alpha-L/beta-2). ICAM2 may play a role in lymphocyte recirculation by blocking LFA-1-dependent cell adhesion. It mediates adhesive interactions important for antigen-specific immune response, NK-cell mediated clearance, lymphocyte recirculation, and other cellular interactions important for immune response and …	Intercellular adhesion molecule 2 OS=Homo sapiens OX=9606 GN=ICAM2 PE=1 SV=2 - [ICAM2_HUMAN]	11.27	4	4	8	275	30.6346	7.43018	0.951661	1.07069	1.34693	1.12309	0.850405	0.841707	0.850692	0.847601	1.32502	0.0783105
P24821	Tenascin	TNC	FUNCTION: Extracellular matrix protein implicated in guidance of migrating neurons as well as axons during development, synaptic plasticity as well as neuronal regeneration. Promotes neurite outgrowth from cortical neurons grown on a monolayer of astrocytes. Ligand for integrins alpha-8/beta-1, alpha-9/beta-1, alpha-V/beta-3 and alpha-V/beta-6. In tumors, stimulates angiogenesis by elongation, mi…	Tenascin OS=Homo sapiens OX=9606 GN=TNC PE=1 SV=3 - [TENA_HUMAN]	2.59	6	6	6	2201	240.7	4.89404	0.986366	1.02406	1.05381	1.02141	0.827374	1.08227	0.853794	0.921147	1.10885	0.294795
P18065	Insulin-like growth factor-binding protein 2	IGFBP2	FUNCTION: Inhibits IGF-mediated growth and developmental rates. IGF-binding proteins prolong the half-life of the IGFs and have been shown to either inhibit or stimulate the growth promoting effects of the IGFs on cell culture. They alter the interaction of IGFs with their cell surface receptors. {ECO:0000269|PubMed:19081843}.	Insulin-like growth factor-binding protein 2 OS=Homo sapiens OX=9606 GN=IGFBP2 PE=1 SV=2 - [IBP2_HUMAN]	15.38	5	5	5	325	34.7912	7.50342	1.30646	0.892526	0.71244	0.970477	1.0902	1.19169	1.17523	1.15237	0.842155	0.366155
P07858	Cathepsin B	CTSB	FUNCTION: Thiol protease which is believed to participate in intracellular degradation and turnover of proteins (PubMed:12220505). Cleaves matrix extracellular phosphoglycoprotein MEPE (PubMed:12220505). Involved in the solubilization of cross-linked TG/thyroglobulin in the thyroid follicle lumen (By similarity). Has also been implicated in tumor invasion and metastasis (PubMed:3972105). {ECO:000…	Cathepsin B OS=Homo sapiens OX=9606 GN=CTSB PE=1 SV=3 - [CATB_HUMAN]	5.01	1	1	1	339	37.7968	6.30322	1.09781	0.882473	0.612554	0.86428	1.46281	1.12474	1.66942	1.41899	0.609082	0.0589486
Q9UNW1	Multiple inositol polyphosphate phosphatase 1	MINPP1	FUNCTION: Acts as a phosphoinositide 5- and phosphoinositide 6-phosphatase and regulates cellular levels of inositol pentakisphosphate (InsP5) and inositol hexakisphosphate (InsP6). Also acts as a 2,3-bisphosphoglycerate 3-phosphatase, by mediating the dephosphorylation of 2,3-bisphosphoglycerate (2,3-BPG) to produce phospho-D-glycerate without formation of 3-phosphoglycerate. May play a role in …	Multiple inositol polyphosphate phosphatase 1 OS=Homo sapiens OX=9606 GN=MINPP1 PE=1 SV=1 - [MINP1_HUMAN]	15.61	7	7	7	487	55.0161	7.81104	1.01288	1.04749	1.13122	1.06386	0.995001	0.705342	0.869401	0.856582	1.24199	0.0848102
P21333	Filamin-A	FLNA	FUNCTION: Promotes orthogonal branching of actin filaments and links actin filaments to membrane glycoproteins. Anchors various transmembrane proteins to the actin cytoskeleton and serves as a scaffold for a wide range of cytoplasmic signaling proteins. Interaction with FLNB may allow neuroblast migration from the ventricular zone into the cortical plate. Tethers cell surface-localized furin, mod…	Filamin-A OS=Homo sapiens OX=9606 GN=FLNA PE=1 SV=4 - [FLNA_HUMAN]	3.55	10	10	11	2647	280.564	6.06201	0.980834	0.832318	0.975494	0.929548	1.14275	1.32717	0.930364	1.13343	0.820122	0.176944
P05362	Intercellular adhesion molecule 1	ICAM1	FUNCTION: ICAM proteins are ligands for the leukocyte adhesion protein LFA-1 (integrin alpha-L/beta-2). During leukocyte trans-endothelial migration, ICAM1 engagement promotes the assembly of endothelial apical cups through ARHGEF26/SGEF and RHOG activation. {ECO:0000269|PubMed:11173916, ECO:0000269|PubMed:17875742}.; FUNCTION: (Microbial infection) Acts as a receptor for major receptor group rhi…	Intercellular adhesion molecule 1 OS=Homo sapiens OX=9606 GN=ICAM1 PE=1 SV=2 - [ICAM1_HUMAN]	6.39	3	3	4	532	57.789	7.98682	0.844582	1.03106	1.22455	1.0334	0.796352	0.814959	0.700527	0.770613	1.34101	0.0848317
P60900	Proteasome subunit alpha type-6	PSMA6	FUNCTION: Component of the 20S core proteasome complex involved in the proteolytic degradation of most intracellular proteins. This complex plays numerous essential roles within the cell by associating with different regulatory particles. Associated with two 19S regulatory particles, forms the 26S proteasome and thus participates in the ATP-dependent degradation of ubiquitinated proteins. The 26S…	Proteasome subunit alpha type-6 OS=Homo sapiens OX=9606 GN=PSMA6 PE=1 SV=1 - [PSA6_HUMAN]	7.32	1	1	1	246	27.3818	6.75635	0.587158	1.90158	1.24529	1.24468	1.28287	1.16585	0.62881	1.02585	1.21332	0.637275
P80188	Neutrophil gelatinase-associated lipocalin	LCN2	FUNCTION: Iron-trafficking protein involved in multiple processes such as apoptosis, innate immunity and renal development (PubMed:12453413, PubMed:27780864, PubMed:20581821). Binds iron through association with 2,5-dihydroxybenzoic acid (2,5-DHBA), a siderophore that shares structural similarities with bacterial enterobactin, and delivers or removes iron from the cell, depending on the context. …	Neutrophil gelatinase-associated lipocalin OS=Homo sapiens OX=9606 GN=LCN2 PE=1 SV=2 - [NGAL_HUMAN]	21.72	3	3	4	198	22.5737	8.90967	0.815143	1.06177	1.09724	0.991384	0.952215	0.839743	0.872595	0.888184	1.11619	0.337475
P09172	Dopamine beta-hydroxylase	DBH	FUNCTION: Conversion of dopamine to noradrenaline. {ECO:0000269|PubMed:27148966, ECO:0000269|PubMed:3443096, ECO:0000269|PubMed:7961964, ECO:0000269|PubMed:8546710}.	Dopamine beta-hydroxylase OS=Homo sapiens OX=9606 GN=DBH PE=1 SV=3 - [DOPO_HUMAN]	2.76	2	2	4	617	69.0207	6.41748	1.0301	0.915547	0.917229	0.95429	0.83206	1.55705	1.19744	1.19552	0.798225	0.320095
P08253	72 kDa type IV collagenase	MMP2	FUNCTION: Ubiquitinous metalloproteinase that is involved in diverse functions such as remodeling of the vasculature, angiogenesis, tissue repair, tumor invasion, inflammation, and atherosclerotic plaque rupture. As well as degrading extracellular matrix proteins, can also act on several nonmatrix proteins such as big endothelial 1 and beta-type CGRP promoting vasoconstriction. Also cleaves KISS …	72 kDa type IV collagenase OS=Homo sapiens OX=9606 GN=MMP2 PE=1 SV=2 - [MMP2_HUMAN]	6.97	4	4	4	660	73.8347	5.46533	1.08033	0.9778	1.00175	1.01996	1.05064	1.11343	1.00619	1.05675	0.965182	0.449061
P24043	Laminin subunit alpha-2	LAMA2	FUNCTION: Binding to cells via a high affinity receptor, laminin is thought to mediate the attachment, migration and organization of cells into tissues during embryonic development by interacting with other extracellular matrix components.	Laminin subunit alpha-2 OS=Homo sapiens OX=9606 GN=LAMA2 PE=1 SV=4 - [LAMA2_HUMAN]	1.38	4	4	5	3122	343.684	6.40479	0.944277	0.914555	1.00796	0.955597	1.00347	1.0674	0.970019	1.01363	0.942746	0.217484
Q9NPY3	Complement component C1q receptor	CD93	FUNCTION: Receptor (or element of a larger receptor complex) for C1q, mannose-binding lectin (MBL2) and pulmonary surfactant protein A (SPA). May mediate the enhancement of phagocytosis in monocytes and macrophages upon interaction with soluble defense collagens. May play a role in intercellular adhesion.	Complement component C1q receptor OS=Homo sapiens OX=9606 GN=CD93 PE=1 SV=3 - [C1QR1_HUMAN]	4.29	2	2	2	652	68.5154	5.43994	1.05805	1.02894	0.887688	0.991561	0.713899	1.34579	0.950329	1.00334	0.98826	0.953949
P11279	Lysosome-associated membrane glycoprotein 1	LAMP1	FUNCTION: Presents carbohydrate ligands to selectins. Also implicated in tumor cell metastasis.; FUNCTION: Acts as a receptor for Lassa virus protein. {ECO:0000269|PubMed:24970085}.	Lysosome-associated membrane glycoprotein 1 OS=Homo sapiens OX=9606 GN=LAMP1 PE=1 SV=3 - [LAMP1_HUMAN]	2.16	1	1	1	417	44.8538	8.74854	1.07632	1.16938	0.912268	1.05266	0.90682	1.01913	1.16929	1.03175	1.02027	0.854474
P27487	Dipeptidyl peptidase 4	DPP4	FUNCTION: Cell surface glycoprotein receptor involved in the costimulatory signal essential for T-cell receptor (TCR)-mediated T-cell activation. Acts as a positive regulator of T-cell coactivation, by binding at least ADA, CAV1, IGF2R, and PTPRC. Its binding to CAV1 and CARD11 induces T-cell proliferation and NF-kappa-B activation in a T-cell receptor/CD3-dependent manner. Its interaction with A…	Dipeptidyl peptidase 4 OS=Homo sapiens OX=9606 GN=DPP4 PE=1 SV=2 - [DPP4_HUMAN]	4.57	4	4	5	766	88.2225	6.03662	1.07418	0.945916	0.998723	1.00627	1.22061	1.0557	1.18576	1.15402	0.871967	0.0772399
P45880	Voltage-dependent anion-selective channel protein 2	VDAC2	FUNCTION: Forms a channel through the mitochondrial outer membrane that allows diffusion of small hydrophilic molecules. The channel adopts an open conformation at low or zero membrane potential and a closed conformation at potentials above 30-40 mV. The open state has a weak anion selectivity whereas the closed state is cation-selective.	Voltage-dependent anion-selective channel protein 2 OS=Homo sapiens OX=9606 GN=VDAC2 PE=1 SV=2 - [VDAC2_HUMAN]	6.46	1	1	1	294	31.5465	7.56201	0.82092	2.1876	0.977477	1.32867	1.25897	1.24438	0.556079	1.01981	1.30286	0.562828
P15311	Ezrin	EZR	FUNCTION: Probably involved in connections of major cytoskeletal structures to the plasma membrane. In epithelial cells, required for the formation of microvilli and membrane ruffles on the apical pole. Along with PLEKHG6, required for normal macropinocytosis. {ECO:0000269|PubMed:17881735, ECO:0000269|PubMed:18270268, ECO:0000269|PubMed:19111582}.	Ezrin OS=Homo sapiens OX=9606 GN=EZR PE=1 SV=4 - [EZRI_HUMAN]	7.17	1	3	3	586	69.3697	6.26514	0.630596	0.823479	0.40099	0.618355	0.992915	1.41571	5.04325	2.48396	0.248939	0.222019
Q16851	UTP--glucose-1-phosphate uridylyltransferase	UGP2	FUNCTION: Plays a central role as a glucosyl donor in cellular metabolic pathways.	UTP--glucose-1-phosphate uridylyltransferase OS=Homo sapiens OX=9606 GN=UGP2 PE=1 SV=5 - [UGPA_HUMAN]	9.45	4	4	5	508	56.9047	8.14795	0.779131	1.44737	0.990777	1.07243	1.09661	0.934676	0.943571	0.991618	1.08149	0.712318
Q99536	Synaptic vesicle membrane protein VAT-1 homolog	VAT1	FUNCTION: Possesses ATPase activity (By similarity). Plays a part in calcium-regulated keratinocyte activation in epidermal repair mechanisms. Has no effect on cell proliferation. Negatively regulates mitochondrial fusion in cooperation with mitofusin proteins (MFN1-2). {ECO:0000250, ECO:0000269|PubMed:12898150, ECO:0000269|PubMed:17105775, ECO:0000269|PubMed:19508442}.	Synaptic vesicle membrane protein VAT-1 homolog OS=Homo sapiens OX=9606 GN=VAT1 PE=1 SV=2 - [VAT1_HUMAN]	6.87	2	2	3	393	41.8934	6.29053	0.624128	1.53	0.962835	1.03899	1.39813	2.12314	0.851033	1.45743	0.712889	0.408284
P54108	Cysteine-rich secretory protein 3	CRISP3		Cysteine-rich secretory protein 3 OS=Homo sapiens OX=9606 GN=CRISP3 PE=1 SV=1 - [CRIS3_HUMAN]	17.55	5	5	7	245	27.612	7.79639	1.00441	0.8	1.04841	0.950937	1.02688	1.39664	1.16459	1.19603	0.795076	0.137531
P63104	14-3-3 protein zeta/delta	YWHAZ	FUNCTION: Adapter protein implicated in the regulation of a large spectrum of both general and specialized signaling pathways. Binds to a large number of partners, usually by recognition of a phosphoserine or phosphothreonine motif. Binding generally results in the modulation of the activity of the binding partner. Induces ARHGEF7 activity on RAC1 as well as lamellipodia and membrane ruffle forma…	14-3-3 protein zeta/delta OS=Homo sapiens OX=9606 GN=YWHAZ PE=1 SV=1 - [1433Z_HUMAN]	11.84	2	3	3	245	27.7277	4.79248	1.15196	1.22134	0.982974	1.11876	0.798767	0.955895	0.991326	0.915329	1.22225	0.0921402
P24592	Insulin-like growth factor-binding protein 6	IGFBP6	FUNCTION: IGF-binding proteins prolong the half-life of the IGFs and have been shown to either inhibit or stimulate the growth promoting effects of the IGFs on cell culture. They alter the interaction of IGFs with their cell surface receptors.	Insulin-like growth factor-binding protein 6 OS=Homo sapiens OX=9606 GN=IGFBP6 PE=1 SV=1 - [IBP6_HUMAN]	12.08	3	3	5	240	25.3062	7.81104	1.36361	1.02563	0.835923	1.07505	0.802284	0.807008	0.992933	0.867408	1.23939	0.280639
P33908	Mannosyl-oligosaccharide 1,2-alpha-mannosidase IA	MAN1A1	FUNCTION: Involved in the maturation of Asn-linked oligosaccharides. Progressively trim alpha-1,2-linked mannose residues from Man(9)GlcNAc(2) to produce Man(5)GlcNAc(2).	Mannosyl-oligosaccharide 1,2-alpha-mannosidase IA OS=Homo sapiens OX=9606 GN=MAN1A1 PE=1 SV=3 - [MA1A1_HUMAN]	13.48	10	10	15	653	72.9223	6.46826	1.08764	0.933293	1.01455	1.01183	1.02332	0.951991	0.967244	0.980851	1.03158	0.56592
P40227	T-complex protein 1 subunit zeta	CCT6A	FUNCTION: Component of the chaperonin-containing T-complex (TRiC), a molecular chaperone complex that assists the folding of proteins upon ATP hydrolysis (PubMed:25467444). The TRiC complex mediates the folding of WRAP53/TCAB1, thereby regulating telomere maintenance (PubMed:25467444). The TRiC complex plays a role in the folding of actin and tubulin (Probable). {ECO:0000269|PubMed:25467444, ECO:…	T-complex protein 1 subunit zeta OS=Homo sapiens OX=9606 GN=CCT6A PE=1 SV=3 - [TCPZ_HUMAN]	2.45	1	1	2	531	57.9876	6.68311	0.993811	1.20423	0.864617	1.02089	1.10552	1.35707	0.999477	1.15402	0.884632	0.410615
P31327	Carbamoyl-phosphate synthase [ammonia], mitochondrial	CPS1	FUNCTION: Involved in the urea cycle of ureotelic animals where the enzyme plays an important role in removing excess ammonia from the cell.	Carbamoyl-phosphate synthase [ammonia], mitochondrial OS=Homo sapiens OX=9606 GN=CPS1 PE=1 SV=2 - [CPSM_HUMAN]	1.67	1	1	2	1500	164.835	6.7417	0.467289	2.21268	0.928228	1.20273	1.86317	1.46654	0.806898	1.37887	0.872261	0.785866
Q76LX8	A disintegrin and metalloproteinase with thrombospondin motifs 13	ADAMTS13	FUNCTION: Cleaves the vWF multimers in plasma into smaller forms thereby controlling vWF-mediated platelet thrombus formation. {ECO:0000269|PubMed:19880749}.	A disintegrin and metalloproteinase with thrombospondin motifs 13 OS=Homo sapiens OX=9606 GN=ADAMTS13 PE=1 SV=1 - [ATS13_HUMAN]	5.68	6	6	7	1427	153.505	7.1665	1.05248	1.05253	0.954751	1.01992	1.07616	1.13092	1.07266	1.09325	0.932928	0.123309
P40926	Malate dehydrogenase, mitochondrial	MDH2		Malate dehydrogenase, mitochondrial OS=Homo sapiens OX=9606 GN=MDH2 PE=1 SV=3 - [MDHM_HUMAN]	3.25	1	1	1	338	35.4807	8.67529	0.588563	1.93569	0.803749	1.10933	1.37379	1.84258	1.0066	1.40765	0.788073	0.57009
P62829	60S ribosomal protein L23	RPL23		60S ribosomal protein L23 OS=Homo sapiens OX=9606 GN=RPL23 PE=1 SV=1 - [RL23_HUMAN]	7.14	1	1	1	140	14.8561	10.5063	0.619681	1.32296	1.25767	1.06677	0.895496	0.916605	1.17295	0.995015	1.07211	0.781087
Q7Z7G0	Target of Nesh-SH3	ABI3BP		Target of Nesh-SH3 OS=Homo sapiens OX=9606 GN=ABI3BP PE=1 SV=1 - [TARSH_HUMAN]	2.42	2	2	4	1075	118.569	9.43701	0.954712	1.04062	1.14455	1.04663	0.96379	0.941166	0.887528	0.930828	1.1244	0.122844
P15090	Fatty acid-binding protein, adipocyte	FABP4	FUNCTION: Lipid transport protein in adipocytes. Binds both long chain fatty acids and retinoic acid. Delivers long-chain fatty acids and retinoic acid to their cognate receptors in the nucleus. {ECO:0000250|UniProtKB:P04117}.	Fatty acid-binding protein, adipocyte OS=Homo sapiens OX=9606 GN=FABP4 PE=1 SV=3 - [FABP4_HUMAN]	6.82	1	1	1	132	14.7095	7.13721	1.25432	0.996897	0.646961	0.966061	0.616511	0.586583	3.50791	1.57033	0.615195	0.572613
P52209	6-phosphogluconate dehydrogenase, decarboxylating	PGD	FUNCTION: Catalyzes the oxidative decarboxylation of 6-phosphogluconate to ribulose 5-phosphate and CO(2), with concomitant reduction of NADP to NADPH. {ECO:0000250}.	6-phosphogluconate dehydrogenase, decarboxylating OS=Homo sapiens OX=9606 GN=PGD PE=1 SV=3 - [6PGD_HUMAN]	4.76	2	2	2	483	53.106	7.2251	0.849364	1.1144	1.00791	0.990558	1.16011	1.09374	1.14401	1.13262	0.874575	0.148683
Q9Y5Y7	Lymphatic vessel endothelial hyaluronic acid receptor 1	LYVE1	FUNCTION: Ligand-specific transporter trafficking between intracellular organelles (TGN) and the plasma membrane. Plays a role in autocrine regulation of cell growth mediated by growth regulators containing cell surface retention sequence binding (CRS). May act as a hyaluronan (HA) transporter, either mediating its uptake for catabolism within lymphatic endothelial cells themselves, or its transp…	Lymphatic vessel endothelial hyaluronic acid receptor 1 OS=Homo sapiens OX=9606 GN=LYVE1 PE=1 SV=2 - [LYVE1_HUMAN]	3.73	1	1	1	322	35.191	8.27979	0.91823	0.957866	1.32683	1.06764	0.810324	0.78312	0.771288	0.788244	1.35445	0.0991782
P41091	Eukaryotic translation initiation factor 2 subunit 3	EIF2S3	FUNCTION: As a subunit of eukaryotic initiation factor 2 (eIF-2), involved in the early steps of protein synthesis. In the presence of GTP, eIF-2 forms a ternary complex with initiator tRNA Met-tRNAi and then recruits the 40S ribosomal complex and initiation factors eIF-1, eIF-1A and eIF-3 to form the 43S pre-initiation complex (43S PIC), a step that determines the rate of protein translation. Th…	Eukaryotic translation initiation factor 2 subunit 3 OS=Homo sapiens OX=9606 GN=EIF2S3 PE=1 SV=3 - [IF2G_HUMAN]	3.39	1	1	2	472	51.0772	8.39697	0.549159	1.66654	0.952456	1.05605	1.3726	1.49324	0.864659	1.2435	0.849257	0.647023
P18031	Tyrosine-protein phosphatase non-receptor type 1	PTPN1	FUNCTION: Tyrosine-protein phosphatase which acts as a regulator of endoplasmic reticulum unfolded protein response. Mediates dephosphorylation of EIF2AK3/PERK; inactivating the protein kinase activity of EIF2AK3/PERK. May play an important role in CKII- and p60c-src-induced signal transduction cascades. May regulate the EFNA5-EPHA3 signaling pathway which modulates cell reorganization and cell-c…	Tyrosine-protein phosphatase non-receptor type 1 OS=Homo sapiens OX=9606 GN=PTPN1 PE=1 SV=1 - [PTN1_HUMAN]	2.53	1	1	1	435	49.9348	6.26514	0.425689	2.20099	1.04814	1.22494	1.56498	1.79023	0.588192	1.31447	0.931889	0.895121
P19367	Hexokinase-1	HK1	FUNCTION: Catalyzes the phosphorylation of various hexoses, such as D-glucose, D-glucosamine, D-fructose, D-mannose and 2-deoxy-D-glucose, to hexose 6-phosphate (D-glucose 6-phosphate, D-glucosamine 6-phosphate, D-fructose 6-phosphate, D-mannose 6-phosphate and 2-deoxy-D-glucose 6-phosphate, respectively) (PubMed:1637300, PubMed:25316723, PubMed:27374331). Does not phosphorylate N-acetyl-D-glucos…	Hexokinase-1 OS=Homo sapiens OX=9606 GN=HK1 PE=1 SV=3 - [HXK1_HUMAN]	1.2	1	1	2	917	102.42	6.80029	0.671107	1.39133	0.848113	0.970185	1.41213	2.00704	0.917136	1.44544	0.671206	0.281802
P15259	Phosphoglycerate mutase 2	PGAM2	FUNCTION: Interconversion of 3- and 2-phosphoglycerate with 2,3-bisphosphoglycerate as the primer of the reaction. Can also catalyze the reaction of EC 5.4.2.4 (synthase), but with a reduced activity.	Phosphoglycerate mutase 2 OS=Homo sapiens OX=9606 GN=PGAM2 PE=1 SV=3 - [PGAM2_HUMAN]	18.18	4	4	4	253	28.7478	8.88037	0.927239	1.07875	0.922683	0.976225	1.027	0.868979	1.74845	1.21481	0.803604	0.435351
P07237	Protein disulfide-isomerase	P4HB	FUNCTION: This multifunctional protein catalyzes the formation, breakage and rearrangement of disulfide bonds. At the cell surface, seems to act as a reductase that cleaves disulfide bonds of proteins attached to the cell. May therefore cause structural modifications of exofacial proteins. Inside the cell, seems to form/rearrange disulfide bonds of nascent proteins. At high concentrations, functi…	Protein disulfide-isomerase OS=Homo sapiens OX=9606 GN=P4HB PE=1 SV=3 - [PDIA1_HUMAN]	4.72	3	3	3	508	57.0807	4.86865	0.987004	0.976946	1.16789	1.04395	0.883965	0.996032	1.25093	1.04364	1.00029	0.998188
Q6UWP8	Suprabasin	SBSN		Suprabasin OS=Homo sapiens OX=9606 GN=SBSN PE=1 SV=2 - [SBSN_HUMAN]	2.37	1	1	2	590	60.5046	7.00537	1.58485	0.904197	0.851231	1.11342	0.958548	0.747297	0.857096	0.854314	1.3033	0.348051
Q14019	Coactosin-like protein	COTL1	FUNCTION: Binds to F-actin in a calcium-independent manner. Has no direct effect on actin depolymerization. Acts as a chaperone for ALOX5 (5LO), influencing both its stability and activity in leukotrienes synthesis. {ECO:0000269|PubMed:11583571, ECO:0000269|PubMed:19807693}.	Coactosin-like protein OS=Homo sapiens OX=9606 GN=COTL1 PE=1 SV=3 - [COTL1_HUMAN]	11.97	2	2	2	142	15.935	5.66846	1.04187	0.938424	1.33038	1.10356	0.915968	0.72354	0.697315	0.778941	1.41674	0.0754696
P04040	Catalase	CAT	FUNCTION: Occurs in almost all aerobically respiring organisms and serves to protect cells from the toxic effects of hydrogen peroxide. Promotes growth of cells including T-cells, B-cells, myeloid leukemia cells, melanoma cells, mastocytoma cells and normal and transformed fibroblast cells. {ECO:0000269|PubMed:7882369}.	Catalase OS=Homo sapiens OX=9606 GN=CAT PE=1 SV=3 - [CATA_HUMAN]	9.3	6	6	6	527	59.7188	7.38623	1.1156	1.08387	0.873583	1.02435	0.916527	1.07586	1.21146	1.06795	0.959179	0.72196
P62750	60S ribosomal protein L23a	RPL23A	FUNCTION: Component of the ribosome, a large ribonucleoprotein complex responsible for the synthesis of proteins in the cell. Binds a specific region on the 26S rRNA. May promote p53/TP53 degradation possibly through the stimulation of MDM2-mediated TP53 polyubiquitination (PubMed:26203195). {ECO:0000250, ECO:0000269|PubMed:26203195}.	60S ribosomal protein L23a OS=Homo sapiens OX=9606 GN=RPL23A PE=1 SV=1 - [RL23A_HUMAN]	9.62	1	1	4	156	17.6841	10.4478	0.61058	1.64172	0.978384	1.0769	1.34336	1.32853	0.69294	1.12161	0.960136	0.909671
P62917	60S ribosomal protein L8	RPL8	FUNCTION: Component of the large ribosomal subunit. {ECO:0000305|PubMed:12962325}.	60S ribosomal protein L8 OS=Homo sapiens OX=9606 GN=RPL8 PE=1 SV=2 - [RL8_HUMAN]	4.28	1	1	2	257	28.0073	11.0337	0.553563	1.57867	0.976145	1.03613	1.42197	1.36617	0.993343	1.2605	0.821999	0.529674
P23141	Liver carboxylesterase 1	CES1	FUNCTION: Involved in the detoxification of xenobiotics and in the activation of ester and amide prodrugs. Hydrolyzes aromatic and aliphatic esters, but has no catalytic activity toward amides or a fatty acyl-CoA ester. Hydrolyzes the methyl ester group of cocaine to form benzoylecgonine. Catalyzes the transesterification of cocaine to form cocaethylene. Displays fatty acid ethyl ester synthase a…	Liver carboxylesterase 1 OS=Homo sapiens OX=9606 GN=CES1 PE=1 SV=2 - [EST1_HUMAN]	1.59	1	1	1	567	62.4812	6.59521	1.05554	0.879842	0.813154	0.916179	1.30605	0.889064	1.05447	1.08319	0.845813	0.302217
Q9H4B7	Tubulin beta-1 chain	TUBB1	FUNCTION: Tubulin is the major constituent of microtubules. It binds two moles of GTP, one at an exchangeable site on the beta chain and one at a non-exchangeable site on the alpha chain (By similarity). {ECO:0000250}.	Tubulin beta-1 chain OS=Homo sapiens OX=9606 GN=TUBB1 PE=1 SV=1 - [TBB1_HUMAN]	4.88	1	1	1	451	50.2946	5.17334	0.586485	1.00275	1.51931	1.03618	1.29524	0.938744	1.02153	1.08517	0.954856	0.874271
P01825	Immunoglobulin heavy variable 4-59	IGHV4-59	FUNCTION: V region of the variable domain of immunoglobulin heavy chains that participates in the antigen recognition (PubMed:24600447). Immunoglobulins, also known as antibodies, are membrane-bound or secreted glycoproteins produced by B lymphocytes. In the recognition phase of humoral immunity, the membrane-bound immunoglobulins serve as receptors which, upon binding of a specific antigen, trig…	Immunoglobulin heavy variable 4-59 OS=Homo sapiens OX=9606 GN=IGHV4-59 PE=1 SV=2 - [HV459_HUMAN]	7.76	1	1	1	116	12.9276	9.29053	1.17848	0.975094	2.00326	1.38561	0.571927	0.543619	0.480695	0.53208	2.60414	0.0538013
P29401	Transketolase	TKT	FUNCTION: Catalyzes the transfer of a two-carbon ketol group from a ketose donor to an aldose acceptor, via a covalent intermediate with the cofactor thiamine pyrophosphate. {ECO:0000269|PubMed:27259054}.	Transketolase OS=Homo sapiens OX=9606 GN=TKT PE=1 SV=3 - [TKT_HUMAN]	7.22	4	4	4	623	67.8347	7.66455	1.0579	1.04348	0.940263	1.01388	1.00437	0.981785	1.31226	1.09947	0.922154	0.490402
P26992	Ciliary neurotrophic factor receptor subunit alpha	CNTFR	FUNCTION: Binds to CNTF. The alpha subunit provides the receptor specificity. Receptor for heterodimeric neurotropic cytokine composed of CLCF1/CLC and CRLF1/CLF-1 (PubMed:26858303). {ECO:0000269|PubMed:26858303}.	Ciliary neurotrophic factor receptor subunit alpha OS=Homo sapiens OX=9606 GN=CNTFR PE=1 SV=2 - [CNTFR_HUMAN]	2.42	1	1	1	372	40.6075	6.75635	0.941053	0.991041	1.18253	1.03821	1.13155	0.827836	0.952443	0.970608	1.06965	0.587682
P25705	ATP synthase subunit alpha, mitochondrial	ATP5F1A	FUNCTION: Mitochondrial membrane ATP synthase (F(1)F(0) ATP synthase or Complex V) produces ATP from ADP in the presence of a proton gradient across the membrane which is generated by electron transport complexes of the respiratory chain. F-type ATPases consist of two structural domains, F(1) - containing the extramembraneous catalytic core, and F(0) - containing the membrane proton channel, link…	ATP synthase subunit alpha, mitochondrial OS=Homo sapiens OX=9606 GN=ATP5F1A PE=1 SV=1 - [ATPA_HUMAN]	5.06	3	3	3	553	59.7136	9.12939	0.771176	1.16116	0.524673	0.819002	1.02273	0.736463	4.13782	1.96567	0.416652	0.35796
Q12913	Receptor-type tyrosine-protein phosphatase eta	PTPRJ	FUNCTION: Tyrosine phosphatase which dephosphorylates or contributes to the dephosphorylation of CTNND1, FLT3, PDGFRB, MET, RET (variant MEN2A), KDR, LYN, SRC, MAPK1, MAPK3, EGFR, TJP1, OCLN, PIK3R1 and PIK3R2. Plays a role in cell adhesion, migration, proliferation and differentiation. Involved in vascular development. Regulator of macrophage adhesion and spreading. Positively affects cell-matri…	Receptor-type tyrosine-protein phosphatase eta OS=Homo sapiens OX=9606 GN=PTPRJ PE=1 SV=3 - [PTPRJ_HUMAN]	1.05	1	1	1	1337	145.851	5.57959	0.880343	1.09176	0.979891	0.983999	1.07576	1.14214	1.3526	1.19017	0.826772	0.116937
P08709	Coagulation factor VII	F7	FUNCTION: Initiates the extrinsic pathway of blood coagulation. Serine protease that circulates in the blood in a zymogen form. Factor VII is converted to factor VIIa by factor Xa, factor XIIa, factor IXa, or thrombin by minor proteolysis. In the presence of tissue factor and calcium ions, factor VIIa then converts factor X to factor Xa by limited proteolysis. Factor VIIa will also convert factor…	Coagulation factor VII OS=Homo sapiens OX=9606 GN=F7 PE=1 SV=1 - [FA7_HUMAN]	2.36	1	1	2	466	51.5604	7.2251	1.10791	0.904273	1.10849	1.04023	0.972683	1.05676	1.03565	1.0217	1.01813	0.81095
P15151	Poliovirus receptor	PVR	FUNCTION: Mediates NK cell adhesion and triggers NK cell effector functions. Binds two different NK cell receptors: CD96 and CD226. These interactions accumulates at the cell-cell contact site, leading to the formation of a mature immunological synapse between NK cell and target cell. This may trigger adhesion and secretion of lytic granules and IFN-gamma and activate cytotoxicity of activated NK…	Poliovirus receptor OS=Homo sapiens OX=9606 GN=PVR PE=1 SV=2 - [PVR_HUMAN]	6	2	2	2	417	45.2738	6.52197	0.975126	0.924196	0.974759	0.958027	1.23036	1.0288	0.923487	1.06088	0.903048	0.324348
Q10471	Polypeptide N-acetylgalactosaminyltransferase 2	GALNT2	FUNCTION: Catalyzes the initial reaction in O-linked oligosaccharide biosynthesis, the transfer of an N-acetyl-D-galactosamine residue to a serine or threonine residue on the protein receptor. Has a broad spectrum of substrates for peptides such as EA2, Muc5AC, Muc1a, Muc1b. Probably involved in O-linked glycosylation of the immunoglobulin A1 (IgA1) hinge region. {ECO:0000269|PubMed:12438318, ECO…	Polypeptide N-acetylgalactosaminyltransferase 2 OS=Homo sapiens OX=9606 GN=GALNT2 PE=1 SV=1 - [GALT2_HUMAN]	2.63	2	2	2	571	64.6915	8.35303	1.09778	1.0224	1.00653	1.04224	0.999139	1.02659	0.983173	1.00297	1.03916	0.272228
Q9HBW9	Adhesion G protein-coupled receptor L4	ADGRL4	FUNCTION: Endothelial orphan receptor that acts as a key regulator of angiogenesis. {ECO:0000269|PubMed:23871637}.	Adhesion G protein-coupled receptor L4 OS=Homo sapiens OX=9606 GN=ADGRL4 PE=1 SV=3 - [AGRL4_HUMAN]	1.01	1	1	1	690	77.7598	7.60596	0.714394	1.1387	1.26825	1.04045	0.825209	0.991912	0.99648	0.937867	1.10938	0.592275
Q01459	Di-N-acetylchitobiase	CTBS	FUNCTION: Involved in the degradation of asparagine-linked glycoproteins. Hydrolyze of N-acetyl-beta-D-glucosamine (1-4)N-acetylglucosamine chitobiose core from the reducing end of the bond, it requires prior cleavage by glycosylasparaginase.	Di-N-acetylchitobiase OS=Homo sapiens OX=9606 GN=CTBS PE=1 SV=1 - [DIAC_HUMAN]	5.71	3	3	4	385	43.7316	6.63916	1.07	0.892761	0.881742	0.948167	0.983602	0.929637	0.883978	0.932406	1.0169	0.826713
P55056	Apolipoprotein C-IV	APOC4	FUNCTION: May participate in lipoprotein metabolism.	Apolipoprotein C-IV OS=Homo sapiens OX=9606 GN=APOC4 PE=1 SV=1 - [APOC4_HUMAN]	20.47	3	3	3	127	14.5435	8.92432	1.41968	1.10542	1.14419	1.22309	0.86123	0.527255	0.99749	0.795325	1.53785	0.0668318
P09668	Pro-cathepsin H	CTSH	FUNCTION: Important for the overall degradation of proteins in lysosomes.	Pro-cathepsin H OS=Homo sapiens OX=9606 GN=CTSH PE=1 SV=4 - [CATH_HUMAN]	3.88	1	1	1	335	37.369	8.07471	1.18962	0.881863	0.69825	0.923244	0.831752	1.33377	1.41602	1.19385	0.773335	0.308514
Q9H299	SH3 domain-binding glutamic acid-rich-like protein 3	SH3BGRL3	FUNCTION: Could act as a modulator of glutaredoxin biological activity.	SH3 domain-binding glutamic acid-rich-like protein 3 OS=Homo sapiens OX=9606 GN=SH3BGRL3 PE=1 SV=1 - [SH3L3_HUMAN]	18.28	2	2	2	93	10.4313	4.93213	1.49555	0.704112	0.91656	1.03874	0.964092	1.38513	0.714384	1.0212	1.01717	0.957181
P05091	Aldehyde dehydrogenase, mitochondrial	ALDH2		Aldehyde dehydrogenase, mitochondrial OS=Homo sapiens OX=9606 GN=ALDH2 PE=1 SV=2 - [ALDH2_HUMAN]	2.71	1	1	1	517	56.3456	7.04932	0.500713	1.91601	1.00783	1.14152	1.37931	1.95348	0.731297	1.3547	0.842639	0.715174
A0A0C4DH25	Immunoglobulin kappa variable 3D-20	IGKV3D-20	FUNCTION: V region of the variable domain of immunoglobulin light chains that participates in the antigen recognition (PubMed:24600447). Immunoglobulins, also known as antibodies, are membrane-bound or secreted glycoproteins produced by B lymphocytes. In the recognition phase of humoral immunity, the membrane-bound immunoglobulins serve as receptors which, upon binding of a specific antigen, trig…	Immunoglobulin kappa variable 3D-20 OS=Homo sapiens OX=9606 GN=IGKV3D-20 PE=3 SV=1 - [KVD20_HUMAN]	7.76	1	1	1	116	12.5072	4.58936	0.995841	1.06338	1.44974	1.16965	0.621096	0.940276	1.12095	0.894106	1.30818	0.246854
P13647	Keratin, type II cytoskeletal 5	KRT5		Keratin, type II cytoskeletal 5 OS=Homo sapiens OX=9606 GN=KRT5 PE=1 SV=3 - [K2C5_HUMAN]	8.47	2	6	6	590	62.34	7.73779	1.00478	1.31174	0.921825	1.07945	0.876872	0.856065	1.19184	0.974924	1.10721	0.551164
P14543	Nidogen-1	NID1	FUNCTION: Sulfated glycoprotein widely distributed in basement membranes and tightly associated with laminin. Also binds to collagen IV and perlecan. It probably has a role in cell-extracellular matrix interactions.	Nidogen-1 OS=Homo sapiens OX=9606 GN=NID1 PE=1 SV=3 - [NID1_HUMAN]	2	3	3	3	1247	136.291	5.2876	1.15225	0.898758	0.863138	0.971383	0.85266	1.10266	1.15671	1.03735	0.936412	0.640051
Q16891	MICOS complex subunit MIC60	IMMT	FUNCTION: Component of the MICOS complex, a large protein complex of the mitochondrial inner membrane that plays crucial roles in the maintenance of crista junctions, inner membrane architecture, and formation of contact sites to the outer membrane. Plays an important role in the maintenance of the MICOS complex stability and the mitochondrial cristae morphology (PubMed:22114354, PubMed:25781180)…	MICOS complex subunit MIC60 OS=Homo sapiens OX=9606 GN=IMMT PE=1 SV=1 - [MIC60_HUMAN]	1.72	1	1	1	758	83.6264	6.48096	1.12228	1.15238	0.833144	1.03594	1.12859	1.27097	1.14846	1.18267	0.875928	0.256999
Q8N149	Leukocyte immunoglobulin-like receptor subfamily A member 2	LILRA2	FUNCTION: Part of the innate immune responses against microbial infection (PubMed:12529506, PubMed:27572839). Specifically recognizes a set of N-terminally truncated immunoglobulins that are produced via cleavage by proteases from a range of pathogenic bacteria and fungi, including L.pneumophila, M.hyorhinis, S.pneumoniae, S.aureus and C.albicans (PubMed:27572839). Recognizes epitopes that are in…	Leukocyte immunoglobulin-like receptor subfamily A member 2 OS=Homo sapiens OX=9606 GN=LILRA2 PE=1 SV=2 - [LIRA2_HUMAN]	2.69	1	1	1	483	52.9585	6.91748	1.33912	1.2377	0.70755	1.09479	1.12638	0.69937	0.971027	0.93226	1.17434	0.522524
P00390	Glutathione reductase, mitochondrial	GSR	FUNCTION: Maintains high levels of reduced glutathione in the cytosol.	Glutathione reductase, mitochondrial OS=Homo sapiens OX=9606 GN=GSR PE=1 SV=2 - [GSHR_HUMAN]	2.87	2	2	2	522	56.221	8.49951	0.992685	0.891348	0.833039	0.905691	1.17035	1.00469	1.52398	1.23301	0.734537	0.110368
P62318	Small nuclear ribonucleoprotein Sm D3	SNRPD3	FUNCTION: Plays role in pre-mRNA splicing as core component of the SMN-Sm complex that mediates spliceosomal snRNP assembly and as component of the spliceosomal U1, U2, U4 and U5 small nuclear ribonucleoproteins (snRNPs), the building blocks of the spliceosome (PubMed:11991638, PubMed:18984161, PubMed:19325628, PubMed:25555158, PubMed:26912367, PubMed:28502770, PubMed:28781166, PubMed:28076346). …	Small nuclear ribonucleoprotein Sm D3 OS=Homo sapiens OX=9606 GN=SNRPD3 PE=1 SV=1 - [SMD3_HUMAN]	7.14	1	1	1	126	13.9073	10.3159	0.257926	2.67358	1.04538	1.32563	1.83979	1.86295	0.415925	1.37289	0.965575	0.958678
Q01518	Adenylyl cyclase-associated protein 1	CAP1	FUNCTION: Directly regulates filament dynamics and has been implicated in a number of complex developmental and morphological processes, including mRNA localization and the establishment of cell polarity.	Adenylyl cyclase-associated protein 1 OS=Homo sapiens OX=9606 GN=CAP1 PE=1 SV=5 - [CAP1_HUMAN]	4.42	2	2	2	475	51.8687	8.06006	1.03674	0.910907	1.26339	1.07035	0.87179	0.727699	0.607097	0.735529	1.45521	0.0595871
P61626	Lysozyme C	LYZ	FUNCTION: Lysozymes have primarily a bacteriolytic function; those in tissues and body fluids are associated with the monocyte-macrophage system and enhance the activity of immunoagents.	Lysozyme C OS=Homo sapiens OX=9606 GN=LYZ PE=1 SV=1 - [LYSC_HUMAN]	18.92	3	3	3	148	16.5263	9.15869	1.02879	0.930247	0.998558	0.985865	1.24747	0.902653	0.985595	1.04524	0.943194	0.611483
P02655	Apolipoprotein C-II	APOC2	FUNCTION: Component of chylomicrons, very low-density lipoproteins (VLDL), low-density lipoproteins (LDL), and high-density lipoproteins (HDL) in plasma. Plays an important role in lipoprotein metabolism as an activator of lipoprotein lipase. Both proapolipoprotein C-II and apolipoprotein C-II can activate lipoprotein lipase. In normolipidemic individuals, it is mainly distributed in the HDL, whe…	Apolipoprotein C-II OS=Homo sapiens OX=9606 GN=APOC2 PE=1 SV=1 - [APOC2_HUMAN]	8.91	1	1	2	101	11.2768	4.71631	1.69912	0.743056	1.26625	1.23614	0.785723	0.394936	0.87874	0.686466	1.80073	0.154547
Q8IU80	Transmembrane protease serine 6	TMPRSS6	FUNCTION: Serine protease which hydrolyzes a range of proteins including type I collagen, fibronectin and fibrinogen. Can also activate urokinase-type plasminogen activator with low efficiency. May play a specialized role in matrix remodeling processes in liver. Through the cleavage of HJV, a regulator of the expression of the iron absorption-regulating hormone hepicidin/HAMP, plays a role in iro…	Transmembrane protease serine 6 OS=Homo sapiens OX=9606 GN=TMPRSS6 PE=1 SV=3 - [TMPS6_HUMAN]	2.59	1	2	2	811	89.9418	6.68311	1.61997	0.973867	0.961922	1.18525	0.694607	0.945878	1.27013	0.970206	1.22165	0.476232
O00410	Importin-5	IPO5	FUNCTION: Functions in nuclear protein import as nuclear transport receptor. Serves as receptor for nuclear localization signals (NLS) in cargo substrates. Is thought to mediate docking of the importin/substrate complex to the nuclear pore complex (NPC) through binding to nucleoporin and the complex is subsequently translocated through the pore by an energy requiring, Ran-dependent mechanism. At …	Importin-5 OS=Homo sapiens OX=9606 GN=IPO5 PE=1 SV=4 - [IPO5_HUMAN]	2.19	2	2	2	1097	123.55	4.94482	0.560899	1.84468	1.11559	1.17372	1.31309	1.57718	0.617048	1.1691	1.00395	0.992618
P22626	Heterogeneous nuclear ribonucleoproteins A2/B1	HNRNPA2B1	FUNCTION: Heterogeneous nuclear ribonucleoprotein (hnRNP) that associates with nascent pre-mRNAs, packaging them into hnRNP particles. The hnRNP particle arrangement on nascent hnRNA is non-random and sequence-dependent and serves to condense and stabilize the transcripts and minimize tangling and knotting. Packaging plays a role in various processes such as transcription, pre-mRNA processing, RN…	Heterogeneous nuclear ribonucleoproteins A2/B1 OS=Homo sapiens OX=9606 GN=HNRNPA2B1 PE=1 SV=2 - [ROA2_HUMAN]	4.53	1	1	1	353	37.4067	8.95361	1.06829	1.35936	0.768356	1.06534	1.12095	0.922585	0.793312	0.945617	1.1266	0.573234
Q00610	Clathrin heavy chain 1	CLTC	FUNCTION: Clathrin is the major protein of the polyhedral coat of coated pits and vesicles. Two different adapter protein complexes link the clathrin lattice either to the plasma membrane or to the trans-Golgi network. Acts as component of the TACC3/ch-TOG/clathrin complex proposed to contribute to stabilization of kinetochore fibers of the mitotic spindle by acting as inter-microtubule bridge (P…	Clathrin heavy chain 1 OS=Homo sapiens OX=9606 GN=CLTC PE=1 SV=5 - [CLH1_HUMAN]	1.67	3	3	5	1675	191.493	5.69385	0.66168	1.68977	0.914901	1.08878	1.30467	1.41389	0.860085	1.19288	0.912736	0.78251
P59998	Actin-related protein 2/3 complex subunit 4	ARPC4	FUNCTION: Actin-binding component of the Arp2/3 complex, a multiprotein complex that mediates actin polymerization upon stimulation by nucleation-promoting factor (NPF) (PubMed:9230079). The Arp2/3 complex mediates the formation of branched actin networks in the cytoplasm, providing the force for cell motility (PubMed:9230079). In addition to its role in the cytoplasmic cytoskeleton, the Arp2/3 c…	Actin-related protein 2/3 complex subunit 4 OS=Homo sapiens OX=9606 GN=ARPC4 PE=1 SV=3 - [ARPC4_HUMAN]	6.55	1	1	1	168	19.6543	8.42627	0.760957	1.25519	0.915433	0.977192	1.40329	1.22009	1.28184	1.30174	0.750681	0.105296
O75594	Peptidoglycan recognition protein 1	PGLYRP1	FUNCTION: Pattern receptor that binds to murein peptidoglycans (PGN) of Gram-positive bacteria. Has bactericidal activity towards Gram-positive bacteria. May kill Gram-positive bacteria by interfering with peptidoglycan biosynthesis. Binds also to Gram-negative bacteria, and has bacteriostatic activity towards Gram-negative bacteria. Plays a role in innate immunity. {ECO:0000269|PubMed:11461926, …	Peptidoglycan recognition protein 1 OS=Homo sapiens OX=9606 GN=PGLYRP1 PE=1 SV=1 - [PGRP1_HUMAN]	7.65	1	1	1	196	21.7167	8.5874	0.95807	1.00371	0.833033	0.931604	1.02079	1.12206	1.31296	1.15194	0.808727	0.0916184
P62805	Histone H4	H4C1	FUNCTION: Core component of nucleosome. Nucleosomes wrap and compact DNA into chromatin, limiting DNA accessibility to the cellular machineries which require DNA as a template. Histones thereby play a central role in transcription regulation, DNA repair, DNA replication and chromosomal stability. DNA accessibility is regulated via a complex set of post-translational modifications of histones, als…	Histone H4 OS=Homo sapiens OX=9606 GN=H4C1 PE=1 SV=2 - [H4_HUMAN]	29.13	3	3	3	103	11.3604	11.356	0.666365	1.19109	0.620772	0.826074	1.13575	0.808242	2.97156	1.63852	0.504159	0.308904
Q9NZ01	Very-long-chain enoyl-CoA reductase	TECR	FUNCTION: Involved in both the production of very long-chain fatty acids for sphingolipid synthesis and the degradation of the sphingosine moiety in sphingolipids through the sphingosine 1-phosphate metabolic pathway (PubMed:25049234). Catalyzes the last of the four reactions of the long-chain fatty acids elongation cycle (PubMed:12482854). This endoplasmic reticulum-bound enzymatic process, allo…	Very-long-chain enoyl-CoA reductase OS=Homo sapiens OX=9606 GN=TECR PE=1 SV=1 - [TECR_HUMAN]	2.6	1	1	1	308	36.0108	9.45166	0.64638	1.48845	0.748903	0.961245	0.938788	1.05401	0.708236	0.900346	1.06764	0.840735
Q93070	Ecto-ADP-ribosyltransferase 4	ART4		Ecto-ADP-ribosyltransferase 4 OS=Homo sapiens OX=9606 GN=ART4 PE=2 SV=2 - [NAR4_HUMAN]	2.87	1	1	1	314	35.8545	9.21729	0.868328	0.959728	1.07864	0.968898	1.05898	0.933475	0.993576	0.995344	0.973431	0.727906
P98160	Basement membrane-specific heparan sulfate proteoglycan core protein	HSPG2	FUNCTION: Integral component of basement membranes. Component of the glomerular basement membrane (GBM), responsible for the fixed negative electrostatic membrane charge, and which provides a barrier which is both size- and charge-selective. It serves as an attachment substrate for cells. Plays essential roles in vascularization. Critical for normal heart development and for regulating the vascul…	Basement membrane-specific heparan sulfate proteoglycan core protein OS=Homo sapiens OX=9606 GN=HSPG2 PE=1 SV=4 - [PGBM_HUMAN]	1.57	7	7	7	4391	468.532	6.50732	1.11883	0.908132	0.792507	0.939821	0.965118	0.919222	1.19506	1.02647	0.915588	0.535847
P00352	Retinal dehydrogenase 1	ALDH1A1	FUNCTION: Can convert/oxidize retinaldehyde to retinoic acid. Binds free retinal and cellular retinol-binding protein-bound retinal (By similarity). May have a broader specificity and oxidize other aldehydes in vivo (PubMed:19296407, PubMed:26373694, PubMed:25450233). {ECO:0000250|UniProtKB:P51647, ECO:0000269|PubMed:19296407, ECO:0000269|PubMed:25450233, ECO:0000269|PubMed:26373694}.	Retinal dehydrogenase 1 OS=Homo sapiens OX=9606 GN=ALDH1A1 PE=1 SV=2 - [AL1A1_HUMAN]	6.99	3	3	3	501	54.827	6.72705	1.08554	1.06634	0.709674	0.95385	1.08626	1.26387	0.958401	1.10284	0.864903	0.379462
Q9Y4G6	Talin-2	TLN2	FUNCTION: As a major component of focal adhesion plaques that links integrin to the actin cytoskeleton, may play an important role in cell adhesion. Recruits PIP5K1C to focal adhesion plaques and strongly activates its kinase activity (By similarity). {ECO:0000250}.	Talin-2 OS=Homo sapiens OX=9606 GN=TLN2 PE=1 SV=4 - [TLN2_HUMAN]	1.53	1	4	4	2542	271.443	5.56689	1.14666	0.927671	0.608315	0.894215	1.69772	1.07702	1.77671	1.51715	0.589403	0.082973
Q14126	Desmoglein-2	DSG2	FUNCTION: Component of intercellular desmosome junctions. Involved in the interaction of plaque proteins and intermediate filaments mediating cell-cell adhesion.	Desmoglein-2 OS=Homo sapiens OX=9606 GN=DSG2 PE=1 SV=2 - [DSG2_HUMAN]	3.76	4	4	5	1118	122.218	5.23682	0.964851	1.04498	1.03883	1.01622	0.968262	1.23427	1.02432	1.07562	0.944774	0.522944
P00451	Coagulation factor VIII	F8	FUNCTION: Factor VIII, along with calcium and phospholipid, acts as a cofactor for F9/factor IXa when it converts F10/factor X to the activated form, factor Xa.	Coagulation factor VIII OS=Homo sapiens OX=9606 GN=F8 PE=1 SV=1 - [FA8_HUMAN]	1.23	3	3	3	2351	266.841	7.35693	1.07348	0.930279	1.00798	1.00391	1.0918	0.981988	1.07623	1.05001	0.956102	0.439539
Q14766	Latent-transforming growth factor beta-binding protein 1	LTBP1	FUNCTION: Key regulator of transforming growth factor beta (TGFB1, TGFB2 and TGFB3) that controls TGF-beta activation by maintaining it in a latent state during storage in extracellular space (PubMed:2022183, PubMed:8617200, PubMed:8939931). Associates specifically via disulfide bonds with the Latency-associated peptide (LAP), which is the regulatory chain of TGF-beta, and regulates integrin-depe…	Latent-transforming growth factor beta-binding protein 1 OS=Homo sapiens OX=9606 GN=LTBP1 PE=1 SV=4 - [LTBP1_HUMAN]	2.15	4	4	4	1721	186.673	5.96045	0.865383	1.02372	1.0183	0.969134	1.00164	1.38941	1.05219	1.14775	0.844379	0.248373
Q86YW5	Trem-like transcript 1 protein	TREML1	FUNCTION: Cell surface receptor that may play a role in the innate and adaptive immune response. {ECO:0000269|PubMed:15128762}.	Trem-like transcript 1 protein OS=Homo sapiens OX=9606 GN=TREML1 PE=1 SV=2 - [TRML1_HUMAN]	7.4	2	2	2	311	32.6579	6.04932	1.15787	0.918869	0.732435	0.93639	1.08638	1.08185	1.17649	1.1149	0.839884	0.232315
P11142	Heat shock cognate 71 kDa protein	HSPA8	FUNCTION: Molecular chaperone implicated in a wide variety of cellular processes, including protection of the proteome from stress, folding and transport of newly synthesized polypeptides, activation of proteolysis of misfolded proteins and the formation and dissociation of protein complexes. Plays a pivotal role in the protein quality control system, ensuring the correct folding of proteins, the…	Heat shock cognate 71 kDa protein OS=Homo sapiens OX=9606 GN=HSPA8 PE=1 SV=1 - [HSP7C_HUMAN]	5.73	3	4	4	646	70.8542	5.51611	0.862306	0.905302	0.755397	0.841002	0.995695	0.889349	2.6432	1.50942	0.55717	0.305613
P06702	Protein S100-A9	S100A9	FUNCTION: S100A9 is a calcium- and zinc-binding protein which plays a prominent role in the regulation of inflammatory processes and immune response. It can induce neutrophil chemotaxis, adhesion, can increase the bactericidal activity of neutrophils by promoting phagocytosis via activation of SYK, PI3K/AKT, and ERK1/2 and can induce degranulation of neutrophils by a MAPK-dependent mechanism. Pre…	Protein S100-A9 OS=Homo sapiens OX=9606 GN=S100A9 PE=1 SV=1 - [S10A9_HUMAN]	7.02	1	1	1	114	13.2335	6.12549	1.44742	0.764454	0.938724	1.0502	0.895	0.747474	0.747298	0.79659	1.31837	0.295102
P06744	Glucose-6-phosphate isomerase	GPI	FUNCTION: In the cytoplasm, catalyzes the conversion of glucose-6-phosphate to fructose-6-phosphate, the second step in glycolysis, and the reverse reaction during gluconeogenesis (PubMed:28803808). Besides it's role as a glycolytic enzyme, also acts as a secreted cytokine: acts as an angiogenic factor (AMF) that stimulates endothelial cell motility (PubMed:11437381). Acts as a neurotrophic facto…	Glucose-6-phosphate isomerase OS=Homo sapiens OX=9606 GN=GPI PE=1 SV=4 - [G6PI_HUMAN]	4.12	3	3	3	558	63.1072	8.32373	0.951561	1.02094	0.988358	0.986952	0.91766	0.868931	1.11778	0.968124	1.01945	0.822749
P60174	Triosephosphate isomerase	TPI1	FUNCTION: Triosephosphate isomerase is an extremely efficient metabolic enzyme that catalyzes the interconversion between dihydroxyacetone phosphate (DHAP) and D-glyceraldehyde-3-phosphate (G3P) in glycolysis and gluconeogenesis. {ECO:0000269|PubMed:18562316}.; FUNCTION: It is also responsible for the non-negligible production of methylglyoxal a reactive cytotoxic side-product that modifies and c…	Triosephosphate isomerase OS=Homo sapiens OX=9606 GN=TPI1 PE=1 SV=3 - [TPIS_HUMAN]	9.44	3	3	3	286	30.7717	5.92236	0.661453	0.980031	0.847511	0.829665	1.33636	0.998539	1.77985	1.37158	0.604896	0.0908556
Q92859	Neogenin	NEO1	FUNCTION: Multi-functional cell surface receptor regulating cell adhesion in many diverse developmental processes, including neural tube and mammary gland formation, myogenesis and angiogenesis. Receptor for members of the BMP, netrin, and repulsive guidance molecule (RGM) families. Netrin-Neogenin interactions result in a chemoattractive axon guidance response and cell-cell adhesion, the interac…	Neogenin OS=Homo sapiens OX=9606 GN=NEO1 PE=1 SV=2 - [NEO1_HUMAN]	1.03	2	2	2	1461	159.917	6.53662	1.18976	0.84817	1.06622	1.03472	0.925318	1	0.919105	0.948141	1.09131	0.448666
P39060	Collagen alpha-1(XVIII) chain	COL18A1	FUNCTION: Probably plays a major role in determining the retinal structure as well as in the closure of the neural tube. {ECO:0000269|PubMed:10942434}.; FUNCTION: [Non-collagenous domain 1]: May regulate extracellular matrix-dependent motility and morphogenesis of endothelial and non-endothelial cells; the function requires homotrimerization and implicates MAPK signaling. {ECO:0000269|PubMed:1125…	Collagen alpha-1(XVIII) chain OS=Homo sapiens OX=9606 GN=COL18A1 PE=1 SV=5 - [COIA1_HUMAN]	1.03	2	2	2	1754	178.077	6.01123	0.900887	0.85713	1.04717	0.935061	0.914115	0.844016	0.9511	0.903077	1.03542	0.650794
Q8N6C8	Leukocyte immunoglobulin-like receptor subfamily A member 3	LILRA3	FUNCTION: Acts as soluble receptor for class I MHC antigens. Binds both classical and non-classical HLA class I molecules but with reduced affinities compared to LILRB1 or LILRB2. Binds with high affinity to the surface of monocytes, leading to abolish LPS-induced TNF-alpha production by monocytes. {ECO:0000269|PubMed:21559424, ECO:0000269|PubMed:24085305}.	Leukocyte immunoglobulin-like receptor subfamily A member 3 OS=Homo sapiens OX=9606 GN=LILRA3 PE=1 SV=3 - [LIRA3_HUMAN]	3.87	1	1	1	439	47.4419	8.08936	1.00209	1.17401	1.05894	1.07835	1.34888	0.146433	0.587906	0.694408	1.5529	0.340074
Q6YHK3	CD109 antigen	CD109	FUNCTION: Modulates negatively TGFB1 signaling in keratinocytes. {ECO:0000269|PubMed:16754747}.	CD109 antigen OS=Homo sapiens OX=9606 GN=CD109 PE=1 SV=2 - [CD109_HUMAN]	4.5	8	8	8	1445	161.587	5.84619	1.04806	0.951299	1.03983	1.01306	0.944191	1.101	1.03454	1.02658	0.986833	0.817946
P36957	Dihydrolipoyllysine-residue succinyltransferase component of 2-oxoglutarate dehydrogenase complex, mitochondrial	DLST	FUNCTION: Dihydrolipoamide succinyltransferase (E2) component of the 2-oxoglutarate dehydrogenase complex. The 2-oxoglutarate dehydrogenase complex catalyzes the overall conversion of 2-oxoglutarate to succinyl-CoA and CO(2). The 2-oxoglutarate dehydrogenase complex is mainly active in the mitochondrion (PubMed:29211711, PubMed:30929736). A fraction of the 2-oxoglutarate dehydrogenase complex als…	Dihydrolipoyllysine-residue succinyltransferase component of 2-oxoglutarate dehydrogenase complex, mitochondrial OS=Homo sapiens OX=9606 GN=DLST PE=1 SV=4 - [ODO2_HUMAN]	1.99	1	1	1	453	48.7245	8.95361	0.536834	2.58045	0.785293	1.30086	1.50296	2.14277	0.515885	1.38721	0.937755	0.919146
P63010	AP-2 complex subunit beta	AP2B1	FUNCTION: Component of the adaptor protein complex 2 (AP-2). Adaptor protein complexes function in protein transport via transport vesicles in different membrane traffic pathways. Adaptor protein complexes are vesicle coat components and appear to be involved in cargo selection and vesicle formation. AP-2 is involved in clathrin-dependent endocytosis in which cargo proteins are incorporated into …	AP-2 complex subunit beta OS=Homo sapiens OX=9606 GN=AP2B1 PE=1 SV=1 - [AP2B1_HUMAN]	1.49	1	1	1	937	104.486	5.37646	0.553235	1.99921	0.97733	1.17659	1.07959	1.81562	0.925465	1.27356	0.923859	0.858327
P19021	Peptidyl-glycine alpha-amidating monooxygenase	PAM	FUNCTION: Bifunctional enzyme that catalyzes the post-translational modification of inactive peptidylglycine precursors to the corresponding bioactive alpha-amidated peptides, a terminal modification in biosynthesis of many neural and endocrine peptides (PubMed:12699694). Alpha-amidation involves two sequential reactions, both of which are catalyzed by separate catalytic domains of the enzyme. Th…	Peptidyl-glycine alpha-amidating monooxygenase OS=Homo sapiens OX=9606 GN=PAM PE=1 SV=2 - [AMD_HUMAN]	0.92	1	1	1	973	108.263	6.41748	0.914209	0.87439	1.24892	1.01251	1.03008	1.16549	0.824858	1.00681	1.00566	0.972376
O00241	Signal-regulatory protein beta-1	SIRPB1	FUNCTION: Immunoglobulin-like cell surface receptor involved in the negative regulation of receptor tyrosine kinase-coupled signaling processes. Participates also in the recruitment of tyrosine kinase SYK. Triggers activation of myeloid cells when associated with TYROBP (PubMed:10604985). {ECO:0000269|PubMed:10604985}.	Signal-regulatory protein beta-1 OS=Homo sapiens OX=9606 GN=SIRPB1 PE=1 SV=5 - [SIRB1_HUMAN]	6.03	2	2	3	398	43.184	6.52197	1.10217	0.885143	1.06943	1.01892	1.08612	0.956164	0.950852	0.997712	1.02125	0.805828
Q16853	Membrane primary amine oxidase	AOC3	FUNCTION: Cell adhesion protein that participates in lymphocyte extravasation and recirculation by mediating the binding of lymphocytes to peripheral lymph node vascular endothelial cells in an L-selectin-independent fashion. Has semicarbazide-sensitive (SSAO) monoamine oxidase activity. May play a role in adipogenesis. {ECO:0000269|PubMed:17400359, ECO:0000269|PubMed:19588076, ECO:0000269|PubMed…	Membrane primary amine oxidase OS=Homo sapiens OX=9606 GN=AOC3 PE=1 SV=3 - [AOC3_HUMAN]	1.31	1	1	2	763	84.5683	6.52197	0.980842	0.938376	1.0588	0.992671	0.910077	0.980836	0.982057	0.957657	1.03656	0.456678
O14497	AT-rich interactive domain-containing protein 1A	ARID1A	FUNCTION: Involved in transcriptional activation and repression of select genes by chromatin remodeling (alteration of DNA-nucleosome topology). Component of SWI/SNF chromatin remodeling complexes that carry out key enzymatic activities, changing chromatin structure by altering DNA-histone contacts within a nucleosome in an ATP-dependent manner. Binds DNA non-specifically. Belongs to the neural p…	AT-rich interactive domain-containing protein 1A OS=Homo sapiens OX=9606 GN=ARID1A PE=1 SV=3 - [ARI1A_HUMAN]	0.31	1	1	1	2285	241.892	6.69775	0.23108	2.91858	0.832611	1.32742	1.66216	2.46712	0.283171	1.47082	0.902507	0.896433
Q9UBR2	Cathepsin Z	CTSZ	FUNCTION: Exhibits carboxy-monopeptidase as well as carboxy-dipeptidase activity (PubMed:10504234). Capable of producing kinin potentiating peptides (By similarity). {ECO:0000250|UniProtKB:Q9R1T3, ECO:0000269|PubMed:10504234}.	Cathepsin Z OS=Homo sapiens OX=9606 GN=CTSZ PE=1 SV=1 - [CATZ_HUMAN]	3.3	1	1	1	303	33.8462	7.10791	1.03235	1.15448	0.952289	1.04637	1.04	0.818672	1.0527	0.970458	1.07823	0.473605
P51148	Ras-related protein Rab-5C	RAB5C	FUNCTION: Protein transport. Probably involved in vesicular traffic (By similarity). {ECO:0000250}.	Ras-related protein Rab-5C OS=Homo sapiens OX=9606 GN=RAB5C PE=1 SV=2 - [RAB5C_HUMAN]	6.48	1	1	2	216	23.4678	8.41162	0.545894	1.94066	0.904747	1.13043	1.44704	1.9035	0.862344	1.40429	0.804985	0.623313
Q9UJJ9	N-acetylglucosamine-1-phosphotransferase subunit gamma	GNPTG	FUNCTION: Non-catalytic subunit of the N-acetylglucosamine-1-phosphotransferase complex, an enzyme that catalyzes the formation of mannose 6-phosphate (M6P) markers on high mannose type oligosaccharides in the Golgi apparatus. Binds and presents the high mannose glycans of the acceptor to the catalytic alpha and beta subunits (GNPTAB). Enhances the rate of N-acetylglucosamine-1-phosphate transfer…	N-acetylglucosamine-1-phosphotransferase subunit gamma OS=Homo sapiens OX=9606 GN=GNPTG PE=1 SV=1 - [GNPTG_HUMAN]	2.3	1	1	1	305	33.9522	6.94678	1.14561	0.937156	1.24088	1.10788	0.686585	1.01168	1.07942	0.925896	1.19655	0.294022
P01344	Insulin-like growth factor II	IGF2	FUNCTION: The insulin-like growth factors possess growth-promoting activity. Major fetal growth hormone in mammals. Plays a key role in regulating fetoplacental development. IGF-II is influenced by placental lactogen. Also involved in tissue differentiation. Positively regulates myogenic transcription factor MYOD1 function by facilitating the recruitment of transcriptional coactivators, thereby c…	Insulin-like growth factor II OS=Homo sapiens OX=9606 GN=IGF2 PE=1 SV=1 - [IGF2_HUMAN]	13.89	2	2	3	180	20.1273	9.31982	1.43778	0.841303	0.828234	1.03577	0.847028	1.27576	1.48962	1.20414	0.860179	0.574647
Q00013	55 kDa erythrocyte membrane protein	MPP1	FUNCTION: Essential regulator of neutrophil polarity. Regulates neutrophil polarization by regulating AKT1 phosphorylation through a mechanism that is independent of PIK3CG activity (By similarity). {ECO:0000250}.	55 kDa erythrocyte membrane protein OS=Homo sapiens OX=9606 GN=MPP1 PE=1 SV=2 - [EM55_HUMAN]	2.58	1	1	1	466	52.2636	7.37158	0.483898	2.01424	1.03477	1.17764	1.37918	1.86579	0.788278	1.34442	0.875946	0.774965
P30086	Phosphatidylethanolamine-binding protein 1	PEBP1	FUNCTION: Binds ATP, opioids and phosphatidylethanolamine. Has lower affinity for phosphatidylinositol and phosphatidylcholine. Serine protease inhibitor which inhibits thrombin, neuropsin and chymotrypsin but not trypsin, tissue type plasminogen activator and elastase (By similarity). Inhibits the kinase activity of RAF1 by inhibiting its activation and by dissociating the RAF1/MEK complex and a…	Phosphatidylethanolamine-binding protein 1 OS=Homo sapiens OX=9606 GN=PEBP1 PE=1 SV=3 - [PEBP1_HUMAN]	4.28	1	1	1	187	21.0437	7.53271	0.573451	0.499763	0.673636	0.582283	0.81245	0.909417	0.617501	0.77979	0.746718	0.118213
P52566	Rho GDP-dissociation inhibitor 2	ARHGDIB	FUNCTION: Regulates the GDP/GTP exchange reaction of the Rho proteins by inhibiting the dissociation of GDP from them, and the subsequent binding of GTP to them (PubMed:8356058, PubMed:7512369). Regulates reorganization of the actin cytoskeleton mediated by Rho family members (PubMed:8262133). {ECO:0000269|PubMed:7512369, ECO:0000269|PubMed:8262133, ECO:0000269|PubMed:8356058}.	Rho GDP-dissociation inhibitor 2 OS=Homo sapiens OX=9606 GN=ARHGDIB PE=1 SV=3 - [GDIR2_HUMAN]	6.97	2	2	2	201	22.9736	5.21143	1.12851	0.719189	0.84532	0.897675	1.1233	1.1768	0.78804	1.02938	0.872053	0.485577
P08833	Insulin-like growth factor-binding protein 1	IGFBP1	FUNCTION: IGF-binding proteins prolong the half-life of the IGFs and have been shown to either inhibit or stimulate the growth promoting effects of the IGFs on cell culture. They alter the interaction of IGFs with their cell surface receptors. Promotes cell migration. {ECO:0000269|PubMed:15972819}.	Insulin-like growth factor-binding protein 1 OS=Homo sapiens OX=9606 GN=IGFBP1 PE=1 SV=1 - [IBP1_HUMAN]	2.7	1	1	1	259	27.8853	5.18604	0.914213	0.904229	1.22536	1.0146	0.669533	1.21226	0.786817	0.889536	1.1406	0.557531
Q9Y6Z7	Collectin-10	COLEC10	FUNCTION: Lectin that binds to various sugars: galactose > mannose = fucose > N-acetylglucosamine > N-acetylgalactosamine (PubMed:10224141). Acts as a chemoattractant, probably involved in the regulation of cell migration (PubMed:28301481). {ECO:0000269|PubMed:10224141, ECO:0000269|PubMed:28301481}.	Collectin-10 OS=Homo sapiens OX=9606 GN=COLEC10 PE=1 SV=2 - [COL10_HUMAN]	2.89	1	1	1	277	30.6853	7.32764	0.863852	1.01187	1.00941	0.96171	1.07418	0.902275	1.04694	1.0078	0.954268	0.558942
P98172	Ephrin-B1	EFNB1	FUNCTION: Cell surface transmembrane ligand for Eph receptors, a family of receptor tyrosine kinases which are crucial for migration, repulsion and adhesion during neuronal, vascular and epithelial development (PubMed:8070404, PubMed:7973638). Binding to Eph receptors residing on adjacent cells leads to contact-dependent bidirectional signaling into neighboring cells (PubMed:8070404, PubMed:79736…	Ephrin-B1 OS=Homo sapiens OX=9606 GN=EFNB1 PE=1 SV=1 - [EFNB1_HUMAN]	2.02	1	1	1	346	37.9825	8.93896	1.18359	0.874951	1.1282	1.06225	0.896085	1.12472	0.866486	0.96243	1.10372	0.470049
P62899	60S ribosomal protein L31	RPL31		60S ribosomal protein L31 OS=Homo sapiens OX=9606 GN=RPL31 PE=1 SV=1 - [RL31_HUMAN]	11.2	1	1	2	125	14.4539	10.5356	0.667045	1.81415	0.839437	1.10688	1.45788	1.35798	0.897028	1.23763	0.894353	0.758241
P28066	Proteasome subunit alpha type-5	PSMA5	FUNCTION: Component of the 20S core proteasome complex involved in the proteolytic degradation of most intracellular proteins. This complex plays numerous essential roles within the cell by associating with different regulatory particles. Associated with two 19S regulatory particles, forms the 26S proteasome and thus participates in the ATP-dependent degradation of ubiquitinated proteins. The 26S…	Proteasome subunit alpha type-5 OS=Homo sapiens OX=9606 GN=PSMA5 PE=1 SV=3 - [PSA5_HUMAN]	4.98	1	1	1	241	26.3942	4.79248	0.584945	1.67648	0.922062	1.06116	1.27361	1.3869	0.756541	1.13902	0.931648	0.846285
P05023	Sodium/potassium-transporting ATPase subunit alpha-1	ATP1A1	FUNCTION: This is the catalytic component of the active enzyme, which catalyzes the hydrolysis of ATP coupled with the exchange of sodium and potassium ions across the plasma membrane. This action creates the electrochemical gradient of sodium and potassium ions, providing the energy for active transport of various nutrients. {ECO:0000269|PubMed:29499166, ECO:0000269|PubMed:30388404}.	Sodium/potassium-transporting ATPase subunit alpha-1 OS=Homo sapiens OX=9606 GN=ATP1A1 PE=1 SV=1 - [AT1A1_HUMAN]	3.52	3	3	3	1023	112.824	5.49072	0.645906	0.962756	1.2883	0.965654	0.624446	0.628626	2.95678	1.40328	0.688139	0.612831
Q99445	Glycosyl-phosphatidylinositol-anchored molecule-like protein	GML	FUNCTION: May play a role in the apoptotic pathway or cell-cycle regulation induced by p53/TP53 after DNA damage.	Glycosyl-phosphatidylinositol-anchored molecule-like protein OS=Homo sapiens OX=9606 GN=GML PE=2 SV=1 - [GML_HUMAN]	3.8	1	1	1	158	17.7178	6.48096	1.12256	0.810755	1.23023	1.05452	1.06379	0.83567	0.934776	0.944745	1.11619	0.482828
Q8IYD8	Fanconi anemia group M protein	FANCM	FUNCTION: DNA-dependent ATPase component of the Fanconi anemia (FA) core complex (PubMed:16116422). Required for the normal activation of the FA pathway, leading to monoubiquitination of the FANCI-FANCD2 complex in response to DNA damage, cellular resistance to DNA cross-linking drugs, and prevention of chromosomal breakage (PubMed:16116422, PubMed:19423727, PubMed:20347428, PubMed:20347429, PubM…	Fanconi anemia group M protein OS=Homo sapiens OX=9606 GN=FANCM PE=1 SV=2 - [FANCM_HUMAN]	0.34	1	1	3	2048	232.046	6.11279	0.635789	1.17404	1.11896	0.976263	1.11159	1.25471	1.08878	1.15169	0.847676	0.381804
P17813	Endoglin	ENG	FUNCTION: Vascular endothelium glycoprotein that plays an important role in the regulation of angiogenesis (PubMed:21737454, PubMed:23300529). Required for normal structure and integrity of adult vasculature (PubMed:7894484). Regulates the migration of vascular endothelial cells (PubMed:17540773). Required for normal extraembryonic angiogenesis and for embryonic heart development (By similarity).…	Endoglin OS=Homo sapiens OX=9606 GN=ENG PE=1 SV=2 - [EGLN_HUMAN]	2.89	2	2	2	658	70.5331	6.60986	1.28521	1.00121	0.889041	1.05849	0.988362	0.960889	1.08909	1.01278	1.04513	0.731439
Q6NVV9	Putative disintegrin and metalloproteinase domain-containing protein 5	ADAM5	FUNCTION: This is a non catalytic metalloprotease-like protein. {ECO:0000250, ECO:0000269|PubMed:10417343}.	Putative disintegrin and metalloproteinase domain-containing protein 5 OS=Homo sapiens OX=9606 GN=ADAM5 PE=5 SV=2 - [ADAM5_HUMAN]	1.7	1	1	1	412	47.1502	6.80029	0.588673	1.28401	1.27332	1.04867	1.11943	1.02155	1.10968	1.08355	0.967809	0.887824
P52790	Hexokinase-3	HK3	FUNCTION: Catalyzes the phosphorylation of hexose, such as D-glucose and D-fructose, to hexose 6-phosphate (D-glucose 6-phosphate and D-fructose 6-phosphate, respectively) (PubMed:8717435). Mediates the initial step of glycolysis by catalyzing phosphorylation of D-glucose to D-glucose 6-phosphate (PubMed:8717435). {ECO:0000269|PubMed:8717435}.	Hexokinase-3 OS=Homo sapiens OX=9606 GN=HK3 PE=1 SV=2 - [HXK3_HUMAN]	1.19	1	1	2	923	98.9621	5.40186	0.699531	1.33772	1.01237	1.01654	1.44419	1.43895	0.817275	1.23347	0.824129	0.478705
P28482	Mitogen-activated protein kinase 1	MAPK1	FUNCTION: Serine/threonine kinase which acts as an essential component of the MAP kinase signal transduction pathway. MAPK1/ERK2 and MAPK3/ERK1 are the 2 MAPKs which play an important role in the MAPK/ERK cascade. They participate also in a signaling cascade initiated by activated KIT and KITLG/SCF. Depending on the cellular context, the MAPK/ERK cascade mediates diverse biological functions such…	Mitogen-activated protein kinase 1 OS=Homo sapiens OX=9606 GN=MAPK1 PE=1 SV=3 - [MK01_HUMAN]	1.94	1	1	1	360	41.3632	6.97607	0.977875	1.4377	1.08007	1.16521	0.822948	0.767183	0.880088	0.823406	1.41511	0.0753661
P08887	Interleukin-6 receptor subunit alpha	IL6R	FUNCTION: Part of the receptor for interleukin 6. Binds to IL6 with low affinity, but does not transduce a signal (PubMed:28265003). Signal activation necessitate an association with IL6ST. Activation may lead to the regulation of the immune response, acute-phase reactions and hematopoiesis. {ECO:0000269|PubMed:28265003}.; FUNCTION: Low concentration of a soluble form of IL6 receptor acts as an a…	Interleukin-6 receptor subunit alpha OS=Homo sapiens OX=9606 GN=IL6R PE=1 SV=1 - [IL6RA_HUMAN]	3.85	2	2	2	468	51.5149	8.22119	1.31932	0.68813	0.827038	0.94483	1.12291	1.00558	1.128	1.0855	0.870413	0.511865
Q9NZ08	Endoplasmic reticulum aminopeptidase 1	ERAP1	FUNCTION: Aminopeptidase that plays a central role in peptide trimming, a step required for the generation of most HLA class I-binding peptides. Peptide trimming is essential to customize longer precursor peptides to fit them to the correct length required for presentation on MHC class I molecules. Strongly prefers substrates 9-16 residues long. Rapidly degrades 13-mer to a 9-mer and then stops. …	Endoplasmic reticulum aminopeptidase 1 OS=Homo sapiens OX=9606 GN=ERAP1 PE=1 SV=3 - [ERAP1_HUMAN]	2.34	2	2	2	941	107.166	6.45557	0.979231	1.20512	0.893821	1.02606	0.883345	1.06518	1.09589	1.0148	1.01109	0.926184
P54764	Ephrin type-A receptor 4	EPHA4	FUNCTION: Receptor tyrosine kinase which binds membrane-bound ephrin family ligands residing on adjacent cells, leading to contact-dependent bidirectional signaling into neighboring cells. The signaling pathway downstream of the receptor is referred to as forward signaling while the signaling pathway downstream of the ephrin ligand is referred to as reverse signaling. Highly promiscuous, it has t…	Ephrin type-A receptor 4 OS=Homo sapiens OX=9606 GN=EPHA4 PE=1 SV=1 - [EPHA4_HUMAN]	1.01	1	1	1	986	109.79	6.60986	1.1579	1.00006	1.13768	1.09854	0.6186	1.15551	1.02446	0.932858	1.17761	0.382541
P32942	Intercellular adhesion molecule 3	ICAM3	FUNCTION: ICAM proteins are ligands for the leukocyte adhesion protein LFA-1 (integrin alpha-L/beta-2) (PubMed:1448173). ICAM3 is also a ligand for integrin alpha-D/beta-2. In association with integrin alpha-L/beta-2, contributes to apoptotic neutrophil phagocytosis by macrophages (PubMed:23775590). {ECO:0000269|PubMed:1448173, ECO:0000269|PubMed:23775590}.	Intercellular adhesion molecule 3 OS=Homo sapiens OX=9606 GN=ICAM3 PE=1 SV=2 - [ICAM3_HUMAN]	1.65	1	1	1	547	59.5028	5.42725	0.677439	1.05312	1.09086	0.940473	1.30701	1.07094	0.923876	1.10061	0.854501	0.406582
P0DJI8	Serum amyloid A-1 protein	SAA1	FUNCTION: Major acute phase protein.	Serum amyloid A-1 protein OS=Homo sapiens OX=9606 GN=SAA1 PE=1 SV=1 - [SAA1_HUMAN]	5.74	1	1	1	122	13.5235	6.78564	1.65511	0.77438	0.925316	1.11827	0.589972	0.45751	0.508986	0.518823	2.1554	0.0944741
Q9NPR2	Semaphorin-4B	SEMA4B	FUNCTION: Inhibits axonal extension by providing local signals to specify territories inaccessible for growing axons. {ECO:0000250}.	Semaphorin-4B OS=Homo sapiens OX=9606 GN=SEMA4B PE=1 SV=4 - [SEM4B_HUMAN]	0.84	1	1	1	837	92.707	7.04932	1.23727	0.926861	0.947248	1.03713	0.979874	0.966082	1.08304	1.00966	1.0272	0.809797
P02144	Myoglobin	MB	FUNCTION: Serves as a reserve supply of oxygen and facilitates the movement of oxygen within muscles.	Myoglobin OS=Homo sapiens OX=9606 GN=MB PE=1 SV=2 - [MYG_HUMAN]	5.19	1	1	1	154	17.173	7.6792	1.36176	0.92194	1.02238	1.10203	0.7804	0.759187	0.813263	0.784283	1.40514	0.0767032
P05121	Plasminogen activator inhibitor 1	SERPINE1	FUNCTION: Serine protease inhibitor. Inhibits TMPRSS7 (PubMed:15853774). Is a primary inhibitor of tissue-type plasminogen activator (PLAT) and urokinase-type plasminogen activator (PLAU). As PLAT inhibitor, it is required for fibrinolysis down-regulation and is responsible for the controlled degradation of blood clots (PubMed:8481516, PubMed:9207454, PubMed:17912461). As PLAU inhibitor, it is in…	Plasminogen activator inhibitor 1 OS=Homo sapiens OX=9606 GN=SERPINE1 PE=1 SV=1 - [PAI1_HUMAN]	4.98	2	2	2	402	45.031	7.1958	1.14008	0.904249	0.799411	0.947912	1.04023	0.85184	0.991139	0.961071	0.986308	0.914754
Q06141	Regenerating islet-derived protein 3-alpha	REG3A	FUNCTION: Bactericidal C-type lectin which acts exclusively against Gram-positive bacteria and mediates bacterial killing by binding to surface-exposed carbohydrate moieties of peptidoglycan. Regulates keratinocyte proliferation and differentiation after skin injury via activation of EXTL3-PI3K-AKT signaling pathway. {ECO:0000269|PubMed:16931762}.	Regenerating islet-derived protein 3-alpha OS=Homo sapiens OX=9606 GN=REG3A PE=1 SV=1 - [REG3A_HUMAN]	6.29	1	1	2	175	19.3824	7.63525	0.733463	2.40681	0.904272	1.34818	0.292615	0.515628	0.735546	0.514597	2.61988	0.20205
P37802	Transgelin-2	TAGLN2		Transgelin-2 OS=Homo sapiens OX=9606 GN=TAGLN2 PE=1 SV=3 - [TAGL2_HUMAN]	7.04	1	1	1	199	22.3772	8.25049	0.900228	1.50624	0.861066	1.08918	0.931332	1.15349	1.52039	1.20174	0.906336	0.698569
P08575	Receptor-type tyrosine-protein phosphatase C	PTPRC	FUNCTION: Protein tyrosine-protein phosphatase required for T-cell activation through the antigen receptor. Acts as a positive regulator of T-cell coactivation upon binding to DPP4. The first PTPase domain has enzymatic activity, while the second one seems to affect the substrate specificity of the first one. Upon T-cell activation, recruits and dephosphorylates SKAP1 and FYN. Dephosphorylates LY…	Receptor-type tyrosine-protein phosphatase C OS=Homo sapiens OX=9606 GN=PTPRC PE=1 SV=3 - [PTPRC_HUMAN]	0.61	1	1	1	1306	147.394	6.15088	0.755799	1.06569	1.10923	0.976906	1.14576	1.17428	1.02487	1.11497	0.876172	0.315154
P67936	Tropomyosin alpha-4 chain	TPM4	FUNCTION: Binds to actin filaments in muscle and non-muscle cells. Plays a central role, in association with the troponin complex, in the calcium dependent regulation of vertebrate striated muscle contraction. Smooth muscle contraction is regulated by interaction with caldesmon. In non-muscle cells is implicated in stabilizing cytoskeleton actin filaments (By similarity). Binds calcium (PubMed:18…	Tropomyosin alpha-4 chain OS=Homo sapiens OX=9606 GN=TPM4 PE=1 SV=3 - [TPM4_HUMAN]	2.82	1	1	1	248	28.5045	4.69092	1.14373	0.769895	0.892518	0.935383	1.09656	1.02703	1.33623	1.15327	0.811067	0.206041
O75563	Src kinase-associated phosphoprotein 2	SKAP2	FUNCTION: May be involved in B-cell and macrophage adhesion processes. In B-cells, may act by coupling the B-cell receptor (BCR) to integrin activation. May play a role in src signaling pathway. {ECO:0000269|PubMed:12893833, ECO:0000269|PubMed:9837776}.	Src kinase-associated phosphoprotein 2 OS=Homo sapiens OX=9606 GN=SKAP2 PE=1 SV=1 - [SKAP2_HUMAN]	2.23	1	1	1	359	41.191	4.69092	0.728069	0.63084	1.22247	0.860461	1.27085	1.11526	0.799352	1.06182	0.810363	0.430299
P13987	CD59 glycoprotein	CD59	FUNCTION: Potent inhibitor of the complement membrane attack complex (MAC) action. Acts by binding to the C8 and/or C9 complements of the assembling MAC, thereby preventing incorporation of the multiple copies of C9 required for complete formation of the osmolytic pore. This inhibitor appears to be species-specific. Involved in signal transduction for T-cell activation complexed to a protein tyro…	CD59 glycoprotein OS=Homo sapiens OX=9606 GN=CD59 PE=1 SV=1 - [CD59_HUMAN]	6.25	1	1	1	128	14.1678	6.48096	1.26951	0.835081	0.758227	0.954272	1.0998	1.33145	1.30451	1.24525	0.766329	0.17203
Q96I99	Succinate--CoA ligase [GDP-forming] subunit beta, mitochondrial	SUCLG2	FUNCTION: GTP-specific succinyl-CoA synthetase functions in the citric acid cycle (TCA), coupling the hydrolysis of succinyl-CoA to the synthesis of GTP and thus represents the only step of substrate-level phosphorylation in the TCA. The beta subunit provides nucleotide specificity of the enzyme and binds the substrate succinate, while the binding sites for coenzyme A and phosphate are found in t…	Succinate--CoA ligase [GDP-forming] subunit beta, mitochondrial OS=Homo sapiens OX=9606 GN=SUCLG2 PE=1 SV=2 - [SUCB2_HUMAN]	3.24	2	2	2	432	46.4814	6.39209	0.481207	1.65155	0.713547	0.948766	1.24825	1.10545	1.43527	1.26299	0.751206	0.443874
Q9UI12	V-type proton ATPase subunit H	ATP6V1H	FUNCTION: Subunit of the peripheral V1 complex of vacuolar ATPase. Subunit H activates the ATPase activity of the enzyme and couples ATPase activity to proton flow. Vacuolar ATPase is responsible for acidifying a variety of intracellular compartments in eukaryotic cells, thus providing most of the energy required for transport processes in the vacuolar system (By similarity). Involved in the endo…	V-type proton ATPase subunit H OS=Homo sapiens OX=9606 GN=ATP6V1H PE=1 SV=1 - [VATH_HUMAN]	1.45	1	1	2	483	55.8471	6.48096	0.72397	1.86925	0.972721	1.18865	1.29442	1.42716	0.588034	1.10321	1.07745	0.85369
Q9H8L6	Multimerin-2	MMRN2	FUNCTION: Inhibits endothelial cells motility and acts as a negative regulator of angiogenesis; it downregulates KDR activation by binding VEGFA. {ECO:0000269|PubMed:22020326}.	Multimerin-2 OS=Homo sapiens OX=9606 GN=MMRN2 PE=1 SV=2 - [MMRN2_HUMAN]	0.95	1	1	1	949	104.344	5.85889	1.30635	0.913296	0.810902	1.01018	0.941222	1.15255	1.20695	1.10024	0.918147	0.627028
Q9NR34	Mannosyl-oligosaccharide 1,2-alpha-mannosidase IC	MAN1C1	FUNCTION: Involved in the maturation of Asn-linked oligosaccharides. Trim alpha-1,2-linked mannose residues from Man(9)GlcNAc(2) to produce first Man(8)GlcNAc(2) then Man(6)GlcNAc and a small amount of Man(5)GlcNAc.	Mannosyl-oligosaccharide 1,2-alpha-mannosidase IC OS=Homo sapiens OX=9606 GN=MAN1C1 PE=1 SV=1 - [MA1C1_HUMAN]	1.11	1	1	1	630	70.866	7.45947	1.17102	0.924866	0.78414	0.960009	1.10249	0.888643	1.16235	1.05116	0.913285	0.551309
Q9Y5C1	Angiopoietin-related protein 3	ANGPTL3	FUNCTION: Acts in part as a hepatokine that is involved in regulation of lipid and glucose metabolism (PubMed:11788823, PubMed:12909640, PubMed:23661675, PubMed:25495645). Proposed to play a role in the trafficking of energy substrates to either storage or oxidative tissues in response to food intake (By similarity). Has a stimulatory effect on plasma triglycerides (TG), which is achieved by supp…	Angiopoietin-related protein 3 OS=Homo sapiens OX=9606 GN=ANGPTL3 PE=1 SV=1 - [ANGL3_HUMAN]	4.57	2	2	2	460	53.6042	6.69775	1.1672	1.15956	0.93086	1.08587	0.870791	0.779936	0.95774	0.869489	1.24886	0.0805197
P25786	Proteasome subunit alpha type-1	PSMA1	FUNCTION: Component of the 20S core proteasome complex involved in the proteolytic degradation of most intracellular proteins. This complex plays numerous essential roles within the cell by associating with different regulatory particles. Associated with two 19S regulatory particles, forms the 26S proteasome and thus participates in the ATP-dependent degradation of ubiquitinated proteins. The 26S…	Proteasome subunit alpha type-1 OS=Homo sapiens OX=9606 GN=PSMA1 PE=1 SV=1 - [PSA1_HUMAN]	3.8	1	1	1	263	29.5369	6.60986	1.13196	1.03441	1	1.05545	0.920764	0.738609	0.969779	0.876384	1.20433	0.0906318
P04179	Superoxide dismutase [Mn], mitochondrial	SOD2	FUNCTION: Destroys superoxide anion radicals which are normally produced within the cells and which are toxic to biological systems. {ECO:0000269|PubMed:10334867}.	Superoxide dismutase [Mn], mitochondrial OS=Homo sapiens OX=9606 GN=SOD2 PE=1 SV=3 - [SODM_HUMAN]	4.05	1	1	1	222	24.7346	8.25049	1.8448	0.959546	0.891041	1.2318	0.465821	0.528883	0.883091	0.625932	1.96794	0.143397
P23470	Receptor-type tyrosine-protein phosphatase gamma	PTPRG	FUNCTION: Possesses tyrosine phosphatase activity. {ECO:0000269|PubMed:19167335}.	Receptor-type tyrosine-protein phosphatase gamma OS=Homo sapiens OX=9606 GN=PTPRG PE=1 SV=4 - [PTPRG_HUMAN]	1.18	2	2	3	1445	161.901	6.41748	1.13691	1.14036	1.12264	1.1333	1.00383	0.612882	0.863116	0.826611	1.37102	0.0552504
Q9P2E9	Ribosome-binding protein 1	RRBP1	FUNCTION: Acts as a ribosome receptor and mediates interaction between the ribosome and the endoplasmic reticulum membrane. {ECO:0000250}.	Ribosome-binding protein 1 OS=Homo sapiens OX=9606 GN=RRBP1 PE=1 SV=5 - [RRBP1_HUMAN]	14.18	2	2	4	1410	152.365	8.60205	0.67708	0.9854	1.08905	0.917178	1.16916	0.994111	1.22844	1.13057	0.811253	0.208155
P00966	Argininosuccinate synthase	ASS1	FUNCTION: One of the enzymes of the urea cycle, the metabolic pathway transforming neurotoxic amonia produced by protein catabolism into inocuous urea in the liver of ureotelic animals. Catalyzes the formation of arginosuccinate from aspartate, citrulline and ATP and together with ASL it is responsible for the biosynthesis of arginine in most body tissues. {ECO:0000305|PubMed:18473344, ECO:000030…	Argininosuccinate synthase OS=Homo sapiens OX=9606 GN=ASS1 PE=1 SV=2 - [ASSY_HUMAN]	8.74	2	2	2	412	46.501	8.01611	0.64974	1.69614	0.849698	1.06519	1.22972	1.01106	1.49607	1.24562	0.855154	0.63342
Q5NE16	Putative inactive cathepsin L-like protein CTSL3P	CTSL3P		Putative inactive cathepsin L-like protein CTSL3P OS=Homo sapiens OX=9606 GN=CTSL3P PE=5 SV=1 - [CATL3_HUMAN]	3.21	1	1	1	218	25.0432	7.15186	1.03455	1.00918	1.04617	1.02997	1.10282	0.869177	1.17963	1.05054	0.980415	0.837442
P12109	Collagen alpha-1(VI) chain	COL6A1	FUNCTION: Collagen VI acts as a cell-binding protein.	Collagen alpha-1(VI) chain OS=Homo sapiens OX=9606 GN=COL6A1 PE=1 SV=3 - [CO6A1_HUMAN]	0.88	1	1	1	1028	108.462	5.42725	0.944111	0.960036	1.26786	1.05734	0.701095	0.842034	1.01711	0.853413	1.23895	0.21756
P04424	Argininosuccinate lyase	ASL		Argininosuccinate lyase OS=Homo sapiens OX=9606 GN=ASL PE=1 SV=4 - [ARLY_HUMAN]	1.72	1	1	1	464	51.6253	6.48096	0.818822	0.890003	0.777346	0.828724	1.37778	1.08042	1.84085	1.43302	0.578307	0.0540057
P04745	Alpha-amylase 1	AMY1A		Alpha-amylase 1 OS=Homo sapiens OX=9606 GN=AMY1A PE=1 SV=2 - [AMY1_HUMAN]	5.28	2	2	2	511	57.7309	6.93213	1.1956	1.19635	0.946879	1.11294	0.858982	1.01812	1.11952	0.998873	1.1142	0.367737
P28827	Receptor-type tyrosine-protein phosphatase mu	PTPRM	FUNCTION: Involved in cell-cell adhesion through homophilic interactions. May play a key role in signal transduction and growth control. {ECO:0000269|PubMed:16456543}.	Receptor-type tyrosine-protein phosphatase mu OS=Homo sapiens OX=9606 GN=PTPRM PE=1 SV=2 - [PTPRM_HUMAN]	1.79	2	2	2	1452	163.578	6.65381	1.17812	1.13117	0.946155	1.08515	1.04174	1.01752	1.1093	1.05619	1.02742	0.722337
P41222	Prostaglandin-H2 D-isomerase	PTGDS	FUNCTION: Catalyzes the conversion of PGH2 to PGD2, a prostaglandin involved in smooth muscle contraction/relaxation and a potent inhibitor of platelet aggregation. Involved in a variety of CNS functions, such as sedation, NREM sleep and PGE2-induced allodynia, and may have an anti-apoptotic role in oligodendrocytes. Binds small non-substrate lipophilic molecules, including biliverdin, bilirubin,…	Prostaglandin-H2 D-isomerase OS=Homo sapiens OX=9606 GN=PTGDS PE=1 SV=1 - [PTGDS_HUMAN]	7.37	2	2	3	190	21.0153	7.79639	1.60189	0.747093	1.59234	1.31378	0.432696	0.922233	0.609063	0.654664	2.00679	0.106479
Q13023	A-kinase anchor protein 6	AKAP6	FUNCTION: Binds to type II regulatory subunits of protein kinase A and anchors/targets them to the nuclear membrane or sarcoplasmic reticulum. May act as an adapter for assembling multiprotein complexes.	A-kinase anchor protein 6 OS=Homo sapiens OX=9606 GN=AKAP6 PE=1 SV=3 - [AKAP6_HUMAN]	0.3	1	1	1	2319	256.56	5.0083	1.27924	1.14746	0.916229	1.11431	0.890264	0.732108	0.823773	0.815382	1.36661	0.0609166
P00505	Aspartate aminotransferase, mitochondrial	GOT2	FUNCTION: Catalyzes the irreversible transamination of the L-tryptophan metabolite L-kynurenine to form kynurenic acid (KA). As a member of the malate-aspartate shuttle, it has a key role in the intracellular NAD(H) redox balance. Is important for metabolite exchange between mitochondria and cytosol, and for amino acid metabolism. Facilitates cellular uptake of long-chain free fatty acids. {ECO:0…	Aspartate aminotransferase, mitochondrial OS=Homo sapiens OX=9606 GN=GOT2 PE=1 SV=3 - [AATM_HUMAN]	2.09	1	1	1	430	47.4873	9.01221	0.521015	0.865277	0.73225	0.706181	1.00063	0.641076	4.92497	2.18889	0.32262	0.341766
Q9BYE2	Transmembrane protease serine 13	TMPRSS13		Transmembrane protease serine 13 OS=Homo sapiens OX=9606 GN=TMPRSS13 PE=2 SV=5 - [TMPSD_HUMAN]	4.44	1	2	21	586	63.1273	8.63135	0.454043	1.64547	1.52347	1.20766	1.18969	1.35691	1.47538	1.34066	0.900797	0.748664
Q9BXN1	Asporin	ASPN	FUNCTION: Negatively regulates periodontal ligament (PDL) differentiation and mineralization to ensure that the PDL is not ossified and to maintain homeostasis of the tooth-supporting system. Inhibits BMP2-induced cytodifferentiation of PDL cells by preventing its binding to BMPR1B/BMP type-1B receptor, resulting in inhibition of BMP-dependent activation of SMAD proteins (By similarity). Critical…	Asporin OS=Homo sapiens OX=9606 GN=ASPN PE=1 SV=2 - [ASPN_HUMAN]	4.74	2	2	2	380	43.3893	7.07861	0.724015	1.03535	1.2304	0.996589	1.11994	1.09894	0.829871	1.01625	0.980655	0.915747
O95428	Papilin	PAPLN		Papilin OS=Homo sapiens OX=9606 GN=PAPLN PE=2 SV=4 - [PPN_HUMAN]	1.8	2	2	3	1278	137.612	6.88818	1.16948	1.07662	0.992966	1.07969	1.15191	0.762559	0.945581	0.953349	1.13252	0.364067
Q86U17	Serpin A11	SERPINA11		Serpin A11 OS=Homo sapiens OX=9606 GN=SERPINA11 PE=2 SV=2 - [SPA11_HUMAN]	4.5	2	2	2	422	46.9595	7.6792	1.03378	0.921669	0.938486	0.964645	1.32188	0.959328	1.06504	1.11542	0.864829	0.253594
O14786	Neuropilin-1	NRP1	FUNCTION: Receptor involved in the development of the cardiovascular system, in angiogenesis, in the formation of certain neuronal circuits and in organogenesis outside the nervous system. It mediates the chemorepulsant activity of semaphorins (PubMed:9288753, PubMed:9529250, PubMed:10688880). It binds to semaphorin 3A, The PLGF-2 isoform of PGF, The VEGF165 isoform of VEGFA and VEGFB (PubMed:928…	Neuropilin-1 OS=Homo sapiens OX=9606 GN=NRP1 PE=1 SV=3 - [NRP1_HUMAN]	5.53	5	5	7	923	103.069	5.88428	0.932521	0.927334	1.14958	1.00314	0.900393	1.00733	1.06265	0.990123	1.01315	0.888715
Q00796	Sorbitol dehydrogenase	SORD	FUNCTION: Polyol dehydrogenase that catalyzes the reversible NAD(+)-dependent oxidation of various sugar alcohols. Is mostly active with D-sorbitol (D-glucitol), L-threitol, xylitol and ribitol as substrates, leading to the C2-oxidized products D-fructose, L-erythrulose, D-xylulose, and D-ribulose, respectively (PubMed:3365415). Is a key enzyme in the polyol pathway that interconverts glucose and…	Sorbitol dehydrogenase OS=Homo sapiens OX=9606 GN=SORD PE=1 SV=4 - [DHSO_HUMAN]	2.24	1	1	1	357	38.2998	7.97217	0.792056	0.971083	0.745988	0.836376	1.24709	0.965397	1.15424	1.12224	0.745271	0.0566093
Q6NWY9	Pre-mRNA-processing factor 40 homolog B	PRPF40B	FUNCTION: May be involved in pre-mRNA splicing. {ECO:0000269|PubMed:9700202}.	Pre-mRNA-processing factor 40 homolog B OS=Homo sapiens OX=9606 GN=PRPF40B PE=1 SV=1 - [PR40B_HUMAN]	0.69	1	1	1	871	99.2961	6.82959	0.951239	1.1242	2.07154	1.38233	0.496569	0.285569	0.419563	0.400567	3.45093	0.0500068
Q02818	Nucleobindin-1	NUCB1	FUNCTION: Major calcium-binding protein of the Golgi which may have a role in calcium homeostasis (By similarity). Acts as a non-receptor guanine nucleotide exchange factor which binds to and activates alpha subunits of guanine nucleotide-binding proteins (G proteins) (By similarity). {ECO:0000250|UniProtKB:Q0P569, ECO:0000250|UniProtKB:Q63083}.	Nucleobindin-1 OS=Homo sapiens OX=9606 GN=NUCB1 PE=1 SV=4 - [NUCB1_HUMAN]	4.77	2	2	2	461	53.8463	5.24951	1.59375	0.959763	1.12481	1.22611	0.667026	0.800353	0.827264	0.764881	1.60301	0.0784979
P40939	Trifunctional enzyme subunit alpha, mitochondrial	HADHA	FUNCTION: Mitochondrial trifunctional enzyme catalyzes the last three of the four reactions of the mitochondrial beta-oxidation pathway (PubMed:8135828, PubMed:1550553, PubMed:29915090, PubMed:30850536). The mitochondrial beta-oxidation pathway is the major energy-producing process in tissues and is performed through four consecutive reactions breaking down fatty acids into acetyl-CoA (PubMed:299…	Trifunctional enzyme subunit alpha, mitochondrial OS=Homo sapiens OX=9606 GN=HADHA PE=1 SV=2 - [ECHA_HUMAN]	1.05	1	1	1	763	82.9469	9.0415	0.355854	0.744572	0.609069	0.569832	1.39463	0.991295	4.94877	2.4449	0.23307	0.211666
P57088	Transmembrane protein 33	TMEM33	FUNCTION: Acts as a regulator of the tubular endoplasmic reticulum (ER) network. Suppresses the RTN3/4-induced formation of the ER tubules (PubMed:25612671). Positively regulates PERK-mediated and IRE1-mediated unfolded protein response signaling (PubMed:26268696). {ECO:0000269|PubMed:25612671, ECO:0000269|PubMed:26268696}.	Transmembrane protein 33 OS=Homo sapiens OX=9606 GN=TMEM33 PE=1 SV=2 - [TMM33_HUMAN]	4.86	1	1	1	247	27.9598	9.70068	0.790159	2.11457	0.839457	1.24806	1.14911	1.42387	0.688155	1.08705	1.14812	0.755945
P14678	Small nuclear ribonucleoprotein-associated proteins B and B'	SNRPB	FUNCTION: Plays role in pre-mRNA splicing as core component of the SMN-Sm complex that mediates spliceosomal snRNP assembly and as component of the spliceosomal U1, U2, U4 and U5 small nuclear ribonucleoproteins (snRNPs), the building blocks of the spliceosome (PubMed:11991638, PubMed:18984161, PubMed:19325628, PubMed:25555158, PubMed:26912367, PubMed:28502770, PubMed:28781166, PubMed:28076346). …	Small nuclear ribonucleoprotein-associated proteins B and B' OS=Homo sapiens OX=9606 GN=SNRPB PE=1 SV=2 - [RSMB_HUMAN]	6.25	2	2	4	240	24.5937	11.1948	0.283049	2.19508	0.96707	1.1484	1.68154	1.65385	0.37361	1.23633	0.928876	0.906942
P05067	Amyloid-beta precursor protein	APP	FUNCTION: Functions as a cell surface receptor and performs physiological functions on the surface of neurons relevant to neurite growth, neuronal adhesion and axonogenesis. Interaction between APP molecules on neighboring cells promotes synaptogenesis (PubMed:25122912). Involved in cell mobility and transcription regulation through protein-protein interactions. Can promote transcription activati…	Amyloid-beta precursor protein OS=Homo sapiens OX=9606 GN=APP PE=1 SV=3 - [A4_HUMAN]	2.08	2	2	2	770	86.8881	4.81787	0.954303	0.94985	0.993185	0.965779	0.965835	1.05817	0.951574	0.991859	0.973707	0.510376
Q86SQ4	Adhesion G-protein coupled receptor G6	ADGRG6	FUNCTION: G-protein coupled receptor which is activated by type IV collagen, a major constituent of the basement membrane (By similarity). Couples to G(i)-proteins as well as G(s)-proteins (PubMed:24227709). Essential for normal differentiation of promyelinating Schwann cells and for normal myelination of axons (PubMed:24227709). Regulates neural, cardiac and ear development via G-protein- and/or…	Adhesion G-protein coupled receptor G6 OS=Homo sapiens OX=9606 GN=ADGRG6 PE=1 SV=3 - [AGRG6_HUMAN]	0.57	1	1	1	1221	136.607	7.86963	0.955239	0.855172	1.56694	1.12578	0.585279	0.983402	0.870532	0.813071	1.38461	0.282502
P08F94	Fibrocystin	PKHD1	FUNCTION: May be required for correct bipolar cell division through the regulation of centrosome duplication and mitotic spindle assembly. May be a receptor protein that acts in collecting-duct and biliary differentiation. {ECO:0000269|PubMed:20554582}.	Fibrocystin OS=Homo sapiens OX=9606 GN=PKHD1 PE=1 SV=1 - [PKHD1_HUMAN]	0.47	1	1	6	4074	446.418	6.56592	0.791662	1.40833	1.1478	1.11593	1.29641	1.46664	1.07357	1.27887	0.872588	0.484779
P61160	Actin-related protein 2	ACTR2	FUNCTION: ATP-binding component of the Arp2/3 complex, a multiprotein complex that mediates actin polymerization upon stimulation by nucleation-promoting factor (NPF) (PubMed:9000076). The Arp2/3 complex mediates the formation of branched actin networks in the cytoplasm, providing the force for cell motility (PubMed:9000076). Seems to contact the pointed end of the daughter actin filament (PubMed…	Actin-related protein 2 OS=Homo sapiens OX=9606 GN=ACTR2 PE=1 SV=1 - [ARP2_HUMAN]	4.31	1	1	1	394	44.7322	6.7417	1.41611	0.662104	0.51648	0.864897	1.37058	1.38205	1.23268	1.32844	0.651063	0.176645
Q99798	Aconitate hydratase, mitochondrial	ACO2	FUNCTION: Catalyzes the isomerization of citrate to isocitrate via cis-aconitate. {ECO:0000250|UniProtKB:P16276}.	Aconitate hydratase, mitochondrial OS=Homo sapiens OX=9606 GN=ACO2 PE=1 SV=2 - [ACON_HUMAN]	1.79	2	2	2	780	85.3719	7.60596	0.6753	0.979131	1.09346	0.915963	0.938302	0.688458	2.29599	1.30758	0.700501	0.489189
P02461	Collagen alpha-1(III) chain	COL3A1	FUNCTION: Collagen type III occurs in most soft connective tissues along with type I collagen. Involved in regulation of cortical development. Is the major ligand of ADGRG1 in the developing brain and binding to ADGRG1 inhibits neuronal migration and activates the RhoA pathway by coupling ADGRG1 to GNA13 and possibly GNA12.	Collagen alpha-1(III) chain OS=Homo sapiens OX=9606 GN=COL3A1 PE=1 SV=4 - [CO3A1_HUMAN]	0.48	1	1	1	1466	138.479	6.60986	0.987314	1.18456	1.07449	1.08212	0.602477	1.15939	1.21386	0.99191	1.09094	0.6805
P12110	Collagen alpha-2(VI) chain	COL6A2	FUNCTION: Collagen VI acts as a cell-binding protein.	Collagen alpha-2(VI) chain OS=Homo sapiens OX=9606 GN=COL6A2 PE=1 SV=4 - [CO6A2_HUMAN]	0.79	1	1	1	1019	108.512	6.21436	0.971157	0.991961	1.05893	1.00735	0.844751	0.989593	1.20201	1.01212	0.995289	0.966618
P27105	Erythrocyte band 7 integral membrane protein	STOM	FUNCTION: Regulates ion channel activity and transmembrane ion transport. Regulates ASIC2 and ASIC3 channel activity.	Erythrocyte band 7 integral membrane protein OS=Homo sapiens OX=9606 GN=STOM PE=1 SV=3 - [STOM_HUMAN]	4.17	1	1	1	288	31.7107	7.88428	0.690354	2.26266	0.927917	1.29364	1.34437	1.85513	0.535698	1.24507	1.03902	0.941507
Q13315	Serine-protein kinase ATM	ATM	FUNCTION: Serine/threonine protein kinase which activates checkpoint signaling upon double strand breaks (DSBs), apoptosis and genotoxic stresses such as ionizing ultraviolet A light (UVA), thereby acting as a DNA damage sensor. Recognizes the substrate consensus sequence [ST]-Q. Phosphorylates 'Ser-139' of histone variant H2AX at double strand breaks (DSBs), thereby regulating DNA damage respons…	Serine-protein kinase ATM OS=Homo sapiens OX=9606 GN=ATM PE=1 SV=4 - [ATM_HUMAN]	0.26	1	1	1	3056	350.462	6.81494	0.587715	1.21473	0.981589	0.928012	0.665782	2.10437	1.44464	1.40493	0.660539	0.352999
Q15233	Non-POU domain-containing octamer-binding protein	NONO	FUNCTION: DNA- and RNA binding protein, involved in several nuclear processes. Binds the conventional octamer sequence in double-stranded DNA. Also binds single-stranded DNA and RNA at a site independent of the duplex site. Involved in pre-mRNA splicing, probably as a heterodimer with SFPQ. Interacts with U5 snRNA, probably by binding to a purine-rich sequence located on the 3' side of U5 snRNA s…	Non-POU domain-containing octamer-binding protein OS=Homo sapiens OX=9606 GN=NONO PE=1 SV=4 - [NONO_HUMAN]	2.34	1	1	1	471	54.1973	8.95361	1.0736	1.36193	0.978138	1.13789	1.13986	1.22036	1.02082	1.12702	1.00965	0.93693
P02786	Transferrin receptor protein 1	TFRC	FUNCTION: Cellular uptake of iron occurs via receptor-mediated endocytosis of ligand-occupied transferrin receptor into specialized endosomes. Endosomal acidification leads to iron release. The apotransferrin-receptor complex is then recycled to the cell surface with a return to neutral pH and the concomitant loss of affinity of apotransferrin for its receptor. Transferrin receptor is necessary f…	Transferrin receptor protein 1 OS=Homo sapiens OX=9606 GN=TFRC PE=1 SV=2 - [TFR1_HUMAN]	1.18	1	1	1	760	84.8179	6.60986	0.929775	1.0257	1.37853	1.11134	0.901367	0.771384	0.914372	0.862375	1.28869	0.158601
P35579	Myosin-9	MYH9	FUNCTION: Cellular myosin that appears to play a role in cytokinesis, cell shape, and specialized functions such as secretion and capping. During cell spreading, plays an important role in cytoskeleton reorganization, focal contacts formation (in the margins but not the central part of spreading cells), and lamellipodial retraction; this function is mechanically antagonized by MYH10. {ECO:0000269…	Myosin-9 OS=Homo sapiens OX=9606 GN=MYH9 PE=1 SV=4 - [MYH9_HUMAN]	0.51	1	1	1	1960	226.392	5.60498	0.717766	1.37734	0.814545	0.969884	1.06073	1.07586	1.83838	1.32499	0.731992	0.341082
P04066	Tissue alpha-L-fucosidase	FUCA1	FUNCTION: Alpha-L-fucosidase is responsible for hydrolyzing the alpha-1,6-linked fucose joined to the reducing-end N-acetylglucosamine of the carbohydrate moieties of glycoproteins. {ECO:0000269|PubMed:9741689}.	Tissue alpha-L-fucosidase OS=Homo sapiens OX=9606 GN=FUCA1 PE=1 SV=4 - [FUCO_HUMAN]	1.72	1	1	4	466	53.6547	6.84424	0.904631	1.06193	0.937308	0.967955	1.20491	1.04763	1.50638	1.25297	0.772528	0.11679
P25774	Cathepsin S	CTSS	FUNCTION: Thiol protease. Key protease responsible for the removal of the invariant chain from MHC class II molecules. The bond-specificity of this proteinase is in part similar to the specificities of cathepsin L.	Cathepsin S OS=Homo sapiens OX=9606 GN=CTSS PE=1 SV=3 - [CATS_HUMAN]	3.32	1	1	1	331	37.4713	8.33838	0.760161	0.706574	0.560712	0.675815	1.8742	0.849413	1.13714	1.28692	0.525143	0.120802
Q14CN4	Keratin, type II cytoskeletal 72	KRT72	FUNCTION: Has a role in hair formation. Specific component of keratin intermediate filaments in the inner root sheath (IRS) of the hair follicle (Probable). {ECO:0000305}.	Keratin, type II cytoskeletal 72 OS=Homo sapiens OX=9606 GN=KRT72 PE=1 SV=2 - [K2C72_HUMAN]	3.72	1	2	2	511	55.8424	6.88818	0.877843	1.17145	1.37101	1.1401	0.873881	0.929891	0.910539	0.90477	1.2601	0.177934
P58335	Anthrax toxin receptor 2	ANTXR2	FUNCTION: Necessary for cellular interactions with laminin and the extracellular matrix. {ECO:0000269|PubMed:11683410, ECO:0000269|PubMed:12973667}.	Anthrax toxin receptor 2 OS=Homo sapiens OX=9606 GN=ANTXR2 PE=1 SV=5 - [ANTR2_HUMAN]	1.23	1	1	1	489	53.6321	7.45947	1.00837	0.973061	1.01032	0.997252	1.11776	0.996748	1.07757	1.06403	0.937242	0.150291
P07585	Decorin	DCN	FUNCTION: May affect the rate of fibrils formation.	Decorin OS=Homo sapiens OX=9606 GN=DCN PE=1 SV=1 - [PGS2_HUMAN]	1.95	1	1	1	359	39.7218	8.54346	0.953853	1.03523	1.10996	1.03301	0.842804	1.23242	1.05504	1.04342	0.990024	0.935746
P22314	Ubiquitin-like modifier-activating enzyme 1	UBA1	FUNCTION: Catalyzes the first step in ubiquitin conjugation to mark cellular proteins for degradation through the ubiquitin-proteasome system (PubMed:1606621, PubMed:1447181). Activates ubiquitin by first adenylating its C-terminal glycine residue with ATP, and thereafter linking this residue to the side chain of a cysteine residue in E1, yielding a ubiquitin-E1 thioester and free AMP (PubMed:144…	Ubiquitin-like modifier-activating enzyme 1 OS=Homo sapiens OX=9606 GN=UBA1 PE=1 SV=3 - [UBA1_HUMAN]	0.76	1	1	1	1058	117.774	5.75732	0.864318	1.111	0.850958	0.942093	0.974099	0.871056	1.61888	1.15468	0.815893	0.441021
Q9UG63	ATP-binding cassette sub-family F member 2	ABCF2		ATP-binding cassette sub-family F member 2 OS=Homo sapiens OX=9606 GN=ABCF2 PE=1 SV=2 - [ABCF2_HUMAN]	0.96	1	1	1	623	71.2446	7.37158	1.07427	0.998601	1.57336	1.21541	0.841765	0.663382	0.627639	0.710929	1.70961	0.058406
Q9P258	Protein RCC2	RCC2	FUNCTION: Multifunctional protein that may effect its functions by regulating the activity of small GTPases, such as RAC1 and RALA (PubMed:12919680, PubMed:25074804, PubMed:26158537, PubMed:28869598). Required for normal progress through the cell cycle, both during interphase and during mitosis (PubMed:23388455, PubMed:12919680, PubMed:26158537). Required for the presence of normal levels of MAD2…	Protein RCC2 OS=Homo sapiens OX=9606 GN=RCC2 PE=1 SV=2 - [RCC2_HUMAN]	3.64	1	1	1	522	56.0492	8.77783	1.54293	1.05474	0.684029	1.0939	1	0.98023	0.986816	0.989015	1.10605	0.694995
P23284	Peptidyl-prolyl cis-trans isomerase B	PPIB	FUNCTION: PPIase that catalyzes the cis-trans isomerization of proline imidic peptide bonds in oligopeptides and may therefore assist protein folding. {ECO:0000269|PubMed:20676357}.	Peptidyl-prolyl cis-trans isomerase B OS=Homo sapiens OX=9606 GN=PPIB PE=1 SV=2 - [PPIB_HUMAN]	10.19	2	3	4	216	23.7275	9.40771	0.894493	1.11896	0.982754	0.998737	1.02797	1.07005	0.970891	1.02297	0.976311	0.751158
P42765	3-ketoacyl-CoA thiolase, mitochondrial	ACAA2	FUNCTION: In the production of energy from fats, this is one of the enzymes that catalyzes the last step of the mitochondrial beta-oxidation pathway, an aerobic process breaking down fatty acids into acetyl-CoA (Probable). Using free coenzyme A/CoA, catalyzes the thiolytic cleavage of medium- to long-chain unbranched 3-oxoacyl-CoAs into acetyl-CoA and a fatty acyl-CoA shortened by two carbon atom…	3-ketoacyl-CoA thiolase, mitochondrial OS=Homo sapiens OX=9606 GN=ACAA2 PE=1 SV=2 - [THIM_HUMAN]	1.76	1	1	1	397	41.8976	8.08936	0.641824	1.22381	1.52265	1.12943	0.753964	0.579576	1.7999	1.04448	1.08133	0.862626
Q8N2M4	Lysoplasmalogenase-like protein TMEM86A	TMEM86A		Lysoplasmalogenase-like protein TMEM86A OS=Homo sapiens OX=9606 GN=TMEM86A PE=2 SV=1 - [TM86A_HUMAN]	3.33	1	1	1	240	26.3807	8.646	0.564036	0.626057	1.24354	0.81121	0.858176	0.872233	1.1645	0.96497	0.840658	0.554683
P24593	Insulin-like growth factor-binding protein 5	IGFBP5	FUNCTION: IGF-binding proteins prolong the half-life of the IGFs and have been shown to either inhibit or stimulate the growth promoting effects of the IGFs on cell culture. They alter the interaction of IGFs with their cell surface receptors.	Insulin-like growth factor-binding protein 5 OS=Homo sapiens OX=9606 GN=IGFBP5 PE=1 SV=1 - [IBP5_HUMAN]	5.88	2	2	3	272	30.55	8.20654	1.22416	0.668993	0.669435	0.854196	1.14975	1.43592	1.49841	1.36136	0.627458	0.0767022
P48735	Isocitrate dehydrogenase [NADP], mitochondrial	IDH2	FUNCTION: Plays a role in intermediary metabolism and energy production. It may tightly associate or interact with the pyruvate dehydrogenase complex.	Isocitrate dehydrogenase [NADP], mitochondrial OS=Homo sapiens OX=9606 GN=IDH2 PE=1 SV=2 - [IDHP_HUMAN]	2.43	1	1	1	452	50.8769	8.68994	0.633765	0.754047	0.578697	0.655503	1.03087	0.642278	5.20064	2.29126	0.286088	0.325251
P68431	Histone H3.1	H3C1	FUNCTION: Core component of nucleosome. Nucleosomes wrap and compact DNA into chromatin, limiting DNA accessibility to the cellular machineries which require DNA as a template. Histones thereby play a central role in transcription regulation, DNA repair, DNA replication and chromosomal stability. DNA accessibility is regulated via a complex set of post-translational modifications of histones, als…	Histone H3.1 OS=Homo sapiens OX=9606 GN=H3C1 PE=1 SV=2 - [H31_HUMAN]	9.56	2	2	2	136	15.3945	11.1216	0.331732	0.900772	0.402367	0.544957	0.956053	0.433968	6.47239	2.6208	0.207935	0.344872
Q5SYB0	FERM and PDZ domain-containing protein 1	FRMPD1	FUNCTION: Stabilizes membrane-bound GPSM1, and thereby promotes its interaction with GNAI1. {ECO:0000269|PubMed:18566450}.	FERM and PDZ domain-containing protein 1 OS=Homo sapiens OX=9606 GN=FRMPD1 PE=1 SV=1 - [FRPD1_HUMAN]	0.44	1	1	2	1578	173.328	5.24951	0.896678	0.832794	1.26397	0.997815	1.03498	1.10798	1.05395	1.06564	0.936357	0.644466
Q14103	Heterogeneous nuclear ribonucleoprotein D0	HNRNPD	FUNCTION: Binds with high affinity to RNA molecules that contain AU-rich elements (AREs) found within the 3'-UTR of many proto-oncogenes and cytokine mRNAs. Also binds to double- and single-stranded DNA sequences in a specific manner and functions a transcription factor. Each of the RNA-binding domains specifically can bind solely to a single-stranded non-monotonous 5'-UUAG-3' sequence and also w…	Heterogeneous nuclear ribonucleoprotein D0 OS=Homo sapiens OX=9606 GN=HNRNPD PE=1 SV=1 - [HNRPD_HUMAN]	2.25	1	1	3	355	38.4103	7.81104	0.570949	2.06628	0.827955	1.15506	1.25451	1.77643	0.722217	1.25105	0.923273	0.870603
Q13332	Receptor-type tyrosine-protein phosphatase S	PTPRS	FUNCTION: Cell surface receptor that binds to glycosaminoglycans, including chondroitin sulfate proteoglycans and heparan sulfate proteoglycan (PubMed:21454754). Binding to chondroitin sulfate and heparan sulfate proteoglycans has opposite effects on PTPRS oligomerization and regulation of neurite outgrowth. Contributes to the inhibition of neurite and axonal outgrowth by chondroitin sulfate prot…	Receptor-type tyrosine-protein phosphatase S OS=Homo sapiens OX=9606 GN=PTPRS PE=1 SV=3 - [PTPRS_HUMAN]	1.39	2	2	2	1948	216.905	6.45557	1.04089	1.28588	1.10901	1.14526	0.889888	0.860195	1.07313	0.941072	1.21697	0.107666
Q9Y4D7	Plexin-D1	PLXND1	FUNCTION: Cell surface receptor for SEMA4A and for class 3 semaphorins, such as SEMA3A, SEMA3C and SEMA3E. Plays an important role in cell-cell signaling, and in regulating the migration of a wide spectrum of cell types. Regulates the migration of thymocytes in the medulla. Regulates endothelial cell migration. Plays an important role in ensuring the specificity of synapse formation. Required for…	Plexin-D1 OS=Homo sapiens OX=9606 GN=PLXND1 PE=1 SV=3 - [PLXD1_HUMAN]	0.36	1	1	1	1925	211.871	7.15186	1.25562	0.916521	0.919806	1.03065	1.09897	1.10534	1.121	1.10844	0.929824	0.52796
P60842	Eukaryotic initiation factor 4A-I	EIF4A1	FUNCTION: ATP-dependent RNA helicase which is a subunit of the eIF4F complex involved in cap recognition and is required for mRNA binding to ribosome. In the current model of translation initiation, eIF4A unwinds RNA secondary structures in the 5'-UTR of mRNAs which is necessary to allow efficient binding of the small ribosomal subunit, and subsequent scanning for the initiator codon. {ECO:000026…	Eukaryotic initiation factor 4A-I OS=Homo sapiens OX=9606 GN=EIF4A1 PE=1 SV=1 - [IF4A1_HUMAN]	2.46	1	1	1	406	46.1246	5.47803	0.885911	1.56141	0.911377	1.11957	1.18036	1.30602	0.944014	1.14347	0.9791	0.927046
O94769	Extracellular matrix protein 2	ECM2	FUNCTION: Promotes matrix assembly and cell adhesiveness. {ECO:0000250|UniProtKB:Q5FW85}.	Extracellular matrix protein 2 OS=Homo sapiens OX=9606 GN=ECM2 PE=2 SV=1 - [ECM2_HUMAN]	1.43	1	1	1	699	79.7392	5.41455	0.860768	1.01799	1.29526	1.05801	1.06746	0.780371	1.00815	0.951993	1.11136	0.529643
P05026	Sodium/potassium-transporting ATPase subunit beta-1	ATP1B1	FUNCTION: This is the non-catalytic component of the active enzyme, which catalyzes the hydrolysis of ATP coupled with the exchange of Na(+) and K(+) ions across the plasma membrane. The beta subunit regulates, through assembly of alpha/beta heterodimers, the number of sodium pumps transported to the plasma membrane. {ECO:0000269|PubMed:19694409}.; FUNCTION: Involved in cell adhesion and establis…	Sodium/potassium-transporting ATPase subunit beta-1 OS=Homo sapiens OX=9606 GN=ATP1B1 PE=1 SV=1 - [AT1B1_HUMAN]	4.29	1	1	1	303	35.0389	8.52881	0.552995	0.866288	0.509152	0.642812	1.23159	0.819505	4.88316	2.31142	0.278103	0.267441
Q96F63	Coiled-coil domain-containing protein 97	CCDC97		Coiled-coil domain-containing protein 97 OS=Homo sapiens OX=9606 GN=CCDC97 PE=1 SV=1 - [CCD97_HUMAN]	6.12	1	1	1	343	38.9227	4.58936	0.856093	1.38999	1.2231	1.15639	0.871303	0.618603	0.841025	0.776977	1.48832	0.0982486
P55287	Cadherin-11	CDH11	FUNCTION: Cadherins are calcium-dependent cell adhesion proteins. They preferentially interact with themselves in a homophilic manner in connecting cells; cadherins may thus contribute to the sorting of heterogeneous cell types.	Cadherin-11 OS=Homo sapiens OX=9606 GN=CDH11 PE=1 SV=2 - [CAD11_HUMAN]	1.01	1	1	1	796	87.9108	4.90674	1.09308	0.944951	1.00515	1.01439	1.00533	1.34189	1.14771	1.16498	0.870739	0.230636
Q8NDV3	Structural maintenance of chromosomes protein 1B	SMC1B	FUNCTION: Meiosis-specific component of cohesin complex. Required for the maintenance of meiotic cohesion, but not, or only to a minor extent, for its establishment. Contributes to axial element (AE) formation and the organization of chromatin loops along the AE. Plays a key role in synapsis, recombination and chromosome movements. The cohesin complex is required for the cohesion of sister chroma…	Structural maintenance of chromosomes protein 1B OS=Homo sapiens OX=9606 GN=SMC1B PE=2 SV=2 - [SMC1B_HUMAN]	0.49	1	1	1	1235	143.818	7.66455	0.267783	2.78562	0.98576	1.34639	1.9027	2.17693	0.344962	1.47486	0.912889	0.89804
Q9BZR6	Reticulon-4 receptor	RTN4R	FUNCTION: Receptor for RTN4, OMG and MAG (PubMed:12037567, PubMed:12068310, PubMed:12426574, PubMed:12089450, PubMed:16712417, PubMed:18411262, PubMed:12839991, PubMed:19052207). Functions as receptor for the sialylated gangliosides GT1b and GM1 (PubMed:18411262). Besides, functions as receptor for chondroitin sulfate proteoglycans (By similarity). Can also bind heparin (By similarity). Intracell…	Reticulon-4 receptor OS=Homo sapiens OX=9606 GN=RTN4R PE=1 SV=1 - [RTN4R_HUMAN]	3.59	1	1	1	473	50.6761	8.86572	1.01728	0.90274	1.09858	1.0062	1.11894	0.984586	1.03602	1.04652	0.961476	0.59031
Q8IZF2	Adhesion G protein-coupled receptor F5	ADGRF5	FUNCTION: Receptor that plays a critical role in lung surfactant homeostasis. May play a role in controlling adipocyte function. {ECO:0000250|UniProtKB:G5E8Q8}.	Adhesion G protein-coupled receptor F5 OS=Homo sapiens OX=9606 GN=ADGRF5 PE=1 SV=3 - [AGRF5_HUMAN]	0.74	1	1	1	1346	149.361	6.65381	0.926325	1.0251	1.10222	1.01788	1.04629	1.04025	1.22079	1.10244	0.923297	0.339705
Q6P179	Endoplasmic reticulum aminopeptidase 2	ERAP2	FUNCTION: Aminopeptidase that plays a central role in peptide trimming, a step required for the generation of most HLA class I-binding peptides. Peptide trimming is essential to customize longer precursor peptides to fit them to the correct length required for presentation on MHC class I molecules. Preferentially hydrolyzes the basic residues Arg and Lys. {ECO:0000269|PubMed:12799365, ECO:0000269…	Endoplasmic reticulum aminopeptidase 2 OS=Homo sapiens OX=9606 GN=ERAP2 PE=1 SV=2 - [ERAP2_HUMAN]	0.63	1	1	1	960	110.391	6.7124	0.864872	0.957646	0.824599	0.882372	1.56577	0.948663	1.49199	1.33547	0.660719	0.0845646
P30101	Protein disulfide-isomerase A3	PDIA3		Protein disulfide-isomerase A3 OS=Homo sapiens OX=9606 GN=PDIA3 PE=1 SV=4 - [PDIA3_HUMAN]	1.39	1	1	1	505	56.7468	6.354	1.07289	1.01461	1.25616	1.11456	0.766416	1.03473	0.977133	0.926092	1.2035	0.159752
P81605	Dermcidin	DCD	FUNCTION: DCD-1 displays antimicrobial activity thereby limiting skin infection by potential pathogens in the first few hours after bacterial colonization. Highly effective against E.coli, E.faecalis, S.aureus and C.albicans. Optimal pH and salt concentration resemble the conditions in sweat. Also exhibits proteolytic activity, cleaving on the C-terminal side of Arg and, to a lesser extent, Lys r…	Dermcidin OS=Homo sapiens OX=9606 GN=DCD PE=1 SV=2 - [DCD_HUMAN]	12.73	2	2	2	110	11.2768	6.53662	0.671658	1.15424	0.910689	0.912195	1.24172	0.977588	1.27956	1.16629	0.782135	0.206285
O15031	Plexin-B2	PLXNB2	FUNCTION: Cell surface receptor for SEMA4C, SEMA4D and SEMA4G that plays an important role in cell-cell signaling (By similarity). Plays a role in glutamatergic synapse development and is required for SEMA4A-mediated excitatory synapse development (By similarity). Binding to class 4 semaphorins promotes downstream activation of RHOA and phosphorylation of ERBB2 at 'Tyr-1248' (By similarity). Requ…	Plexin-B2 OS=Homo sapiens OX=9606 GN=PLXNB2 PE=1 SV=3 - [PLXB2_HUMAN]	0.65	1	1	1	1838	204.997	6.23975	1.10913	0.943357	0.9316	0.994694	1.32876	1.0476	1.33289	1.23642	0.804496	0.0938472
P16112	Aggrecan core protein	ACAN	FUNCTION: This proteoglycan is a major component of extracellular matrix of cartilagenous tissues. A major function of this protein is to resist compression in cartilage. It binds avidly to hyaluronic acid via an N-terminal globular region.	Aggrecan core protein OS=Homo sapiens OX=9606 GN=ACAN PE=1 SV=3 - [PGCA_HUMAN]	0.55	1	1	1	2530	261.169	4.13232	0.838587	0.964463	1.00923	0.937426	0.956982	1.13182	1.09108	1.05996	0.884397	0.170703
A6NMY6	Putative annexin A2-like protein	ANXA2P2	FUNCTION: Calcium-regulated membrane-binding protein whose affinity for calcium is greatly enhanced by anionic phospholipids. It binds two calcium ions with high affinity. May be involved in heat-stress response. {ECO:0000250}.	Putative annexin A2-like protein OS=Homo sapiens OX=9606 GN=ANXA2P2 PE=5 SV=2 - [AXA2L_HUMAN]	2.06	1	1	1	339	38.6348	6.94678	0.694803	1.93082	0.816256	1.14729	1.08181	1.11903	1.15401	1.11828	1.02594	0.944827
P39059	Collagen alpha-1(XV) chain	COL15A1	FUNCTION: Structural protein that stabilizes microvessels and muscle cells, both in heart and in skeletal muscle. {ECO:0000269|PubMed:10049780}.; FUNCTION: Restin potently inhibits angiogenesis. {ECO:0000250}.	Collagen alpha-1(XV) chain OS=Homo sapiens OX=9606 GN=COL15A1 PE=1 SV=2 - [COFA1_HUMAN]	0.5	1	1	1	1388	141.632	4.99561	1.17968	0.981088	1.14621	1.10233	0.814258	1.12167	0.969643	0.968525	1.13815	0.282755
P62820	Ras-related protein Rab-1A	RAB1A	FUNCTION: The small GTPases Rab are key regulators of intracellular membrane trafficking, from the formation of transport vesicles to their fusion with membranes. Rabs cycle between an inactive GDP-bound form and an active GTP-bound form that is able to recruit to membranes different sets of downstream effectors directly responsible for vesicle formation, movement, tethering and fusion. RAB1A reg…	Ras-related protein Rab-1A OS=Homo sapiens OX=9606 GN=RAB1A PE=1 SV=3 - [RAB1A_HUMAN]	7.32	1	2	2	205	22.6634	6.21436	0.968325	0.818266	0.810797	0.865796	1.18552	0.933254	2.30528	1.47468	0.587107	0.225
O14818	Proteasome subunit alpha type-7	PSMA7	FUNCTION: Component of the 20S core proteasome complex involved in the proteolytic degradation of most intracellular proteins. This complex plays numerous essential roles within the cell by associating with different regulatory particles. Associated with two 19S regulatory particles, forms the 26S proteasome and thus participates in the ATP-dependent degradation of ubiquitinated proteins. The 26S…	Proteasome subunit alpha type-7 OS=Homo sapiens OX=9606 GN=PSMA7 PE=1 SV=1 - [PSA7_HUMAN]	2.42	1	1	1	248	27.8696	8.45557	0.846506	0.964991	1.39433	1.06861	0.677746	0.919303	0.86922	0.82209	1.29987	0.246958
A1X283	SH3 and PX domain-containing protein 2B	SH3PXD2B	FUNCTION: Adapter protein involved in invadopodia and podosome formation and extracellular matrix degradation. Binds matrix metalloproteinases (ADAMs), NADPH oxidases (NOXs) and phosphoinositides. Acts as an organizer protein that allows NOX1- or NOX3-dependent reactive oxygen species (ROS) generation and ROS localization. Plays a role in mitotic clonal expansion during the immediate early stage …	SH3 and PX domain-containing protein 2B OS=Homo sapiens OX=9606 GN=SH3PXD2B PE=1 SV=3 - [SPD2B_HUMAN]	0.88	1	1	1	911	101.516	8.68994	0.42435	2.40337	0.962153	1.26329	1.64272	1.86775	0.558645	1.35637	0.931374	0.902811
O00421	C-C chemokine receptor-like 2	CCRL2	FUNCTION: Receptor for CCL19 and chemerin/RARRES2. Does not appear to be a signaling receptor, but may have a role in modulating chemokine-triggered immune responses by capturing and internalizing CCL19 or by presenting RARRES2 ligand to CMKLR1, a functional signaling receptors. Plays a critical role for the development of Th2 responses.	C-C chemokine receptor-like 2 OS=Homo sapiens OX=9606 GN=CCRL2 PE=1 SV=2 - [CCRL2_HUMAN]	1.74	1	1	1	344	39.4874	7.76709	1.28348	0.93696	0.872154	1.03086	0.87142	1.11259	1.2042	1.06274	0.970007	0.853363
Q8WX94	NACHT, LRR and PYD domains-containing protein 7	NLRP7	FUNCTION: Inhibits CASP1/caspase-1-dependent IL1B secretion. {ECO:0000269|PubMed:15817483}.	NACHT, LRR and PYD domains-containing protein 7 OS=Homo sapiens OX=9606 GN=NLRP7 PE=1 SV=1 - [NALP7_HUMAN]	1.63	1	1	1	980	111.735	6.22705	0.914498	1.10484	1.58535	1.20156	0.655653	0.723274	0.574767	0.651232	1.84506	0.0543501
P26641	Elongation factor 1-gamma	EEF1G	FUNCTION: Probably plays a role in anchoring the complex to other cellular components.	Elongation factor 1-gamma OS=Homo sapiens OX=9606 GN=EEF1G PE=1 SV=3 - [EF1G_HUMAN]	3.2	1	1	1	437	50.0871	6.66846	0.984189	1.37417	0.949485	1.10261	0.735335	0.781154	1.03044	0.848975	1.29876	0.19718
P18124	60S ribosomal protein L7	RPL7	FUNCTION: Component of the large ribosomal subunit (PubMed:12962325). Binds to G-rich structures in 28S rRNA and in mRNAs. Plays a regulatory role in the translation apparatus; inhibits cell-free translation of mRNAs. {ECO:0000305|PubMed:12962325}.	60S ribosomal protein L7 OS=Homo sapiens OX=9606 GN=RPL7 PE=1 SV=1 - [RL7_HUMAN]	2.82	1	1	1	248	29.2072	10.6528	0.354012	2.73963	0.853828	1.31582	1.38245	2.24521	0.468504	1.36539	0.963699	0.958223
Q8WZ75	Roundabout homolog 4	ROBO4	FUNCTION: Receptor for Slit proteins, at least for SLIT2, and seems to be involved in angiogenesis and vascular patterning. May mediate the inhibition of primary endothelial cell migration by Slit proteins (By similarity). Involved in the maintenance of endothelial barrier organization and function (PubMed:30455415). {ECO:0000250, ECO:0000269|PubMed:30455415}.	Roundabout homolog 4 OS=Homo sapiens OX=9606 GN=ROBO4 PE=1 SV=1 - [ROBO4_HUMAN]	0.99	1	1	1	1007	107.39	6.63916	1.12998	0.983523	1.00194	1.03848	0.833465	1.02773	1.03266	0.964616	1.07657	0.408891
P61254	60S ribosomal protein L26	RPL26	FUNCTION: Component of the large ribosomal subunit. {ECO:0000305|PubMed:26100019}.	60S ribosomal protein L26 OS=Homo sapiens OX=9606 GN=RPL26 PE=1 SV=1 - [RL26_HUMAN]	7.59	1	1	1	145	17.2475	10.5503	0.896545	0.845106	1.21109	0.984247	1.00661	1.30235	0.912917	1.07396	0.916468	0.613207
P40967	Melanocyte protein PMEL	PMEL	FUNCTION: Plays a central role in the biogenesis of melanosomes. Involved in the maturation of melanosomes from stage I to II. The transition from stage I melanosomes to stage II melanosomes involves an elongation of the vesicle, and the appearance within of distinct fibrillar structures. Release of the soluble form, ME20-S, could protect tumor cells from antibody mediated immunity. {ECO:0000269|…	Melanocyte protein PMEL OS=Homo sapiens OX=9606 GN=PMEL PE=1 SV=2 - [PMEL_HUMAN]	1.06	1	1	1	661	70.2106	5.57959	0.783308	1.11831	1.18565	1.02909	1.16403	0.880309	0.954597	0.999646	1.02945	0.85457
P15529	Membrane cofactor protein	CD46	FUNCTION: Acts as a cofactor for complement factor I, a serine protease which protects autologous cells against complement-mediated injury by cleaving C3b and C4b deposited on host tissue. May be involved in the fusion of the spermatozoa with the oocyte during fertilization. Also acts as a costimulatory factor for T-cells which induces the differentiation of CD4+ into T-regulatory 1 cells. T-regu…	Membrane cofactor protein OS=Homo sapiens OX=9606 GN=CD46 PE=1 SV=3 - [MCP_HUMAN]	2.04	1	1	1	392	43.7187	6.7417	1.06231	0.880235	1.14694	1.02983	0.817464	0.816985	1.18167	0.938706	1.09707	0.563143
P08962	CD63 antigen	CD63	FUNCTION: Functions as cell surface receptor for TIMP1 and plays a role in the activation of cellular signaling cascades. Plays a role in the activation of ITGB1 and integrin signaling, leading to the activation of AKT, FAK/PTK2 and MAP kinases. Promotes cell survival, reorganization of the actin cytoskeleton, cell adhesion, spreading and migration, via its role in the activation of AKT and FAK/P…	CD63 antigen OS=Homo sapiens OX=9606 GN=CD63 PE=1 SV=2 - [CD63_HUMAN]	2.94	1	1	1	238	25.6191	7.81104	0.62867	2.76807	1.11797	1.5049	1.15612	1.01686	1.3872	1.18673	1.26811	0.653091
P10586	Receptor-type tyrosine-protein phosphatase F	PTPRF	FUNCTION: Possible cell adhesion receptor. It possesses an intrinsic protein tyrosine phosphatase activity (PTPase) and dephosphorylates EPHA2 regulating its activity.; FUNCTION: The first PTPase domain has enzymatic activity, while the second one seems to affect the substrate specificity of the first one.	Receptor-type tyrosine-protein phosphatase F OS=Homo sapiens OX=9606 GN=PTPRF PE=1 SV=2 - [PTPRF_HUMAN]	0.47	1	1	1	1907	212.744	6.30322	0.98559	1.0487	1.22043	1.08491	1.12022	0.782671	0.875511	0.926134	1.17144	0.265376
P59665	Neutrophil defensin 1	DEFA1	FUNCTION: Defensin 1 and defensin 2 have antibacterial, fungicide and antiviral activities. Has antimicrobial activity against Gram-negative and Gram-positive bacteria. Defensins are thought to kill microbes by permeabilizing their plasma membrane. {ECO:0000269|PubMed:15616305, ECO:0000269|PubMed:17452329}.	Neutrophil defensin 1 OS=Homo sapiens OX=9606 GN=DEFA1 PE=1 SV=1 - [DEF1_HUMAN]	9.57	1	1	2	94	10.1942	6.99072	1.26785	0.75778	0.759085	0.92824	0.963222	1.01672	0.831817	0.937254	0.990382	0.96214
P61604	10 kDa heat shock protein, mitochondrial	HSPE1	FUNCTION: Co-chaperonin implicated in mitochondrial protein import and macromolecular assembly. Together with Hsp60, facilitates the correct folding of imported proteins. May also prevent misfolding and promote the refolding and proper assembly of unfolded polypeptides generated under stress conditions in the mitochondrial matrix (PubMed:7912672, PubMed:1346131, PubMed:11422376). The functional u…	10 kDa heat shock protein, mitochondrial OS=Homo sapiens OX=9606 GN=HSPE1 PE=1 SV=2 - [CH10_HUMAN]	7.84	1	1	1	102	10.9249	8.92432	0.556059	0.969717	0.834504	0.78676	1.51683	0.965521	2.25634	1.57956	0.498087	0.114028
P23471	Receptor-type tyrosine-protein phosphatase zeta	PTPRZ1	FUNCTION: Protein tyrosine phosphatase that negatively regulates oligodendrocyte precursor proliferation in the embryonic spinal cord. Required for normal differentiation of the precursor cells into mature, fully myelinating oligodendrocytes. May play a role in protecting oligondendrocytes against apoptosis. May play a role in the establishment of contextual memory, probably via the dephosphoryla…	Receptor-type tyrosine-protein phosphatase zeta OS=Homo sapiens OX=9606 GN=PTPRZ1 PE=1 SV=4 - [PTPRZ_HUMAN]	0.48	1	1	1	2315	254.429	4.88135	0.951761	1.02602	1.10708	1.02829	1.01694	0.846207	1.15136	1.00484	1.02334	0.824463
P50991	T-complex protein 1 subunit delta	CCT4	FUNCTION: Component of the chaperonin-containing T-complex (TRiC), a molecular chaperone complex that assists the folding of proteins upon ATP hydrolysis (PubMed:25467444). The TRiC complex mediates the folding of WRAP53/TCAB1, thereby regulating telomere maintenance (PubMed:25467444). As part of the TRiC complex may play a role in the assembly of BBSome, a complex involved in ciliogenesis regula…	T-complex protein 1 subunit delta OS=Homo sapiens OX=9606 GN=CCT4 PE=1 SV=4 - [TCPD_HUMAN]	1.48	1	1	1	539	57.8878	7.82568	0.850272	1.47388	1.04906	1.1244	1.24215	1.07783	0.906443	1.07547	1.04549	0.825493
Q13451	Peptidyl-prolyl cis-trans isomerase FKBP5	FKBP5	FUNCTION: Immunophilin protein with PPIase and co-chaperone activities (PubMed:11350175). Component of unligated steroid receptors heterocomplexes through interaction with heat-shock protein 90 (HSP90). Plays a role in the intracellular trafficking of heterooligomeric forms of steroid hormone receptors maintaining the complex into the cytoplasm when unliganded (PubMed:12538866). Acts as a regulat…	Peptidyl-prolyl cis-trans isomerase FKBP5 OS=Homo sapiens OX=9606 GN=FKBP5 PE=1 SV=2 - [FKBP5_HUMAN]	2.19	1	1	1	457	51.1796	5.89697	1.01596	0.739324	0.662566	0.805952	1.27327	0.98974	1.96848	1.4105	0.571396	0.12287
P07602	Prosaposin	PSAP	FUNCTION: Saposin-A and saposin-C stimulate the hydrolysis of glucosylceramide by beta-glucosylceramidase (EC 3.2.1.45) and galactosylceramide by beta-galactosylceramidase (EC 3.2.1.46). Saposin-C apparently acts by combining with the enzyme and acidic lipid to form an activated complex, rather than by solubilizing the substrate.; FUNCTION: Saposin-B stimulates the hydrolysis of galacto-cerebrosi…	Prosaposin OS=Homo sapiens OX=9606 GN=PSAP PE=1 SV=2 - [SAP_HUMAN]	2.1	1	1	1	524	58.0739	5.17334	2.27834	0.840014	0.72167	1.28001	0.406765	0.404477	0.588299	0.466514	2.74377	0.181828
P62070	Ras-related protein R-Ras2	RRAS2	FUNCTION: GTP-binding protein with GTPase activity involved in the regulation of MAPK signaling pathway, thereby controlling multiple cellular processes (PubMed:31130282). Involved in the regulation of MAPK signaling pathway (PubMed:31130282, PubMed:31130285). Regulation of craniofacial development (PubMed:31130282, PubMed:31130285). {ECO:0000269|PubMed:31130282, ECO:0000269|PubMed:31130285}.	Ras-related protein R-Ras2 OS=Homo sapiens OX=9606 GN=RRAS2 PE=1 SV=1 - [RRAS2_HUMAN]	5.39	1	1	1	204	23.3847	6.01123	0.547702	1.17466	0.407227	0.709862	1.7062	1.00767	1.40728	1.37372	0.516746	0.0995383
O43852	Calumenin	CALU	FUNCTION: Involved in regulation of vitamin K-dependent carboxylation of multiple N-terminal glutamate residues. Seems to inhibit gamma-carboxylase GGCX. Binds 7 calcium ions with a low affinity (By similarity). {ECO:0000250}.	Calumenin OS=Homo sapiens OX=9606 GN=CALU PE=1 SV=2 - [CALU_HUMAN]	3.81	1	1	1	315	37.0835	4.64014	0.818214	0.969614	1.11081	0.966213	0.992904	0.859193	0.629696	0.827264	1.16796	0.363408
Q16270	Insulin-like growth factor-binding protein 7	IGFBP7	FUNCTION: Binds IGF-I and IGF-II with a relatively low affinity. Stimulates prostacyclin (PGI2) production. Stimulates cell adhesion. {ECO:0000269|PubMed:8117260, ECO:0000269|PubMed:8939990}.	Insulin-like growth factor-binding protein 7 OS=Homo sapiens OX=9606 GN=IGFBP7 PE=1 SV=1 - [IBP7_HUMAN]	5.67	1	1	1	282	29.1114	7.89893	1.46529	1.7618	0.656482	1.29452	0.741951	0.604312	0.705721	0.683995	1.89259	0.140544
P22897	Macrophage mannose receptor 1	MRC1	FUNCTION: Mediates the endocytosis of glycoproteins by macrophages. Binds both sulfated and non-sulfated polysaccharide chains.; FUNCTION: (Microbial infection) Acts as phagocytic receptor for bacteria, fungi and other pathogens.; FUNCTION: (Microbial infection) Acts as a receptor for Dengue virus envelope protein E. {ECO:0000269|PubMed:18266465}.; FUNCTION: (Microbial infection) Interacts with H…	Macrophage mannose receptor 1 OS=Homo sapiens OX=9606 GN=MRC1 PE=1 SV=1 - [MRC1_HUMAN]	2.61	4	4	4	1456	165.905	6.53662	1.15367	1.00555	1.00659	1.05527	0.930199	0.907515	1.08248	0.973398	1.08411	0.329163
Q9HBB8	Cadherin-related family member 5	CDHR5	FUNCTION: Intermicrovillar adhesion molecule that forms, via its extracellular domain, calcium-dependent heterophilic complexes with CDHR2 on adjacent microvilli. Thereby, controls the packing of microvilli at the apical membrane of epithelial cells. Through its cytoplasmic domain, interacts with microvillus cytoplasmic proteins to form the intermicrovillar adhesion complex/IMAC. This complex pla…	Cadherin-related family member 5 OS=Homo sapiens OX=9606 GN=CDHR5 PE=1 SV=3 - [CDHR5_HUMAN]	1.07	1	1	1	845	88.1687	4.93213	1.22606	0.898849	0.94925	1.02472	1.02648	0.721092	1.02186	0.923143	1.11003	0.517736
P62244	40S ribosomal protein S15a	RPS15A	FUNCTION: Structural component of the ribosome (PubMed:23636399). Required for proper erythropoiesis (PubMed:27909223). {ECO:0000269|PubMed:23636399, ECO:0000269|PubMed:27909223}.	40S ribosomal protein S15a OS=Homo sapiens OX=9606 GN=RPS15A PE=1 SV=2 - [RS15A_HUMAN]	5.38	1	1	2	130	14.83	10.1255	0.500133	2.06956	1.03185	1.20052	1.52873	1.64667	0.808901	1.3281	0.903936	0.821612
Q8TER0	Sushi, nidogen and EGF-like domain-containing protein 1	SNED1		Sushi, nidogen and EGF-like domain-containing protein 1 OS=Homo sapiens OX=9606 GN=SNED1 PE=2 SV=2 - [SNED1_HUMAN]	0.85	1	1	1	1413	152.104	6.97607	1.65282	1.20416	0.888263	1.24842	0.741353	0.55847	1.15372	0.817847	1.52647	0.20303
P55075	Fibroblast growth factor 8	FGF8	FUNCTION: Plays an important role in the regulation of embryonic development, cell proliferation, cell differentiation and cell migration. Required for normal brain, eye, ear and limb development during embryogenesis. Required for normal development of the gonadotropin-releasing hormone (GnRH) neuronal system (PubMed:16384934, PubMed:16597617, PubMed:8663044). Plays a role in neurite outgrowth in…	Fibroblast growth factor 8 OS=Homo sapiens OX=9606 GN=FGF8 PE=1 SV=1 - [FGF8_HUMAN]	5.58	1	1	1	233	26.5089	10.4331	0.942185	1.11101	1.09021	1.0478	1.01586	0.756024	1.06335	0.94508	1.10869	0.400551
P40429	60S ribosomal protein L13a	RPL13A	FUNCTION: Associated with ribosomes but is not required for canonical ribosome function and has extra-ribosomal functions. Component of the GAIT (gamma interferon-activated inhibitor of translation) complex which mediates interferon-gamma-induced transcript-selective translation inhibition in inflammation processes. Upon interferon-gamma activation and subsequent phosphorylation dissociates from …	60S ribosomal protein L13a OS=Homo sapiens OX=9606 GN=RPL13A PE=1 SV=2 - [RL13A_HUMAN]	3.94	1	1	1	203	23.5624	10.9312	0.830216	1.01333	0.809809	0.884452	0.977682	1.11531	2.37558	1.48952	0.593781	0.249487
Q9H4G4	Golgi-associated plant pathogenesis-related protein 1	GLIPR2		Golgi-associated plant pathogenesis-related protein 1 OS=Homo sapiens OX=9606 GN=GLIPR2 PE=1 SV=3 - [GAPR1_HUMAN]	3.9	1	1	1	154	17.2075	9.40771	0.920611	1.01567	1.15724	1.03117	1.08448	0.65547	0.756223	0.832056	1.23931	0.246037
P15531	Nucleoside diphosphate kinase A	NME1	FUNCTION: Major role in the synthesis of nucleoside triphosphates other than ATP. The ATP gamma phosphate is transferred to the NDP beta phosphate via a ping-pong mechanism, using a phosphorylated active-site intermediate. Possesses nucleoside-diphosphate kinase, serine/threonine-specific protein kinase, geranyl and farnesyl pyrophosphate kinase, histidine protein kinase and 3'-5' exonuclease act…	Nucleoside diphosphate kinase A OS=Homo sapiens OX=9606 GN=NME1 PE=1 SV=1 - [NDKA_HUMAN]	5.26	1	1	1	152	17.1377	6.18896	0.821625	1.01747	0.730904	0.856666	1.02044	0.911813	1.91775	1.28334	0.667531	0.265384
P30740	Leukocyte elastase inhibitor	SERPINB1	FUNCTION: Neutrophil serine protease inhibitor that plays an essential role in the regulation of the innate immune response, inflammation and cellular homeostasis (PubMed:30692621). Acts primarily to protect the cell from proteases released in the cytoplasm during stress or infection. These proteases are important in killing microbes but when released from granules, these potent enzymes also dest…	Leukocyte elastase inhibitor OS=Homo sapiens OX=9606 GN=SERPINB1 PE=1 SV=1 - [ILEU_HUMAN]	2.64	1	1	1	379	42.7147	6.27783	0.935088	0.919885	1.10442	0.986463	1.05414	1.09654	0.841923	0.997532	0.988904	0.91594
Q7Z7M0	Multiple epidermal growth factor-like domains protein 8	MEGF8	FUNCTION: Acts as a negative regulator of hedgehog signaling. {ECO:0000250|UniProtKB:P60882}.	Multiple epidermal growth factor-like domains protein 8 OS=Homo sapiens OX=9606 GN=MEGF8 PE=1 SV=2 - [MEGF8_HUMAN]	0.28	1	1	1	2845	302.902	6.87354	1.06622	0.987978	1.59331	1.21584	0.521787	0.873945	0.688551	0.694761	1.75001	0.072995
Q9UIB8	SLAM family member 5	CD84	FUNCTION: Self-ligand receptor of the signaling lymphocytic activation molecule (SLAM) family. SLAM receptors triggered by homo- or heterotypic cell-cell interactions are modulating the activation and differentiation of a wide variety of immune cells and thus are involved in the regulation and interconnection of both innate and adaptive immune response. Activities are controlled by presence or ab…	SLAM family member 5 OS=Homo sapiens OX=9606 GN=CD84 PE=1 SV=1 - [SLAF5_HUMAN]	6.38	1	1	1	345	38.7576	7.06396	0.969295	1.79141	0.914594	1.2251	0.895804	0.615555	0.973855	0.828404	1.47887	0.261587
Q86UX7	Fermitin family homolog 3	FERMT3	FUNCTION: Plays a central role in cell adhesion in hematopoietic cells (PubMed:19234463, PubMed:26359933). Acts by activating the integrin beta-1-3 (ITGB1, ITGB2 and ITGB3) (By similarity). Required for integrin-mediated platelet adhesion and leukocyte adhesion to endothelial cells (PubMed:19234460). Required for activation of integrin beta-2 (ITGB2) in polymorphonuclear granulocytes (PMNs) (By s…	Fermitin family homolog 3 OS=Homo sapiens OX=9606 GN=FERMT3 PE=1 SV=1 - [URP2_HUMAN]	1.95	1	1	1	667	75.905	6.97607	0.541882	1.72127	1.08845	1.1172	1.57246	1.41533	0.828828	1.27221	0.878158	0.723984
Q14956	Transmembrane glycoprotein NMB	GPNMB	FUNCTION: Could be a melanogenic enzyme. {ECO:0000250}.	Transmembrane glycoprotein NMB OS=Homo sapiens OX=9606 GN=GPNMB PE=1 SV=2 - [GPNMB_HUMAN]	3.32	2	2	3	572	63.8819	6.63916	1.0499	1.11146	1.22086	1.12741	1.02247	0.768315	0.94575	0.912179	1.23595	0.0758192
P31040	Succinate dehydrogenase [ubiquinone] flavoprotein subunit, mitochondrial	SDHA	FUNCTION: Flavoprotein (FP) subunit of succinate dehydrogenase (SDH) that is involved in complex II of the mitochondrial electron transport chain and is responsible for transferring electrons from succinate to ubiquinone (coenzyme Q) (PubMed:24781757). Can act as a tumor suppressor (PubMed:20484225). {ECO:0000269|PubMed:20484225, ECO:0000305|PubMed:24781757}.	Succinate dehydrogenase [ubiquinone] flavoprotein subunit, mitochondrial OS=Homo sapiens OX=9606 GN=SDHA PE=1 SV=2 - [SDHA_HUMAN]	1.2	1	1	1	664	72.6453	7.38623	0.476926	0.933071	0.77406	0.728019	0.985487	0.608231	4.65782	2.08385	0.349363	0.355358
P28799	Progranulin	GRN	FUNCTION: Secreted protein that acts as a key regulator of lysosomal function and as a growth factor involved in inflammation, wound healing and cell proliferation (PubMed:28541286, PubMed:28073925, PubMed:18378771, PubMed:28453791, PubMed:12526812). Regulates protein trafficking to lysosomes and, also the activity of lysosomal enzymes (PubMed:28453791, PubMed:28541286). Facilitates also the acid…	Progranulin OS=Homo sapiens OX=9606 GN=GRN PE=1 SV=2 - [GRN_HUMAN]	4.22	2	2	2	593	63.4998	6.82959	0.998246	1.23939	0.945242	1.06096	0.921592	0.882131	1.04573	0.949816	1.11702	0.341563
Q9BS26	Endoplasmic reticulum resident protein 44	ERP44	FUNCTION: Mediates thiol-dependent retention in the early secretory pathway, forming mixed disulfides with substrate proteins through its conserved CRFS motif. Inhibits the calcium channel activity of ITPR1. May have a role in the control of oxidative protein folding in the endoplasmic reticulum. Required to retain ERO1A and ERO1B in the endoplasmic reticulum. {ECO:0000269|PubMed:11847130, ECO:00…	Endoplasmic reticulum resident protein 44 OS=Homo sapiens OX=9606 GN=ERP44 PE=1 SV=1 - [ERP44_HUMAN]	2.46	1	1	1	406	46.9414	5.26221	1.21679	1.00528	0.880408	1.03416	1.18308	0.887221	1.19792	1.08941	0.94929	0.715151
Q08554	Desmocollin-1	DSC1	FUNCTION: Component of intercellular desmosome junctions. Involved in the interaction of plaque proteins and intermediate filaments mediating cell-cell adhesion. May contribute to epidermal cell positioning (stratification) by mediating differential adhesiveness between cells that express different isoforms. Linked to the keratinization of epithelial tissues.	Desmocollin-1 OS=Homo sapiens OX=9606 GN=DSC1 PE=1 SV=2 - [DSC1_HUMAN]	1.45	1	1	1	894	99.9238	5.42725	0.783845	1.51656	1.02244	1.10762	0.596419	1.25619	0.988942	0.947185	1.16938	0.607857
P15586	N-acetylglucosamine-6-sulfatase	GNS		N-acetylglucosamine-6-sulfatase OS=Homo sapiens OX=9606 GN=GNS PE=1 SV=3 - [GNS_HUMAN]	1.27	1	1	1	552	62.042	8.30908	0.777544	1.54117	0.919045	1.07925	1.10061	1.06125	1.11177	1.09121	0.989042	0.961865
Q15762	CD226 antigen	CD226	FUNCTION: Involved in intercellular adhesion, lymphocyte signaling, cytotoxicity and lymphokine secretion mediated by cytotoxic T-lymphocyte (CTL) and NK cell (PubMed:8673704). Cell surface receptor for NECTIN2. Upon ligand binding, stimulates T-cell proliferation and cytokine production, including that of IL2, IL5, IL10, IL13, and IFNG. Competes with PVRIG for NECTIN2-binding (PubMed:26755705). …	CD226 antigen OS=Homo sapiens OX=9606 GN=CD226 PE=1 SV=2 - [CD226_HUMAN]	1.79	1	1	1	336	38.5893	7.94287	1.21796	0.744642	1.01652	0.99304	0.912744	1.30076	0.711882	0.975128	1.01837	0.939195
P45877	Peptidyl-prolyl cis-trans isomerase C	PPIC	FUNCTION: PPIase that catalyzes the cis-trans isomerization of proline imidic peptide bonds in oligopeptides and may therefore assist protein folding. {ECO:0000269|PubMed:20676357}.	Peptidyl-prolyl cis-trans isomerase C OS=Homo sapiens OX=9606 GN=PPIC PE=1 SV=1 - [PPIC_HUMAN]	6.13	1	2	3	212	22.7488	8.39697	1.29459	0.932588	1.03054	1.08591	0.831012	0.823266	0.858625	0.837635	1.2964	0.084292
P30084	Enoyl-CoA hydratase, mitochondrial	ECHS1	FUNCTION: Straight-chain enoyl-CoA thioesters from C4 up to at least C16 are processed, although with decreasing catalytic rate. Has high substrate specificity for crotonyl-CoA and moderate specificity for acryloyl-CoA, 3-methylcrotonyl-CoA and methacrylyl-CoA. It is noteworthy that binds tiglyl-CoA, but hydrates only a small amount of this substrate. {ECO:0000269|PubMed:26251176}.	Enoyl-CoA hydratase, mitochondrial OS=Homo sapiens OX=9606 GN=ECHS1 PE=1 SV=4 - [ECHM_HUMAN]	4.14	1	1	1	290	31.3671	8.07471	0.990115	1.63892	0.989362	1.20613	1.14469	1.20862	0.809574	1.05429	1.14402	0.575343
P19022	Cadherin-2	CDH2	FUNCTION: Calcium-dependent cell adhesion protein; preferentially mediates homotypic cell-cell adhesion by dimerization with a CDH2 chain from another cell. Cadherins may thus contribute to the sorting of heterogeneous cell types. Acts as a regulator of neural stem cells quiescence by mediating anchorage of neural stem cells to ependymocytes in the adult subependymal zone: upon cleavage by MMP24,…	Cadherin-2 OS=Homo sapiens OX=9606 GN=CDH2 PE=1 SV=4 - [CADH2_HUMAN]	4.42	4	4	4	906	99.7473	4.80518	1.08819	0.940221	1.06214	1.03018	0.958484	0.961315	0.884037	0.934612	1.10226	0.140818
P46109	Crk-like protein	CRKL	FUNCTION: May mediate the transduction of intracellular signals.	Crk-like protein OS=Homo sapiens OX=9606 GN=CRKL PE=1 SV=1 - [CRKL_HUMAN]	1.98	1	1	1	303	33.7559	6.7417	1.15505	1.05228	0.735391	0.980905	1.37018	0.799658	1.24868	1.13951	0.860815	0.500894
Q9BV35	Calcium-binding mitochondrial carrier protein SCaMC-3	SLC25A23	FUNCTION: Calcium-dependent mitochondrial solute carrier. Mitochondrial solute carriers shuttle metabolites, nucleotides, and cofactors through the mitochondrial inner membrane (PubMed:15123600). May act as a ATP-Mg/Pi exchanger that mediates the transport of Mg-ATP in exchange for phosphate, catalyzing the net uptake or efflux of adenine nucleotides into or from the mitochondria (PubMed:15123600…	Calcium-binding mitochondrial carrier protein SCaMC-3 OS=Homo sapiens OX=9606 GN=SLC25A23 PE=1 SV=2 - [SCMC3_HUMAN]	2.78	1	1	1	468	52.345	7.32764	0.479769	1.61854	1.27704	1.12512	1.20113	1.05864	0.606523	0.95543	1.1776	0.679905
Q10588	ADP-ribosyl cyclase/cyclic ADP-ribose hydrolase 2	BST1	FUNCTION: Synthesizes the second messengers cyclic ADP-ribose and nicotinate-adenine dinucleotide phosphate, the former a second messenger that elicits calcium release from intracellular stores. May be involved in pre-B-cell growth. {ECO:0000269|PubMed:11866528}.	ADP-ribosyl cyclase/cyclic ADP-ribose hydrolase 2 OS=Homo sapiens OX=9606 GN=BST1 PE=1 SV=2 - [BST1_HUMAN]	6.29	2	2	2	318	35.7011	7.79639	0.968982	1.11485	0.770193	0.951342	1.37713	1.44885	1.00731	1.27777	0.744536	0.126236
P25398	40S ribosomal protein S12	RPS12		40S ribosomal protein S12 OS=Homo sapiens OX=9606 GN=RPS12 PE=1 SV=3 - [RS12_HUMAN]	8.33	1	1	1	132	14.5055	7.21045	0.409894	1.67814	1.2706	1.11954	1.77221	1.9614	0.549975	1.42786	0.784069	0.622661
P16109	P-selectin	SELP	FUNCTION: Ca(2+)-dependent receptor for myeloid cells that binds to carbohydrates on neutrophils and monocytes. Mediates the interaction of activated endothelial cells or platelets with leukocytes. The ligand recognized is sialyl-Lewis X. Mediates rapid rolling of leukocyte rolling over vascular surfaces during the initial steps in inflammation through interaction with SELPLG. {ECO:0000269|PubMed…	P-selectin OS=Homo sapiens OX=9606 GN=SELP PE=1 SV=3 - [LYAM3_HUMAN]	0.96	1	1	1	830	90.7732	6.59521	0.857329	1.41525	1.11056	1.12771	0.573041	0.709701	0.777734	0.686825	1.64192	0.0625676
Q9BXJ4	Complement C1q tumor necrosis factor-related protein 3	C1QTNF3		Complement C1q tumor necrosis factor-related protein 3 OS=Homo sapiens OX=9606 GN=C1QTNF3 PE=1 SV=1 - [C1QT3_HUMAN]	4.47	1	1	1	246	26.9768	6.52197	1.07297	1.39405	0.911575	1.1262	0.75529	0.847957	1.11684	0.906694	1.24209	0.286187
O15335	Chondroadherin	CHAD	FUNCTION: Promotes attachment of chondrocytes, fibroblasts, and osteoblasts. This binding is mediated (at least for chondrocytes and fibroblasts) by the integrin alpha(2)beta(1). May play an important role in the regulation of chondrocyte growth and proliferation (By similarity). {ECO:0000250}.	Chondroadherin OS=Homo sapiens OX=9606 GN=CHAD PE=1 SV=2 - [CHAD_HUMAN]	4.18	2	2	2	359	40.4503	9.39307	1.04785	1.00349	1.14406	1.06514	0.889694	1.11822	0.928497	0.978802	1.0882	0.351224
Q8WZA1	Protein O-linked-mannose beta-1,2-N-acetylglucosaminyltransferase 1	POMGNT1	FUNCTION: Participates in O-mannosyl glycosylation by catalyzing the addition of N-acetylglucosamine to O-linked mannose on glycoproteins (PubMed:11709191, PubMed:27493216, PubMed:28512129). Catalyzes the synthesis of the GlcNAc(beta1-2)Man(alpha1-)O-Ser/Thr moiety on alpha-dystroglycan and other O-mannosylated proteins, providing the necessary basis for the addition of further carbohydrate moiet…	Protein O-linked-mannose beta-1,2-N-acetylglucosaminyltransferase 1 OS=Homo sapiens OX=9606 GN=POMGNT1 PE=1 SV=2 - [PMGT1_HUMAN]	1.52	1	1	1	660	75.2043	6.82959	0.714041	1.4865	0.825201	1.00858	0.824007	1.3176	1.33348	1.15836	0.870696	0.636616
Q9UK05	Growth/differentiation factor 2	GDF2	FUNCTION: Potent circulating inhibitor of angiogenesis. Signals through the type I activin receptor ACVRL1 but not other Alks. Signaling through SMAD1 in endothelial cells requires TGF-beta coreceptor endoglin/ENG. {ECO:0000269|PubMed:18309101, ECO:0000269|PubMed:21710321, ECO:0000269|PubMed:22799562, ECO:0000269|PubMed:23300529, ECO:0000269|PubMed:25237187}.	Growth/differentiation factor 2 OS=Homo sapiens OX=9606 GN=GDF2 PE=1 SV=1 - [GDF2_HUMAN]	2.8	1	1	1	429	47.2906	6.48096	0.945878	1.57678	0.895683	1.13945	0.974596	0.883442	1.12882	0.995621	1.14446	0.566547
Q9HCL0	Protocadherin-18	PCDH18	FUNCTION: Potential calcium-dependent cell-adhesion protein.	Protocadherin-18 OS=Homo sapiens OX=9606 GN=PCDH18 PE=2 SV=3 - [PCD18_HUMAN]	1.59	2	2	2	1135	126.071	5.14795	1.07482	0.892256	0.775898	0.914326	1.03953	0.90497	1.33316	1.09255	0.836871	0.310059
Q8NCL4	Polypeptide N-acetylgalactosaminyltransferase 6	GALNT6	FUNCTION: Catalyzes the initial reaction in O-linked oligosaccharide biosynthesis, the transfer of an N-acetyl-D-galactosamine residue to a serine or threonine residue on the protein receptor. May participate in synthesis of oncofetal fibronectin. Has activity toward Muc1a, Muc2, EA2 and fibronectin peptides.	Polypeptide N-acetylgalactosaminyltransferase 6 OS=Homo sapiens OX=9606 GN=GALNT6 PE=2 SV=2 - [GALT6_HUMAN]	1.13	1	1	1	622	71.1131	8.17725	1.05115	1.03077	0.984642	1.02219	1.05172	1.02319	1.3717	1.14887	0.889735	0.326665
P50552	Vasodilator-stimulated phosphoprotein	VASP	FUNCTION: Ena/VASP proteins are actin-associated proteins involved in a range of processes dependent on cytoskeleton remodeling and cell polarity such as axon guidance, lamellipodial and filopodial dynamics, platelet activation and cell migration. VASP promotes actin filament elongation. It protects the barbed end of growing actin filaments against capping and increases the rate of actin polymeri…	Vasodilator-stimulated phosphoprotein OS=Homo sapiens OX=9606 GN=VASP PE=1 SV=3 - [VASP_HUMAN]	3.16	1	1	1	380	39.8051	8.93896	0.874325	0.680786	0.690229	0.748447	1.48808	1.65933	0.868915	1.33877	0.559054	0.0761208
O00592	Podocalyxin	PODXL	FUNCTION: Involved in the regulation of both adhesion and cell morphology and cancer progression. Functions as an anti-adhesive molecule that maintains an open filtration pathway between neighboring foot processes in the podocyte by charge repulsion. Acts as a pro-adhesive molecule, enhancing the adherence of cells to immobilized ligands, increasing the rate of migration and cell-cell contacts in…	Podocalyxin OS=Homo sapiens OX=9606 GN=PODXL PE=1 SV=2 - [PODXL_HUMAN]	1.25	1	1	1	558	58.5991	5.49072	1.31663	1.27682	1.01392	1.20246	0.596827	0.747133	1.14629	0.830083	1.4486	0.120809
P40189	Interleukin-6 receptor subunit beta	IL6ST	FUNCTION: Signal-transducing molecule. The receptor systems for IL6, LIF, OSM, CNTF, IL11, CTF1 and BSF3 can utilize IL6ST for initiating signal transmission. Binding of IL6 to IL6R induces IL6ST homodimerization and formation of a high-affinity receptor complex, which activates Janus kinases (PubMed:2261637). That causes phosphorylation of IL6ST tyrosine residues which in turn activates STAT3 (P…	Interleukin-6 receptor subunit beta OS=Homo sapiens OX=9606 GN=IL6ST PE=1 SV=2 - [IL6RB_HUMAN]	3.7	4	4	5	918	103.471	5.94775	1.26993	0.912781	1.14803	1.11025	0.876601	0.836104	0.940241	0.884315	1.25549	0.107148
Q86YV5	Inactive tyrosine-protein kinase PRAG1	PRAG1	FUNCTION: Catalytically inactive protein kinase that acts as a scaffold protein. Functions as an effector of the small GTPase RND2, which stimulates RhoA activity and inhibits NGF-induced neurite outgrowth (By similarity). Promotes Src family kinase (SFK) signaling by regulating the subcellular localization of CSK, a negative regulator of these kinases, leading to the regulation of cell morpholog…	Inactive tyrosine-protein kinase PRAG1 OS=Homo sapiens OX=9606 GN=PRAG1 PE=1 SV=4 - [PRAG1_HUMAN]	1.14	1	1	1	1406	149.529	7.1958	1.19823	0.968825	0.594793	0.920616	1.11728	1.01177	1.48091	1.20332	0.765062	0.279305
Q8IX15	Homeobox and leucine zipper protein Homez	HOMEZ	FUNCTION: May function as a transcriptional regulator.	Homeobox and leucine zipper protein Homez OS=Homo sapiens OX=9606 GN=HOMEZ PE=1 SV=2 - [HOMEZ_HUMAN]	1.27	1	1	1	550	61.2024	4.93213	1.36776	1.19451	0.707505	1.08993	0.89109	1.0356	1.21202	1.04624	1.04176	0.85118
P15291	Beta-1,4-galactosyltransferase 1	B4GALT1	FUNCTION: [Beta-1,4-galactosyltransferase 1]: The Golgi complex form catalyzes the production of lactose in the lactating mammary gland and could also be responsible for the synthesis of complex-type N-linked oligosaccharides in many glycoproteins as well as the carbohydrate moieties of glycolipids. {ECO:0000269|PubMed:16157350}.; FUNCTION: [Processed beta-1,4-galactosyltransferase 1]: The cell s…	Beta-1,4-galactosyltransferase 1 OS=Homo sapiens OX=9606 GN=B4GALT1 PE=1 SV=5 - [B4GT1_HUMAN]	2.01	1	1	1	398	43.8923	8.646	1.11326	0.886725	0.91176	0.970581	1.05729	0.894642	1.11572	1.02255	0.949175	0.622423
O00451	GDNF family receptor alpha-2	GFRA2	FUNCTION: Receptor for neurturin. Mediates the NRTN-induced autophosphorylation and activation of the RET receptor. Also able to mediate GDNF signaling through the RET tyrosine kinase receptor.; FUNCTION: [Isoform 2]: participates in NRTN-induced 'Ser-727' phosphorylation of STAT3. {ECO:0000250|UniProtKB:O08842}.	GDNF family receptor alpha-2 OS=Homo sapiens OX=9606 GN=GFRA2 PE=1 SV=2 - [GFRA2_HUMAN]	1.94	1	1	1	464	51.5099	7.66455	1.14917	1.02193	1.05583	1.07564	1.07215	1.03124	1.41677	1.17339	0.916699	0.48778
P32754	4-hydroxyphenylpyruvate dioxygenase	HPD	FUNCTION: Key enzyme in the degradation of tyrosine.	4-hydroxyphenylpyruvate dioxygenase OS=Homo sapiens OX=9606 GN=HPD PE=1 SV=2 - [HPPD_HUMAN]	2.04	1	1	1	393	44.9059	7.00537	1.0895	1.18505	1.07389	1.11615	0.873314	0.769545	1.06118	0.901348	1.23831	0.0801641
P39748	Flap endonuclease 1	FEN1	FUNCTION: Structure-specific nuclease with 5'-flap endonuclease and 5'-3' exonuclease activities involved in DNA replication and repair. During DNA replication, cleaves the 5'-overhanging flap structure that is generated by displacement synthesis when DNA polymerase encounters the 5'-end of a downstream Okazaki fragment. It enters the flap from the 5'-end and then tracks to cleave the flap base, …	Flap endonuclease 1 OS=Homo sapiens OX=9606 GN=FEN1 PE=1 SV=1 - [FEN1_HUMAN]	1.84	1	1	1	380	42.5661	8.6167	0.903466	1.19939	1.00926	1.03737	1.05746	0.969783	0.821141	0.949461	1.09259	0.471533
A0A075B6I9	Immunoglobulin lambda variable 7-46	IGLV7-46	FUNCTION: V region of the variable domain of immunoglobulin light chains that participates in the antigen recognition (PubMed:24600447). Immunoglobulins, also known as antibodies, are membrane-bound or secreted glycoproteins produced by B lymphocytes. In the recognition phase of humoral immunity, the membrane-bound immunoglobulins serve as receptors which, upon binding of a specific antigen, trig…	Immunoglobulin lambda variable 7-46 OS=Homo sapiens OX=9606 GN=IGLV7-46 PE=3 SV=4 - [LV746_HUMAN]	7.69	1	1	1	117	12.4601	7.1958	1.28613	0.689043	1.36239	1.11252	0.988126	0.895105	1.04833	0.977186	1.1385	0.567493
P12318	Low affinity immunoglobulin gamma Fc region receptor II-a	FCGR2A	FUNCTION: Binds to the Fc region of immunoglobulins gamma. Low affinity receptor. By binding to IgG it initiates cellular responses against pathogens and soluble antigens. Promotes phagocytosis of opsonized antigens. {ECO:0000269|PubMed:19011614}.	Low affinity immunoglobulin gamma Fc region receptor II-a OS=Homo sapiens OX=9606 GN=FCGR2A PE=1 SV=4 - [FCG2A_HUMAN]	2.84	1	1	2	317	34.9785	6.68311	1.14505	0.870305	0.908433	0.974595	0.912619	0.828182	1.06373	0.934843	1.04252	0.73642
P26885	Peptidyl-prolyl cis-trans isomerase FKBP2	FKBP2	FUNCTION: PPIases accelerate the folding of proteins. It catalyzes the cis-trans isomerization of proline imidic peptide bonds in oligopeptides.	Peptidyl-prolyl cis-trans isomerase FKBP2 OS=Homo sapiens OX=9606 GN=FKBP2 PE=1 SV=2 - [FKBP2_HUMAN]	4.93	1	1	1	142	15.6393	9.12939	1.24249	0.98077	1.04896	1.09074	0.851446	0.830095	1.00332	0.894953	1.21877	0.109643
Q8N9F7	Lysophospholipase D GDPD1	GDPD1	FUNCTION: Hydrolyzes lysoglycerophospholipids to produce lysophosphatidic acid (LPA) and the corresponding amines. Shows a preference for 1-O-alkyl-sn-glycero-3-phosphocholine (lyso-PAF), lysophosphatidylethanolamine (lyso-PE) and lysophosphatidylcholine (lyso-PC). May be involved in bioactive N-acylethanolamine biosynthesis. Does not display glycerophosphodiester phosphodiesterase activity, sinc…	Lysophospholipase D GDPD1 OS=Homo sapiens OX=9606 GN=GDPD1 PE=1 SV=2 - [GDPD1_HUMAN]	3.82	1	1	1	314	36.144	8.47021	0.759133	1.00871	1.26799	1.01194	1.32541	0.929788	1.00959	1.08826	0.929871	0.708725
Q8NHP8	Putative phospholipase B-like 2	PLBD2	FUNCTION: Putative phospholipase. {ECO:0000250}.	Putative phospholipase B-like 2 OS=Homo sapiens OX=9606 GN=PLBD2 PE=1 SV=2 - [PLBL2_HUMAN]	1.19	1	1	1	589	65.43	6.80029	0.644335	2.47389	1.03628	1.38483	1.22283	1.65172	0.500425	1.12499	1.23097	0.709653
Q9UNN8	Endothelial protein C receptor	PROCR	FUNCTION: Binds activated protein C. Enhances protein C activation by the thrombin-thrombomodulin complex; plays a role in the protein C pathway controlling blood coagulation.	Endothelial protein C receptor OS=Homo sapiens OX=9606 GN=PROCR PE=1 SV=1 - [EPCR_HUMAN]	3.36	1	1	1	238	26.6546	7.18115	0.999958	0.749246	1.04761	0.93227	0.762915	0.444491	0.571605	0.593004	1.57212	0.0605342
Q52MB2	Coiled-coil domain-containing protein 184	CCDC184		Coiled-coil domain-containing protein 184 OS=Homo sapiens OX=9606 GN=CCDC184 PE=1 SV=2 - [CC184_HUMAN]	21.13	1	1	1	194	20.4707	4.15771	0.68899	1.31735	0.627424	0.877921	0.537142	0.561981	1.16403	0.754383	1.16376	0.702516
P35555	Fibrillin-1	FBN1	FUNCTION: [Fibrillin-1]: Structural component of the 10-12 nm diameter microfibrils of the extracellular matrix, which conveys both structural and regulatory properties to load-bearing connective tissues (PubMed:1860873, PubMed:15062093). Fibrillin-1-containing microfibrils provide long-term force bearing structural support. In tissues such as the lung, blood vessels and skin, microfibrils form t…	Fibrillin-1 OS=Homo sapiens OX=9606 GN=FBN1 PE=1 SV=4 - [FBN1_HUMAN]	0.59	2	2	2	2871	312.083	4.93213	1.20416	0.974726	0.899284	1.02606	0.958198	1.05839	1.20519	1.07393	0.955425	0.701957
P30530	Tyrosine-protein kinase receptor UFO	AXL	FUNCTION: Receptor tyrosine kinase that transduces signals from the extracellular matrix into the cytoplasm by binding growth factor GAS6 and which is thus regulating many physiological processes including cell survival, cell proliferation, migration and differentiation. Ligand binding at the cell surface induces dimerization and autophosphorylation of AXL. Following activation by ligand, ALX bin…	Tyrosine-protein kinase receptor UFO OS=Homo sapiens OX=9606 GN=AXL PE=1 SV=4 - [UFO_HUMAN]	1.23	1	1	1	894	98.274	5.38916	1.57692	0.677179	0.456498	0.903531	1.24053	0.988153	1.30695	1.17854	0.76665	0.483108
