# Supplementary material for: Tandem mass tag-based serum proteomic profiling revealed diabetic foot ulcer pathogenesis and potential therapeutic targets
Source: Bioengineered. 2022 Jan 22;13(2):3171–82. doi: 10.1080/21655979.2022.2027173 (PMC8974021; doi:10.1080/21655979.2022.2027173)
Supplement: Supplemental Material [file KBIE_A_2027173_SM8090.zip › supplementary/Supplementary File 4.xlsx]

## Sheet: sheet
Peptide	Protein	Replicate	Precursor Mz	Precursor Charge	Product Mz	Product Charge	Fragment Ion	Retention Time	Area
ADGSPVK	B9A064	HC_1	337.179	2	487.287	1	y5	9.58	870657152
ADGSPVK	B9A064	HC_2	337.179	2	487.287	1	y5	9.46	426506528
ADGSPVK	B9A064	HC_3	337.179	2	487.287	1	y5	9.58	721569728
ADGSPVK	B9A064	DFU_1	337.179	2	487.287	1	y5	9.58	897751680
ADGSPVK	B9A064	DFU_2	337.179	2	487.287	1	y5	9.7	1025244416
ADGSPVK	B9A064	DFU_3	337.179	2	487.287	1	y5	9.46	846188928
ADGSPVK	B9A064	HC_1	337.179	2	430.266	1	y4	9.58	129024240
ADGSPVK	B9A064	HC_2	337.179	2	430.266	1	y4	9.46	62634856
ADGSPVK	B9A064	HC_3	337.179	2	430.266	1	y4	9.58	105377104
ADGSPVK	B9A064	DFU_1	337.179	2	430.266	1	y4	9.58	140364336
ADGSPVK	B9A064	DFU_2	337.179	2	430.266	1	y4	9.7	143827792
ADGSPVK	B9A064	DFU_3	337.179	2	430.266	1	y4	9.46	130382256
ADGSPVK	B9A064	HC_1	337.179	2	343.234	1	y3	9.58	1099075584
ADGSPVK	B9A064	HC_2	337.179	2	343.234	1	y3	9.46	601142912
ADGSPVK	B9A064	HC_3	337.179	2	343.234	1	y3	9.58	991639040
ADGSPVK	B9A064	DFU_1	337.179	2	343.234	1	y3	9.58	1255850496
ADGSPVK	B9A064	DFU_2	337.179	2	343.234	1	y3	9.7	1343319168
ADGSPVK	B9A064	DFU_3	337.179	2	343.234	1	y3	9.46	1142245120
EATLQDCPSGPWGK	O43866	HC_1	773.354	2	1131.49	1	y10	28.01	35031224
EATLQDCPSGPWGK	O43866	HC_2	773.354	2	1131.49	1	y10	27.77	17841896
EATLQDCPSGPWGK	O43866	HC_3	773.354	2	1131.49	1	y10	28	27235994
EATLQDCPSGPWGK	O43866	DFU_1	773.354	2	1131.49	1	y10	28.24	53504288
EATLQDCPSGPWGK	O43866	DFU_2	773.354	2	1131.49	1	y10	28.12	48544864
EATLQDCPSGPWGK	O43866	DFU_3	773.354	2	1131.49	1	y10	27.57	30055430
EATLQDCPSGPWGK	O43866	HC_1	773.354	2	888.403	1	y8	28.01	41008632
EATLQDCPSGPWGK	O43866	HC_2	773.354	2	888.403	1	y8	27.77	21747818
EATLQDCPSGPWGK	O43866	HC_3	773.354	2	888.403	1	y8	28	30740114
EATLQDCPSGPWGK	O43866	DFU_1	773.354	2	888.403	1	y8	28.24	61436516
EATLQDCPSGPWGK	O43866	DFU_2	773.354	2	888.403	1	y8	28.12	56516292
EATLQDCPSGPWGK	O43866	DFU_3	773.354	2	888.403	1	y8	27.57	35174076
EATLQDCPSGPWGK	O43866	HC_1	773.354	2	728.373	1	y7	28.01	77954448
EATLQDCPSGPWGK	O43866	HC_2	773.354	2	728.373	1	y7	27.77	42314352
EATLQDCPSGPWGK	O43866	HC_3	773.354	2	728.373	1	y7	28	58669492
EATLQDCPSGPWGK	O43866	DFU_1	773.354	2	728.373	1	y7	28.24	118551360
EATLQDCPSGPWGK	O43866	DFU_2	773.354	2	728.373	1	y7	28.12	107820128
EATLQDCPSGPWGK	O43866	DFU_3	773.354	2	728.373	1	y7	27.57	70209968
LVGGDNLCSGR	O43866	HC_1	574.28	2	1034.47	1	y10	17.5	18664546
LVGGDNLCSGR	O43866	HC_2	574.28	2	1034.47	1	y10	17.62	15202068
LVGGDNLCSGR	O43866	HC_3	574.28	2	1034.47	1	y10	17.84	12888718
LVGGDNLCSGR	O43866	DFU_1	574.28	2	1034.47	1	y10	17.62	27403288
LVGGDNLCSGR	O43866	DFU_2	574.28	2	1034.47	1	y10	17.97	23764656
LVGGDNLCSGR	O43866	DFU_3	574.28	2	1034.47	1	y10	17.56	32652028
LVGGDNLCSGR	O43866	HC_1	574.28	2	935.4	1	y9	17.5	272667968
LVGGDNLCSGR	O43866	HC_2	574.28	2	935.4	1	y9	17.62	216936112
LVGGDNLCSGR	O43866	HC_3	574.28	2	935.4	1	y9	17.84	176540560
LVGGDNLCSGR	O43866	DFU_1	574.28	2	935.4	1	y9	17.62	402662784
LVGGDNLCSGR	O43866	DFU_2	574.28	2	935.4	1	y9	17.97	351322720
LVGGDNLCSGR	O43866	DFU_3	574.28	2	935.4	1	y9	17.56	468122016
LVGGDNLCSGR	O43866	HC_1	574.28	2	878.378	1	y8	17.5	22793068
LVGGDNLCSGR	O43866	HC_2	574.28	2	878.378	1	y8	17.62	17586750
LVGGDNLCSGR	O43866	HC_3	574.28	2	878.378	1	y8	17.84	15413924
LVGGDNLCSGR	O43866	DFU_1	574.28	2	878.378	1	y8	17.62	32418482
LVGGDNLCSGR	O43866	DFU_2	574.28	2	878.378	1	y8	17.97	30118708
LVGGDNLCSGR	O43866	DFU_3	574.28	2	878.378	1	y8	17.56	40500684
QFSFPLSSEPFQGSYK	P01023	HC_1	616.965	3	1129.52	1	y10	46.67	19345078
QFSFPLSSEPFQGSYK	P01023	HC_2	616.965	3	1129.52	1	y10	46.79	18473458
QFSFPLSSEPFQGSYK	P01023	HC_3	616.965	3	1129.52	1	y10	47.01	16068427
QFSFPLSSEPFQGSYK	P01023	DFU_1	616.965	3	1129.52	1	y10	47.14	37287768
QFSFPLSSEPFQGSYK	P01023	DFU_2	616.965	3	1129.52	1	y10	47.14	18259556
QFSFPLSSEPFQGSYK	P01023	DFU_3	616.965	3	1129.52	1	y10	47.03	26486308
QFSFPLSSEPFQGSYK	P01023	HC_1	616.965	3	826.409	1	y7	46.67	197282064
QFSFPLSSEPFQGSYK	P01023	HC_2	616.965	3	826.409	1	y7	46.79	187175712
QFSFPLSSEPFQGSYK	P01023	HC_3	616.965	3	826.409	1	y7	47.01	160780112
QFSFPLSSEPFQGSYK	P01023	DFU_1	616.965	3	826.409	1	y7	47.14	361427200
QFSFPLSSEPFQGSYK	P01023	DFU_2	616.965	3	826.409	1	y7	47.14	180753168
QFSFPLSSEPFQGSYK	P01023	DFU_3	616.965	3	826.409	1	y7	47.03	261561312
QFSFPLSSEPFQGSYK	P01023	HC_1	616.965	3	729.357	1	y6	46.67	47732928
QFSFPLSSEPFQGSYK	P01023	HC_2	616.965	3	729.357	1	y6	46.79	48220736
QFSFPLSSEPFQGSYK	P01023	HC_3	616.965	3	729.357	1	y6	47.01	39039052
QFSFPLSSEPFQGSYK	P01023	DFU_1	616.965	3	729.357	1	y6	47.14	89275448
QFSFPLSSEPFQGSYK	P01023	DFU_2	616.965	3	729.357	1	y6	47.14	44529532
QFSFPLSSEPFQGSYK	P01023	DFU_3	616.965	3	729.357	1	y6	47.03	64480860
LVHVEEPHTETVR	P01023	HC_1	773.405	2	1333.65	1	y11	15.38	12223750
LVHVEEPHTETVR	P01023	HC_2	773.405	2	1333.65	1	y11	14.91	17542180
LVHVEEPHTETVR	P01023	HC_3	773.405	2	1333.65	1	y11	15.36	14717513
LVHVEEPHTETVR	P01023	DFU_1	773.405	2	1333.65	1	y11	15.73	15087329
LVHVEEPHTETVR	P01023	DFU_2	773.405	2	1333.65	1	y11	15.62	10609334
LVHVEEPHTETVR	P01023	DFU_3	773.405	2	1333.65	1	y11	15.62	19186858
LVHVEEPHTETVR	P01023	HC_1	773.405	2	1196.59	1	y10	15.38	74093344
LVHVEEPHTETVR	P01023	HC_2	773.405	2	1196.59	1	y10	14.91	105255688
LVHVEEPHTETVR	P01023	HC_3	773.405	2	1196.59	1	y10	15.36	90512304
LVHVEEPHTETVR	P01023	DFU_1	773.405	2	1196.59	1	y10	15.73	93849848
LVHVEEPHTETVR	P01023	DFU_2	773.405	2	1196.59	1	y10	15.62	65331956
LVHVEEPHTETVR	P01023	DFU_3	773.405	2	1196.59	1	y10	15.62	117163744
LVHVEEPHTETVR	P01023	HC_1	773.405	2	1097.52	1	y9	15.38	120753792
LVHVEEPHTETVR	P01023	HC_2	773.405	2	1097.52	1	y9	14.91	171802368
LVHVEEPHTETVR	P01023	HC_3	773.405	2	1097.52	1	y9	15.36	149518256
LVHVEEPHTETVR	P01023	DFU_1	773.405	2	1097.52	1	y9	15.73	153862480
LVHVEEPHTETVR	P01023	DFU_2	773.405	2	1097.52	1	y9	15.62	106590456
LVHVEEPHTETVR	P01023	DFU_3	773.405	2	1097.52	1	y9	15.62	190456320
VDLSFSPSQSLPASHAHLR	P01023	HC_1	1025.03	2	1487.77	1	y14	30.26	49006732
VDLSFSPSQSLPASHAHLR	P01023	HC_2	1025.03	2	1487.77	1	y14	30.5	105125736
VDLSFSPSQSLPASHAHLR	P01023	HC_3	1025.03	2	1487.77	1	y14	30.48	35205060
VDLSFSPSQSLPASHAHLR	P01023	DFU_1	1025.03	2	1487.77	1	y14	30.15	46395540
VDLSFSPSQSLPASHAHLR	P01023	DFU_2	1025.03	2	1487.77	1	y14	30.48	58719452
VDLSFSPSQSLPASHAHLR	P01023	DFU_3	1025.03	2	1487.77	1	y14	30.26	62331244
VDLSFSPSQSLPASHAHLR	P01023	HC_1	1025.03	2	1400.74	1	y13	30.26	134715936
VDLSFSPSQSLPASHAHLR	P01023	HC_2	1025.03	2	1400.74	1	y13	30.5	306159840
VDLSFSPSQSLPASHAHLR	P01023	HC_3	1025.03	2	1400.74	1	y13	30.48	96525352
VDLSFSPSQSLPASHAHLR	P01023	DFU_1	1025.03	2	1400.74	1	y13	30.15	129351528
VDLSFSPSQSLPASHAHLR	P01023	DFU_2	1025.03	2	1400.74	1	y13	30.48	168063648
VDLSFSPSQSLPASHAHLR	P01023	DFU_3	1025.03	2	1400.74	1	y13	30.26	176246864
VDLSFSPSQSLPASHAHLR	P01023	HC_1	1025.03	2	1088.6	1	y10	30.26	47706208
VDLSFSPSQSLPASHAHLR	P01023	HC_2	1025.03	2	1088.6	1	y10	30.5	113042808
VDLSFSPSQSLPASHAHLR	P01023	HC_3	1025.03	2	1088.6	1	y10	30.48	33262440
VDLSFSPSQSLPASHAHLR	P01023	DFU_1	1025.03	2	1088.6	1	y10	30.15	44980068
VDLSFSPSQSLPASHAHLR	P01023	DFU_2	1025.03	2	1088.6	1	y10	30.48	61648924
VDLSFSPSQSLPASHAHLR	P01023	DFU_3	1025.03	2	1088.6	1	y10	30.26	61267732
TPLTATLSK	P01876	HC_1	466.277	2	733.445	1	y7	22.94	1892306176
TPLTATLSK	P01876	HC_2	466.277	2	733.445	1	y7	22.94	1710233984
TPLTATLSK	P01876	HC_3	466.277	2	733.445	1	y7	23.16	1621425792
TPLTATLSK	P01876	DFU_1	466.277	2	733.445	1	y7	22.94	2690827520
TPLTATLSK	P01876	DFU_2	466.277	2	733.445	1	y7	23.28	2162342912
TPLTATLSK	P01876	DFU_3	466.277	2	733.445	1	y7	22.68	2376429568
TPLTATLSK	P01876	HC_1	466.277	2	620.361	1	y6	22.94	3569959424
TPLTATLSK	P01876	HC_2	466.277	2	620.361	1	y6	22.94	3391473664
TPLTATLSK	P01876	HC_3	466.277	2	620.361	1	y6	23.16	3071443200
TPLTATLSK	P01876	DFU_1	466.277	2	620.361	1	y6	22.94	5161247744
TPLTATLSK	P01876	DFU_2	466.277	2	620.361	1	y6	23.28	4349413376
TPLTATLSK	P01876	DFU_3	466.277	2	620.361	1	y6	22.68	4618973696
TPLTATLSK	P01876	HC_1	466.277	2	519.314	1	y5	22.94	1068785728
TPLTATLSK	P01876	HC_2	466.277	2	519.314	1	y5	22.94	992376704
TPLTATLSK	P01876	HC_3	466.277	2	519.314	1	y5	23.28	917015616
TPLTATLSK	P01876	DFU_1	466.277	2	519.314	1	y5	22.94	1489821696
TPLTATLSK	P01876	DFU_2	466.277	2	519.314	1	y5	23.28	1261335808
TPLTATLSK	P01876	DFU_3	466.277	2	519.314	1	y5	22.68	1366607232
TFTCTAAYPESK	P01876	HC_1	688.314	2	866.425	1	y8	21.18	1739251072
TFTCTAAYPESK	P01876	HC_2	688.314	2	866.425	1	y8	20.94	1702688384
TFTCTAAYPESK	P01876	HC_3	688.314	2	866.425	1	y8	21.15	1680603392
TFTCTAAYPESK	P01876	DFU_1	688.314	2	866.425	1	y8	21.29	2357096960
TFTCTAAYPESK	P01876	DFU_2	688.314	2	866.425	1	y8	21.39	1833209856
TFTCTAAYPESK	P01876	DFU_3	688.314	2	866.425	1	y8	21.13	2586478336
TFTCTAAYPESK	P01876	HC_1	688.314	2	765.378	1	y7	21.18	1378606464
TFTCTAAYPESK	P01876	HC_2	688.314	2	765.378	1	y7	20.94	1401437312
TFTCTAAYPESK	P01876	HC_3	688.314	2	765.378	1	y7	21.15	1381952128
TFTCTAAYPESK	P01876	DFU_1	688.314	2	765.378	1	y7	21.29	1934695424
TFTCTAAYPESK	P01876	DFU_2	688.314	2	765.378	1	y7	21.39	1428890880
TFTCTAAYPESK	P01876	DFU_3	688.314	2	765.378	1	y7	21.13	2117645056
TFTCTAAYPESK	P01876	HC_1	688.314	2	623.304	1	y5	21.18	1500905728
TFTCTAAYPESK	P01876	HC_2	688.314	2	623.304	1	y5	20.94	1486188672
TFTCTAAYPESK	P01876	HC_3	688.314	2	623.304	1	y5	21.15	1463282688
TFTCTAAYPESK	P01876	DFU_1	688.314	2	623.304	1	y5	21.29	2065519872
TFTCTAAYPESK	P01876	DFU_2	688.314	2	623.304	1	y5	21.39	1561230720
TFTCTAAYPESK	P01876	DFU_3	688.314	2	623.304	1	y5	21.13	2264708352
SAVQGPPER	P01876	HC_1	470.746	2	683.347	1	y6	10.9	1236093184
SAVQGPPER	P01876	HC_2	470.746	2	683.347	1	y6	10.9	313827936
SAVQGPPER	P01876	HC_3	470.746	2	683.347	1	y6	11.11	207615664
SAVQGPPER	P01876	DFU_1	470.746	2	683.347	1	y6	10.9	1021651840
SAVQGPPER	P01876	DFU_2	470.746	2	683.347	1	y6	10.88	1303972992
SAVQGPPER	P01876	DFU_3	470.746	2	683.347	1	y6	10.87	1959747456
SAVQGPPER	P01876	HC_1	470.746	2	555.289	1	y5	10.9	2984568320
SAVQGPPER	P01876	HC_2	470.746	2	555.289	1	y5	10.9	858563392
SAVQGPPER	P01876	HC_3	470.746	2	555.289	1	y5	11.11	500953760
SAVQGPPER	P01876	DFU_1	470.746	2	555.289	1	y5	10.9	2521770752
SAVQGPPER	P01876	DFU_2	470.746	2	555.289	1	y5	10.88	3148063488
SAVQGPPER	P01876	DFU_3	470.746	2	555.289	1	y5	10.87	4898055680
SAVQGPPER	P01876	HC_1	470.746	2	498.267	1	y4	10.9	1073076672
SAVQGPPER	P01876	HC_2	470.746	2	498.267	1	y4	10.9	316375776
SAVQGPPER	P01876	HC_3	470.746	2	498.267	1	y4	11.11	185259104
SAVQGPPER	P01876	DFU_1	470.746	2	498.267	1	y4	10.9	930835584
SAVQGPPER	P01876	DFU_2	470.746	2	498.267	1	y4	10.88	1131426432
SAVQGPPER	P01876	DFU_3	470.746	2	498.267	1	y4	10.87	1790728448
DALSSVQESQVAQQAR	P02656	HC_1	858.929	2	1144.57	1	y10	25.67	593678912
DALSSVQESQVAQQAR	P02656	HC_2	858.929	2	1144.57	1	y10	25.79	562685376
DALSSVQESQVAQQAR	P02656	HC_3	858.929	2	1144.57	1	y10	25.64	577630016
DALSSVQESQVAQQAR	P02656	DFU_1	858.929	2	1144.57	1	y10	25.55	247189200
DALSSVQESQVAQQAR	P02656	DFU_2	858.929	2	1144.57	1	y10	25.76	748921856
DALSSVQESQVAQQAR	P02656	DFU_3	858.929	2	1144.57	1	y10	25.79	656254656
DALSSVQESQVAQQAR	P02656	HC_1	858.929	2	1016.51	1	y9	25.67	376924320
DALSSVQESQVAQQAR	P02656	HC_2	858.929	2	1016.51	1	y9	25.79	349291680
DALSSVQESQVAQQAR	P02656	HC_3	858.929	2	1016.51	1	y9	25.64	362769664
DALSSVQESQVAQQAR	P02656	DFU_1	858.929	2	1016.51	1	y9	25.55	161086704
DALSSVQESQVAQQAR	P02656	DFU_2	858.929	2	1016.51	1	y9	25.76	464386496
DALSSVQESQVAQQAR	P02656	DFU_3	858.929	2	1016.51	1	y9	25.79	421364672
DALSSVQESQVAQQAR	P02656	HC_1	858.929	2	887.469	1	y8	25.67	444625152
DALSSVQESQVAQQAR	P02656	HC_2	858.929	2	887.469	1	y8	25.79	404868192
DALSSVQESQVAQQAR	P02656	HC_3	858.929	2	887.469	1	y8	25.64	425774112
DALSSVQESQVAQQAR	P02656	DFU_1	858.929	2	887.469	1	y8	25.55	192802896
DALSSVQESQVAQQAR	P02656	DFU_2	858.929	2	887.469	1	y8	25.76	539784256
DALSSVQESQVAQQAR	P02656	DFU_3	858.929	2	887.469	1	y8	25.79	500712992
GWVTDGFSSLK	P02656	HC_1	598.801	2	953.494	1	y9	39.84	731063616
GWVTDGFSSLK	P02656	HC_2	598.801	2	953.494	1	y9	39.84	297562176
GWVTDGFSSLK	P02656	HC_3	598.801	2	953.494	1	y9	39.93	527181632
GWVTDGFSSLK	P02656	DFU_1	598.801	2	953.494	1	y9	40.2	237279056
GWVTDGFSSLK	P02656	DFU_2	598.801	2	953.494	1	y9	40.28	669949440
GWVTDGFSSLK	P02656	DFU_3	598.801	2	953.494	1	y9	40.08	481703744
GWVTDGFSSLK	P02656	HC_1	598.801	2	854.425	1	y8	39.84	1285879680
GWVTDGFSSLK	P02656	HC_2	598.801	2	854.425	1	y8	39.84	530051264
GWVTDGFSSLK	P02656	HC_3	598.801	2	854.425	1	y8	39.93	906480000
GWVTDGFSSLK	P02656	DFU_1	598.801	2	854.425	1	y8	40.2	427121152
GWVTDGFSSLK	P02656	DFU_2	598.801	2	854.425	1	y8	40.28	1156369536
GWVTDGFSSLK	P02656	DFU_3	598.801	2	854.425	1	y8	40.08	837168512
GWVTDGFSSLK	P02656	HC_1	598.801	2	753.378	1	y7	39.84	475800512
GWVTDGFSSLK	P02656	HC_2	598.801	2	753.378	1	y7	39.84	197557776
GWVTDGFSSLK	P02656	HC_3	598.801	2	753.378	1	y7	39.93	325650144
GWVTDGFSSLK	P02656	DFU_1	598.801	2	753.378	1	y7	40.2	154065024
GWVTDGFSSLK	P02656	DFU_2	598.801	2	753.378	1	y7	40.28	415181472
GWVTDGFSSLK	P02656	DFU_3	598.801	2	753.378	1	y7	40.08	313013696
DYWSTVK	P02656	HC_1	449.719	2	434.261	1	y4	27.09	523512960
DYWSTVK	P02656	HC_2	449.719	2	434.261	1	y4	27.21	332260416
DYWSTVK	P02656	HC_3	449.719	2	434.261	1	y4	27.29	369349760
DYWSTVK	P02656	DFU_1	449.719	2	434.261	1	y4	27.33	451233984
DYWSTVK	P02656	DFU_2	449.719	2	434.261	1	y4	27.53	467584576
DYWSTVK	P02656	DFU_3	449.719	2	434.261	1	y4	27.21	336751968
DYWSTVK	P02656	HC_1	449.719	2	347.229	1	y3	27.09	195699552
DYWSTVK	P02656	HC_2	449.719	2	347.229	1	y3	27.21	124232664
DYWSTVK	P02656	HC_3	449.719	2	347.229	1	y3	27.29	137868704
DYWSTVK	P02656	DFU_1	449.719	2	347.229	1	y3	27.33	164949488
DYWSTVK	P02656	DFU_2	449.719	2	347.229	1	y3	27.53	183706528
DYWSTVK	P02656	DFU_3	449.719	2	347.229	1	y3	27.21	132871392
DYWSTVK	P02656	HC_1	449.719	2	246.181	1	y2	27.09	243886416
DYWSTVK	P02656	HC_2	449.719	2	246.181	1	y2	27.21	157459376
DYWSTVK	P02656	HC_3	449.719	2	246.181	1	y2	27.29	162997472
DYWSTVK	P02656	DFU_1	449.719	2	246.181	1	y2	27.33	193530480
DYWSTVK	P02656	DFU_2	449.719	2	246.181	1	y2	27.53	225678656
DYWSTVK	P02656	DFU_3	449.719	2	246.181	1	y2	27.21	178589344
GYSIFSYATK	P02741	HC_1	568.785	2	916.477	1	y8	37.37	1311638
GYSIFSYATK	P02741	HC_2	568.785	2	916.477	1	y8	37.37	1273150
GYSIFSYATK	P02741	HC_3	568.785	2	916.477	1	y8	37.57	646126
GYSIFSYATK	P02741	DFU_1	568.785	2	916.477	1	y8	37.49	35411724
GYSIFSYATK	P02741	DFU_2	568.785	2	916.477	1	y8	37.68	24339136
GYSIFSYATK	P02741	DFU_3	568.785	2	916.477	1	y8	37.6	89604464
GYSIFSYATK	P02741	HC_1	568.785	2	829.445	1	y7	37.37	460518
GYSIFSYATK	P02741	HC_2	568.785	2	829.445	1	y7	37.37	588101
GYSIFSYATK	P02741	HC_3	568.785	2	829.445	1	y7	37.57	475466
GYSIFSYATK	P02741	DFU_1	568.785	2	829.445	1	y7	37.49	15024845
GYSIFSYATK	P02741	DFU_2	568.785	2	829.445	1	y7	37.68	10793519
GYSIFSYATK	P02741	DFU_3	568.785	2	829.445	1	y7	37.6	39671804
GYSIFSYATK	P02741	HC_1	568.785	2	716.361	1	y6	37.37	2969870
GYSIFSYATK	P02741	HC_2	568.785	2	716.361	1	y6	37.37	2934448
GYSIFSYATK	P02741	HC_3	568.785	2	716.361	1	y6	37.45	1467114
GYSIFSYATK	P02741	DFU_1	568.785	2	716.361	1	y6	37.49	79038896
GYSIFSYATK	P02741	DFU_2	568.785	2	716.361	1	y6	37.68	55493472
GYSIFSYATK	P02741	DFU_3	568.785	2	716.361	1	y6	37.6	210248160
ESDTSYVSLK	P02741	HC_1	564.775	2	797.44	1	y7	23.08	1458897
ESDTSYVSLK	P02741	HC_2	564.775	2	797.44	1	y7	23.08	1157068
ESDTSYVSLK	P02741	HC_3	564.775	2	797.44	1	y7	23.39	462055
ESDTSYVSLK	P02741	DFU_1	564.775	2	797.44	1	y7	22.96	36186500
ESDTSYVSLK	P02741	DFU_2	564.775	2	797.44	1	y7	23.28	31717932
ESDTSYVSLK	P02741	DFU_3	564.775	2	797.44	1	y7	23.08	106390272
ESDTSYVSLK	P02741	HC_1	564.775	2	696.393	1	y6	23.08	3232843
ESDTSYVSLK	P02741	HC_2	564.775	2	696.393	1	y6	23.08	2805087
ESDTSYVSLK	P02741	HC_3	564.775	2	696.393	1	y6	23.39	1380336
ESDTSYVSLK	P02741	DFU_1	564.775	2	696.393	1	y6	22.96	101993408
ESDTSYVSLK	P02741	DFU_2	564.775	2	696.393	1	y6	23.28	85755064
ESDTSYVSLK	P02741	DFU_3	564.775	2	696.393	1	y6	23.08	296327072
ESDTSYVSLK	P02741	HC_1	564.775	2	609.361	1	y5	23.08	1987254
ESDTSYVSLK	P02741	HC_2	564.775	2	609.361	1	y5	23.08	2042428
ESDTSYVSLK	P02741	HC_3	564.775	2	609.361	1	y5	23.39	1027477
ESDTSYVSLK	P02741	DFU_1	564.775	2	609.361	1	y5	22.96	74582240
ESDTSYVSLK	P02741	DFU_2	564.775	2	609.361	1	y5	23.28	61766116
ESDTSYVSLK	P02741	DFU_3	564.775	2	609.361	1	y5	23.08	214616912
TLDLGENQLETLPPDLLR	P02750	HC_1	1019.05	2	1166.68	1	y10	51.78	11604998
TLDLGENQLETLPPDLLR	P02750	HC_2	1019.05	2	1166.68	1	y10	51.78	17494558
TLDLGENQLETLPPDLLR	P02750	HC_3	1019.05	2	1166.68	1	y10	51.86	16433189
TLDLGENQLETLPPDLLR	P02750	DFU_1	1019.05	2	1166.68	1	y10	52.02	44889972
TLDLGENQLETLPPDLLR	P02750	DFU_2	1019.05	2	1166.68	1	y10	51.86	27811590
TLDLGENQLETLPPDLLR	P02750	DFU_3	1019.05	2	1166.68	1	y10	51.78	45830636
TLDLGENQLETLPPDLLR	P02750	HC_1	1019.05	2	1053.59	1	y9	51.78	13941833
TLDLGENQLETLPPDLLR	P02750	HC_2	1019.05	2	1053.59	1	y9	51.78	23294014
TLDLGENQLETLPPDLLR	P02750	HC_3	1019.05	2	1053.59	1	y9	51.86	21904522
TLDLGENQLETLPPDLLR	P02750	DFU_1	1019.05	2	1053.59	1	y9	52.02	58111200
TLDLGENQLETLPPDLLR	P02750	DFU_2	1019.05	2	1053.59	1	y9	51.86	37090244
TLDLGENQLETLPPDLLR	P02750	DFU_3	1019.05	2	1053.59	1	y9	51.78	60411836
TLDLGENQLETLPPDLLR	P02750	HC_1	1019.05	2	924.551	1	y8	51.78	11002574
TLDLGENQLETLPPDLLR	P02750	HC_2	1019.05	2	924.551	1	y8	51.78	18671878
TLDLGENQLETLPPDLLR	P02750	HC_3	1019.05	2	924.551	1	y8	51.86	17873966
TLDLGENQLETLPPDLLR	P02750	DFU_1	1019.05	2	924.551	1	y8	52.02	47797728
TLDLGENQLETLPPDLLR	P02750	DFU_2	1019.05	2	924.551	1	y8	51.86	30388088
TLDLGENQLETLPPDLLR	P02750	DFU_3	1019.05	2	924.551	1	y8	51.78	49588300
GQTLLAVAK	P02750	HC_1	450.779	2	715.471	1	y7	25.09	17509910
GQTLLAVAK	P02750	HC_2	450.779	2	715.471	1	y7	25.09	15216589
GQTLLAVAK	P02750	HC_3	450.779	2	715.471	1	y7	25.17	13491378
GQTLLAVAK	P02750	DFU_1	450.779	2	715.471	1	y7	25.33	45290620
GQTLLAVAK	P02750	DFU_2	450.779	2	715.471	1	y7	25.52	39965696
GQTLLAVAK	P02750	DFU_3	450.779	2	715.471	1	y7	25.33	53989724
GQTLLAVAK	P02750	HC_1	450.779	2	501.34	1	y5	25.09	26983478
GQTLLAVAK	P02750	HC_2	450.779	2	501.34	1	y5	25.09	23742784
GQTLLAVAK	P02750	HC_3	450.779	2	501.34	1	y5	25.17	19880802
GQTLLAVAK	P02750	DFU_1	450.779	2	501.34	1	y5	25.33	77987712
GQTLLAVAK	P02750	DFU_2	450.779	2	501.34	1	y5	25.52	55433792
GQTLLAVAK	P02750	DFU_3	450.779	2	501.34	1	y5	25.33	80566336
GQTLLAVAK	P02750	HC_1	450.779	2	388.255	1	y4	25.09	24679088
GQTLLAVAK	P02750	HC_2	450.779	2	388.255	1	y4	25.09	23043314
GQTLLAVAK	P02750	HC_3	450.779	2	388.255	1	y4	25.17	18550018
GQTLLAVAK	P02750	DFU_1	450.779	2	388.255	1	y4	25.33	76869720
GQTLLAVAK	P02750	DFU_2	450.779	2	388.255	1	y4	25.52	53243604
GQTLLAVAK	P02750	DFU_3	450.779	2	388.255	1	y4	25.33	73243600
ALGHLDLSGNR	P02750	HC_1	576.81	2	774.41	1	y7	22.92	22731378
ALGHLDLSGNR	P02750	HC_2	576.81	2	774.41	1	y7	22.92	23791472
ALGHLDLSGNR	P02750	HC_3	576.81	2	774.41	1	y7	23.16	20744148
ALGHLDLSGNR	P02750	DFU_1	576.81	2	774.41	1	y7	22.85	67689384
ALGHLDLSGNR	P02750	DFU_2	576.81	2	774.41	1	y7	23.16	47850920
ALGHLDLSGNR	P02750	DFU_3	576.81	2	774.41	1	y7	22.73	81109240
ALGHLDLSGNR	P02750	HC_1	576.81	2	661.326	1	y6	22.92	21220480
ALGHLDLSGNR	P02750	HC_2	576.81	2	661.326	1	y6	22.92	22416310
ALGHLDLSGNR	P02750	HC_3	576.81	2	661.326	1	y6	23.16	18804356
ALGHLDLSGNR	P02750	DFU_1	576.81	2	661.326	1	y6	22.85	64519108
ALGHLDLSGNR	P02750	DFU_2	576.81	2	661.326	1	y6	23.16	46709112
ALGHLDLSGNR	P02750	DFU_3	576.81	2	661.326	1	y6	22.73	76020504
ALGHLDLSGNR	P02750	HC_1	576.81	2	546.299	1	y5	22.92	12286490
ALGHLDLSGNR	P02750	HC_2	576.81	2	546.299	1	y5	22.92	12523698
ALGHLDLSGNR	P02750	HC_3	576.81	2	546.299	1	y5	23.16	10804711
ALGHLDLSGNR	P02750	DFU_1	576.81	2	546.299	1	y5	22.85	38510820
ALGHLDLSGNR	P02750	DFU_2	576.81	2	546.299	1	y5	23.16	26399332
ALGHLDLSGNR	P02750	DFU_3	576.81	2	546.299	1	y5	22.73	43367064
WTPYQGCEALCCPEPK	P04003	HC_1	998.424	2	1320.54	1	y11	32.02	172801600
WTPYQGCEALCCPEPK	P04003	HC_2	998.424	2	1320.54	1	y11	31.66	223519376
WTPYQGCEALCCPEPK	P04003	HC_3	998.424	2	1320.54	1	y11	32.13	208542160
WTPYQGCEALCCPEPK	P04003	DFU_1	998.424	2	1320.54	1	y11	32.19	252329024
WTPYQGCEALCCPEPK	P04003	DFU_2	998.424	2	1320.54	1	y11	32.13	227118368
WTPYQGCEALCCPEPK	P04003	DFU_3	998.424	2	1320.54	1	y11	32.19	205366752
WTPYQGCEALCCPEPK	P04003	HC_1	998.424	2	974.443	1	y8	32.02	75558160
WTPYQGCEALCCPEPK	P04003	HC_2	998.424	2	974.443	1	y8	31.66	98354832
WTPYQGCEALCCPEPK	P04003	HC_3	998.424	2	974.443	1	y8	32.13	86280880
WTPYQGCEALCCPEPK	P04003	DFU_1	998.424	2	974.443	1	y8	32.19	109973616
WTPYQGCEALCCPEPK	P04003	DFU_2	998.424	2	974.443	1	y8	32.13	100805848
WTPYQGCEALCCPEPK	P04003	DFU_3	998.424	2	974.443	1	y8	32.19	96769616
WTPYQGCEALCCPEPK	P04003	HC_1	998.424	2	790.322	1	y6	32.02	106000880
WTPYQGCEALCCPEPK	P04003	HC_2	998.424	2	790.322	1	y6	31.66	131075400
WTPYQGCEALCCPEPK	P04003	HC_3	998.424	2	790.322	1	y6	32.13	116388664
WTPYQGCEALCCPEPK	P04003	DFU_1	998.424	2	790.322	1	y6	32.19	151127008
WTPYQGCEALCCPEPK	P04003	DFU_2	998.424	2	790.322	1	y6	32.13	134449424
WTPYQGCEALCCPEPK	P04003	DFU_3	998.424	2	790.322	1	y6	32.19	134267936
CEWETPEGCEQVLTGK	P04003	HC_1	961.917	2	1318.63	1	y12	32.25	20656548
CEWETPEGCEQVLTGK	P04003	HC_2	961.917	2	1318.63	1	y12	31.9	27864034
CEWETPEGCEQVLTGK	P04003	HC_3	961.917	2	1318.63	1	y12	32.37	30591220
CEWETPEGCEQVLTGK	P04003	DFU_1	961.917	2	1318.63	1	y12	32.31	33845632
CEWETPEGCEQVLTGK	P04003	DFU_2	961.917	2	1318.63	1	y12	32.37	28488158
CEWETPEGCEQVLTGK	P04003	DFU_3	961.917	2	1318.63	1	y12	32.31	24826888
CEWETPEGCEQVLTGK	P04003	HC_1	961.917	2	1217.58	1	y11	32.25	70352032
CEWETPEGCEQVLTGK	P04003	HC_2	961.917	2	1217.58	1	y11	31.9	93312584
CEWETPEGCEQVLTGK	P04003	HC_3	961.917	2	1217.58	1	y11	32.37	105109072
CEWETPEGCEQVLTGK	P04003	DFU_1	961.917	2	1217.58	1	y11	32.31	113804592
CEWETPEGCEQVLTGK	P04003	DFU_2	961.917	2	1217.58	1	y11	32.37	94290240
CEWETPEGCEQVLTGK	P04003	DFU_3	961.917	2	1217.58	1	y11	32.31	83160136
CEWETPEGCEQVLTGK	P04003	HC_1	961.917	2	991.488	1	y9	32.25	12322088
CEWETPEGCEQVLTGK	P04003	HC_2	961.917	2	991.488	1	y9	31.9	16007160
CEWETPEGCEQVLTGK	P04003	HC_3	961.917	2	991.488	1	y9	32.37	17914550
CEWETPEGCEQVLTGK	P04003	DFU_1	961.917	2	991.488	1	y9	32.31	19627578
CEWETPEGCEQVLTGK	P04003	DFU_2	961.917	2	991.488	1	y9	32.37	17030336
CEWETPEGCEQVLTGK	P04003	DFU_3	961.917	2	991.488	1	y9	32.31	13710109
GSSVIHCDADSK	P04003	HC_1	638.285	2	945.409	1	y8	10.29	40725576
GSSVIHCDADSK	P04003	HC_2	638.285	2	945.409	1	y8	10.64	8793366
GSSVIHCDADSK	P04003	HC_3	638.285	2	945.409	1	y8	10.17	81964960
GSSVIHCDADSK	P04003	DFU_1	638.285	2	945.409	1	y8	10.46	5870476
GSSVIHCDADSK	P04003	DFU_2	638.285	2	945.409	1	y8	10.28	17142874
GSSVIHCDADSK	P04003	DFU_3	638.285	2	945.409	1	y8	10.34	26987114
GSSVIHCDADSK	P04003	HC_1	638.285	2	832.325	1	y7	10.29	88098232
GSSVIHCDADSK	P04003	HC_2	638.285	2	832.325	1	y7	10.64	18799296
GSSVIHCDADSK	P04003	HC_3	638.285	2	832.325	1	y7	10.17	169427888
GSSVIHCDADSK	P04003	DFU_1	638.285	2	832.325	1	y7	10.46	11866380
GSSVIHCDADSK	P04003	DFU_2	638.285	2	832.325	1	y7	10.28	34809352
GSSVIHCDADSK	P04003	DFU_3	638.285	2	832.325	1	y7	10.34	55087272
GSSVIHCDADSK	P04003	HC_1	638.285	2	695.266	1	y6	10.29	51346536
GSSVIHCDADSK	P04003	HC_2	638.285	2	695.266	1	y6	10.64	11038089
GSSVIHCDADSK	P04003	HC_3	638.285	2	695.266	1	y6	10.17	98001856
GSSVIHCDADSK	P04003	DFU_1	638.285	2	695.266	1	y6	10.46	7074268
GSSVIHCDADSK	P04003	DFU_2	638.285	2	695.266	1	y6	10.28	18824908
GSSVIHCDADSK	P04003	DFU_3	638.285	2	695.266	1	y6	10.34	31965986
GVGWSHPLPQCEIVK	P04003	HC_1	569.628	3	1083.59	1	y9	29.89	327909440
GVGWSHPLPQCEIVK	P04003	HC_2	569.628	3	1083.59	1	y9	30.01	417216992
GVGWSHPLPQCEIVK	P04003	HC_3	569.628	3	1083.59	1	y9	30.13	224310336
GVGWSHPLPQCEIVK	P04003	DFU_1	569.628	3	1083.59	1	y9	29.59	375042496
GVGWSHPLPQCEIVK	P04003	DFU_2	569.628	3	1083.59	1	y9	30.13	464216288
GVGWSHPLPQCEIVK	P04003	DFU_3	569.628	3	1083.59	1	y9	29.95	206081280
GVGWSHPLPQCEIVK	P04003	HC_1	569.628	3	873.45	1	y7	29.89	274870528
GVGWSHPLPQCEIVK	P04003	HC_2	569.628	3	873.45	1	y7	30.01	326542560
GVGWSHPLPQCEIVK	P04003	HC_3	569.628	3	873.45	1	y7	30.13	179911136
GVGWSHPLPQCEIVK	P04003	DFU_1	569.628	3	873.45	1	y7	29.59	305339424
GVGWSHPLPQCEIVK	P04003	DFU_2	569.628	3	873.45	1	y7	30.13	369504576
GVGWSHPLPQCEIVK	P04003	DFU_3	569.628	3	873.45	1	y7	29.95	171583856
GVGWSHPLPQCEIVK	P04003	HC_1	569.628	3	246.181	1	y2	29.89	83044272
GVGWSHPLPQCEIVK	P04003	HC_2	569.628	3	246.181	1	y2	30.01	94616016
GVGWSHPLPQCEIVK	P04003	HC_3	569.628	3	246.181	1	y2	30.13	57690968
GVGWSHPLPQCEIVK	P04003	DFU_1	569.628	3	246.181	1	y2	29.59	88603552
GVGWSHPLPQCEIVK	P04003	DFU_2	569.628	3	246.181	1	y2	30.13	106958416
GVGWSHPLPQCEIVK	P04003	DFU_3	569.628	3	246.181	1	y2	29.95	54853604
FSAICQGDGTWSPR	P04003	HC_1	791.359	2	1163.49	1	y10	30.36	417445952
FSAICQGDGTWSPR	P04003	HC_2	791.359	2	1163.49	1	y10	30.6	468428672
FSAICQGDGTWSPR	P04003	HC_3	791.359	2	1163.49	1	y10	30.6	366659360
FSAICQGDGTWSPR	P04003	DFU_1	791.359	2	1163.49	1	y10	30.54	551667392
FSAICQGDGTWSPR	P04003	DFU_2	791.359	2	1163.49	1	y10	30.6	646465536
FSAICQGDGTWSPR	P04003	DFU_3	791.359	2	1163.49	1	y10	30.54	558866880
FSAICQGDGTWSPR	P04003	HC_1	791.359	2	875.401	1	y8	30.36	313784448
FSAICQGDGTWSPR	P04003	HC_2	791.359	2	875.401	1	y8	30.6	347199392
FSAICQGDGTWSPR	P04003	HC_3	791.359	2	875.401	1	y8	30.6	272435840
FSAICQGDGTWSPR	P04003	DFU_1	791.359	2	875.401	1	y8	30.54	430436896
FSAICQGDGTWSPR	P04003	DFU_2	791.359	2	875.401	1	y8	30.6	470108096
FSAICQGDGTWSPR	P04003	DFU_3	791.359	2	875.401	1	y8	30.54	421472384
FSAICQGDGTWSPR	P04003	HC_1	791.359	2	703.352	1	y6	30.36	261456160
FSAICQGDGTWSPR	P04003	HC_2	791.359	2	703.352	1	y6	30.6	286061344
FSAICQGDGTWSPR	P04003	HC_3	791.359	2	703.352	1	y6	30.6	229009616
FSAICQGDGTWSPR	P04003	DFU_1	791.359	2	703.352	1	y6	30.54	360851072
FSAICQGDGTWSPR	P04003	DFU_2	791.359	2	703.352	1	y6	30.6	376533120
FSAICQGDGTWSPR	P04003	DFU_3	791.359	2	703.352	1	y6	30.54	349425056
IETISHEDLQR	P07225	HC_1	447.565	3	884.422	1	y7	17.25	48970572
IETISHEDLQR	P07225	HC_2	447.565	3	884.422	1	y7	17.37	53326148
IETISHEDLQR	P07225	HC_3	447.565	3	884.422	1	y7	17.61	54286808
IETISHEDLQR	P07225	DFU_1	447.565	3	884.422	1	y7	17.2	61138568
IETISHEDLQR	P07225	DFU_2	447.565	3	884.422	1	y7	17.61	60793412
IETISHEDLQR	P07225	DFU_3	447.565	3	884.422	1	y7	17.08	78736128
IETISHEDLQR	P07225	HC_1	447.565	3	797.39	1	y6	17.25	20596486
IETISHEDLQR	P07225	HC_2	447.565	3	797.39	1	y6	17.37	22812260
IETISHEDLQR	P07225	HC_3	447.565	3	797.39	1	y6	17.61	22720884
IETISHEDLQR	P07225	DFU_1	447.565	3	797.39	1	y6	17.2	25073134
IETISHEDLQR	P07225	DFU_2	447.565	3	797.39	1	y6	17.61	24733566
IETISHEDLQR	P07225	DFU_3	447.565	3	797.39	1	y6	17.08	31963138
IETISHEDLQR	P07225	HC_1	447.565	3	660.331	1	y5	17.25	38343572
IETISHEDLQR	P07225	HC_2	447.565	3	660.331	1	y5	17.37	41928484
IETISHEDLQR	P07225	HC_3	447.565	3	660.331	1	y5	17.61	42108192
IETISHEDLQR	P07225	DFU_1	447.565	3	660.331	1	y5	17.2	47368032
IETISHEDLQR	P07225	DFU_2	447.565	3	660.331	1	y5	17.61	44615068
IETISHEDLQR	P07225	DFU_3	447.565	3	660.331	1	y5	17.08	58236908
VYFAGFPR	P07225	HC_1	478.753	2	694.367	1	y6	35.56	116999064
VYFAGFPR	P07225	HC_2	478.753	2	694.367	1	y6	35.91	141659280
VYFAGFPR	P07225	HC_3	478.753	2	694.367	1	y6	36.27	100283328
VYFAGFPR	P07225	DFU_1	478.753	2	694.367	1	y6	35.98	123106608
VYFAGFPR	P07225	DFU_2	478.753	2	694.367	1	y6	36.27	134993664
VYFAGFPR	P07225	DFU_3	478.753	2	694.367	1	y6	36.03	120392648
VYFAGFPR	P07225	HC_1	478.753	2	547.299	1	y5	35.56	70520096
VYFAGFPR	P07225	HC_2	478.753	2	547.299	1	y5	35.91	84818016
VYFAGFPR	P07225	HC_3	478.753	2	547.299	1	y5	36.27	62289740
VYFAGFPR	P07225	DFU_1	478.753	2	547.299	1	y5	35.98	72633792
VYFAGFPR	P07225	DFU_2	478.753	2	547.299	1	y5	36.27	77092240
VYFAGFPR	P07225	DFU_3	478.753	2	547.299	1	y5	36.03	73512624
VYFAGFPR	P07225	HC_1	478.753	2	476.262	1	y4	35.56	53836056
VYFAGFPR	P07225	HC_2	478.753	2	476.262	1	y4	35.91	64311900
VYFAGFPR	P07225	HC_3	478.753	2	476.262	1	y4	36.27	46619032
VYFAGFPR	P07225	DFU_1	478.753	2	476.262	1	y4	35.98	55380896
VYFAGFPR	P07225	DFU_2	478.753	2	476.262	1	y4	36.27	57669992
VYFAGFPR	P07225	DFU_3	478.753	2	476.262	1	y4	36.03	56412820
ANSFLGEK	P0C0L4	HC_1	433.224	2	680.361	1	y6	19.85	37068588
ANSFLGEK	P0C0L4	HC_2	433.224	2	680.361	1	y6	19.97	47618180
ANSFLGEK	P0C0L4	HC_3	433.224	2	680.361	1	y6	20.09	44933760
ANSFLGEK	P0C0L4	DFU_1	433.224	2	680.361	1	y6	20.28	65420948
ANSFLGEK	P0C0L4	DFU_2	433.224	2	680.361	1	y6	20.44	59306324
ANSFLGEK	P0C0L4	DFU_3	433.224	2	680.361	1	y6	20.32	87732672
ANSFLGEK	P0C0L4	HC_1	433.224	2	593.329	1	y5	19.85	19473706
ANSFLGEK	P0C0L4	HC_2	433.224	2	593.329	1	y5	19.97	22380754
ANSFLGEK	P0C0L4	HC_3	433.224	2	593.329	1	y5	20.09	22582538
ANSFLGEK	P0C0L4	DFU_1	433.224	2	593.329	1	y5	20.28	31280728
ANSFLGEK	P0C0L4	DFU_2	433.224	2	593.329	1	y5	20.44	28216048
ANSFLGEK	P0C0L4	DFU_3	433.224	2	593.329	1	y5	20.32	42089204
ANSFLGEK	P0C0L4	HC_1	433.224	2	446.261	1	y4	19.85	75482816
ANSFLGEK	P0C0L4	HC_2	433.224	2	446.261	1	y4	19.97	91487824
ANSFLGEK	P0C0L4	HC_3	433.224	2	446.261	1	y4	20.09	93493808
ANSFLGEK	P0C0L4	DFU_1	433.224	2	446.261	1	y4	20.28	123847816
ANSFLGEK	P0C0L4	DFU_2	433.224	2	446.261	1	y4	20.44	104135688
ANSFLGEK	P0C0L4	DFU_3	433.224	2	446.261	1	y4	20.32	160716976
ADSSPVK	P0DOY2	HC_1	352.185	2	632.325	1	y6	9.46	1319954176
ADSSPVK	P0DOY2	HC_2	352.185	2	632.325	1	y6	9.34	811949504
ADSSPVK	P0DOY2	HC_3	352.185	2	632.325	1	y6	9.46	426892320
ADSSPVK	P0DOY2	DFU_1	352.185	2	632.325	1	y6	9.58	1198928000
ADSSPVK	P0DOY2	DFU_2	352.185	2	632.325	1	y6	9.58	1564273536
ADSSPVK	P0DOY2	DFU_3	352.185	2	632.325	1	y6	9.34	840593280
ADSSPVK	P0DOY2	HC_1	352.185	2	430.266	1	y4	9.46	819517760
ADSSPVK	P0DOY2	HC_2	352.185	2	430.266	1	y4	9.34	511813088
ADSSPVK	P0DOY2	HC_3	352.185	2	430.266	1	y4	9.46	276816064
ADSSPVK	P0DOY2	DFU_1	352.185	2	430.266	1	y4	9.58	740031040
ADSSPVK	P0DOY2	DFU_2	352.185	2	430.266	1	y4	9.58	838528000
ADSSPVK	P0DOY2	DFU_3	352.185	2	430.266	1	y4	9.34	578375104
ADSSPVK	P0DOY2	HC_1	352.185	2	343.234	1	y3	9.58	4314275328
ADSSPVK	P0DOY2	HC_2	352.185	2	343.234	1	y3	9.34	2661614080
ADSSPVK	P0DOY2	HC_3	352.185	2	343.234	1	y3	9.46	1370496768
ADSSPVK	P0DOY2	DFU_1	352.185	2	343.234	1	y3	9.58	3880057344
ADSSPVK	P0DOY2	DFU_2	352.185	2	343.234	1	y3	9.58	4073088000
ADSSPVK	P0DOY2	DFU_3	352.185	2	343.234	1	y3	9.34	3077401600
NVVYTCNEGYSLIGNPVAR	P10643	HC_1	1063.52	2	1389.71	1	y13	38.39	13733220
NVVYTCNEGYSLIGNPVAR	P10643	HC_2	1063.52	2	1389.71	1	y13	38.39	10799042
NVVYTCNEGYSLIGNPVAR	P10643	HC_3	1063.52	2	1389.71	1	y13	38.51	9990766
NVVYTCNEGYSLIGNPVAR	P10643	DFU_1	1063.52	2	1389.71	1	y13	38.63	19635908
NVVYTCNEGYSLIGNPVAR	P10643	DFU_2	1063.52	2	1389.71	1	y13	38.63	6225967
NVVYTCNEGYSLIGNPVAR	P10643	DFU_3	1063.52	2	1389.71	1	y13	38.39	18694034
NVVYTCNEGYSLIGNPVAR	P10643	HC_1	1063.52	2	1146.63	1	y11	38.39	30555738
NVVYTCNEGYSLIGNPVAR	P10643	HC_2	1063.52	2	1146.63	1	y11	38.39	24051768
NVVYTCNEGYSLIGNPVAR	P10643	HC_3	1063.52	2	1146.63	1	y11	38.51	22318360
NVVYTCNEGYSLIGNPVAR	P10643	DFU_1	1063.52	2	1146.63	1	y11	38.63	43208432
NVVYTCNEGYSLIGNPVAR	P10643	DFU_2	1063.52	2	1146.63	1	y11	38.63	13503910
NVVYTCNEGYSLIGNPVAR	P10643	DFU_3	1063.52	2	1146.63	1	y11	38.39	39413040
NVVYTCNEGYSLIGNPVAR	P10643	HC_1	1063.52	2	926.542	1	y9	38.39	25027898
NVVYTCNEGYSLIGNPVAR	P10643	HC_2	1063.52	2	926.542	1	y9	38.39	19860116
NVVYTCNEGYSLIGNPVAR	P10643	HC_3	1063.52	2	926.542	1	y9	38.51	18300124
NVVYTCNEGYSLIGNPVAR	P10643	DFU_1	1063.52	2	926.542	1	y9	38.63	37227360
NVVYTCNEGYSLIGNPVAR	P10643	DFU_2	1063.52	2	926.542	1	y9	38.63	11196157
NVVYTCNEGYSLIGNPVAR	P10643	DFU_3	1063.52	2	926.542	1	y9	38.39	34944044
AASGTQNNVLR	P10643	HC_1	565.799	2	988.517	1	y9	12.41	18608868
AASGTQNNVLR	P10643	HC_2	565.799	2	988.517	1	y9	12.53	16772614
AASGTQNNVLR	P10643	HC_3	565.799	2	988.517	1	y9	12.53	7583353
AASGTQNNVLR	P10643	DFU_1	565.799	2	988.517	1	y9	12.65	31283468
AASGTQNNVLR	P10643	DFU_2	565.799	2	988.517	1	y9	12.77	14364828
AASGTQNNVLR	P10643	DFU_3	565.799	2	988.517	1	y9	12.65	27038266
AASGTQNNVLR	P10643	HC_1	565.799	2	901.485	1	y8	12.41	13984343
AASGTQNNVLR	P10643	HC_2	565.799	2	901.485	1	y8	12.53	13335685
AASGTQNNVLR	P10643	HC_3	565.799	2	901.485	1	y8	12.53	5523425
AASGTQNNVLR	P10643	DFU_1	565.799	2	901.485	1	y8	12.65	24908258
AASGTQNNVLR	P10643	DFU_2	565.799	2	901.485	1	y8	12.77	11339636
AASGTQNNVLR	P10643	DFU_3	565.799	2	901.485	1	y8	12.65	21581536
AASGTQNNVLR	P10643	HC_1	565.799	2	844.464	1	y7	12.41	8466233
AASGTQNNVLR	P10643	HC_2	565.799	2	844.464	1	y7	12.53	7683128
AASGTQNNVLR	P10643	HC_3	565.799	2	844.464	1	y7	12.53	3455451
AASGTQNNVLR	P10643	DFU_1	565.799	2	844.464	1	y7	12.65	15115044
AASGTQNNVLR	P10643	DFU_2	565.799	2	844.464	1	y7	12.77	6800369
AASGTQNNVLR	P10643	DFU_3	565.799	2	844.464	1	y7	12.65	13293800
YSAWAESVTNLPQVIK	P10643	HC_1	903.475	2	1298.73	1	y12	46.78	31697110
YSAWAESVTNLPQVIK	P10643	HC_2	903.475	2	1298.73	1	y12	46.78	16633158
YSAWAESVTNLPQVIK	P10643	HC_3	903.475	2	1298.73	1	y12	46.9	29305126
YSAWAESVTNLPQVIK	P10643	DFU_1	903.475	2	1298.73	1	y12	47.13	62010984
YSAWAESVTNLPQVIK	P10643	DFU_2	903.475	2	1298.73	1	y12	47.13	22480604
YSAWAESVTNLPQVIK	P10643	DFU_3	903.475	2	1298.73	1	y12	46.9	50269136
YSAWAESVTNLPQVIK	P10643	HC_1	903.475	2	1227.69	1	y11	46.78	27460016
YSAWAESVTNLPQVIK	P10643	HC_2	903.475	2	1227.69	1	y11	46.78	15443497
YSAWAESVTNLPQVIK	P10643	HC_3	903.475	2	1227.69	1	y11	46.9	27870620
YSAWAESVTNLPQVIK	P10643	DFU_1	903.475	2	1227.69	1	y11	47.13	56658308
YSAWAESVTNLPQVIK	P10643	DFU_2	903.475	2	1227.69	1	y11	47.13	21070330
YSAWAESVTNLPQVIK	P10643	DFU_3	903.475	2	1227.69	1	y11	46.9	45970312
YSAWAESVTNLPQVIK	P10643	HC_1	903.475	2	1098.65	1	y10	46.78	30137276
YSAWAESVTNLPQVIK	P10643	HC_2	903.475	2	1098.65	1	y10	46.78	16478803
YSAWAESVTNLPQVIK	P10643	HC_3	903.475	2	1098.65	1	y10	46.9	28307660
YSAWAESVTNLPQVIK	P10643	DFU_1	903.475	2	1098.65	1	y10	47.13	61975992
YSAWAESVTNLPQVIK	P10643	DFU_2	903.475	2	1098.65	1	y10	47.13	22163342
YSAWAESVTNLPQVIK	P10643	DFU_3	903.475	2	1098.65	1	y10	46.9	49209104
ITLPDFTGDLR	P18428	HC_1	624.335	2	920.447	1	y8	46.31	13394821
ITLPDFTGDLR	P18428	HC_2	624.335	2	920.447	1	y8	46.31	25428152
ITLPDFTGDLR	P18428	HC_3	624.335	2	920.447	1	y8	46.42	17312036
ITLPDFTGDLR	P18428	DFU_1	624.335	2	920.447	1	y8	46.54	99899704
ITLPDFTGDLR	P18428	DFU_2	624.335	2	920.447	1	y8	46.54	57900928
ITLPDFTGDLR	P18428	DFU_3	624.335	2	920.447	1	y8	46.54	118584752
ITLPDFTGDLR	P18428	HC_1	624.335	2	823.394	1	y7	46.31	3394076
ITLPDFTGDLR	P18428	HC_2	624.335	2	823.394	1	y7	46.31	6072537
ITLPDFTGDLR	P18428	HC_3	624.335	2	823.394	1	y7	46.42	4212391
ITLPDFTGDLR	P18428	DFU_1	624.335	2	823.394	1	y7	46.54	22292960
ITLPDFTGDLR	P18428	DFU_2	624.335	2	823.394	1	y7	46.54	12330165
ITLPDFTGDLR	P18428	DFU_3	624.335	2	823.394	1	y7	46.54	29545616
ITLPDFTGDLR	P18428	HC_1	624.335	2	708.368	1	y6	46.31	5251288
ITLPDFTGDLR	P18428	HC_2	624.335	2	708.368	1	y6	46.31	9952332
ITLPDFTGDLR	P18428	HC_3	624.335	2	708.368	1	y6	46.42	6962072
ITLPDFTGDLR	P18428	DFU_1	624.335	2	708.368	1	y6	46.54	37472176
ITLPDFTGDLR	P18428	DFU_2	624.335	2	708.368	1	y6	46.54	20437592
ITLPDFTGDLR	P18428	DFU_3	624.335	2	708.368	1	y6	46.54	49773192
SQCLEDHTWAPPFPICK	P20851	HC_1	695.989	3	929.491	1	y8	40.16	8665415
SQCLEDHTWAPPFPICK	P20851	HC_2	695.989	3	929.491	1	y8	40.28	8124406
SQCLEDHTWAPPFPICK	P20851	HC_3	695.989	3	929.491	1	y8	40.4	9813502
SQCLEDHTWAPPFPICK	P20851	DFU_1	695.989	3	929.491	1	y8	40.52	10937010
SQCLEDHTWAPPFPICK	P20851	DFU_2	695.989	3	929.491	1	y8	40.64	10010726
SQCLEDHTWAPPFPICK	P20851	DFU_3	695.989	3	929.491	1	y8	40.28	12493470
SQCLEDHTWAPPFPICK	P20851	HC_1	695.989	3	858.454	1	y7	40.16	56929108
SQCLEDHTWAPPFPICK	P20851	HC_2	695.989	3	858.454	1	y7	40.28	52786332
SQCLEDHTWAPPFPICK	P20851	HC_3	695.989	3	858.454	1	y7	40.52	61568092
SQCLEDHTWAPPFPICK	P20851	DFU_1	695.989	3	858.454	1	y7	40.52	68950432
SQCLEDHTWAPPFPICK	P20851	DFU_2	695.989	3	858.454	1	y7	40.64	63066956
SQCLEDHTWAPPFPICK	P20851	DFU_3	695.989	3	858.454	1	y7	40.28	75484256
SQCLEDHTWAPPFPICK	P20851	HC_1	695.989	3	761.401	1	y6	40.16	24641568
SQCLEDHTWAPPFPICK	P20851	HC_2	695.989	3	761.401	1	y6	40.28	22273308
SQCLEDHTWAPPFPICK	P20851	HC_3	695.989	3	761.401	1	y6	40.52	25935750
SQCLEDHTWAPPFPICK	P20851	DFU_1	695.989	3	761.401	1	y6	40.52	28942430
SQCLEDHTWAPPFPICK	P20851	DFU_2	695.989	3	761.401	1	y6	40.64	26928596
SQCLEDHTWAPPFPICK	P20851	DFU_3	695.989	3	761.401	1	y6	40.28	32776652
ALLAFQESK	P20851	HC_1	503.782	2	822.436	1	y7	30.36	27242428
ALLAFQESK	P20851	HC_2	503.782	2	822.436	1	y7	30.48	24217540
ALLAFQESK	P20851	HC_3	503.782	2	822.436	1	y7	30.6	21076472
ALLAFQESK	P20851	DFU_1	503.782	2	822.436	1	y7	30.6	36499064
ALLAFQESK	P20851	DFU_2	503.782	2	822.436	1	y7	30.72	27318026
ALLAFQESK	P20851	DFU_3	503.782	2	822.436	1	y7	30.48	31962202
ALLAFQESK	P20851	HC_1	503.782	2	709.352	1	y6	30.36	40561128
ALLAFQESK	P20851	HC_2	503.782	2	709.352	1	y6	30.48	35311884
ALLAFQESK	P20851	HC_3	503.782	2	709.352	1	y6	30.6	29351964
ALLAFQESK	P20851	DFU_1	503.782	2	709.352	1	y6	30.6	50736268
ALLAFQESK	P20851	DFU_2	503.782	2	709.352	1	y6	30.72	38390000
ALLAFQESK	P20851	DFU_3	503.782	2	709.352	1	y6	30.48	45019112
ALLAFQESK	P20851	HC_1	503.782	2	638.314	1	y5	30.36	30361510
ALLAFQESK	P20851	HC_2	503.782	2	638.314	1	y5	30.48	26546424
ALLAFQESK	P20851	HC_3	503.782	2	638.314	1	y5	30.6	22017016
ALLAFQESK	P20851	DFU_1	503.782	2	638.314	1	y5	30.6	38113024
ALLAFQESK	P20851	DFU_2	503.782	2	638.314	1	y5	30.72	27919460
ALLAFQESK	P20851	DFU_3	503.782	2	638.314	1	y5	30.48	33616624
SAAGAFGPELSR	PRTC_Heavy_peptide	HC_1	586.8	2	886.466	1	y8	26.82	10592812
SAAGAFGPELSR	PRTC_Heavy_peptide	HC_2	586.8	2	886.466	1	y8	26.94	10728976
SAAGAFGPELSR	PRTC_Heavy_peptide	HC_3	586.8	2	886.466	1	y8	27.06	7104634
SAAGAFGPELSR	PRTC_Heavy_peptide	DF_1	586.8	2	886.466	1	y8	26.82	10449787
SAAGAFGPELSR	PRTC_Heavy_peptide	DF_2	586.8	2	886.466	1	y8	27.17	8755818
SAAGAFGPELSR	PRTC_Heavy_peptide	DF_3	586.8	2	886.466	1	y8	26.94	10104602
SAAGAFGPELSR	PRTC_Heavy_peptide	DFU_1	586.8	2	886.466	1	y8	26.82	10434790
SAAGAFGPELSR	PRTC_Heavy_peptide	DFU_2	586.8	2	886.466	1	y8	26.85	9994104
SAAGAFGPELSR	PRTC_Heavy_peptide	DFU_3	586.8	2	886.466	1	y8	26.83	9694608
SAAGAFGPELSR	PRTC_Heavy_peptide	HC_1	586.8	2	815.429	1	y7	26.82	51037760
SAAGAFGPELSR	PRTC_Heavy_peptide	HC_2	586.8	2	815.429	1	y7	26.94	47177108
SAAGAFGPELSR	PRTC_Heavy_peptide	HC_3	586.8	2	815.429	1	y7	27.06	36651584
SAAGAFGPELSR	PRTC_Heavy_peptide	DF_1	586.8	2	815.429	1	y7	26.82	54806012
SAAGAFGPELSR	PRTC_Heavy_peptide	DF_2	586.8	2	815.429	1	y7	27.17	39767620
SAAGAFGPELSR	PRTC_Heavy_peptide	DF_3	586.8	2	815.429	1	y7	26.94	52844048
SAAGAFGPELSR	PRTC_Heavy_peptide	DFU_1	586.8	2	815.429	1	y7	26.82	54062844
SAAGAFGPELSR	PRTC_Heavy_peptide	DFU_2	586.8	2	815.429	1	y7	26.85	50300868
SAAGAFGPELSR	PRTC_Heavy_peptide	DFU_3	586.8	2	815.429	1	y7	26.83	48360248
SAAGAFGPELSR	PRTC_Heavy_peptide	HC_1	586.8	2	668.36	1	y6	26.82	62761976
SAAGAFGPELSR	PRTC_Heavy_peptide	HC_2	586.8	2	668.36	1	y6	26.94	61428252
SAAGAFGPELSR	PRTC_Heavy_peptide	HC_3	586.8	2	668.36	1	y6	27.06	46122352
SAAGAFGPELSR	PRTC_Heavy_peptide	DF_1	586.8	2	668.36	1	y6	26.82	68034136
SAAGAFGPELSR	PRTC_Heavy_peptide	DF_2	586.8	2	668.36	1	y6	27.17	51478336
SAAGAFGPELSR	PRTC_Heavy_peptide	DF_3	586.8	2	668.36	1	y6	26.94	63517772
SAAGAFGPELSR	PRTC_Heavy_peptide	DFU_1	586.8	2	668.36	1	y6	26.82	69202736
SAAGAFGPELSR	PRTC_Heavy_peptide	DFU_2	586.8	2	668.36	1	y6	26.85	64336124
SAAGAFGPELSR	PRTC_Heavy_peptide	DFU_3	586.8	2	668.36	1	y6	26.83	63441520
