# Supplementary material for: Tandem mass tag-based serum proteomic profiling revealed diabetic foot ulcer pathogenesis and potential therapeutic targets
Source: Bioengineered. 2022 Jan 22;13(2):3171–82. doi: 10.1080/21655979.2022.2027173 (PMC8974021; doi:10.1080/21655979.2022.2027173)
Supplement: Supplemental Material [file KBIE_A_2027173_SM8090.zip › supplementary/Supplementary File 5.xlsx]

## Sheet: Sheet
The peak area normalized to the internal standard peptide
Peptide Sequence	Protein Name	DFU-1	DFU-2	DFU-3	HC-1	HC-2	HC-3
AASGTQNNVLR	P10643	0.534977	0.325044	0.489569	0.330076	0.316682	0.184271
ADGSPVK	B9A064	17.2106	25.1236	16.7539	16.8724	9.13652	20.234
ADSSPVK	P0DOY2	43.6567	64.7578	35.5541	51.8817	33.3969	23.0778
ALGHLDLSGNR	P02750	1.28082	1.20958	1.5854	0.452101	0.492155	0.560234
ALLAFQESK	P20851	0.940431	0.936253	0.87454	0.789155	0.721301	0.806032
ANSFLGEK	P0C0L4	1.65466	1.91657	2.29737	1.0614	1.35326	1.79142
CEWETPEGCEQVLTGK	P04003	1.25501	1.39808	0.962311	0.830677	1.14954	1.70908
DALSSVQESQVAQQAR	P02656	4.50957	17.5307	12.48	11.3769	11.0345	15.2005
DYWSTVK	P02656	6.0748	8.76954	5.12555	7.74243	5.14479	7.45695
EATLQDCPSGPWGK	O43866	1.75175	2.12876	1.08673	1.23794	0.686341	1.29786
ESDTSYVSLK	P02741	1.59622	1.79237	4.88137	0.0536929	0.0503175	0.0319309
FSAICQGDGTWSPR	P04003	10.0758	14.9307	10.515	7.9803	9.23205	9.65859
GQTLLAVAK	P02750	1.50161	1.48637	1.64312	0.556078	0.519574	0.577691
GSSVIHCDADSK	P04003	0.186143	0.707757	0.901741	1.4484	0.323721	3.88736
GVGWSHPLPQCEIVK	P04003	5.7693	9.40663	3.42004	5.51335	7.02547	5.13927
GWVTDGFSSLK	P02656	6.14052	22.4146	12.9038	20.039	8.59099	19.5742
GYSIFSYATK	P02741	0.971416	0.906244	2.68467	0.0381213	0.0401871	0.0288022
IETISHEDLQR	P07225	1.00218	1.30138	1.33585	0.867496	0.989405	1.32534
ITLPDFTGDLR	P18428	1.19784	0.906674	1.56484	0.177181	0.347369	0.316939
LVGGDNLCSGR	O43866	3.46973	4.05203	4.34298	2.52531	2.09261	2.27908
LVHVEEPHTETVR	P01023	1.97164	1.82527	2.58416	1.66465	2.46869	2.83438
NVVYTCNEGYSLIGNPVAR	P10643	0.750769	0.309255	0.735776	0.557244	0.458468	0.563082
QFSFPLSSEPFQGSYK	P01023	3.66112	2.43536	2.78754	2.12521	2.12738	2.40202
SAVQGPPER	P01876	33.5682	55.834	69.3928	42.5564	12.4759	9.94486
SQCLEDHTWAPPFPICK	P20851	0.816491	1.00008	0.954799	0.725413	0.697067	1.08276
TFTCTAAYPESK	P01876	47.6953	48.2321	55.9154	37.1308	38.4659	50.3546
TLDLGENQLETLPPDLLR	P02750	1.13137	0.952883	1.23218	0.29382	0.498264	0.625422
TPLTATLSK	P01876	70.0871	77.7296	67.094	52.504	51.0674	62.4164
VDLSFSPSQSLPASHAHLR	P01023	1.65601	2.88425	2.37099	1.86048	4.39379	1.8357
VYFAGFPR	P07225	1.88401	2.69755	1.97934	1.94031	2.43677	2.32747
WTPYQGCEALCCPEPK	P04003	3.85198	4.62362	3.45072	2.84872	3.79564	4.57517
YSAWAESVTNLPQVIK	P10643	1.35532	0.657128	1.15011	0.71784	0.406882	0.951094
SAAGAFGPELSR	PRTC_Heavy_peptide	1	1	1	1	1	1
Peptide Sequence	Protein Name	average_DFU	average_HC	Ratio_DFU/HC	TTEST_Log2(DFU/HC)
AASGTQNNVLR	P10643	0.449863	0.27701	1.624	0.11061
ADGSPVK	B9A064	19.696	15.4143	1.27778	0.362946
ADSSPVK	P0DOY2	47.9896	36.1188	1.32866	0.353345
ALGHLDLSGNR	P02750	1.3586	0.501497	2.70909	0.000652508
ALLAFQESK	P20851	0.917075	0.772163	1.18767	0.0140137
ANSFLGEK	P0C0L4	1.9562	1.40202	1.39527	0.12393
CEWETPEGCEQVLTGK	P04003	1.20513	1.22977	0.979967	0.964031
DALSSVQESQVAQQAR	P02656	11.5067	12.5373	0.9178	0.628651
DYWSTVK	P02656	6.65663	6.78139	0.981603	0.897872
EATLQDCPSGPWGK	O43866	1.65574	1.07405	1.5416	0.204091
ESDTSYVSLK	P02741	2.75665	0.0453137	60.8348	0.000513991
FSAICQGDGTWSPR	P04003	11.8405	8.95698	1.32193	0.124376
GQTLLAVAK	P02750	1.5437	0.551114	2.80106	2.05707e-05
GSSVIHCDADSK	P04003	0.598547	1.88649	0.317281	0.356169
GVGWSHPLPQCEIVK	P04003	6.19866	5.8927	1.05192	0.943076
GWVTDGFSSLK	P02656	13.8196	16.0681	0.86007	0.671422
GYSIFSYATK	P02741	1.52078	0.0357035	42.5946	0.000579887
IETISHEDLQR	P07225	1.21313	1.06075	1.14366	0.411857
ITLPDFTGDLR	P18428	1.22312	0.280496	4.36055	0.004808
LVGGDNLCSGR	O43866	3.95491	2.299	1.72028	0.00322749
LVHVEEPHTETVR	P01023	2.12702	2.32257	0.915805	0.714633
NVVYTCNEGYSLIGNPVAR	P10643	0.5986	0.526265	1.13745	0.857799
QFSFPLSSEPFQGSYK	P01023	2.96134	2.2182	1.33502	0.0947473
SAVQGPPER	P01876	52.9317	21.659	2.44386	0.0996358
SQCLEDHTWAPPFPICK	P20851	0.923791	0.83508	1.10623	0.485359
TFTCTAAYPESK	P01876	50.6143	41.9838	1.20557	0.150034
TLDLGENQLETLPPDLLR	P02750	1.10548	0.472502	2.33963	0.0195247
TPLTATLSK	P01876	71.6369	55.3293	1.29474	0.027129
VDLSFSPSQSLPASHAHLR	P01023	2.30375	2.69666	0.854298	0.791067
VYFAGFPR	P07225	2.18697	2.23485	0.978575	0.831895
WTPYQGCEALCCPEPK	P04003	3.97544	3.73985	1.063	0.678487
YSAWAESVTNLPQVIK	P10643	1.05418	0.691939	1.52352	0.260593
The peak area normalized to the internal standard protein
Protein Name	DFU-1	DFU-2	DFU-3	HC-1	HC-2	HC-3
B9A064	17.2106	25.1236	16.7539	16.8724	9.13652	20.234
O43866	2.61074	3.0904	2.71485	1.88162	1.38947	1.78847
P01023	2.42959	2.38162	2.5809	1.88345	2.99662	2.35737
P01876	50.4502	60.5986	64.1341	44.0637	34.0031	40.9053
P02656	5.57496	16.2383	10.1698	13.0528	8.25677	14.0772
P02741	1.28382	1.34931	3.78302	0.0459071	0.0452523	0.0303665
P02750	1.3046	1.21628	1.4869	0.434	0.503331	0.587782
P04003	4.22764	6.21336	3.84997	3.72429	4.30528	4.99389
P07225	1.44309	1.99946	1.65759	1.4039	1.71309	1.82641
P0C0L4	1.65466	1.91657	2.29737	1.0614	1.35326	1.79142
P0DOY2	43.6567	64.7578	35.5541	51.8817	33.3969	23.0778
P10643	0.880354	0.430476	0.791818	0.535054	0.394011	0.566149
P18428	1.19784	0.906674	1.56484	0.177181	0.347369	0.316939
P20851	0.878461	0.968168	0.91467	0.757284	0.709184	0.944396
PRTC_Heavy_peptide	1	1	1	1	1	1
Protein Name	average_DFU	average_HC	Ratio_DFU/HC	TTEST_Log2（DFU/HC）
B9A064	19.696	15.4143	1.27778	0.362946
O43866	2.80533	1.68652	1.66338	0.0085019
P01023	2.46404	2.41248	1.02137	0.791496
P01876	58.3943	39.6574	1.47247	0.021471
P02656	10.661	11.7956	0.903814	0.660373
P02741	2.13871	0.0405086	52.7965	0.00051988
P02750	1.33593	0.508371	2.62786	0.000776696
P04003	4.76366	4.34116	1.09732	0.669399
P07225	1.70005	1.6478	1.03171	0.829262
P0C0L4	1.9562	1.40202	1.39527	0.12393
P0DOY2	47.9896	36.1188	1.32866	0.353345
P10643	0.700882	0.498404	1.40625	0.285919
P18428	1.22312	0.280496	4.36055	0.004808
P20851	0.920433	0.803622	1.14536	0.192657
